# Supplementary material for: Magnesium Deficiency Accelerates Gut Aging and Increases Susceptibility to Colitis
Source: Aging Cell. 2026 Mar 16;25(3):e70446. doi: 10.1111/acel.70446 (PMC13093417; doi:10.1111/acel.70446)
Supplement: Supplementary file 1 — Appendix S1: acel70446‐sup‐0001‐AppendixS1.zip. [file ACEL-25-e70446-s003.zip]

Archive with 17 entries (17 files):
- Source Data Figure 1.xlsx
- Source Data Figure 2.xlsx
- Source Data Figure 3.xlsx
- Source Data Figure 4.xlsx
- Source Data Figure 5.xlsx
- Source Data Figure 6.xlsx
- Source Data Figure S1.xlsx
- Source Data Figure S2.xlsx
- Source Data Figure S3.xlsx
- Source Data Figure S4.xlsx
- Source Data Figure S5.xlsx
- Source Data Figure S6.xlsx
- Source Data Figure S7.xlsx
- Source Image Figure 2.pdf
- Source Image Figure 4.pdf
- Source Image Figure 5.pdf
- Source Image Figure S5.pdf
