# Supplementary material for: Magnesium Deficiency Accelerates Gut Aging and Increases Susceptibility to Colitis
Source: Aging Cell. 2026 Mar 16;25(3):e70446. doi: 10.1111/acel.70446 (PMC13093417; doi:10.1111/acel.70446)
Supplement: Supplementary file 1 — Appendix S1: acel70446‐sup‐0001‐AppendixS1.zip. [file ACEL-25-e70446-s003.zip › Source Data Figure 1.xlsx]

## Sheet: Figure 1B
Dynamic changes of metal elements with age in monkey gut tissues (Related to Figure 1B).
	Samples	Location	Age	Gender	Mg content	Al content	K content	Ca content	Mn content	Fe content	Cu content	Zn content	Rb content
	2-20-A	Ascending colon	Young	Female	1.09459e+06	16723.2	1.48693e+07	1.92172e+06	2660.35	253915	6449.96	128604	27145.6
	2-20-D	Descending colon	Young	Female	733234	3404.29	1.60867e+07	600681	2056.02	174862	6262.97	133456	30888.4
	2-20-R	Rectum	Young	Female	615907	434.056	1.35805e+07	577892	1127.83	155592	3504.46	91603.9	24794.8
	2-20-T	Transverse colon	Young	Female	851362	4903.88	1.3366e+07	1.41058e+06	2463.32	163953	6369.45	128824	25034.9
	2-22-A	Ascending colon	Middle age	Female	761012	NA	8.8269e+06	1.46147e+06	1518.63	242712	4795.74	95395.3	14711.1
	2-22-D	Descending colon	Middle age	Female	1.05131e+06	NA	9.82403e+06	2.85832e+06	1379.95	206847	6137.6	84255.7	14629.7
	2-22-R	Rectum	Middle age	Female	651426	18932	1.11056e+07	1.52412e+06	948.137	204868	5169.03	131772	18843.2
	2-22-T	Transverse colon	Middle age	Female	1.01479e+06	7123.22	1.30843e+07	1.83255e+06	3988.41	262932	8929.78	142086	21993.9
	2-23-A	Ascending colon	Young	Female	813239	6896.36	1.73237e+07	1.04811e+06	1489.18	86034.4	6086.09	146296	32519.9
	2-23-D	Descending colon	Young	Female	783034	13057.1	1.64598e+07	1.37578e+06	1172.28	60716.3	4482.85	130313	30539.7
	2-23-R	Rectum	Young	Female	677206	3549.74	1.35654e+07	976810	921.816	59814.7	5276.07	118761	24940.7
	2-23-T	Transverse colon	Young	Female	582062	8258.72	1.45464e+07	482349	2557.46	63614.5	5508.33	114944	29731.1
	2-25-A	Ascending colon	Middle age	Female	720769	14333.2	1.3282e+07	785475	4015.49	91778.5	7915.1	85486.2	21812.4
	2-25-D	Descending colon	Middle age	Female	614685	1833.86	1.29654e+07	521403	1616.49	65489.4	5015.11	89223.3	23411.6
	2-25-R	Rectum	Middle age	Female	1.37493e+06	NA	1.20424e+07	2.99452e+06	968.615	86979.4	5315.47	116200	27026.6
	2-25-T	Transverse colon	Middle age	Female	1.22751e+06	NA	8.84652e+06	2.36168e+06	1030.7	82014.8	5119.58	59537.1	16584.1
	2-2-A	Ascending colon	Middle age	Male	818889	20350.5	9.93529e+06	1.07454e+06	8926.4	333813	5089.56	96081.8	19564.9
	2-2-D	Descending colon	Middle age	Male	727145	NA	9.7736e+06	869627	1906.71	90745.6	5467.84	90041.7	20217
	2-2-R	Rectum	Middle age	Male	1.39721e+06	15709.4	1.30252e+07	3.28379e+06	1810.68	363877	6748.23	154042	25443.4
	2-2-T	Transverse colon	Middle age	Male	886160	NA	9.53099e+06	1.31117e+06	3726.91	161462	11412.9	90793	18292.7
	2-7-A	Ascending colon	Young	Male	764604	12113.5	1.1492e+07	1.40441e+06	2998.23	193133	7834.86	121638	22868.1
	2-7-D	Descending colon	Young	Male	474402	6662.37	1.06113e+07	326167	1156.01	85058.7	3924.14	71507.9	19516.3
	2-7-R	Rectum	Young	Male	815362	2387.38	1.0789e+07	1.46175e+06	983.676	103729	4115.06	99835.8	22352.1
	2-7-T	Transverse colon	Young	Male	626406	9.06928	9.73707e+06	1.00206e+06	875.055	61218.3	4077.46	95540	18396.8
	2-8-A	Ascending colon	Young	Male	453287	NA	6.07528e+06	594774	907.153	168155	2793.07	56413.1	11972.5
	2-8-D	Descending colon	Young	Male	1.16133e+06	17811.8	1.55545e+07	2.13434e+06	1517.99	303284	6688.08	175648	30095.9
	2-8-R	Rectum	Young	Male	1.24828e+06	17605.5	1.57331e+07	2.57085e+06	2634.89	582421	7150.66	169664	31525.4
	2-8-T	Transverse colon	Young	Male	1.04543e+06	15653.4	1.28767e+07	2.26653e+06	1907.62	289376	6665.43	157460	25831.8
	2-18-A	Ascending colon	Young	Female	1.21719e+06	8626.91	1.59033e+07	2.68328e+06	1529.98	121521	6783.05	146922	31852.5
	2-18-D	Descending colon	Young	Female	931860	12333.8	1.4414e+07	1.90886e+06	874.437	123701	8068.56	131713	29846.2
	2-18-R	Rectum	Young	Female	1.33481e+06	16709.1	1.61349e+07	3.354e+06	2643.15	250591	8952.57	169240	32151.6
	2-18-T	Transverse colon	Young	Female	1.13509e+06	8216.96	1.6117e+07	2.36849e+06	1247.29	184263	7854.5	164575	32389
	3-15-A	Ascending colon	Middle age	Male	250025	NA	5.6699e+06	414664	1723.74	167411	3304.77	63557.8	9648.3
	3-15-D	Descending colon	Middle age	Male	465572	64.5564	9.71737e+06	247963	1002.35	860812	4009.85	86533	16028.1
	3-15-R	Rectum	Middle age	Male	131498	NA	2.81278e+06	NA	183.818	15942.2	396.687	56632.3	4741.41
	3-15-T	Transverse colon	Middle age	Male	78248.2	7147.01	2.14096e+06	34199.3	205.236	63553.6	714.369	20759.1	3738.51
	3-18-A	Ascending colon	Old	Female	193500	NA	4.69741e+06	34248.1	456.586	43608.9	2690.2	32855.7	6809.23
	3-18-D	Descending colon	Old	Female	336853	9171.99	7.51808e+06	142606	2526.89	70872.1	5859.76	54957.8	11771.9
	3-18-R	Rectum	Old	Female	787677	655.19	1.73225e+07	284570	1103.17	77526	6305.69	146506	29707.4
	3-18-T	Transverse colon	Old	Female	336298	NA	7.30753e+06	244786	649.649	70047	4186.62	61231.8	11730.2
	3-19-D	Descending colon	Old	Female	295188	NA	8.36623e+06	21326.5	651.914	32101.7	2707.01	68244.3	12311.9
	3-19-A	Ascending colon	Old	Female	417572	6321.82	8.37744e+06	448322	1382.41	60695.8	5166.33	67437.2	11260.4
	3-19-R	Rectum	Old	Female	456787	NA	1.27294e+07	NA	620.035	38194.4	3548.8	95136.3	20487.1
	3-19-T	Transverse colon	Old	Female	397126	NA	1.11982e+07	127881	1388.06	105162	4706.46	93659.5	17147.2
	3-1-A	Ascending colon	Young	Male	663541	2118.36	1.26544e+07	658138	1404.79	65934.3	5027.05	132928	22329
	3-1-D	Descending colon	Young	Male	557293	8022.98	1.24423e+07	670701	981.526	40366	4428.14	127686	22131.7
	3-1-R	Rectum	Young	Male	659730	NA	1.17888e+07	922390	406.222	24386.1	3667.43	119576	23843.8
	3-1-T	Transverse colon	Young	Male	553972	4322.65	1.44561e+07	406976	658.816	36053	4378.91	121182	27837.7
	3-25-A	Ascending colon	Old	Female	316662	261.085	6.78465e+06	NA	778.887	53312.6	3156.88	46423.7	9404.65
	3-25-D	Descending colon	Old	Female	208575	97.4332	4.01198e+06	163622	1213.95	21768.8	2997.86	32970.1	5707.33
	3-25-R	Rectum	Old	Female	184945	NA	4.16829e+06	NA	318.913	15054	1685.24	29052.1	6311.06
	3-25-T	Transverse colon	Old	Female	165229	NA	3.21603e+06	91011.2	494.992	27587	2091.59	24574.3	4656.3
	3-2-A	Ascending colon	Old	Male	736871	1946.97	1.50884e+07	512112	4204.93	141036	8665.13	104918	23416.6
	3-2-D	Descending colon	Old	Male	364922	NA	1.22988e+07	NA	483.304	19980	3055.22	111861	23369
	3-2-R	Rectum	Old	Male	698440	16247.6	1.17168e+07	500405	3490.41	113929	7669.44	117380	21287.5
	3-2-T	Transverse colon	Old	Male	745804	NA	1.53318e+07	349849	1903.58	215443	5542.79	110823	24172.8
	3-3-A	Ascending colon	Middle age	Male	570469	NA	1.57156e+07	483463	1339.15	105884	8786.95	138915	27774.9
	3-3-D	Descending colon	Middle age	Male	574622	5034.17	1.54829e+07	437169	1330.94	158971	8353.75	105469	27188.2
	3-3-R	Rectum	Middle age	Male	645171	NA	1.22029e+07	981514	1456.78	114904	8664.89	109082	21836.6
	3-3-T	Transverse colon	Middle age	Male	571915	NA	1.63833e+07	494502	2348.78	106627	13276	126537	28962.7
	3-7-A	Ascending colon	Old	Male	322867	9073.81	9.00125e+06	309709	541.851	38636.5	2148	90779.1	13317
	3-7-D	Descending colon	Old	Male	554873	8452.92	1.4416e+07	118398	1398.02	1.51942e+06	5487.93	119912	19840
	3-7-R	Rectum	Old	Male	422371	NA	6.93465e+06	931276	1128.57	1.36144e+06	3299.54	63290.1	9407.8
	3-7-T	Transverse colon	Old	Male	459550	13133.8	1.40322e+07	NA	3199	241321	6601.29	118223	18317.9
	3-8-A	Ascending colon	Old	Male	387649	NA	7.31762e+06	511824	1207.78	75698.1	3122.44	71446.9	13209
	3-8-D	Descending colon	Old	Male	398569	1672.95	8.29167e+06	393417	1310.35	96684.1	3243.74	83971.3	15283
	3-8-R	Rectum	Old	Male	494454	7389.85	1.23736e+07	268219	1917.04	173333	5000.23	121959	21980.2
	3-8-T	Transverse colon	Old	Male	405243	6411.77	1.07677e+07	113124	1019.88	77273.9	3422.48	91384	19258.5
	F-A	Ascending colon	Middle age	Female	293676	7582.88	6.1745e+06	1845.64	1036.87	66302.5	3059.64	43389.4	8405.93
	F-D	Descending colon	Middle age	Female	434748	NA	1.15637e+07	132734	420.037	29913.4	3018.76	94662.3	17423.7
	F-R	Rectum	Middle age	Female	523597	3957.61	1.10266e+07	141220	858.061	39389.6	3793.66	96096	17560.9
	F-T	Transverse colon	Middle age	Female	631807	NA	1.33597e+07	135219	1607.14	92732.5	7512.25	85426.4	18422.7

## Sheet: Figure 1C
Dynamic changes of metal elements with age in human gut tissues (Related to Figure 1C).
	Patient ID	Primary site	Type of tissues	Location	Age	Gender	Mg content	K content	Ca content	Zn content	Rb content	Cu content	Fe content	Mn content	Al content
	W0002649F02	Colon	Distant normal tissue (DNT)	Right colon	41	FeMale	459117	7.70725e+06	290549	66931.1	9986.73	4781.02	57608.5	2753.5	8072.43
	W0002913F02	Colon	Distant normal tissue (DNT)	Right colon	39	FeMale	352219	5.89613e+06	323266	89079	13515	3240.49	65591.6	485.295	9223.01
	W0000085F03	Colon	Distant normal tissue (DNT)	Right colon	53	FeMale	305319	4.93821e+06	175078	46779.8	9334.69	4022.65	75579.3	624.677	9629.55
	W0002919F02	Colon	Distant normal tissue (DNT)	Right colon	78	FeMale	641769	5.57645e+06	478521	71747.1	10671.2	13664.4	69606.4	1126.09	6511.83
	W0000377F03	Colon	Distant normal tissue (DNT)	Right colon	52	FeMale	303298	5.0577e+06	203638	43270.2	8874.9	5375.46	45584.9	708.876	7230.13
	W0002501F02	Colon	Distant normal tissue (DNT)	Right colon	85	FeMale	432977	1.02455e+07	309675	107309	14217	3338.04	55429.6	1697.91	21453.8
	W00005924F02	Colon	Distant normal tissue (DNT)	Right colon	66	FeMale	485603	8.23771e+06	321407	84995.3	13456.9	6927.97	47021.1	1060.79	7202.64
	W0002273F02	Colon	Distant normal tissue (DNT)	Right colon	54	FeMale	382187	6.5231e+06	449424	36943.9	8231.7	6770.86	101068	1565.65	13835.5
	NJ2095	Colon	Distant normal tissue (DNT)	Right colon	39	FeMale	486080	7.71937e+06	194224	62821.6	18489	8340.16	41962.6	2951.37	1585.81
	W0002854F02	Colon	Distant normal tissue (DNT)	Right colon	71	FeMale	366180	6.95857e+06	300564	71312.1	17357.1	4728.36	54487.8	714.052	16451.5
	W0002513F02	Colon	Distant normal tissue (DNT)	Right colon	60	FeMale	411661	7.85128e+06	233823	77099.3	15817.6	4223.53	43260.7	1420.01	9171.56
	W0000607F03	Colon	Distant normal tissue (DNT)	Right colon	82	FeMale	233301	4.35366e+06	132730	35041.5	6418.88	2029.24	61675.9	292.454	17657.2
	W0001310F03	Colon	Distant normal tissue (DNT)	Right colon	91	FeMale	320240	4.93541e+06	293721	42775.4	7681.91	5700.2	64985	955.214	2376.79
	W0002727F02	Colon	Distant normal tissue (DNT)	Right colon	48	FeMale	607055	9.64541e+06	433903	71377.3	11465.1	5322.69	79078	1237.56	4435.38
	W0000273F03	Colon	Distant normal tissue (DNT)	Right colon	69	FeMale	86490.4	2.22948e+06	237295	6651.63	1930.31	1267.84	127465	391.899	16475.1
	W00005572F02	Colon	Distant normal tissue (DNT)	Right colon	66	FeMale	456877	6.64731e+06	499095	46305.6	14271.9	6177.23	45764.6	1506.73	10298.5
	W00005347F02	Colon	Distant normal tissue (DNT)	Right colon	60	FeMale	363341	5.72279e+06	279468	64641.7	16546.7	6546.86	51788.2	1239.08	3357.11
	W0000739F04	Colon	Distant normal tissue (DNT)	Right colon	62	FeMale	301388	4.05833e+06	234709	48771.6	5698.7	5611.81	55934.5	1395.93	4700.25
	W0001747F02	Colon	Distant normal tissue (DNT)	Right colon	44	FeMale	400619	5.12072e+06	329232	39820.8	6343.77	4880.42	59241.7	1128.75	5094.4
	W0001052F04	Colon	Distant normal tissue (DNT)	Right colon	65	Male	276830	5.18499e+06	205534	42169.8	8854.22	3212.29	94704.1	1438.57	16189.8
	W0002781F02	Colon	Distant normal tissue (DNT)	Right colon	65	Male	640600	9.29445e+06	767192	43640.9	15536.1	7063.95	59090.6	2049.33	2516.71
	NJ2114	Colon	Distant normal tissue (DNT)	Right colon	35	Male	438709	5.89962e+06	126224	50931.4	12193	6201.88	69374.5	1178.86	11.3651
	W0002379F02	Colon	Distant normal tissue (DNT)	Right colon	57	Male	395889	6.54609e+06	190055	30716.5	8479.05	8357.93	112665	1316.01	27141.4
	W0002017F02	Colon	Distant normal tissue (DNT)	Right colon	62	Male	489563	8.39732e+06	306683	44795.1	19436.3	11669.5	58003.2	3840.4	9228.68
	W0002096F02	Colon	Distant normal tissue (DNT)	Right colon	51	Male	304352	6.45496e+06	221784	40971	10264.3	5264.98	22301.2	1049.72	6654.71
	W0002224F02	Colon	Distant normal tissue (DNT)	Right colon	50	Male	313905	6.38425e+06	186730	45423.3	8892.5	3857.57	46847.3	616.527	1849.19
	W0002890F02	Colon	Distant normal tissue (DNT)	Right colon	51	Male	546055	7.45961e+06	283770	63040	13236.6	9459.2	54618.3	1913.79	7288.33
	W0002330F02	Colon	Distant normal tissue (DNT)	Right colon	60	Male	436008	6.01069e+06	433350	69947.6	9380.26	5510.65	82293.7	1311.19	4352.84
	W00005352F02	Colon	Distant normal tissue (DNT)	Right colon	56	Male	306137	5.02169e+06	272145	59250.5	13892	3333.37	36536.9	1020.51	4684.01
	W0002280F02	Colon	Distant normal tissue (DNT)	Right colon	38	Male	344137	5.92718e+06	130198	69648.7	11282.5	3884.43	66934.4	984.211	7947.4
	W0002115F02	Colon	Distant normal tissue (DNT)	Right colon	45	Male	343598	6.21846e+06	249970	54794.6	10542.8	3344.26	30700.9	733.094	7019.92
	W0002014F02	Colon	Distant normal tissue (DNT)	Right colon	43	Male	426214	5.87687e+06	497119	50580.2	7805.97	5195.92	78118.1	1282.4	8290.66
	W00005940F02	Colon	Distant normal tissue (DNT)	Right colon	54	Male	481972	6.60042e+06	338573	90301.9	18497.7	7796.34	69572.6	2932.53	6205.19
	W0002243F02	Colon	Distant normal tissue (DNT)	Right colon	60	Male	444245	6.35616e+06	389842	41066.6	9345.95	6384.69	40200.2	1763.1	4734.78
	W0000412F03	Colon	Distant normal tissue (DNT)	Right colon	76	Male	275215	4.81321e+06	338645	59852.1	7307.21	2332.32	38819.8	359.855	7354.16
	W0000504F02	Colon	Distant normal tissue (DNT)	Right colon	63	Male	547779	7.8438e+06	401149	55024	18886.5	11881.6	86399.7	3910.8	3374.46
	W00005851F02	Colon	Distant normal tissue (DNT)	Right colon	74	Male	382974	7.40899e+06	210519	67957.8	6872.83	1964.18	36683.9	210.655	2373.72
	W0002036F02	Colon	Distant normal tissue (DNT)	Right colon	53	Male	228800	4.87733e+06	243854	38070.7	6137.47	1963.22	93703.8	195.204	4596.3
	NJ2010	Colon	Distant normal tissue (DNT)	Left colon	33	FeMale	264258	4.79582e+06	175621	82715.8	14296.9	2897.12	74163.4	1033.36	1186.4
	NS3356	Rectum	Distant normal tissue (DNT)	Left colon	28	FeMale	285976	5.33329e+06	123040	71028.5	13919.2	2577.47	45341	482.011	2732.02
	NS3619	Rectum	Distant normal tissue (DNT)	Left colon	35	FeMale	680341	7.06335e+06	246068	78329	13789.3	9359.84	47089.7	1905.75	11.3651
	NS3927	Rectum	Distant normal tissue (DNT)	Left colon	36	FeMale	641243	9.48723e+06	258965	107315	29192.5	6836.91	80356	1309.58	437.333
	NS4112	Rectum	Distant normal tissue (DNT)	Left colon	39	FeMale	611348	8.71804e+06	312980	97313.8	21273.3	7415.93	35645.3	1739.24	4338.01
	NS4154	Rectum	Distant normal tissue (DNT)	Left colon	40	FeMale	496817	7.36533e+06	274506	103452	11800.3	4304.06	68297.8	544.777	3130.1
	NS4357	Rectum	Distant normal tissue (DNT)	Left colon	28	FeMale	622232	8.16669e+06	237433	81746.2	18777.8	6041.7	62370.2	1688.56	11.3651
	NS4434	Rectum	Distant normal tissue (DNT)	Left colon	38	FeMale	581900	4.83659e+06	268945	56379	7807.5	7953.42	226999	2013.3	11.3651
	NS4435	Rectum	Distant normal tissue (DNT)	Left colon	37	FeMale	534160	7.04087e+06	370034	87727.4	12351.4	4350.86	54420.7	790.718	11.3651
	NS4541	Rectum	Distant normal tissue (DNT)	Left colon	36	FeMale	667468	7.60452e+06	267026	119527	15466.8	8019.18	51871.5	1109.64	11.3651
	NS4549	Rectum	Distant normal tissue (DNT)	Left colon	36	FeMale	506239	6.68792e+06	314004	117642	15478	4221.16	28187	772.639	4666.75
	W00004366F02	Colon	Distant normal tissue (DNT)	Left colon	76	FeMale	328812	6.62565e+06	112763	73592.3	13578.9	2593.46	54430.8	212.186	3136.03
	W00004428F02	Colon	Distant normal tissue (DNT)	Left colon	56	FeMale	573476	7.18287e+06	299065	55806.4	18588.7	6912.26	64000.4	1223.51	3046.97
	W00005224F02	Colon	Distant normal tissue (DNT)	Left colon	74	FeMale	447594	7.51578e+06	264610	67347.5	17857.4	4092.89	51286.1	542.716	2270.3
	W0001923F02	Colon	Distant normal tissue (DNT)	Left colon	60	FeMale	332846	5.88446e+06	195134	54854.6	7841.67	5031.81	44770.7	1045.36	4876.63
	W0002102F02	Colon	Distant normal tissue (DNT)	Left colon	56	FeMale	583574	7.84525e+06	378012	59824.2	10300.7	8061.84	54013.7	2165.28	5250.33
	W0002170F02	Colon	Distant normal tissue (DNT)	Left colon	78	FeMale	242915	4.57293e+06	929448	58414.1	5213.78	1778.75	87703.5	447.196	48139.3
	W0002279F02	Colon	Distant normal tissue (DNT)	Left colon	76	FeMale	449214	6.84977e+06	318312	62883.6	11202.3	3898.24	64639.7	638.779	6846.96
	W0002941F02	Colon	Distant normal tissue (DNT)	Left colon	77	FeMale	345502	5.99358e+06	282824	63352.3	13209.2	3642.76	42002.6	508.462	3948.44
	NS3911	Rectum	Distant normal tissue (DNT)	Left colon	22	Male	731080	9.83064e+06	329887	88749.9	17157.4	9095.95	49085.3	2591.96	4435
	W0002360F02	Colon	Distant normal tissue (DNT)	Left colon	55	Male	513118	6.87057e+06	291488	51879.5	9590.67	5859.62	105943	2219.07	2414.77
	W0000214F03	Colon	Distant normal tissue (DNT)	Left colon	42	Male	459895	6.39763e+06	235355	38522.6	11145.5	6791.06	60427.3	2009.69	1988.84
	W0002397F02	Colon	Distant normal tissue (DNT)	Left colon	34	Male	658307	9.85209e+06	285551	72454.6	15250.4	10112.7	53532.8	1127.98	3957.9
	W0002086F02	Colon	Distant normal tissue (DNT)	Left colon	39	Male	293429	5.95956e+06	239980	73513.1	7741.46	2224.58	55701.3	490.505	4783.13
	W0002187F02	Colon	Distant normal tissue (DNT)	Left colon	68	Male	333296	5.6778e+06	249932	49999.6	5947.61	2593.35	45291.9	448.945	5347.68
	W00005384F02	Colon	Distant normal tissue (DNT)	Left colon	54	Male	427417	6.51062e+06	142186	55149.7	18555.7	3998.26	39241.9	941.806	2086.44
	W0002588F02	Colon	Distant normal tissue (DNT)	Left colon	66	Male	375034	6.29077e+06	230389	72782.2	8373.85	3564.46	87554.1	1446	7148.92
	W0002363F02	Colon	Distant normal tissue (DNT)	Left colon	76	Male	287078	6.21573e+06	153745	66995.5	8394.86	2438.38	83692.5	500.338	6070.16
	NS4383	Rectum	Distant normal tissue (DNT)	Left colon	30	Male	499642	6.38822e+06	572248	114291	10566.4	4793.07	126827	1052	12137
	NS4368	Rectum	Distant normal tissue (DNT)	Left colon	23	Male	800425	7.08384e+06	296453	67265.3	13689	12460.8	88437	3060.74	11.3651
	NS3801	Rectum	Distant normal tissue (DNT)	Left colon	34	Male	614349	8.35851e+06	303792	91968.9	18557.8	6530.68	77171.1	1566.94	3085.04
	NS4129	Rectum	Distant normal tissue (DNT)	Left colon	38	Male	768933	8.22019e+06	286666	56522	26990.2	7803.73	131097	3883.38	11.3651
	W0002918F02	Colon	Distant normal tissue (DNT)	Left colon	74	Male	573573	5.85038e+06	246675	43295.6	10120.1	10458	59380.6	797.122	8316.28
	NS4350	Rectum	Distant normal tissue (DNT)	Left colon	40	Male	625884	5.83416e+06	330801	60770	12629.8	9620.75	92774.1	1464.8	310.012
	W0002284F02	Colon	Distant normal tissue (DNT)	Left colon	55	Male	443068	7.42813e+06	389092	70335.3	13115.8	4518.23	104527	610.021	4948.29
	W0002263F02	Colon	Distant normal tissue (DNT)	Left colon	64	Male	421641	7.75456e+06	208551	34001.5	12578.6	5510.52	55036.6	444.107	478.638
	NS4372	Rectum	Distant normal tissue (DNT)	Left colon	36	Male	405168	6.85106e+06	53049.6	79649.5	14477	2880.7	68163.5	505.526	1550.92
	W0001094F02	Colon	Distant normal tissue (DNT)	Left colon	71	Male	408644	6.15439e+06	187232	37659	11378.5	5800.4	80351	1854.84	1306.12

## Sheet: Figure 1D
Mg content in mouse gut tissues (Related to Figure 1D).
	Samples	Age	Location	Mg content
	S-Y4	Young	Ascending colon	517.386
	S-Y5	Young	Ascending colon	508.894
	S-Y6	Young	Ascending colon	434.708
	S-Y2	Young	Ascending colon	441.68
	S-Y3	Young	Ascending colon	474.125
	J-Y4	Young	Descending colon	411.638
	J-Y5	Young	Descending colon	421.728
	J-Y6	Young	Descending colon	416.394
	J-Y2	Young	Descending colon	488.235
	J-Y3	Young	Descending colon	508.174
	21S	Old	Ascending colon	327.867
	22S	Old	Ascending colon	301.733
	23S	Old	Ascending colon	470
	24S	Old	Ascending colon	334.7
	25S	Old	Ascending colon	401.967
	26S	Old	Ascending colon	314.633
	27S	Old	Ascending colon	321.567
	28S	Old	Ascending colon	372.767
	21J	Old	Descending colon	250.167
	22J	Old	Descending colon	287.267
	23J	Old	Descending colon	376.167
	24J	Old	Descending colon	524.567
	25J	Old	Descending colon	439.7
	26J	Old	Descending colon	242.233
	27J	Old	Descending colon	146.367
	28J	Old	Descending colon	121.2

## Sheet: Figure 1E
Mg concentrations in brain, heart, liver, kidney, muscle of published mouse metallomic data (Related to Figure 1E).
	Organ	Mouse_ID	Age	Mg
	LIVER	RHO-2860	6M	753
	LIVER	RHO-2861	6M	665
	LIVER	RHO-2862	6M	688
	LIVER	RHO-2863	6M	727
	LIVER	RHO-2864	6M	597
	LIVER	RHO-2865	6M	788
	LIVER	RHO-2866	6M	662
	LIVER	RHO-2867	6M	703
	LIVER	RHO-2868	6M	728
	LIVER	RHO-2869	6M	667
	LIVER	RHO-2870	6M	815
	LIVER	RHO-2871	6M	815
	LIVER	RHO-2872	6M	703
	LIVER	RHO-2873	6M	694
	LIVER	RHO-2874	6M	678
	LIVER	RHO-2876	6M	626
	LIVER	RHO-2880	16M	635
	LIVER	RHO-2883	16M	715
	LIVER	RHO-2884	16M	609
	LIVER	RHO-2886	16M	743
	LIVER	RHO-2887	16M	755
	LIVER	RHO-2888	16M	610
	LIVER	RHO-2889	16M	761
	LIVER	RHO-2890	16M	650
	LIVER	RHO-2891	16M	693
	LIVER	RHO-2892	16M	659
	LIVER	RHO-2893	16M	767
	LIVER	RHO-2894	16M	732
	LIVER	RHO-2895	16M	712
	LIVER	RHO-2896	16M	636
	LIVER	RHO-2897	16M	655
	LIVER	RHO-2898	16M	673
	LIVER	RHO-2899	16M	629
	LIVER	RHO-2900	24M	568
	LIVER	RHO-2902	24M	722
	LIVER	RHO-2903	24M	733
	LIVER	RHO-2904	24M	796
	LIVER	RHO-2905	24M	852
	LIVER	RHO-2906	24M	734
	LIVER	RHO-2907	24M	777
	LIVER	RHO-2908	24M	734
	LIVER	RHO-2910	24M	575
	LIVER	RHO-2911	24M	622
	LIVER	RHO-2913	24M	587
	LIVER	RHO-2915	24M	721
	LIVER	RHO-2916	24M	694
	LIVER	RHO-2917	24M	750
	LIVER	RHO-2918	24M	718
	LIVER	RHO-2919	24M	699
	BRAIN	RHO-2860	6M	674
	BRAIN	RHO-2861	6M	681
	BRAIN	RHO-2862	6M	752
	BRAIN	RHO-2863	6M	742
	BRAIN	RHO-2864	6M	712
	BRAIN	RHO-2870	6M	655
	BRAIN	RHO-2871	6M	714
	BRAIN	RHO-2872	6M	742
	BRAIN	RHO-2873	6M	703
	BRAIN	RHO-2874	6M	734
	BRAIN	RHO-2876	6M	600
	BRAIN	RHO-2880	16M	542
	BRAIN	RHO-2883	16M	762
	BRAIN	RHO-2884	16M	741
	BRAIN	RHO-2886	16M	774
	BRAIN	RHO-2887	16M	772
	BRAIN	RHO-2888	16M	762
	BRAIN	RHO-2889	16M	580
	BRAIN	RHO-2890	16M	638
	BRAIN	RHO-2891	16M	704
	BRAIN	RHO-2892	16M	663
	BRAIN	RHO-2893	16M	702
	BRAIN	RHO-2900	24M	645
	BRAIN	RHO-2902	24M	700
	BRAIN	RHO-2903	24M	675
	BRAIN	RHO-2904	24M	631
	BRAIN	RHO-2905	24M	673
	BRAIN	RHO-2911	24M	518
	BRAIN	RHO-2913	24M	797
	BRAIN	RHO-2915	24M	761
	BRAIN	RHO-2916	24M	770
	BRAIN	RHO-2917	24M	823
	BRAIN	RHO-2919	24M	826
	HEART	RHO-2864	6M	704
	HEART	RHO-2870	6M	782
	HEART	RHO-2871	6M	936
	HEART	RHO-2872	6M	910
	HEART	RHO-2873	6M	786
	HEART	RHO-2889	16M	924
	HEART	RHO-2890	16M	894
	HEART	RHO-2891	16M	1000
	HEART	RHO-2892	16M	932
	HEART	RHO-2895	16M	816
	HEART	RHO-2900	24M	968
	HEART	RHO-2905	24M	808
	HEART	RHO-2906	24M	969
	HEART	RHO-2907	24M	936
	HEART	RHO-2911	24M	891
	MUSCLE	RHO-2870	6M	1159
	MUSCLE	RHO-2871	6M	1198
	MUSCLE	RHO-2872	6M	1086
	MUSCLE	RHO-2873	6M	1101
	MUSCLE	RHO-2874	6M	1187
	MUSCLE	RHO-2876	6M	1269
	MUSCLE	RHO-2880	16M	1145
	MUSCLE	RHO-2883	16M	1133
	MUSCLE	RHO-2884	16M	1157
	MUSCLE	RHO-2886	16M	1199
	MUSCLE	RHO-2887	16M	1142
	MUSCLE	RHO-2889	16M	1180
	MUSCLE	RHO-2903	24M	1108
	MUSCLE	RHO-2906	24M	947
	MUSCLE	RHO-2907	24M	1136
	MUSCLE	RHO-2908	24M	1018
	MUSCLE	RHO-2910	24M	1222
	MUSCLE	RHO-2913	24M	1136
	KIDNEY	RHO-2860	6M	765
	KIDNEY	RHO-2861	6M	812
	KIDNEY	RHO-2870	6M	863
	KIDNEY	RHO-2871	6M	951
	KIDNEY	RHO-2872	6M	862
	KIDNEY	RHO-2873	6M	858
	KIDNEY	RHO-2874	6M	847
	KIDNEY	RHO-2883	16M	778
	KIDNEY	RHO-2884	16M	861
	KIDNEY	RHO-2886	16M	963
	KIDNEY	RHO-2887	16M	945
	KIDNEY	RHO-2888	16M	791
	KIDNEY	RHO-2889	16M	770
	KIDNEY	RHO-2890	16M	852
	KIDNEY	RHO-2900	24M	722
	KIDNEY	RHO-2902	24M	862
	KIDNEY	RHO-2913	24M	799
	KIDNEY	RHO-2915	24M	951
	KIDNEY	RHO-2916	24M	936
	KIDNEY	RHO-2917	24M	863
	KIDNEY	RHO-2919	24M	750

## Sheet: Figure 1F
Quantification of TRPM6 and TRPM7 expression in monkey gut tissues (Related to Figure 1F).
	TRPM6 expression in monkey gut tissues									TRPM7 expression in monkey gut tissues
	Group	Label	Area	Mean	Min	Max	%Area			Group	Label	Area	Mean	Min	Max	%Area
	Y	2-18J-T6_20X_1	1283617	29.492	0	255	11.565			Y	2-23J-T6_20X_1	1282736	63.952	0	255	25.079
	Y	2-18J-T6_20X_2	1283617	13.381	0	255	5.248			Y	2-23J-T6_20X_2	1282736	61.201	0	255	24
	Y	2-18J-T6_20X_3	1283617	31.226	0	255	12.246			Y	2-23J-T6_20X_3	1282736	1.961	0	255	0.769
	Y	2-18S-T6_20X_1	1283617	33.894	0	255	13.292			Y	2-23S-T6_20X_1	1282736	15.615	0	255	6.124
	Y	2-18S-T6_20X_2	1283617	21.949	0	255	8.608			Y	2-23S-T6_20X_2	1282736	12.517	0	255	4.909
	Y	2-18S-T6_20X_3	1283617	36.711	0	255	14.397			Y	2-23S-T6_20X_3	1282736	1.715	0	255	0.673
	Y	2-23J-T6_20X_1	1283617	37.229	0	255	14.6			Y	2-7J-T6_20X_1	1282736	1.137	0	255	0.446
	Y	2-23J-T6_20X_2	1282736	40.893	0	255	16.037			Y	2-7J-T6_20X_2	1282736	1.13	0	255	0.443
	Y	2-23J-T6_20X_3	1282736	9.033	0	255	3.542			Y	2-7J-T6_20X_3	1282736	1.97	0	255	0.773
	Y	2-23S-T6_20X_1	1282736	14.191	0	255	5.565			Y	2-8J-T6_20X_1	1282736	1.322	0	255	0.519
	Y	2-23S-T6_20X_2	1282736	16.652	0	255	6.53			Y	2-8J-T6_20X_2	1282736	1.27	0	255	0.498
	Y	2-23S-T6_20X_3	1282736	21.706	0	255	8.512			Y	2-8J-T6_20X_3	1282736	1.318	0	255	0.517
	Y	2-7J-T6_20X_1	1283617	8.501	0	255	3.334			Y	2-8S-T6_20X_1	1282736	1.746	0	255	0.685
	Y	2-7J-T6_20X_2	1283617	8.485	0	255	3.327			Y	2-8S-T6_20X_2	1282736	5.193	0	255	2.037
	Y	2-7J-T6_20X_3	1283617	6.138	0	255	2.407			Y	2-8S-T6_20X_3	1282736	1.546	0	255	0.606
	Y	2-8J-T6_20X_1	1283617	1.094	0	255	0.429			Y	3-1J-T6_20X_1	1282736	45.967	0	255	18.026
	Y	2-8J-T6_20X_2	1283617	1.134	0	255	0.445			Y	3-1J-T6_20X_2	1282736	47.025	0	255	18.441
	Y	2-8J-T6_20X_3	1283617	1.152	0	255	0.452			Y	3-1J-T6_20X_3	1282736	37.361	0	255	14.651
	Y	2-8S-T6_20X_1	1283617	1.298	0	255	0.509			Y	3-1S-T6_20X_1	1282736	48.052	0	255	18.844
	Y	2-8S-T6_20X_2	1283617	1.225	0	255	0.48			Y	3-1S-T6_20X_2	1282736	1.244	0	255	0.488
	Y	2-8S-T6_20X_3	1283617	1.209	0	255	0.474			Y	3-1S-T6_20X_3	1282736	50.43	0	255	19.777
	Y	3-1J-T6_20X_1	1282736	27.743	0	255	10.879			M	2-22J-T6_20X_1	1282736	47.039	0	255	18.447
	Y	3-1J-T6_20X_2	1282736	29.505	0	255	11.571			M	2-22J-T6_20X_2	1282736	60.205	0	255	23.61
	Y	3-1J-T6_20X_3	1282736	14.1	0	255	5.53			M	2-22J-T6_20X_3	1282736	19.576	0	255	7.677
	Y	3-1S-T6_20X_1	1282736	34.334	0	255	13.464			M	2-22S-T6_20X_1	1282736	11.932	0	255	4.679
	Y	3-1S-T6_20X_2	1282736	46.222	0	255	18.126			M	2-22S-T6_20X_2	1282736	17.593	0	255	6.899
	Y	3-1S-T6_20X_3	1282736	45.336	0	255	17.779			M	2-22S-T6_20X_3	1282736	11.327	0	255	4.442
	M	2-22J-T6_20X_1	1283617	2.244	0	255	0.88			M	2-25J-T6_20X_1	1282736	30.961	0	255	12.142
	M	2-22J-T6_20X_2	1283617	1.212	0	255	0.475			M	2-25J-T6_20X_2	1282736	18.963	0	255	7.437
	M	2-22J-T6_20X_3	1283617	1.203	0	255	0.472			M	2-25J-T6_20X_3	1282736	31.83	0	255	12.482
	M	2-22S-T6_20X_1	1283617	30.685	0	255	12.033			M	2-25S-T6_20X_1	1282736	1.13	0	255	0.443
	M	2-22S-T6_20X_2	1283617	23.517	0	255	9.222			M	2-25S-T6_20X_2	1282736	1.091	0	255	0.428
	M	2-22S-T6_20X_3	1283617	1.391	0	255	0.545			M	2-25S-T6_20X_3	5126271	0.284	0	255	0.111
	M	2-25J-T6_20X_1	1282736	30.48	0	255	11.953			M	2-2J-T6_20X_1	1282736	25.604	0	255	10.041
	M	2-25J-T6_20X_2	1282736	20.096	0	255	7.881			M	2-2J-T6_20X_2	1282736	17.669	0	255	6.929
	M	2-25J-T6_20X_3	1282736	1.597	0	255	0.626			M	2-2J-T6_20X_3	1282736	25.197	0	255	9.881
	M	2-25S-T6_20X_1	1282736	2.14	0	255	0.839			M	3-15J-T6_20X_1	1282736	14.499	0	255	5.686
	M	2-25S-T6_20X_2	1282736	1.262	0	255	0.495			M	3-15J-T6_20X_2	1282736	11.496	0	255	4.508
	M	2-25S-T6_20X_3	1282736	1.253	0	255	0.491			M	3-15J-T6_20X_3	1282736	13.462	0	255	5.279
	M	2-2J-T6_20X_1	1283617	7.513	0	255	2.946			M	3-15S-T6_20X_1	1282736	3.974	0	255	1.558
	M	2-2J-T6_20X_2	1283617	6.35	0	255	2.49			M	3-15S-T6_20X_2	1282736	1.745	0	255	0.684
	M	2-2J-T6_20X_3	1283617	12.698	0	255	4.98			M	3-15S-T6_20X_3	1282736	4.438	0	255	1.74
	M	3-15J-T6_20X_1	1282736	3.664	0	255	1.437			M	ZFJ-T6_20X_1	1282736	4.554	0	255	1.786
	M	3-15J-T6_20X_2	1282736	5.438	0	255	2.132			M	ZFJ-T6_20X_2	1282736	8.822	0	255	3.459
	M	3-15J-T6_20X_3	1282736	3.147	0	255	1.234			M	ZFJ-T6_20X_3	1282736	31.884	0	255	12.503
	M	3-15S-T6_20X_1	1282736	1.595	0	255	0.625			O	2-18S-T6_20X_1	1282736	50.252	0	255	19.706
	M	3-15S-T6_20X_2	1282736	6.325	0	255	2.48			O	2-18S-T6_20X_2	1282736	33.234	0	255	13.033
	M	3-15S-T6_20X_3	1282736	3.666	0	255	1.438			O	2-18S-T6_20X_3	1282736	49.216	0	255	19.3
	M	3-3S-T6_20X_1	1282736	1.173	0	255	0.46			O	3-18S-T6_20X_1	1282736	33.508	0	255	13.141
	M	3-3S-T6_20X_2	1282736	1.128	0	255	0.442			O	3-18S-T6_20X_2	1282736	30.035	0	255	11.778
	M	3-3S-T6_20X_3	1282736	1.113	0	255	0.437			O	3-18S-T6_20X_3	1282736	41.818	0	255	16.399
	M	ZFJ-T6_20X_1	1282736	11.608	0	255	4.552			O	3-19S-T6_20X_1	1282736	1.107	0	255	0.434
	M	ZFJ-T6_20X_2	1282736	29.122	0	255	11.421			O	3-19S-T6_20X_2	1282736	1.619	0	255	0.635
	M	ZFJ-T6_20X_3	1282736	10.551	0	255	4.138			O	3-19S-T6_20X_3	1282736	7.732	0	255	3.032
	M	ZFS-T6_20X_1	1282736	37.341	0	255	14.644			O	3-25J-T6_20X_1	1282736	55.46	0	255	21.749
	M	ZFS-T6_20X_2	1282736	28.899	0	255	11.333			O	3-25J-T6_20X_2	1282736	50.738	0	255	19.897
	M	ZFS-T6_20X_3	1282736	27.564	0	255	10.809			O	3-25J-T6_20X_3	1282736	55.342	0	255	21.703
	O	3-18J-T6_20X_1	1282736	4.114	0	255	1.613			O	3-25S-T6_20X_1	1282736	1.725	0	255	0.677
	O	3-18J-T6_20X_2	1282736	7.692	0	255	3.016			O	3-25S-T6_20X_2	1282736	1.205	0	255	0.472
	O	3-18J-T6_20X_3	1282736	1.443	0	255	0.566			O	3-25S-T6_20X_3	1282736	12.544	0	255	4.919
	O	3-18S-T6_20X_1	1282736	27.948	0	255	10.96			O	3-7J-T6_20X_1	1282736	44.781	0	255	17.561
	O	3-18S-T6_20X_2	1282736	20.534	0	255	8.053			O	3-7J-T6_20X_2	1282736	56.4	0	255	22.118
	O	3-18S-T6_20X_3	1282736	35.966	0	255	14.104			O	3-7J-T6_20X_3	1282736	44.153	0	255	17.315
	O	3-19S-T6_20X_1	1282736	1.133	0	255	0.444			O	3-8J-T6_20X_1	1282736	2.597	0	255	1.018
	O	3-19S-T6_20X_2	1282736	1.194	0	255	0.468			O	3-8J-T6_20X_2	1282736	1.423	0	255	0.558
	O	3-19S-T6_20X_3	1282736	1.159	0	255	0.454			O	3-8J-T6_20X_3	1282736	1.461	0	255	0.573
	O	3-25S-T6_20X_1	1282736	1.215	0	255	0.477
	O	3-25S-T6_20X_2	1282736	1.49	0	255	0.584
	O	3-25S-T6_20X_3	1282736	1.312	0	255	0.515
	O	3-2S-T6_20X_1	1282736	1.337	0	255	0.524
	O	3-2S-T6_20X_2	1282736	1.292	0	255	0.507
	O	3-2S-T6_20X_3	1282736	1.799	0	255	0.706
	O	3-7J-T6_20X_1	1282736	1.583	0	255	0.621
	O	3-7J-T6_20X_2	1282736	1.218	0	255	0.478
	O	3-7J-T6_20X_3	1282736	1.649	0	255	0.647
	O	3-8J-T6_20X_1	1282736	1.37	0	255	0.537
	O	3-8J-T6_20X_2	1282736	1.403	0	255	0.55
	O	3-8J-T6_20X_3	1282736	1.874	0	255	0.735
	O	3-8S-T6_20X_1	1282736	43.506	0	255	17.061
	O	3-8S-T6_20X_2	1282736	33.688	0	255	13.211
	O	3-8S-T6_20X_3	1282736	31.694	0	255	12.429
