# Supplementary material for: Magnesium Deficiency Accelerates Gut Aging and Increases Susceptibility to Colitis
Source: Aging Cell. 2026 Mar 16;25(3):e70446. doi: 10.1111/acel.70446 (PMC13093417; doi:10.1111/acel.70446)
Supplement: Supplementary file 1 — Appendix S1: acel70446‐sup‐0001‐AppendixS1.zip. [file ACEL-25-e70446-s003.zip › Source Data Figure 2.xlsx]

## Sheet: Figure 2B
Mg content in feed (Related to Figure 2B).
	Group	Mg content	unit
	Control_1	531.596	mg/kg
	Control_2	549.669	mg/kg
	Control_3	504.216	mg/kg
	Mg deficient_1	86.1799	mg/kg
	Mg deficient_2	85.5711	mg/kg
	Mg deficient_3	83.0796	mg/kg

## Sheet: Figure 2C
Plasma Mg content of young and old Mg-deficient mice (Related to Figure 2C).
	Group	Sample	Subgroup	Mg content
	Young	ZR-49	Control	20.1308
		ZR-50	Control	24.0111
		ZR-51	Control	18.9089
		ZR-52	Control	19.7164
		ZR-53	Control	20.0153
		ZR-54	Control	19.6938
		ZR-55	Mg deficient	10.2316
		ZR-56	Mg deficient	12.2532
		ZR-57	Mg deficient	19.9426
		ZR-58	Mg deficient	20.1732
		ZR-59	Mg deficient	19.5866
		ZR-60	Mg deficient	14.4502
	Old	21X	Control	22.2978
		22X	Control	25.94
		23X	Control	26.08
		24X	Control	21.1689
		25X	Control	23.9111
		26X	Control	25.3644
		27X	Control	23.38
		28X	Control	18.6556
		29X	Mg deficient	17.2422
		30X	Mg deficient	20.0333
		31X	Mg deficient	20.4511
		32X	Mg deficient	21.1022
		33X	Mg deficient	12.4533
		34X	Mg deficient	13.1311
		35X	Mg deficient	16.0844

## Sheet: Figure 2D
Colon Mg content of young and old Mg-deficient mice (Related to Figure 2D).
	Group	Samples	Subgroup	Location	Mg content
	Young	S-Y4	Control	Ascending colon	517.386
		S-Y5	Control	Ascending colon	508.894
		S-Y6	Control	Ascending colon	434.708
		S-Y2	Control	Ascending colon	441.68
		S-Y3	Control	Ascending colon	474.125
		S-Yd11	Mg deficient	Ascending colon	414.63
		S-Yd15	Mg deficient	Ascending colon	415.85
		S-Yd19	Mg deficient	Ascending colon	464.407
		S-Yd12	Mg deficient	Ascending colon	463.032
		S-Yd13	Mg deficient	Ascending colon	455.764
		J-Y4	Control	Descending colon	411.638
		J-Y5	Control	Descending colon	421.728
		J-Y6	Control	Descending colon	416.394
		J-Y2	Control	Descending colon	488.235
		J-Y3	Control	Descending colon	508.174
		J-Yd11	Mg deficient	Descending colon	458.798
		J-Yd15	Mg deficient	Descending colon	457.71
		J-Yd19	Mg deficient	Descending colon	420.664
		J-Yd12	Mg deficient	Descending colon	337.429
		J-Yd13	Mg deficient	Descending colon	399.406
	Old	21S	Control	Ascending colon	327.867
		22S	Control	Ascending colon	301.733
		23S	Control	Ascending colon	470
		24S	Control	Ascending colon	334.7
		25S	Control	Ascending colon	401.967
		26S	Control	Ascending colon	314.633
		27S	Control	Ascending colon	321.567
		28S	Control	Ascending colon	372.767
		29S	Mg deficient	Ascending colon	288.167
		30S	Mg deficient	Ascending colon	209.533
		31S	Mg deficient	Ascending colon	334.667
		32S	Mg deficient	Ascending colon	328.7
		33S	Mg deficient	Ascending colon	231.767
		34S	Mg deficient	Ascending colon	326.333
		35S	Mg deficient	Ascending colon	333.2
		21J	Control	Descending colon	250.167
		22J	Control	Descending colon	287.267
		23J	Control	Descending colon	376.167
		24J	Control	Descending colon	524.567
		25J	Control	Descending colon	439.7
		26J	Control	Descending colon	242.233
		27J	Control	Descending colon	146.367
		28J	Control	Descending colon	121.2
		29J	Mg deficient	Descending colon	88.6333
		30J	Mg deficient	Descending colon	110.833
		31J	Mg deficient	Descending colon	126.133
		32J	Mg deficient	Descending colon	70.7
		33J	Mg deficient	Descending colon	103.267
		34J	Mg deficient	Descending colon	187.067
		35J	Mg deficient	Descending colon	113.167

## Sheet: Figure 2E
Colon length of young and old Mg-deficient mice (Related to Figure 2E).
	Group	Sample	Group	Colon length (cm)
	Young	Y1	Control	7.4
		Y2	Control	7.4
		Y3	Control	7.6
		Y4	Control	8.3
		Y5	Control	7.7
		Y6	Control	8.6
		Y8	Control	7.2
		Y9	Control	6.7
		Y10	Control	6.7
		Y0	Control	6.7
		Yd11	Mg deficient	6.7
		Yd12	Mg deficient	7.1
		Yd13	Mg deficient	7
		Yd14	Mg deficient	7.4
		Yd15	Mg deficient	5.6
		Yd16	Mg deficient	7.2
		Yd17	Mg deficient	7.1
		Yd18	Mg deficient	7.4
		Yd19	Mg deficient	6.9
		Yd20	Mg deficient	7.8
	Old	21	Control	8.8
		22	Control	8.5
		23	Control	8.4
		24	Control	8.5
		25	Control	8
		26	Control	9.9
		27	Control	9
		28	Control	8.3
		29	Mg deficient	8
		30	Mg deficient	7.4
		31	Mg deficient	7.1
		32	Mg deficient	7.3
		33	Mg deficient	7.3
		34	Mg deficient	7.3
		35	Mg deficient	7.5

## Sheet: Figure 2F
F4/80, EPX and LYVE-1 expression in colons from control and Mg-deficient aged mice (Related to Figure 2F).
	F4/80 expression in colons from control and Mg-deficient aged mice									EPX expression in colons from control and Mg-deficient aged mice									LYVE-1 expression in colons from control and Mg-deficient aged mice
	Group	Label	Area	Mean	Min	Max	%Area			Group	Label	Area	Mean	Min	Max	%Area			Group	Label	Area	Mean	Min	Max	%Area
	Control	J-21_20.0x_1	577800	3.858	0	255	1.513			Control	J-21_20.0x_1	577800	6.787	0	255	2.661			Control	21J-EPX_20X_1	2946345	40.832	0	255	16.013
	Control	J-21_20.0x_2	577800	0.788	0	255	0.309			Control	J-21_20.0x_2	577800	2.887	0	255	1.132			Control	21J-EPX_20X_2	1283617	32.459	0	255	12.729
	Control	J-21_20.0x_3	577800	3.697	0	255	1.45			Control	J-21_20.0x_3	577800	3.354	0	255	1.315			Control	21J-EPX_20X_3	1283617	61.113	0	255	23.966
	Control	J-23_20.0x_1	577800	3.965	0	255	1.555			Control	J-22_20.0x_1	577800	4.32	0	255	1.694			Control	21S-EPX_20X_1	1283617	38.984	0	255	15.288
	Control	J-23_20.0x_2	577800	2.92	0	255	1.145			Control	J-22_20.0x_2	577800	3.028	0	255	1.188			Control	21S-EPX_20X_2	1283617	41.35	0	255	16.216
	Control	J-23_20.0x_3	577800	4.698	0	255	1.843			Control	J-22_20.0x_3	577800	3.94	0	255	1.545			Control	21S-EPX_20X_3	1283617	56.166	0	255	22.026
	Control	J-24_20.0x_1	577800	3.361	0	255	1.318			Control	J-23_20.0x_1	577800	6.671	0	255	2.616			Control	26S-EPX_20X_1	1283617	57.778	0	255	22.658
	Control	J-24_20.0x_2	577800	4.497	0	255	1.763			Control	J-23_20.0x_2	577800	5.168	0	255	2.027			Control	26S-EPX_20X_2	1283617	35.862	0	255	14.064
	Control	J-24_20.0x_3	577800	4.518	0	255	1.772			Control	J-23_20.0x_3	577800	3.277	0	255	1.285			Control	26S-EPX_20X_3	1283617	47.995	0	255	18.822
	Control	J-26_20.0x_1	577800	7.312	0	255	2.867			Control	J-24_20.0x_1	577800	3.52	0	255	1.38			Control	27J-EPX_20X_1	1283617	51.83	0	255	20.326
	Control	J-26_20.0x_2	577800	7.064	0	255	2.77			Control	J-24_20.0x_2	577800	7.523	0	255	2.95			Control	27J-EPX_20X_2	1283617	27.241	0	255	10.683
	Control	J-26_20.0x_3	577800	6.613	0	255	2.593			Control	J-24_20.0x_3	577800	6.03	0	255	2.365			Control	27J-EPX_20X_3	1283617	4.067	0	255	1.595
	Control	J-27_20.0x_1	577800	2.773	0	255	1.087			Control	J-26_20.0x_1	577800	1.915	0	255	0.751			Mg deficient	31J-EPX_20X_1	1283617	2.102	0	255	0.824
	Control	J-27_20.0x_2	577800	3.701	0	255	1.452			Control	J-26_20.0x_2	577800	3.929	0	255	1.541			Mg deficient	31J-EPX_20X_2	1283617	5.407	0	255	2.12
	Control	J-27_20.0x_3	577800	0.192	0	255	0.075			Control	J-26_20.0x_3	577800	2.163	0	255	0.848			Mg deficient	31J-EPX_20X_3	1283617	2.147	0	255	0.842
	Control	S-21_20.0x_1	577800	3.116	0	255	1.222			Control	J-27_20.0x_1	577800	2.354	0	255	0.923			Mg deficient	32S-EPX_20X_1	1283617	43.244	0	255	16.959
	Control	S-21_20.0x_2	577800	2.816	0	255	1.104			Control	J-27_20.0x_2	577800	3.295	0	255	1.292			Mg deficient	32S-EPX_20X_2	1283617	34.521	0	255	13.538
	Control	S-21_20.0x_3	577800	3.252	0	255	1.275			Control	J-27_20.0x_3	577800	2.62	0	255	1.027			Mg deficient	32S-EPX_20X_3	1283617	31.274	0	255	12.264
	Control	S-22_20.0x_1	577800	3.82	0	255	1.498			Control	S-21_20.0x_1	577800	1.961	0	255	0.769			Mg deficient	33S-EPX_20X_1	1283617	20.508	0	255	8.043
	Control	S-22_20.0x_2	577800	3.853	0	255	1.511			Control	S-21_20.0x_2	577800	1.325	0	255	0.52			Mg deficient	33S-EPX_20X_2	1283617	44.231	0	255	17.346
	Control	S-22_20.0x_3	577800	3.8	0	255	1.49			Control	S-21_20.0x_3	577800	3.361	0	255	1.318			Mg deficient	33S-EPX_20X_3	1283617	13.486	0	255	5.288
	Control	S-23_20.0x_1	577800	2.531	0	255	0.993			Control	S-22_20.0x_1	577800	2.155	0	255	0.845
	Control	S-23_20.0x_2	577800	3.993	0	255	1.566			Control	S-22_20.0x_2	577800	3.655	0	255	1.433
	Control	S-23_20.0x_3	577800	2.46	0	255	0.965			Control	S-22_20.0x_3	577800	3.031	0	255	1.188
	Control	S-24_20.0x_1	577800	6.027	0	255	2.364			Control	S-23_20.0x_1	577800	2.289	0	255	0.898
	Control	S-24_20.0x_2	577800	3.917	0	255	1.536			Control	S-23_20.0x_2	577800	3.761	0	255	1.475
	Control	S-24_20.0x_3	577800	4.732	0	255	1.856			Control	S-23_20.0x_3	577800	3.864	0	255	1.515
	Control	S-26_20.0x_1	577800	4.476	0	255	1.755			Control	S-24_20.0x_1	577800	5.322	0	255	2.087
	Control	S-26_20.0x_2	577800	3.443	0	255	1.35			Control	S-24_20.0x_2	577800	5.776	0	255	2.265
	Control	S-26_20.0x_3	577800	2.697	0	255	1.058			Control	S-24_20.0x_3	577800	4.795	0	255	1.881
	Control	S-27_20.0x_1	577800	4.166	0	255	1.634			Control	S-26_20.0x_1	577800	2.499	0	255	0.98
	Control	S-27_20.0x_2	577800	3.298	0	255	1.293			Control	S-26_20.0x_2	577800	4.349	0	255	1.706
	Control	S-27_20.0x_3	577800	2.497	0	255	0.979			Control	S-26_20.0x_3	577800	4.282	0	255	1.679
	Mg deficient	J-30_20.0x_1	577800	2.882	0	255	1.13			Control	S-27_20.0x_1	577800	3.088	0	255	1.211
	Mg deficient	J-30_20.0x_2	577800	4.398	0	255	1.725			Control	S-27_20.0x_2	577800	4.735	0	255	1.857
	Mg deficient	J-30_20.0x_3	577800	4.465	0	255	1.751			Control	S-27_20.0x_3	577800	2.111	0	255	0.828
	Mg deficient	J-31_20.0x_1	577800	5.622	0	255	2.205			Mg deficient	J-30_20.0x_1	577800	7.003	0	255	2.746
	Mg deficient	J-31_20.0x_2	577800	7.493	0	255	2.939			Mg deficient	J-30_20.0x_2	577800	3.364	0	255	1.319
	Mg deficient	J-31_20.0x_3	577800	6.969	0	255	2.733			Mg deficient	J-30_20.0x_3	577800	14.824	0	255	5.813
	Mg deficient	J-32_20.0x_1	577800	8.853	0	255	3.472			Mg deficient	J-31_20.0x_1	577800	3.651	0	255	1.432
	Mg deficient	J-32_20.0x_2	577800	6.312	0	255	2.475			Mg deficient	J-31_20.0x_2	577800	8.081	0	255	3.169
	Mg deficient	J-32_20.0x_3	577800	6.913	0	255	2.711			Mg deficient	J-31_20.0x_3	577800	5.029	0	255	1.972
	Mg deficient	J-33_20.0x_1	577800	5.664	0	255	2.221			Mg deficient	J-32_20.0x_1	577800	4.511	0	255	1.769
	Mg deficient	J-33_20.0x_2	577800	3.88	0	255	1.522			Mg deficient	J-32_20.0x_2	577800	5.447	0	255	2.136
	Mg deficient	J-33_20.0x_3	577800	1.202	0	255	0.471			Mg deficient	J-32_20.0x_3	577800	3.622	0	255	1.42
	Mg deficient	J-34_20.0x_1	577800	8.448	0	255	3.313			Mg deficient	J-33_20.0x_1	577800	6.249	0	255	2.451
	Mg deficient	J-34_20.0x_2	577800	5.99	0	255	2.349			Mg deficient	J-33_20.0x_2	577800	4.487	0	255	1.759
	Mg deficient	J-34_20.0x_3	577800	5.394	0	255	2.115			Mg deficient	J-33_20.0x_3	577800	4.856	0	255	1.904
	Mg deficient	J-35_20.0x_1	577800	6.806	0	255	2.669			Mg deficient	J-34_20.0x_1	577800	7.459	0	255	2.925
	Mg deficient	J-35_20.0x_2	577800	6.905	0	255	2.708			Mg deficient	J-34_20.0x_2	577800	7.583	0	255	2.974
	Mg deficient	J-35_20.0x_3	577800	9.677	0	255	3.795			Mg deficient	J-34_20.0x_3	577800	5.679	0	255	2.227
	Mg deficient	S-30_20.0x_1	577800	2.374	0	255	0.931			Mg deficient	J-35_20.0x_1	577800	7.741	0	255	3.036
	Mg deficient	S-30_20.0x_2	577800	4.15	0	255	1.628			Mg deficient	J-35_20.0x_2	577800	8.932	0	255	3.503
	Mg deficient	S-30_20.0x_3	577800	6.203	0	255	2.433			Mg deficient	J-35_20.0x_3	577800	8.304	0	255	3.257
	Mg deficient	S-31_20.0x_1	577800	7.758	0	255	3.042			Mg deficient	S-30_20.0x_1	577800	6.499	0	255	2.549
	Mg deficient	S-31_20.0x_2	577800	5.296	0	255	2.077			Mg deficient	S-30_20.0x_2	577800	4.893	0	255	1.919
	Mg deficient	S-31_20.0x_3	577800	5.884	0	255	2.308			Mg deficient	S-30_20.0x_3	577800	14.837	0	255	5.819
	Mg deficient	S-32_20.0x_1	577800	12.099	0	255	4.745			Mg deficient	S-31_20.0x_1	577800	4.311	0	255	1.691
	Mg deficient	S-32_20.0x_2	577800	10.876	0	255	4.265			Mg deficient	S-31_20.0x_2	577800	5.458	0	255	2.141
	Mg deficient	S-32_20.0x_3	577800	8.768	0	255	3.438			Mg deficient	S-31_20.0x_3	577800	7.876	0	255	3.089
	Mg deficient	S-33_20.0x_1	577800	5.312	0	255	2.083			Mg deficient	S-32_20.0x_1	577800	6.57	0	255	2.576
	Mg deficient	S-33_20.0x_2	577800	3.001	0	255	1.177			Mg deficient	S-32_20.0x_2	577800	4.468	0	255	1.752
	Mg deficient	S-33_20.0x_3	577800	5.107	0	255	2.003			Mg deficient	S-32_20.0x_3	577800	5.401	0	255	2.118
	Mg deficient	S-34_20.0x_1	577800	3.082	0	255	1.209			Mg deficient	S-33_20.0x_1	577800	5.264	0	255	2.064
	Mg deficient	S-34_20.0x_2	577800	5.624	0	255	2.205			Mg deficient	S-33_20.0x_2	577800	6.397	0	255	2.508
	Mg deficient	S-34_20.0x_3	577800	5.303	0	255	2.079			Mg deficient	S-33_20.0x_3	577800	10.328	0	255	4.05
	Mg deficient	S-35_20.0x_1	577800	3.58	0	255	1.404			Mg deficient	S-34_20.0x_1	577800	6.286	0	255	2.465
	Mg deficient	S-35_20.0x_2	577800	4.135	0	255	1.622			Mg deficient	S-34_20.0x_2	577800	6.728	0	255	2.638
	Mg deficient	S-35_20.0x_3	577800	2.785	0	255	1.092			Mg deficient	S-34_20.0x_3	577800	5.468	0	255	2.144
										Mg deficient	S-35_20.0x_1	577800	5.502	0	255	2.158
										Mg deficient	S-35_20.0x_2	577800	3.56	0	255	1.396
										Mg deficient	S-35_20.0x_3	577800	4.119	0	255	1.615

## Sheet: Figure 2G,H
Enriched pathways of proteins related to age in monkeys and upregulated or downregulated in Mg-deficient mice (Old) (Related to Figure 2G,H).
	Age-related proteins in Monkey (n = 888)					69 overlaping proteins					79 overlaping proteins
	Uniprot ID	Gene name	p value			Gene name	Uniprot ID_Monkey	Uniprot ID_Mouse			Gene name	Uniprot ID_Monkey	Uniprot ID_Mouse			Pathway enrichment of 69 proteins related to age in monkeys and upregulated in Mg-deficient mice
	A0A059TEB9	WNK1	0.0112983			YTHDC2	G7P824	B2RR83			AKAP13	G7P9D1	E9Q394			Pathway category	Pathway ID	Pathway name	Log10(P value)	Log(q-value)	Genes	Gene names	Count	Displayed in Fig. 2G
	A0A172R2E3	IGH	0.0398905			UNC13D	G7PSU2	B2RUP2			PDLIM3	G7P6P1	O70209			Reactome Gene Sets	R-HSA-6790901	rRNA modification in the nucleus and cytosol	-11.8885	-7.54508	5822,10607,10885,22984,23160,25926,27340,84128,10514,54475,55692,64848	PWP2,TBL3,WDR3,PDCD11,WDR43,NOL11,UTP20,WDR75,MYBBP1A,NLE1,LUC7L,YTHDC2	12	yes
	A2V9Z6	ADH1B	0.0212494			APOB	G7PLQ1	E9Q414			NMT1	G7PV14	O70310			GO Biological Processes	GO:0015909	long-chain fatty acid transport	-6.81025	-3.50824	948,1374,2167,2180,6513,32,338,3240,3263,10396,2638,4534,7296,9517,56894,9070,10514,57504,223	CD36,CPT1A,FABP4,ACSL1,SLC2A1,ACACB,APOB,HP,HPX,ATP8A1,GC,MTM1,TXNRD1,SPTLC2,AGPAT3,ASH2L,MYBBP1A,MTA3,ALDH9A1	19	yes
	B0I549	LIPE	0.0409046			ACACB	G7PI62	E9Q4Z2			DYNC1I2	G7PKT6	O88487			GO Biological Processes	GO:0098869	cellular oxidant detoxification	-5.84369	-2.73073	1356,3240,7296,7837,140809,2180,6513,1374,3918,9070	CP,HP,TXNRD1,PXDN,SRXN1,ACSL1,SLC2A1,CPT1A,LAMC2,ASH2L	10	yes
	C0SJM6	GSTZ1	0.0392403			DSP	G8F406	E9Q557			TOM1	G7PFA5	O88746			GO Biological Processes	GO:0002920	regulation of humoral immune response	-5.27721	-2.33174	2,922,3075,3263,948,23705,201294,1374,2167,629	A2M,CD5L,CFH,HPX,CD36,CADM1,UNC13D,CPT1A,FABP4,CFB	10	yes
	G7NTA9	LRRC47	0.000904439			FABP4	G7PC40	P04117			S100A6	G7NUG4	P14069			GO Biological Processes	GO:0090407	organophosphate biosynthetic process	-5.2266	-2.29817	32,1635,2180,3613,4534,7083,9517,55312,56894,84274,7296	ACACB,DCTD,ACSL1,IMPA2,MTM1,TK1,SPTLC2,RFK,AGPAT3,COQ5,TXNRD1	11	yes
	G7NTD6	SLC2A5	0.0178413			TK1	G7PSX6	P04184			CALR	Q4R6K8	P14211			Reactome Gene Sets	R-HSA-196854	Metabolism of vitamins and cofactors	-4.03835	-1.37618	32,338,6513,55312,84274,7296,2638	ACACB,APOB,SLC2A1,RFK,COQ5,TXNRD1,GC	7	yes
	G7NTE4	RBBP4	0.00430412			CFB	G8F3V9	P04186			LGALS1	G7PFD7	P16045			GO Biological Processes	GO:0046486	glycerolipid metabolic process	-3.79193	-1.18799	338,1374,2180,3613,4534,56894,9517,32	APOB,CPT1A,ACSL1,IMPA2,MTM1,AGPAT3,SPTLC2,ACACB	8	yes
	G7NTH0	NCDN	0.0120139			CFH	G7NWI7	P06909			MGMT	G7PEI1	P26187			GO Biological Processes	GO:0051289	protein homotetramerization	-3.32841	-0.823852	32,223,7083,7837,1374,4534,3897	ACACB,ALDH9A1,TK1,PXDN,CPT1A,MTM1,L1CAM	7	yes
	G7NTJ2	NA	0.0278727			L1CAM	G7Q202	P11627			RANBP1	G7PH94	P34022			KEGG Pathway	hsa04610	Complement and coagulation cascades	-2.96411	-0.507188	2,629,3075,1634	A2M,CFB,CFH,DCN	4	yes
	G7NTK9	BCL10	0.0429396			SLC2A1	G8F2R2	P17809			TFAM	G7PDF4	P40630			KEGG Pathway	hsa04512	ECM-receptor interaction	-2.94992	-0.498607	948,3908,3918,7296,2167,4085,6513	CD36,LAMA2,LAMC2,TXNRD1,FABP4,MAD2L1,SLC2A1	7	yes
	G7NTL0	DDAH1	0.0256691			GC	G7P5M3	P21614			SLC16A3	G7PTC1	P57787			Reactome Gene Sets	R-HSA-8957275	Post-translational protein phosphorylation	-2.70861	-0.333959	338,1356,5954	APOB,CP,RCN1	3	no
	G7NTT1	RPRD2	0.0125927			DCN	Q4R5D2	P28654			TPM1	G7PZP8	P58771			GO Biological Processes	GO:0001654	eye development	-2.57148	-0.223707	835,2201,5954,7837,221935,2487	CASP2,FBN2,RCN1,PXDN,SDK1,FRZB	6	no
	G7NTU2	S100A10	0.00635087			CASP2	G7P1H8	P29594			SASH1	G7P4Z9	P59808			Reactome Gene Sets	R-HSA-6798695	Neutrophil degranulation	-2.3551	-0.0612027	948,3240,9961,10396,201294	CD36,HP,MVP,ATP8A1,UNC13D	5	no
	G7NTW2	WDR26	0.0454909			ACSL1	G7P6N1	P41216			CRIP1	G7P8Y7	P63254			GO Biological Processes	GO:0006261	DNA-templated DNA replication	-2.34771	-0.0612027	5442,7083,64318	POLRMT,TK1,NOC3L	3	no
	G7NTW4	NVL	0.00148976			CEBPZ	G7PM13	P53569			ACTG2	G7PMI2	P63268			GO Biological Processes	GO:0007156	homophilic cell adhesion via plasma membrane adhesion molecules	-2.17791	0	3897,23705,221935	L1CAM,CADM1,SDK1	3	no
	G7NTX5	BROX	0.00139238			RAB3C	G7P7K2	P62823			NUCB2	G7PQM6	P81117
	G7NTY3	MARK1	0.00867901			CHL1	G8F2R0	P70232			GBP1	G8F3A3	Q01514
	G7NTY4	RAB3GAP2	0.0375928			ATP8A1	G7P5H7	P70704			CNN1	G7PZF6	Q08091
	G7NU02	TOR1AIP1	0.00591601			SPTLC2	G8F5W5	P97363			PBXIP1	G7NUJ4	Q3TVI8			Pathway enrichment of 79 proteins related to age in monkeys and downregulated in Mg-deficient mice
	G7NU30	ALDH9A1	0.0376235			FRZB	G7PKZ1	P97401			ARFGEF3	G7P323	Q3UGY8			Pathway category	Pathway ID	Pathway name	Log10(P value)	Log(q-value)	Genes	Gene names	Count	Displayed in Fig. 2H
	G7NU62	MTOR	0.0363422			CPT1A	G7PP51	P97742			SLC2A13	G7PHL7	Q3UHK1			GO Biological Processes	GO:0007015	actin filament organization	-6.12945	-1.83104	118,1264,1627,7168,10398,10580,23607,27295,11076,51673,72,811,1781,8470	ADD1,CNN1,DBN1,TPM1,MYL9,SORBS1,CD2AP,PDLIM3,TPPP,TPPP3,ACTG2,CALR,DYNC1I2,SORBS2	14	yes
	G7NU66	VPS13D	0.0272462			RCN1	G7PQH0	Q05186			PDAP1	G7P0A4	Q3UHX2			Reactome Gene Sets	R-HSA-446203	Asparagine N-linked glycosylation	-5.78964	-1.83104	811,1781,22796,23256,51035,55014,55738,84364,51271,1627,4659,10398,11214	CALR,DYNC1I2,COG2,SCFD1,UBXN1,STX17,ARFGAP1,ARFGAP2,UBAP1,DBN1,PPP1R12A,MYL9,AKAP13	13	yes
	G7NUG4	S100A6	0.0222082			CD36	Q4R6B4	Q08857			SORBS2	G7P6P2	Q3UTJ2			GO Biological Processes	GO:0033108	mitochondrial respiratory chain complex assembly	-5.13582	-1.57056	4724,4725,7019,7386,388753,4701,9550,54927,160428	NDUFS4,NDUFS5,TFAM,UQCRFS1,COA6,NDUFA7,ATP6V1G1,CHCHD3,ALDH1L2	9	yes
	G7NUG6	S100A4	0.00167131			WDR75	G7PL08	Q3U821			KPNA1	G7NXS0	Q60960			GO Biological Processes	GO:0006886	intracellular protein transport	-3.86568	-0.696697	811,3836,5105,7095,23180,23256,51271,55014,1627,5902	CALR,KPNA1,PCK1,SEC62,RFTN1,SCFD1,UBAP1,STX17,DBN1,RANBP1	10	yes
	G7NUH9	GATAD2B	0.0495624			SDK1	G7P276	Q3UH53			NCOR1	G7PTR2	Q60974			GO Biological Processes	GO:0032103	positive regulation of response to external stimulus	-3.56193	-0.580245	811,2633,3430,3956,23180,23328,23586,26065,684,23607	CALR,GBP1,IFI35,LGALS1,RFTN1,SASH1,RIGI,LSM14A,BST2,CD2AP	10	yes
	G7NUJ4	PBXIP1	0.0170969			PXDN	G7PLI9	Q3UQ28			POSTN	G7PW19	Q62009			GO Biological Processes	GO:0051146	striated muscle cell differentiation	-3.43313	-0.519917	811,7168,8470,10398,11214,3956,27295,1396	CALR,TPM1,SORBS2,MYL9,AKAP13,LGALS1,PDLIM3,CRIP1	8	yes
	G7NUK3	CENPF	0.0258991			UTP20	G7PJA7	Q5XG71			SORBS1	G7PDL9	Q62417			GO Biological Processes	GO:0016050	vesicle organization	-3.43068	-0.519917	9550,10043,51271,55014,84364,283987,54927,126298	ATP6V1G1,TOM1,UBAP1,STX17,ARFGAP2,HID1,CHCHD3,IRGQ	8	yes
	G7NUQ7	MFAP2	0.00185276			LAMA2	G7P369	Q60675			PLA2G4C	G7PY13	Q64GA5			GO Biological Processes	GO:0051493	regulation of cytoskeleton organization	-3.24054	-0.448786	118,684,7168,11076,11214,23607,91624,55738,57221	ADD1,BST2,TPM1,TPPP,AKAP13,CD2AP,NEXN,ARFGAP1,ARFGEF3	9	yes
	G7NUR6	ARHGEF10L	0.0104568			LAMC2	G7NXG6	Q61092			RFTN1	G7NY19	Q6A0D4			GO Biological Processes	GO:1900024	regulation of substrate adhesion-dependent cell spreading	-3.23589	-0.448786	811,2633,10631,8531,55512	CALR,GBP1,POSTN,YBX3,SMPD3	5	yes
	G7NUS2	ALDH4A1	0.0271101			CP	G7NZN4	Q61147			DDX58	G7PS60	Q6Q899			GO Biological Processes	GO:1901224	positive regulation of non-canonical NF-kappaB signal transduction	-3.15639	-0.428919	811,3430,23328,1781,9550	CALR,IFI35,SASH1,DYNC1I2,ATP6V1G1	5	yes
	G7NUS4	EMC1	0.0491347			FBN2	G7P865	Q61555			NEXN	G8F396	Q7TPW1			Reactome Gene Sets	R-HSA-913531	Interferon Signaling	-3.10023	-0.428919	684,2633,3430,3836,23586,3956,10398,23607,29071	BST2,GBP1,IFI35,KPNA1,RIGI,LGALS1,MYL9,CD2AP,C1GALT1C1	9	no
	G7NUV0	HP1BP3	0.000207131			HP	G7Q1J3	Q61646			TPPP	G7P750	Q7TQD2			WikiPathways	WP3888	VEGFA VEGFR2 signaling	-3.02324	-0.370031	811,7019,11080,57326,91624,115098	CALR,TFAM,DNAJB4,PBXIP1,NEXN,CCDC124	6	no
	G7NUX8	DPH2	0.0496546			A2M	G7PJR5	Q61838			CCDC50	G7NYQ1	Q810U5			GO Biological Processes	GO:0040007	growth	-2.84561	-0.25808	3836,7458,8470,10631,23607,55512	KPNA1,EIF4H,SORBS2,POSTN,CD2AP,SMPD3	6	no
	G7NV13	ALG14	0.0264649			OGN	G7PSP7	Q62000			COA6	G7NXJ4	Q8BGD8			Reactome Gene Sets	R-HSA-1592230	Mitochondrial biogenesis	-2.68629	-0.152979	7019,9611,54927,1781,51271	TFAM,NCOR1,CHCHD3,DYNC1I2,UBAP1	5	no
	G7NV32	VCAM1	0.00205593			PDCD11	G7PDW2	Q6NS46			UBAP1	G7PS41	Q8BH48			WikiPathways	WP2005	miR targeted genes in muscle cell	-2.62997	-0.131943	7095,7168,9351,23589,51673	SEC62,TPM1,NHERF2,CARHSP1,TPPP3	5	no
	G7NV43	LOC102144707	0.0481751			WDR43	G7PLY3	Q6ZQL4			CNPY4	G7P0C7	Q8BQ47			GO Biological Processes	GO:0051258	protein polymerization	-2.52972	-0.078411	11076,23607,51673	TPPP,CD2AP,TPPP3	3	no
	G7NV84	SMG5	0.00501306			MYBBP1A	G7PT82	Q7TPV4			SCFD1	G7PA11	Q8BRF7			GO Biological Processes	GO:0072329	monocarboxylic acid catabolic process	-2.46414	-0.0501502	5105,9123,160428,8605,55512	PCK1,SLC16A3,ALDH1L2,PLA2G4C,SMPD3	5	no
	G7NVF5	PRELP	0.0487666			WDR3	G7NX60	Q8BHB4			SRRM2	G7Q0A5	Q8BTI8			GO Biological Processes	GO:0061448	connective tissue development	-2.40578	-0.0130002	1396,23607,55512,57326	CRIP1,CD2AP,SMPD3,PBXIP1	4	no
	G7NVF8	CHIT1	2.4e-05			NOL11	G7PV82	Q8BJW5			SEC62	G7NZF8	Q8BU14			GO Biological Processes	GO:1903076	regulation of protein localization to plasma membrane	-2.40217	-0.0130002	2633,10580,245812	GBP1,SORBS1,CNPY4	3	no
	G7NVF9	CHI3L1	4.42e-05			POLRMT	G7PY36	Q8BKF1			ALDH1L2	G7PJE0	Q8K009
	G7NVI6	SERPINC1	0.00315431			PWP2	G7P059	Q8BU03			LSM14A	G7PX66	Q8K2F8
	G7NVP2	GPX7	4.59e-06			HAT1	G7PKT8	Q8BY71			TMEM119	G7PI55	Q8R138
	G7NVR9	MFSD10	0.00392597			CORO2A	G7PRV4	Q8C0P5			HID1	G7PVD0	Q8R1F6
	G7NVS0	ADD1	0.0142926			TBL3	G7Q071	Q8C4J7			BST2	G7PZS6	Q8R2Q8
	G7NVU1	EPHB2	0.0276901			RFK	G7PSK2	Q8CFV9			RUFY2	G7PDC9	Q8R4C2
	G7NVU2	KDM1A	0.0336648			DCTD	G7P6L4	Q8K2D6			IRGQ	G7PXS8	Q8VIM9
	G7NVW3	CLIC4	0.00943775			CMBL	G7P784	Q8R1G2			SPATS2L	G7PL52	Q91WJ7
	G7NW81	TRIM33	0.0308669			ZMYND11	G7PE31	Q8R5C8			COG2	G8F2E0	Q921L5
	G7NW84	CD5L	4.5e-06			CADM1	G7PP07	Q8R5M8			UBXN1	G7PPT7	Q922Y1
	G7NWA9	CADM3	0.0124835			NLE1	G7PU32	Q8VEJ4			ARFGAP2	G7PQA3	Q99K28
	G7NWF0	IPO9	0.0460398			NUDT16L1	I7GNJ7	Q8VHN8			NDUFS5	Q4R3M6	Q99LY9
	G7NWH7	NEK7	0.00180996			NOC3L	G7PDL4	Q8VI84			MYL9	G7PGH0	Q9CQ19
	G7NWI7	CFH	0.0152638			IMPA2	G7PWD0	Q91UZ5			ATP6V1G1	G7PRL0	Q9CR51
	G7NWN3	RYR2	0.00990576			ASH2L	G7PD69	Q91X20			UQCRFS1	G7PX46	Q9CR68
	G7NWR3	NOC2L	0.00271653			HPX	G7PQV9	Q91X72			CARHSP1	G7Q0G8	Q9CR86
	G7NWS2	INTS11	0.0149942			MTA3	G7PM34	Q924K8			TPPP3	G7Q1D8	Q9CRB6
	G7NWW3	PUM1	0.0403752			COQ5	G7PJ48	Q9CXI0			CHCHD3	G7P0V1	Q9CRB9
	G7NWY8	GNG12	0.049845			LUC7L	Q4R7V4	Q9CYI4			NDUFS4	G7P7H7	Q9CXZ1
	G7NWZ7	ZRANB2	0.00213545			MFAP4	G7PTU5	Q9D1H9			STX17	G7PRU5	Q9D0I4
	G7NX52	CD101	0.00527987			AGPAT3	G7P061	Q9D517			DNAJB4	G8F398	Q9D832
	G7NX60	WDR3	0.0484207			SRXN1	G7PGR3	Q9D975			IFI35	G7PUX1	Q9D8C4
	G7NXD7	CDC73	0.0417637			MVP	G7Q0V3	Q9EQK5			CCDC124	G7PWY5	Q9D8X2
	G7NXG3	NCF2	0.0270477			PRELP	G7NVF5	Q9JK53			PPP1R12A	G7PIJ7	Q9DBR7
	G7NXG6	LAMC2	0.0116853			ALDH9A1	G7NU30	Q9JLJ2			CCDC97	G7PXN3	Q9DBT3
	G7NXJ4	COA6	0.0392703			TXNRD1	G7PJD6	Q9JMH6			ARFGAP1	G7PFI3	Q9EPJ9
	G7NXN6	POGLUT1	0.00437372			CD5L	G7NW84	Q9QWK4			SLC9A3R2	G7Q076	Q9JHL1
	G7NXN8	ADPRH	0.0161353			MAD2L1	Q4R7B3	Q9Z1B5			ACIN1	G7P9V0	Q9JIX8
	G7NXP4	PLA2G4A	0.0407029			MTM1	G7Q1W8	Q9Z2C5			SMPD3	G7Q1G8	Q9JJY3
	G7NXP8	NDUFB4	0.00279977								YBX3	G7PJU1	Q9JKB3
	G7NXS0	KPNA1	0.0234992								CD2AP	G7P4S9	Q9JLQ0
	G7NXU9	IMPDH2	0.0225899								C1GALT1C1	G7Q3M0	Q9JMG2
	G7NXV2	WDR6	0.00341264								DBN1	Q4R565	Q9QXS6
	G7NXX3	NCK1	0.0023314								CNPY2	G7PIH6	Q9QXT0
	G7NY19	RFTN1	0.0384931								ADD1	G7NVS0	Q9QYC0
	G7NY43	LIMD1	0.0108139								ZRANB2	G7NWZ7	Q9R020
	G7NYC3	CLASP2	0.00183051								EIF4H	I7GB85	Q9WUK2
	G7NYE9	SLC41A3	0.00113662								NDUFA7	G8F4P2	Q9Z1P6
	G7NYG5	IQSEC1	0.0387339								PCK1	G7PFS8	Q9Z2V4
	G7NYH5	SYN2	0.023663
	G7NYH8	ATG7	0.0031753
	G7NYI6	ENTPD3	0.0107716
	G7NYK1	EXOG	0.0203659
	G7NYL3	GOLGA4	0.040855
	G7NYL5	MLH1	0.012479
	G7NYL6	EPM2AIP1	0.0309896
	G7NYL7	TRANK1	0.0016483
	G7NYM7	IGF2BP2	0.0360064
	G7NYP7	IL1RAP	0.00444688
	G7NYQ1	CCDC50	0.000357286
	G7NYT7	SEC13	0.00689852
	G7NYV4	THUMPD3	0.000254069
	G7NYX6	PPP4R2	0.0471497
	G7NYZ5	POLR2H	0.0393923
	G7NYZ9	PSMD2	0.0324647
	G7NZ50	CADM2	0.00109323
	G7NZ94	EOGT	1.16e-05
	G7NZ96	SUCLG2	0.0188015
	G7NZB6	PDHB	0.00883454
	G7NZF4	PRKCI	0.00216851
	G7NZF8	SEC62	0.0366246
	G7NZK4	GMPS	0.0256714
	G7NZL0	DHX36	0.0281779
	G7NZN4	CP	0.0283669
	G7NZN6	HLTF	0.0176325
	G7NZN8	CPA3	0.000342248
	G7NZP3	ABI3BP	0.0141981
	G7NZR3	CD47	0.0297599
	G7NZS7	ATG3	0.0235094
	G7NZT7	ATP6V1A	0.0140302
	G7NZV0	ITIH4	0.00501292
	G7NZV2	ITIH1	0.03191
	G7NZV7	G7NZV7	0.017109
	G7NZW4	WDR82	0.0366993
	G7NZX4	PARP3	0.0329961
	G7NZZ6	CCDC25	0.000392385
	G7P031	FAIM	0.0204885
	G7P054	PFKL	0.0465154
	G7P058	C3H21orf33	0.0144804
	G7P059	PWP2	0.00727234
	G7P061	AGPAT3	0.0222867
	G7P0A4	PDAP1	0.0341844
	G7P0C7	CNPY4	0.0472759
	G7P0G0	AVL9	0.00191255
	G7P0K7	ZNF800	0.0101343
	G7P0N1	UBE2H	0.0445201
	G7P0U9	PODXL	0.00726753
	G7P0V1	CHCHD3	0.0346747
	G7P0V2	EXOC4	0.0332221
	G7P0Y1	PARP12	0.0226331
	G7P0Z9	PSMG1	0.0043479
	G7P108	HLCS	0.00332078
	G7P132	PAXBP1	0.0216098
	G7P137	TRIM56	0.0250322
	G7P142	PLOD3	0.00643948
	G7P197	SCIN	0.0326626
	G7P1A8	COL28A1	5.39e-05
	G7P1C9	COL1A2	0.000228688
	G7P1D7	CDK6	5.62e-05
	G7P1H8	CASP2	0.0335704
	G7P1U4	FZD1	0.0319617
	G7P1Z9	RARRES2	0.0138227
	G7P213	ABCB8	0.0353397
	G7P262	SNX8	0.0342019
	G7P276	SDK1	0.0254935
	G7P282	FSCN1	0.0189242
	G7P298	YKT6	0.0124322
	G7P2B3	VPS41	0.0172121
	G7P2H0	DOCK4	0.0373133
	G7P2H4	TMEM168	0.0104556
	G7P2I2	TES	0.0298804
	G7P2K9	TRIM38	0.0408387
	G7P2S2	SLC39A7	0.0244975
	G7P2U6	ANKS1A	0.013819
	G7P2X3	PRIM2	0.00156249
	G7P323	ARFGEF3	0.00849006
	G7P362	EPB41L2	0.0205048
	G7P369	LAMA2	0.0212512
	G7P370	PTPRK	0.047268
	G7P381	HINT3	0.000722045
	G7P3A4	GOPC	0.0171862
	G7P3B9	STK38	0.0383436
	G7P3C5	PI16	0.0321729
	G7P3E4	DAAM2	0.00108419
	G7P3G7	TMEM30A	0.00176376
	G7P3I7	CYB5R4	0.0145542
	G7P3L6	CALHM5	0.0169708
	G7P3Q6	SNX3	0.0133729
	G7P3R0	EXOC2	0.00136584
	G7P3X2	BYSL	0.024732
	G7P3Y6	TBCC	0.00603032
	G7P3Y8	PPP2R5D	0.0122792
	G7P408	SLC35B2	0.0414093
	G7P448	PREP	0.0228023
	G7P451	RTN4IP1	0.00100195
	G7P4B5	WRNIP1	0.0346407
	G7P4C8	F13A1	0.0277453
	G7P4E1	PAK1IP1	0.027818
	G7P4H5	CAP1	0.0494299
	G7P4K6	CARMIL1	0.0466569
	G7P4K7	SCGN	0.00236051
	G7P4L0	TRIM15	0.0117973
	G7P4R2	CDC5L	0.0265299
	G7P4S9	CD2AP	0.0193452
	G7P4U1	CRISP3	0.00416895
	G7P4Y1	SYNE1	0.00234598
	G7P4Z9	SASH1	0.000851925
	G7P516	OCIAD1	0.000803428
	G7P571	ABLIM2	0.00196782
	G7P597	WDR1	0.00258806
	G7P5D2	SMIM20	0.0232537
	G7P5E2	PGM2	0.0230389
	G7P5H4	SLC30A9	0.0130506
	G7P5H7	ATP8A1	5.72e-05
	G7P5M3	GC	0.00338919
	G7P5P8	SULT1B1	0.00886504
	G7P5U4	SGCB	0.0363095
	G7P5V5	NUDT9	0.0192588
	G7P5Z0	ADH7	0.0324985
	G7P616	NPNT	0.000877782
	G7P627	SEC24B	0.0283986
	G7P629	CASP6	0.0119048
	G7P649	ANK2	0.00022715
	G7P655	KIFAP3	0.0325963
	G7P660	SEC24D	0.0395798
	G7P6B0	SETD7	0.0159861
	G7P6B1	MGST2	0.0464685
	G7P6D9	ARHGAP10	0.0393258
	G7P6J3	DDX60	0.00149797
	G7P6J9	KRT18	0.0472074
	G7P6L4	DCTD	0.0484228
	G7P6L8	CDKN2AIP	0.0127908
	G7P6N1	ACSL1	0.0313205
	G7P6P1	PDLIM3	0.0256289
	G7P6P2	SORBS2	0.0456539
	G7P6R7	CLINT1	0.00195433
	G7P6Z7	HK3	0.00147567
	G7P715	NHP2	7.65e-05
	G7P728	CANX	0.0422978
	G7P750	TPPP	0.0482922
	G7P784	CMBL	0.0115852
	G7P7C0	RAI14	0.0137553
	G7P7E0	RICTOR	0.0207626
	G7P7E3	C9	9.46e-05
	G7P7E7	PRKAA1	0.0124395
	G7P7F1	C6	0.0305036
	G7P7F5	FBXO4	0.00204341
	G7P7G7	PAIP1	0.00092053
	G7P7H7	NDUFS4	0.0189157
	G7P7K2	RAB3C	0.00766231
	G7P7M5	SGTB	0.0330064
	G7P7M6	NLN	0.0169309
	G7P7P0	GTF2H2	0.0115063
	G7P7P5	MAP1B	6.08e-05
	G7P7W1	RPS23	0.0169271
	G7P7W5	VCAN	0.0257109
	G7P7Z6	ERAP1	0.0463304
	G7P7Z7	ERAP2	0.0385529
	G7P802	CHD1	0.00261188
	G7P824	YTHDC2	0.0143111
	G7P826	PGGT1B	0.0418153
	G7P865	FBN2	1.27e-05
	G7P867	ISOC1	0.0346688
	G7P871	HINT1	0.00940455
	G7P885	RAD50	0.0121292
	G7P8H5	HARS	0.00382991
	G7P8I8	RNF14	0.00670752
	G7P8L5	SPINK1	0.0340834
	G7P8N3	CSNK1A1	0.0155025
	G7P8Q5	TNIP1	0.0357239
	G7P8S8	VPS13C	3.08e-05
	G7P8W0	MAP2K1	0.0170725
	G7P8X1	CALML4	0.00961994
	G7P8Y6	MTA1	0.0273255
	G7P8Y7	CRIP1	0.0134846
	G7P8Z3	LOC102136483	1.19e-05
	G7P8Z4	IGHV5-10-1	0.00145137
	G7P911	THSD4	0.00374293
	G7P938	SEMA7A	0.0347827
	G7P960	MAN2C1	0.0342104
	G7P965	FBXO22	0.00629031
	G7P9A1	FAH	0.00650587
	G7P9B5	HDGFL3	0.0164944
	G7P9D1	AKAP13	0.00141481
	G7P9E7	FANCI	0.0421131
	G7P9F2	PLIN1	0.0013298
	G7P9G4	IQGAP1	0.0174543
	G7P9H4	VPS33B	0.0100703
	G7P9I7	IGF1R	0.041719
	G7P9V0	ACIN1	0.0426346
	G7P9V4	SLC7A8	0.000548125
	G7P9Y8	RABGGTA	0.00527218
	G7PA11	SCFD1	0.0068969
	G7PA18	NUBPL	0.0307389
	G7PA24	SNX6	0.0446218
	G7PA49	SEC23A	0.0113824
	G7PA50	TRAPPC6B	0.0335293
	G7PA61	PRPF39	0.0288362
	G7PAB5	WDHD1	0.00711021
	G7PAC7	TMEM260	0.00470404
	G7PAK3	MPP5	0.0351079
	G7PAM0	TJP1	0.0244555
	G7PAT8	COQ6	0.00575535
	G7PAU8	ISCA2	0.0459694
	G7PAV3	YLPM1	0.0280505
	G7PAW4	EIF2AK4	0.0105191
	G7PB05	LRRC57	0.0156901
	G7PB45	GALC	0.000295012
	G7PB82	EIF3J	0.00526042
	G7PBD8	SERPINA1	0.0107327
	G7PBE2	SERPINA4	0.00566817
	G7PBE4	SERPINA3	0.000264071
	G7PBE8	SYNE3	0.0355189
	G7PBH7	MYO5C	0.0289058
	G7PBQ7	ADSS1	0.00453832
	G7PBQ9	AKT1	0.0124326
	G7PBX1	ASPH	0.00756626
	G7PBX7	CYP7B1	0.00293815
	G7PC21	GDAP1	0.0361917
	G7PC40	FABP4	0.00962231
	G7PCE4	FDFT1	0.00846118
	G7PCN6	ATP6V1B2	0.0375591
	G7PCP4	REEP4	0.00984364
	G7PCQ7	COL14A1	0.00340149
	G7PCX3	DOCK5	0.0453905
	G7PCZ3	ELP3	0.0475214
	G7PD69	ASH2L	0.0467411
	G7PD98	GPAA1	0.0123977
	G7PDB8	COMMD5	0.0245037
	G7PDC9	RUFY2	0.0221696
	G7PDD0	HNRNPH3	0.0208594
	G7PDD3	HERC4	0.0418442
	G7PDF4	TFAM	0.00042582
	G7PDF6	CISD1	0.0173543
	G7PDI1	IFIT2	0.0298402
	G7PDL4	NOC3L	0.0174929
	G7PDL9	SORBS1	0.0443685
	G7PDN9	RRP12	0.0236916
	G7PDP4	MMS19	0.0470758
	G7PDR0	CWF19L1	0.0401203
	G7PDT6	OGA	0.0195774
	G7PDT9	HPS6	0.0440544
	G7PDW2	PDCD11	0.0223791
	G7PDX9	XPNPEP1	0.00207729
	G7PDY1	ADD3	0.00173545
	G7PE30	SFXN4	0.00710833
	G7PE31	ZMYND11	0.0035791
	G7PE58	RBM17	0.0219924
	G7PE64	ITIH2	0.00178468
	G7PE70	RBBP5	0.0154794
	G7PE78	GRK5	0.00502221
	G7PE87	WDR11	0.00119896
	G7PE89	ATE1	0.00416433
	G7PE94	HTRA1	5.93e-07
	G7PEC0	DHX32	0.0170763
	G7PED3	DHTKD1	0.0222409
	G7PEF4	NMT2	0.0237759
	G7PEI1	MGMT	0.000663177
	G7PEM4	PRTFDC1	0.000133529
	G7PEN8	MPP7	0.0175008
	G7PEQ1	NRP1	0.0219023
	G7PEQ4	CUL2	0.0483183
	G7PES6	ALOX5	0.00848235
	G7PES9	FAM21C	3.29e-05
	G7PEX3	TSPAN14	0.0068432
	G7PEX8	PLAC9	0.00493639
	G7PEY6	ZMIZ1	0.044863
	G7PF06	SEC24C	0.036375
	G7PF15	DNAJC9	0.0313606
	G7PF22	MCU	0.0165002
	G7PF41	LRRC20	0.0174494
	G7PF59	KIFBP	0.00707425
	G7PF78	MORC2	0.0164768
	G7PF87	DRG1	0.00327585
	G7PFA5	TOM1	0.0356901
	G7PFD7	LGALS1	0.00424576
	G7PFG9	DNAJC5	0.0335745
	G7PFH0	TPD52L2	0.0220881
	G7PFI0	EEF1A2	0.0120761
	G7PFI3	ARFGAP1	0.00866889
	G7PFM1	ST13	0.00589246
	G7PFM9	ZC3H7B	0.0133548
	G7PFS8	PCK1	0.00230416
	G7PFV5	PACSIN2	0.0469276
	G7PFZ7	BRD1	0.00337989
	G7PG01	ATP9A	0.0240398
	G7PG19	ZNFX1	0.00396918
	G7PG22	CSE1L	0.0263954
	G7PG35	ELMO2	0.0434479
	G7PG39	NCOA5	0.0368809
	G7PG72	LOC107130962	0.0466266
	G7PGD5	DHX35	0.026692
	G7PGF6	SRC	0.00809697
	G7PGH0	MYL9	0.00281032
	G7PGH2	DKFZp451F1711	0.030278
	G7PGI9	EIF6	0.0247089
	G7PGK6	CHMP4B	0.0096401
	G7PGR3	SRXN1	0.00328294
	G7PH28	CRNKL1	0.0182373
	G7PH34	OGFOD3	0.0273834
	G7PH52	CST3	0.017847
	G7PH60	PYGB	0.0251916
	G7PH90	COMT	0.00852141
	G7PH94	RANBP1	0.00408115
	G7PHB5	MAPK1	0.0463623
	G7PHD1	IGLC2	0.000744283
	G7PHD3	LOC102126084	9.01e-05
	G7PHE3	LOC101925950	0.00361277
	G7PHG3	PITPNB	0.0118642
	G7PHG8	RFC4	0.0404623
	G7PHJ4	CCDC91	0.0466396
	G7PHJ7	IPO8	0.0443513
	G7PHL7	SLC2A13	0.0386609
	G7PHL9	CNTN1	0.00625245
	G7PHS4	G7PHS4	0.00313468
	G7PHT3	FMNL3	0.0017132
	G7PHU6	PFDN5	0.0215308
	G7PI18	TSPAN8	0.000734932
	G7PI38	DKFZp686M148	0.00117256
	G7PI55	TMEM119	0.0013972
	G7PI62	ACACB	0.0130441
	G7PI65	KCTD10	0.0478717
	G7PI76	ATP2A2	0.000185536
	G7PI84	PPTC7	0.0437336
	G7PIE7	PRKRA	0.0222675
	G7PIE8	METTL7B	0.0452117
	G7PIF2	CD63	0.0173933
	G7PIF7	PYM1	0.00498869
	G7PIG0	CDK2	0.000692827
	G7PIH6	CNPY2	0.048547
	G7PIJ7	PPP1R12A	0.00180228
	G7PIJ9	LOC102143773	0.0198389
	G7PIN5	ISY1	0.0443016
	G7PIP5	ACAD10	0.0129472
	G7PIP6	ALDH2	0.0170967
	G7PIP7	NAA25	0.0371046
	G7PIX2	AVIL	0.0116929
	G7PIX9	MON2	0.0281758
	G7PJ05	TMTC3	9.21e-05
	G7PJ09	ATP2B1	0.0134001
	G7PJ35	HAL	0.0262145
	G7PJ48	COQ5	0.0197793
	G7PJ54	UNC119B	0.0145986
	G7PJ55	ACADS	0.0490171
	G7PJA7	UTP20	0.0278888
	G7PJB6	WASHC3	0.0313198
	G7PJD6	TXNRD1	0.0244625
	G7PJE0	ALDH1L2	0.0370002
	G7PJM3	GALNT8	0.0282698
	G7PJM6	CD9	0.0411895
	G7PJN0	COPS7A	0.0355918
	G7PJN4	P3H3	0.0281573
	G7PJQ9	MFAP5	0.0257048
	G7PJR5	A2M	0.0058149
	G7PJR6	PZP	0.00979495
	G7PJU1	YBX3	0.0120893
	G7PJW7	HEBP1	0.0261217
	G7PK00	PDE3A	0.0248052
	G7PK24	SSPN	0.0366681
	G7PK27	STK38L	0.0112173
	G7PK94	CAB39	0.0336745
	G7PKB1	EIF4E2	0.00612135
	G7PKE1	SCLY	0.00511758
	G7PKH5	FARP2	0.0371362
	G7PKK4	NMI	0.00507926
	G7PKL1	FMNL2	0.0113181
	G7PKN2	PLA2R1	0.0192499
	G7PKR1	NOSTRIN	0.0159271
	G7PKT6	DYNC1I2	0.0282076
	G7PKT8	HAT1	0.0451413
	G7PKV0	OLA1	0.0273634
	G7PKZ1	FRZB	0.0228804
	G7PKZ2	NCKAP1	0.00546928
	G7PL08	WDR75	0.0136215
	G7PL18	INPP1	0.00180053
	G7PL23	STAT1	0.0395794
	G7PL26	CAVIN2	0.000257566
	G7PL52	SPATS2L	0.0141775
	G7PL55	AOX1	0.0473613
	G7PL57	BZW1	0.033117
	G7PL79	BMPR2	0.0180613
	G7PLD6	PECR	0.0192313
	G7PLF5	CTDSP1	0.0376318
	G7PLG5	PROC	0.0389357
	G7PLI9	PXDN	0.0416257
	G7PLK4	IAH1	0.0192181
	G7PLL1	HPCA	0.0056785
	G7PLM0	ROCK2	0.0451541
	G7PLN0	FAM49A	0.0377849
	G7PLP4	PUM2	0.00126529
	G7PLQ1	APOB	0.000285455
	G7PLR8	PTRHD1	0.00277072
	G7PLT1	RAB10	0.0251762
	G7PLW2	SNX17	0.00971047
	G7PLX7	RBKS	2.9e-05
	G7PLY3	WDR43	0.00270385
	G7PLZ4	EHD3	0.0495164
	G7PM02	LTBP1	0.0121631
	G7PM13	CEBPZ	0.00139499
	G7PM26	SOS1	0.00345728
	G7PM32	EML4	0.0387474
	G7PM34	MTA3	0.00481572
	G7PM36	HAAO	0.0150399
	G7PM37	THADA	0.0135162
	G7PM75	PSME4	0.0480547
	G7PM78	SPTBN1	0.0338591
	G7PM85	LOC102138516	0.0199654
	G7PMA3	XPO1	0.0188781
	G7PMD8	NFU1	0.00112201
	G7PME6	PCBP1	0.0254363
	G7PMF4	ADD2	0.000121816
	G7PMG1	NAGK	0.030991
	G7PMG9	SPR	0.000210063
	G7PMI2	ACTG2	0.00940542
	G7PMI3	DGUOK	0.0407691
	G7PMI9	DCTN1	0.0333854
	G7PMK1	AUP1	0.0425726
	G7PMM1	GGCX	0.00897462
	G7PMS9	COA5	0.000275301
	G7PMZ1	POLR1B	0.0070834
	G7PN14	G7PN14	0.00929733
	G7PN28	DARS	0.0228526
	G7PN73	RAB6A	0.045558
	G7PN98	SERPINH1	0.00107292
	G7PND4	TMEM126A	0.00708123
	G7PNG8	C11orf54	0.00324882
	G7PNP7	AP2A2	0.0221911
	G7PNQ7	CUL5	0.00956457
	G7PNR2	POGLUT3	0.0154321
	G7PNS5	ALG9	0.00152021
	G7PNX8	CARS	0.00617415
	G7PP07	CADM1	0.000662661
	G7PP51	CPT1A	0.0103212
	G7PPA0	H2AFX	0.00766592
	G7PPA5	NLRX1	0.00581217
	G7PPB4	THY1	0.019414
	G7PPG7	FIBP	0.0485478
	G7PPI4	DPF2	0.0465934
	G7PPK1	ARL2	0.0149139
	G7PPP8	TCEB2	0.00835845
	G7PPR0	PYGL	0.0466346
	G7PPS3	LOC102116906	0.000641735
	G7PPS6	NXF1	0.0457155
	G7PPT7	UBXN1	0.0123162
	G7PQ30	ZDHHC5	0.0457583
	G7PQ33	SERPING1	0.0318827
	G7PQ43	SSRP1	0.0365397
	G7PQ87	FNBP4	0.0252174
	G7PQ90	NDUFS3	0.0139219
	G7PQA3	ARFGAP2	0.0282832
	G7PQA6	CKAP5	0.00171643
	G7PQA9	ARHGAP1	0.0259635
	G7PQE7	APIP	0.00982123
	G7PQH0	RCN1	0.0492593
	G7PQL2	UEVLD	0.00561378
	G7PQL3	TSG101	0.0107133
	G7PQM6	NUCB2	0.00862038
	G7PQM7	PIK3C2A	0.00625652
	G7PQQ4	EIF4G2	0.00384563
	G7PQR2	SBF2	0.00297458
	G7PQT9	OLFML1	0.0266634
	G7PQV8	TRIM3	0.0332332
	G7PQV9	HPX	0.00622477
	G7PQW0	CAVIN3	0.00580623
	G7PR11	LAMTOR1	0.0135853
	G7PR26	MRPL41	0.00265874
	G7PR32	NDOR1	0.00375393
	G7PR79	VAV2	0.00604162
	G7PR80	SARDH	0.00926705
	G7PRC1	FUBP3	0.0443888
	G7PRE7	TBC1D13	0.00247497
	G7PRF1	SET	0.00924155
	G7PRF3	SPTAN1	0.00453192
	G7PRF8	DNM1	0.00748727
	G7PRI6	NDUFA8	0.0369723
	G7PRL0	ATP6V1G1	0.00859619
	G7PRL2	ORM1	1.14e-07
	G7PRR7	FSD1L	0.00516546
	G7PRR8	SLC44A1	0.0366209
	G7PRU5	STX17	0.00113941
	G7PRV4	CORO2A	0.0217849
	G7PRW4	TDRD7	0.0430311
	G7PRW5	ALDH1B1	0.000335637
	G7PS38	KIAA1161	0.0171305
	G7PS41	UBAP1	0.0291975
	G7PS60	DDX58	0.0274976
	G7PS97	FOCAD	0.00106474
	G7PSB8	PSIP1	0.00274461
	G7PSG0	PUM3	0.0394611
	G7PSH0	ZNG1A	0.0358395
	G7PSI6	GDA	0.0204216
	G7PSJ7	ANXA1	0.00604817
	G7PSK2	RFK	0.036625
	G7PSP7	OGN	0.00220399
	G7PST0	MIF4GD	0.0392342
	G7PST4	CASKIN2	0.0189497
	G7PSU0	GALK1	0.00501055
	G7PSU2	UNC13D	0.0130016
	G7PSW1	CYGB	5.75e-07
	G7PSX6	TK1	0.0297003
	G7PT33	RNF213	0.0227363
	G7PT37	RPTOR	0.00801383
	G7PT49	MRPL12	0.00769445
	G7PT63	ASPSCR1	0.0102261
	G7PT80	ANKFY1	0.0154035
	G7PT82	MYBBP1A	0.00325517
	G7PT85	ALOX15	0.0122723
	G7PTA8	RABEP1	0.0366052
	G7PTC0	FASN	0.0249481
	G7PTC1	SLC16A3	0.0248995
	G7PTC6	WDR45B	0.00302114
	G7PTC9	TBCD	0.0171651
	G7PTF0	G7PTF0	0.025083
	G7PTJ7	TRAPPC1	0.0455708
	G7PTR2	NCOR1	0.0297537
	G7PTR9	FLCN	0.00682889
	G7PTT5	LLGL1	0.0100068
	G7PTT6	FLII	0.0115753
	G7PTU5	MFAP4	0.0425327
	G7PTV4	TMEM11	0.000415447
	G7PTZ2	GIT2	0.0148909
	G7PTZ6	NSRP1	0.0410798
	G7PU01	NF1	0.0289237
	G7PU07	TEFM	0.00287363
	G7PU10	RHOT1	0.0280392
	G7PU32	NLE1	0.00854929
	G7PU97	ITGA3	0.0149793
	G7PUA1	COL1A1	0.000174865
	G7PUC2	UTP18	0.0350959
	G7PUE0	SCPEP1	0.0421814
	G7PUF0	SRSF1	0.00498319
	G7PUK9	LASP1	0.0336026
	G7PUL2	PLXDC1	0.0302173
	G7PUN4	MED24	0.0462563
	G7PUU1	DHX58	0.0275295
	G7PUU8	PTRF	0.016562
	G7PUU9	ATP6V0A1	0.0147898
	G7PUX1	IFI35	0.000650423
	G7PUX8	DHX8	0.0451121
	G7PV14	NMT1	0.00875262
	G7PV22	GOSR2	0.0167241
	G7PV37	MRC2	0.00437448
	G7PV58	PECAM1	0.0149985
	G7PV70	MARK2	0.00455999
	G7PV82	NOL11	0.0142409
	G7PVD0	HID1	0.0058515
	G7PVD5	NT5C	0.00134463
	G7PVF7	RNASEH2B	0.0168871
	G7PVI5	TBC1D4	0.0321439
	G7PVL2	ABCC4	0.00210683
	G7PVM8	CLYBL	0.0496408
	G7PVN1	GGACT	0.0125435
	G7PVP1	POGLUT2	0.0170584
	G7PVQ6	COL4A2	0.0151268
	G7PVR4	TUBGCP3	0.00501258
	G7PVS0	CUL4A	0.0370277
	G7PVU5	MICU2	2.5e-05
	G7PVV4	PARP4	0.0386304
	G7PVV7	MTMR6	0.023525
	G7PW19	POSTN	1.18e-06
	G7PW69	SERPINB10	6.25e-06
	G7PW71	LOC102132993	0.0094338
	G7PWD0	IMPA2	0.0259947
	G7PWD1	NAPG	0.0295467
	G7PWE9	EPB41L3	0.00719443
	G7PWH1	ROCK1	0.00101194
	G7PWK7	DSG2	0.0152379
	G7PWL7	LSS	0.0477526
	G7PWL8	MCM3AP	0.0127263
	G7PWN7	ELP2	0.00234254
	G7PWQ1	PSTPIP2	0.0040778
	G7PWS7	ME2	0.033856
	G7PWU0	RAB27B	0.00187665
	G7PWU7	FECH	0.0238939
	G7PWX0	PHLPP1	0.010939
	G7PWX1	KDSR	0.00756711
	G7PWY5	CCDC124	0.00978539
	G7PX46	UQCRFS1	0.0170822
	G7PX62	PEPD	0.0481683
	G7PX66	LSM14A	0.0169389
	G7PXN3	CCDC97	0.00129005
	G7PXQ3	ATP1A3	0.00479916
	G7PXS4	ETHE1	0.0122497
	G7PXS8	IRGQ	0.000521255
	G7PXT1	CADM4	0.000345118
	G7PXV3	TOMM40	0.0447299
	G7PXW1	PPP1R37	0.0457088
	G7PY13	PLA2G4C	0.000697726
	G7PY36	POLRMT	0.0470402
	G7PY39	PALM	0.025925
	G7PY54	BAX	0.00788052
	G7PY66	TRPM4	0.0218248
	G7PY96	WDR18	0.0037679
	G7PY98	LOC102118347	0.0181685
	G7PYA4	ATP5D	0.0296036
	G7PYC0	SCAMP4	0.020004
	G7PYE3	NAPSA	0.00116913
	G7PYR5	LOC102145434	0.00417504
	G7PZ79	KEAP1	0.0320686
	G7PZD3	SLC44A2	0.00463811
	G7PZE0	LOC107126546	0.0495688
	G7PZF6	CNN1	0.0241545
	G7PZK0	MRI1	0.00658287
	G7PZP8	TPM1	0.0112519
	G7PZS6	BST2	0.0272957
	G7PZT2	COLGALT1	0.00162565
	G7PZW9	IRF8	0.0353418
	G7PZY6	MVD	0.002788
	G7Q005	TCF25	0.0435973
	G7Q026	NME4	0.00119503
	G7Q032	STUB1	0.0198085
	G7Q061	NUBP2	0.00146344
	G7Q071	TBL3	0.00951285
	G7Q076	SLC9A3R2	0.00243591
	G7Q090	ECI1	0.0175967
	G7Q0A5	SRRM2	0.00956071
	G7Q0E0	VASN	0.0055226
	G7Q0E2	NMRAL1	1.91e-08
	G7Q0G5	ABAT	0.00064706
	G7Q0G8	CARHSP1	0.021668
	G7Q0J7	MARF1	0.035696
	G7Q0V3	MVP	0.0463202
	G7Q0V4	CDIPT	0.00822035
	G7Q0W8	LOC102146036	0.0279011
	G7Q0X0	G7Q0X0	0.0109005
	G7Q104	ITGAM	0.0268606
	G7Q188	KATNB1	0.0376464
	G7Q1A2	CNOT1	0.0254509
	G7Q1D8	TPPP3	0.000621341
	G7Q1G8	SMPD3	0.0309648
	G7Q1H8	VPS4A	0.0401285
	G7Q1J3	HP	0.0146237
	G7Q1L5	COG4	0.0273109
	G7Q1P8	VAT1L	0.00207454
	G7Q1W8	MTM1	0.00523228
	G7Q202	L1CAM	2.24e-05
	G7Q207	HCFC1	0.00793794
	G7Q240	TMLHE	0.0195877
	G7Q253	MXRA5	0.02531
	G7Q290	GPM6B	0.0276361
	G7Q2A4	AP1S2	0.0464845
	G7Q2A8	CTPS2	0.00696092
	G7Q2C4	EIF1AX	0.0256004
	G7Q2D0	SMS	0.0416035
	G7Q2D7	APOO	0.0375867
	G7Q2F0	SDHC	0.0102684
	G7Q2K5	RP2	0.00494977
	G7Q2N7	PCSK1N	0.000393899
	G7Q358	APOOL	0.0247315
	G7Q398	ARMCX1	0.00914627
	G7Q3A1	ARMCX3	0.00674576
	G7Q3A2	ARMCX2	0.0284322
	G7Q3J8	PGRMC1	0.00365164
	G7Q3L8	CUL4B	0.0476464
	G7Q3L9	MCTS1	0.00172506
	G7Q3M0	C1GALT1C1	0.0214564
	G8F275	PYROXD2	0.0439888
	G8F2C5	PIPSL	0.025742
	G8F2D3	TUFT1	0.00319925
	G8F2E0	COG2	0.0126148
	G8F2J2	NT5DC1	0.0157464
	G8F2R0	CHL1	8.72e-05
	G8F2R2	SLC2A1	0.0328418
	G8F2V1	IMP3	0.0342247
	G8F2V9	TAF2	0.0218521
	G8F2Y2	SSH3	3.95e-05
	G8F2Y4	KDM2A	0.0089571
	G8F326	GSDME	0.0474292
	G8F377	LOC102131829	0.0216524
	G8F396	NEXN	0.00858483
	G8F397	FUBP1	0.0296293
	G8F398	DNAJB4	0.0431462
	G8F3A3	GBP1	0.024365
	G8F3A9	AHCYL1	0.00617673
	G8F3B6	CDKN2C	0.0215916
	G8F3Q8	GAPVD1	0.0462023
	G8F3R5	MRPL35	0.0222377
	G8F3T4	FMC1	0.0149618
	G8F3V9	CFB	0.0008867
	G8F3W6	LSM2	0.0453347
	G8F3X1	CLIC1	0.03699
	G8F406	DSP	0.0175282
	G8F4A3	ARNT	0.0311896
	G8F4A8	NRDE2	0.0396348
	G8F4E3	PTK7	0.00409442
	G8F4J3	PRPF38B	0.0228947
	G8F4J5	STXBP3	0.00774605
	G8F4J6	IGHM	0.000682275
	G8F4J7	CR2	0.0197623
	G8F4P1	RPS28	0.0113067
	G8F4P2	NDUFA7	0.00866842
	G8F4S1	AS3MT	0.010007
	G8F4T6	IGHV6-1	0.025318
	G8F4U4	DLST	0.0160148
	G8F4U9	GART	0.0454889
	G8F4V5	GNB1L	0.00567797
	G8F4W8	IGHA2	9.82e-06
	G8F4X1	PCDH1	0.0229341
	G8F4Y8	VPS52	0.00330623
	G8F4Z4	EIF2S3	0.0139027
	G8F510	STAT6	0.0206898
	G8F562	SAMD9L	0.0172919
	G8F581	SLC12A9	0.00188919
	G8F5C4	CWH43	0.0326269
	G8F5E8	COX20	0.0324025
	G8F5F4	ELP6	0.0246818
	G8F5L0	DNAAF5	0.0137315
	G8F5M9	GATD1	0.0393969
	G8F5R0	EIF3A	0.0279159
	G8F5R1	C7H14orf159	0.00463339
	G8F5W1	RPA1	0.00337045
	G8F5W5	SPTLC2	0.012065
	G8F5Y2	EIF5A	0.0146625
	G8F650	APCS	4.43e-12
	G8F677	PGLYRP2	0.000151419
	G8F6B4	G8F6B4	1e-07
	G8F6E3	TRPV2	0.0330381
	G8F6F1	HDGF	0.0180274
	I7G297	AKR1B1	0.00348964
	I7G469	SH3BGRL3	0.0442316
	I7G6S4	PCBP3	0.00491747
	I7G8U5	USP7	0.0338251
	I7G8X5	RDX	0.00149409
	I7G9B1	EML2	0.0181549
	I7G9Q3	MYLK	0.00921999
	I7GAQ8	SCAF4	0.0407262
	I7GAT0	MRGPRF	0.0155222
	I7GAX3	TBCB	0.0171629
	I7GB85	EIF4H	0.0245064
	I7GD76	LOC102133124	0.0358864
	I7GDR6	I7GDR6	0.0235192
	I7GE34	H1FX	2.94e-05
	I7GGZ7	UBE2V2	0.0157219
	I7GH09	FUS	0.011715
	I7GH51	BTN3A2	0.0218506
	I7GHC6	VAPA	0.025125
	I7GHJ0	EEF1B2	0.0034954
	I7GHV0	FDPS	0.0467441
	I7GIF2	IPO7	0.00602839
	I7GII2	TMEM263	0.0446452
	I7GIV4	LEMD3	0.0195973
	I7GJ93	RAB8A	0.0042277
	I7GJ98	PARK7	0.00386715
	I7GJM2	CRK	0.0479583
	I7GJW1	I7GJW1	0.00600578
	I7GK47	PKM	0.00131518
	I7GKE9	EEF2	0.0214184
	I7GKJ4	TNPO1	0.0351874
	I7GLD3	FNTA	0.0045754
	I7GLT8	SNX4	0.00570776
	I7GM21	MACF1	0.0162153
	I7GM54	HNRNPR	0.00570695
	I7GM58	MTHFD1L	0.0482632
	I7GML3	AIMP1	0.0313929
	I7GN66	LPAR1	0.00247073
	I7GNG8	NAAA	0.0304108
	I7GNJ7	NUDT16L1	0.00423775
	I7GNQ6	SLC25A6	0.0183966
	I7GNV9	HMGB2	0.000201949
	I7GP06	GTF2F2	0.0440749
	I7GPE3	WDR92	0.0395015
	P48737	PEBP1	0.0021172
	Q28480	IDH3A	0.0307939
	Q2PFL7	GSTM3	0.0326563
	Q2PFU7	AMT	0.0169804
	Q2PG45	TBXAS1	0.0415933
	Q4JK72	RDH11	0.0177182
	Q4R377	DNAJB1	0.0159471
	Q4R392	UBE3A	0.0226235
	Q4R3A8	CTTN	0.0100171
	Q4R3M6	NDUFS5	0.0416367
	Q4R3V8	NUP214	0.0325626
	Q4R3X8	SFPQ	0.0259417
	Q4R4R3	LUM	0.00409714
	Q4R4U9	SARS1	0.0377648
	Q4R518	MICU1	0.0199381
	Q4R565	DBN1	0.00809112
	Q4R574	CHMP3	0.00163565
	Q4R5D2	DCN	0.00444342
	Q4R5E8	RFC3	0.00462162
	Q4R5J0	CCT8	0.00276024
	Q4R5J1	NDUFA5	0.0355446
	Q4R5J3	UBL5	0.0191595
	Q4R5L3	GSTM1	0.0168126
	Q4R5N5	PPP2CA	0.0118542
	Q4R5S1	UBR4	0.0354608
	Q4R5Z9	DLGAP4	0.00212724
	Q4R609	VPS53	0.00980712
	Q4R675	PPIE	0.0188817
	Q4R686	NUP54	0.0489298
	Q4R6B4	CD36	0.013857
	Q4R6E3	ISYNA1	0.00185537
	Q4R6K8	CALR	0.0149042
	Q4R6T9	PCBP2	0.00553273
	Q4R7B3	MAD2L1	0.0176505
	Q4R7V4	LUC7L	0.0169244
	Q4R7Y5	DNAJB6	0.0322016
	Q4R8B1	PPIL1	0.00650022
	Q4R8C2	G3BP1	0.0243113
	Q4R8M2	LYPLA1	0.0346961
	Q4R8X3	RAB1A	0.0349483
	Q4R8Z6	NMD3	0.0306093
	Q4R9A3	FXR1	0.0411098
	Q60HC9	TPI1	0.000916423
	Q8HXH6	PRPF38A	0.0460268
	Q95JK9	EPB41	0.0159271
	Q9BE12	CKMT1A	0.03394
	Q9GLG1	CAPN2	0.00323061

## Sheet: Figure 2I
Quantification of p21 expression in the ascending and descending colon of Mg-deficient mice (Old) (Related to Figure 2I).
	Group	Gene	Area	Mean	Min	Max	IntDen	RawIntDen	Subgroup	Relative p21 expression
	Ascending colon	P21	6615	16.369	0	67	108279	108279	Control	0.560819
		P21	4788	8.971	0	28	42953	42953	Control	0.22247
		P21	5472	40.802	0	152	223267	223267	Control	1.15639
		P21	4590	48.353	0	170	221939	221939	Control	1.14951
		P21	6048	61	0	237	368927	368927	Control	1.91082
		P21	6120	63.827	0	239	390620	390620	Mg deficient	2.02317
		P21	7182	61.316	0	239	440373	440373	Mg deficient	2.28086
		P21	6534	54.491	0	242	356046	356046	Mg deficient	1.8441
		P21	5814	44.996	0	184	261606	261606	Mg deficient	1.35496
		P21	6237	46.985	0	233	293044	293044	Mg deficient	1.51779
	Descending colon	P21	5670	32.237	0	108	182781	182781	Control	0.802635
		P21	5814	47.756	0	175	277655	277655	Control	1.21925
		P21	5940	44.778	0	154	265981	265981	Control	1.16799
		P21	6300	33.983	0	128	214093	214093	Control	0.940133
		P21	6210	31.904	0	135	198121	198121	Control	0.869997
		P21	5940	67.021	0	237	398102	398102	Mg deficient	1.74816
		P21	7245	41.603	0	175	301414	301414	Mg deficient	1.32358
		P21	5814	43.716	0	162	254162	254162	Mg deficient	1.11609
		P21	5481	61.702	0	230	338190	338190	Mg deficient	1.48507
		P21	7128	46.594	0	213	332122	332122	Mg deficient	1.45843

## Sheet: Figure 2J
The expression levels of HPX and PCK1 in Mg-deficient mice (Old) (Related to Figure 2J).
	Sample	Group	HPX	PCK1
	NC_21J	Control	0.742842	1.18571
	NC_22J	Control	0.670831	1.20938
	NC_24J	Control	1.06781	1.42197
	NC_26J	Control	0.686591	1.02963
	NC_27J	Control	0.756298	1.02594
	NC_21S	Control	0.657093	0.897853
	NC_22S	Control	0.739153	1.19181
	NC_24S	Control	0.905913	1.10509
	NC_26S	Control	0.766092	1.15181
	NC_27S	Control	0.823293	1.11773
	De_31J	Mg deficient	0.936081	0.914135
	De_32J	Mg deficient	0.794964	0.887996
	De_33J	Mg deficient	2.3567	0.830586
	De_34J	Mg deficient	1.38317	0.770188
	De_35J	Mg deficient	1.11524	0.720428
	De_31S	Mg deficient	0.759038	0.85442
	De_32S	Mg deficient	0.881283	0.992058
	De_33S	Mg deficient	2.19997	0.929109
	De_34S	Mg deficient	1.12983	0.903481
	De_35S	Mg deficient	1.25809	0.855714

## Sheet: Figure 2L
Colon length of control and Mg-treated old mice (Related to Figure 2L).
	Group	Samples	Colon length (cm)
	NC	16	6.5
	NC	19	7.5
	NC	22	8.7
	NC	25	8
	NC	30	7.5
	NC	33	7.8
	NC	36	8.7
	NC	43	6.6
	Mg-3g/L	17	9
	Mg-3g/L	23	7.9
	Mg-3g/L	26	7.5
	Mg-3g/L	29	8.8
	Mg-3g/L	31	8
	Mg-3g/L	34	8.3
	Mg-3g/L	37	8.5
	Mg-3g/L	42	9.1
	Mg-10g/L	18	9.1
	Mg-10g/L	21	8.3
	Mg-10g/L	24	8.4
	Mg-10g/L	27	8.2
	Mg-10g/L	28	8
	Mg-10g/L	41	9.3
	Mg-10g/L	35	8.6
	Mg-10g/L	38	9.4

## Sheet: Figure 2M
Serum FITC-dextran concentration of control and Mg-treated old mice (Related to Figure 2M).
	Group	Samples	FITC-dextran concentration (ug/mL)
	NC	16	1.54286
	NC	19	1.76118
	NC	22	1.29238
	NC	25	2.0923
	NC	30	1.01534
	NC	33	2.19454
	NC	36	2.20038
	NC	43	1.16894
	Mg-3g/L	17	0.85598
	Mg-3g/L	23	1.58502
	Mg-3g/L	26	0.93302
	Mg-3g/L	29	1.99246
	Mg-3g/L	31	0.84246
	Mg-3g/L	34	1.41966
	Mg-3g/L	37	0.93158
	Mg-3g/L	42	0.90878
	Mg-10g/L	18	1.5451
	Mg-10g/L	21	1.1047
	Mg-10g/L	24	1.3235
	Mg-10g/L	27	1.07854
	Mg-10g/L	28	1.20678
	Mg-10g/L	41	1.35014
	Mg-10g/L	35	0.81126
	Mg-10g/L	38	0.99494
