# Supplementary material for: Magnesium Deficiency Accelerates Gut Aging and Increases Susceptibility to Colitis
Source: Aging Cell. 2026 Mar 16;25(3):e70446. doi: 10.1111/acel.70446 (PMC13093417; doi:10.1111/acel.70446)
Supplement: Supplementary file 1 — Appendix S1: acel70446‐sup‐0001‐AppendixS1.zip. [file ACEL-25-e70446-s003.zip › Source Data Figure 3.xlsx]

## Sheet: Figure 3A
Phosphosites with age-related changes in monkeys and differential expression in Mg-deficient mice (Old) (Related to Figure 3A).
	Phosphosites related to age in monkeys and differentially expressed in Mg-deficient mice (n = 92)								Pathway enrichment of proteins harboring the 92 phosphosites
	Proteins_Positions_Mouse	Uniprot ID_Mouse	Proteins_Positions_Monkey	Uniprot ID_Monkey	Match	Gene name			Pathway category	Pathway ID	Pathway name	Log10(P value)	Log(q-value)	Genes	Gene names	Count	Displayed in Fig.3A
	P58742_S495	P58742	Q4R5W0_S178	Q4R5W0	Yes	AAAS			GO Biological Processes	GO:0050821	protein stabilization	-7.81091	-3.46856	287,1500,2316,3054,3320,5371,5580,23352,57142,4771,2037,4641,6810,27237,4131,8086,51465,2778,6464,9166,1108,4664,64759,91624,960,23426,79574,25959,624	ANK2,CTNND1,FLNA,HCFC1,HSP90AA1,PML,PRKCD,UBR4,RTN4,NF2,EPB41L2,MYO1C,STX4,ARHGEF16,MAP1B,AAAS,UBE2J1,GNAS,SHC1,EBAG9,CHD4,NAB1,TNS3,NEXN,CD44,GRIP1,EPS8L3,KANK2,BDKRB2	29	yes
	Q8C8R3_S2090	Q8C8R3	A0A2K5V2T8_S2124	A0A2K5V2T8	Yes	ANK2			Reactome Gene Sets	R-HSA-194315	Signaling by Rho GTPases	-6.6846	-2.94432	2316,3320,4001,4638,4771,5580,8086,9414,10250,23279,27237,51566,960,5371,6464,6500,6810	FLNA,HSP90AA1,LMNB1,MYLK,NF2,PRKCD,AAAS,TJP2,SRRM1,NUP160,ARHGEF16,ARMCX3,CD44,PML,SHC1,SKP1,STX4	17	yes
	P59672_S663	P59672	A0A2K5W7P0_S545	A0A2K5W7P0	Yes	ANKS1A			Reactome Gene Sets	R-HSA-72203	Processing of Capped Intron-Containing Pre-mRNA	-6.19267	-2.62847	1478,1479,8086,10250,10772,23279,23524,85313,6651,9406,9967,123169,2316,5580	CSTF2,CSTF3,AAAS,SRRM1,SRSF10,NUP160,SRRM2,PPIL4,SON,ZRANB2,THRAP3,LEO1,FLNA,PRKCD	14	yes
	Q3U5C8_S63	Q3U5C8	G7NTA4_S62	G7NTA4	Yes	ARHGEF16			GO Biological Processes	GO:0032970	regulation of actin filament-based process	-6.06437	-2.56713	287,1832,2316,4771,5580,11346,25959,27237,171024,4131,91624,4638,3320,5371,79574,960,7249,23279	ANK2,DSP,FLNA,NF2,PRKCD,SYNPO,KANK2,ARHGEF16,SYNPO2,MAP1B,NEXN,MYLK,HSP90AA1,PML,EPS8L3,CD44,TSC2,NUP160	18	yes
	Q8BHS6_S61	Q8BHS6	G7Q3A1_S61	G7Q3A1	Yes	ARMCX3			Reactome Gene Sets	R-HSA-5653656	Vesicle-mediated transport	-5.0912	-1.8606	287,3320,4641,6810,7249,9950,23637,29763,55291,85021,5580	ANK2,HSP90AA1,MYO1C,STX4,TSC2,GOLGA5,RABGAP1,PACSIN3,PPP6R3,REPS1,PRKCD	11	yes
	Q8K019_S529	Q8K019	A0A2K5WXP0_S531	A0A2K5WXP0	Yes	BCLAF1			GO Biological Processes	GO:0006942	regulation of striated muscle contraction	-5.089	-1.8606	287,1832,2778,3320,57158,2316,6810,624,1674,4001,171024,4638,5371,29763,1500,124935	ANK2,DSP,GNAS,HSP90AA1,JPH2,FLNA,STX4,BDKRB2,DES,LMNB1,SYNPO2,MYLK,PML,PACSIN3,CTNND1,SLC43A2	16	yes
	P32299_S376	P32299	G7PBF3_S375	G7PBF3	Yes	BDKRB2			GO Biological Processes	GO:0150105	protein localization to cell-cell junction	-4.68975	-1.58556	1832,2316,9414,2778,960,1500,6464,91624,23426,287,4771,1108,4131,11346	DSP,FLNA,TJP2,GNAS,CD44,CTNND1,SHC1,NEXN,GRIP1,ANK2,NF2,CHD4,MAP1B,SYNPO	14	yes
	B2RQC6_S1406	B2RQC6	G7PLV5_S1162	G7PLV5	Yes	CAD			GO Biological Processes	GO:0010256	endomembrane system organization	-4.64964	-1.58556	287,1674,4001,6810,9950,23023,23352,29763,57142	ANK2,DES,LMNB1,STX4,GOLGA5,TMCC1,UBR4,PACSIN3,RTN4	9	yes
	P83917_S89	P83917	I7GH62_S89	I7GH62	Yes	CBX1			GO Biological Processes	GO:0099072	regulation of postsynaptic membrane neurotransmitter receptor levels	-4.40826	-1.46386	1500,3320,6810,23426	CTNND1,HSP90AA1,STX4,GRIP1	4	yes
	P15379_S742	P15379	I7GLL0_S308	I7GLL0	Yes	CD44			GO Biological Processes	GO:1900076	regulation of cellular response to insulin stimulus	-4.25397	-1.35192	4641,5580,7249,57727,4131,6464,23426,960,3054,4771	MYO1C,PRKCD,TSC2,NCOA5,MAP1B,SHC1,GRIP1,CD44,HCFC1,NF2	10	yes
	Q6PDQ2_S508	Q6PDQ2	A0A2K5WA38_S515	A0A2K5WA38	Yes	CHD4			Reactome Gene Sets	R-HSA-913531	Interferon Signaling	-4.12229	-1.34243	960,2316,5371,5580,8086,23279,7155,4001,1478,10951,7249,8498,10250,3320,6500,23047,55291	CD44,FLNA,PML,PRKCD,AAAS,NUP160,TOP2B,LMNB1,CSTF2,CBX1,TSC2,RANBP3,SRRM1,HSP90AA1,SKP1,PDS5B,PPP6R3	17	yes
	P70232_S1138	P70232	A0A2K5U5M5_S1110	A0A2K5U5M5	Yes	CHL1			GO Biological Processes	GO:0043434	response to peptide hormone	-4.11657	-1.34243	790,2778,4131,5580,6464,6599,57727,2316,7155,5371,624,4641,23294	CAD,GNAS,MAP1B,PRKCD,SHC1,SMARCC1,NCOA5,FLNA,TOP2B,PML,BDKRB2,MYO1C,ANKS1A	13	yes
	Q8BIQ5_S527	Q8BIQ5	A0A2K5VJ47_S524	A0A2K5VJ47	Yes	CSTF2			GO Biological Processes	GO:0062197	cellular response to chemical stress	-3.93985	-1.24096	624,4638,5371,5580,6810,7155,8086,23352,960,9774,3320,6599,6464	BDKRB2,MYLK,PML,PRKCD,STX4,TOP2B,AAAS,UBR4,CD44,BCLAF1,HSP90AA1,SMARCC1,SHC1	13	yes
	Q99LI7_S691	Q99LI7	Q4R845_S599	Q4R845	Yes	CSTF3			GO Biological Processes	GO:0031124	mRNA 3'-end processing	-3.83397	-1.18182	1478,1479,123169,10250,10772	CSTF2,CSTF3,LEO1,SRRM1,SRSF10	5	yes
	P30999_S349	P30999	A0A7N9DD23_S248	A0A7N9DD23	Yes	CTNND1			GO Biological Processes	GO:0051056	regulation of small GTPase mediated signal transduction	-3.81638	-1.173	7249,25959,27237,57142,64759,79574	TSC2,KANK2,ARHGEF16,RTN4,TNS3,EPS8L3	6	yes
	P31001_S28	P31001	B3Y602_S28	B3Y602	Yes	DES			GO Biological Processes	GO:0071363	cellular response to growth factor stimulus	-3.50016	-0.950445	790,960,1478,4131,4641,5371,6464,1500,57142,92140,4638,7249	CAD,CD44,CSTF2,MAP1B,MYO1C,PML,SHC1,CTNND1,RTN4,MTDH,MYLK,TSC2	12	no
	E9Q557_S188	E9Q557	A0A2K5UYW3_S176	A0A2K5UYW3	Yes	DSP			GO Biological Processes	GO:0009895	negative regulation of catabolic process	-3.31947	-0.876276	2316,3607,5371,6599,7249,9967,6464,4001,6500,624,4664,1108,5580	FLNA,FOXK2,PML,SMARCC1,TSC2,THRAP3,SHC1,LMNB1,SKP1,BDKRB2,NAB1,CHD4,PRKCD	13	no
	Q9D0V7_S36	Q9D0V7	A0A2K5UB51_S36	A0A2K5UB51	Yes	EBAG9
	O70318_S395	O70318	A0A2K5ULQ3_S395	A0A2K5ULQ3	Yes	EPB41L2
	Q91WL0_S238	Q91WL0	G8F3A7_S232	G8F3A7	Yes	EPS8L3
	Q6P6L0_S789	Q6P6L0	A0A2K5W2X2_S791	A0A2K5W2X2	Yes	FILIP1L
	Q8BTM8_S1338	Q8BTM8	A0A2K5VBY5_S1338	A0A2K5VBY5	Yes	FLNA
	Q8BTM8_S2284	Q8BTM8	A0A2K5VBY5_S2276	A0A2K5VBY5	Yes	FLNA
	Q3UCQ1_S389	Q3UCQ1	A0A2K5WU89_S449	A0A2K5WU89	Yes	FOXK2
	Q6R0H7_S1091	Q6R0H7	Q2PG31_S132	Q2PG31	Yes	GNAS
	Q9QYE6_S116	Q9QYE6	A0A7N9ICX0_S116	A0A7N9ICX0	Yes	GOLGA5
	Q69ZC8_S104	Q69ZC8	G7PW52_S108	G7PW52	Yes	GPALPP1
	Q925T6_S43	Q925T6	A0A2K5WHK2_S43	A0A2K5WHK2	Yes	GRIP1
	Q61191_S2030	Q61191	A0A2K5VAY7_S2030	A0A2K5VAY7	Yes	HCFC1
	P07901_S263	P07901	A0A2K5W637_S252	A0A2K5W637	Yes	HSP90AA1
	Q9ET78_S462	Q9ET78	A0A2K5TZB5_S467	A0A2K5TZB5	Yes	JPH2
	Q8BX02_S532	Q8BX02	G7PZE3_S548	G7PZE3	Yes	KANK2
	Q8C351_S299	Q8C351	A0A7N9CX58_S146	A0A7N9CX58	Yes	LAYN
	Q5XJE5_S151	Q5XJE5	A0A2K5V078_S151	A0A2K5V078	Yes	LEO1
	Q5XJE5_S154	Q5XJE5	A0A2K5V078_S154	A0A2K5V078	Yes	LEO1
	Q5XJE5_S179	Q5XJE5	A0A2K5V078_S179	A0A2K5V078	Yes	LEO1
	P14733_S394	P14733	A0A2K5VC86_S392	A0A2K5VC86	Yes	LMNB1
	P19973_S243	P19973	A0A2K5WI28_S252	A0A2K5WI28	Yes	LSP1
	P14873_S1013	P14873	A0A7N9CTN1_S1016	A0A7N9CTN1	Yes	MAP1B
	Q8K310_S596	Q8K310	A0A2K5UB10_S540	A0A2K5UB10	Yes	MATR3
	Q80WJ7_S423	Q80WJ7	G7PCA0_S370	G7PCA0	Yes	MTDH
	Q9CWE0_S235	Q9CWE0	A0A2K5TSU8_S141	A0A2K5TSU8	Yes	MTFR1L
	Q6PDN3_S1798	Q6PDN3	A0A2K5TQ87_S1707	A0A2K5TQ87	Yes	MYLK
	Q9WTI7_S736	Q9WTI7	A0A2K5VPM4_S717	A0A2K5VPM4	Yes	MYO1C
	Q61122_S327	Q61122	A0A2K5U7J2_S328	A0A2K5U7J2	Yes	NAB1
	Q91W39_S29	Q91W39	G7PG39_S29	G7PG39	Yes	NCOA5
	Q91W39_S34	Q91W39	G7PG39_S34	G7PG39	Yes	NCOA5
	Q7TPW1_S16	Q7TPW1	A0A7N9D281_S16	A0A7N9D281	Yes	NEXN
	P46662_S518	P46662	A0A2K5WC56_S435	A0A2K5WC56	Yes	NF2
	Q9Z0W3_S1123	Q9Z0W3	G7PQ86_S1157	G7PQ86	Yes	NUP160
	Q99JB8_S354	Q99JB8	G7PQA2_S354	G7PQA2	Yes	PACSIN3
	Q9CSB4_S746	Q9CSB4	A0A2K5VK78_S745	A0A2K5VK78	Yes	PARD3B
	Q4VA53_S1281	Q4VA53	A0A2K5WHK1_S1283	A0A2K5WHK1	Yes	PDS5B
	Q60953_S515	Q60953	A0A2K5TZD2_S482	A0A2K5TZD2	Yes	PML
	Q9CXG3_S393	Q9CXG3	A0A2K5V405_S393	A0A2K5V405	Yes	PPIL4
	Q922D4_S588	Q922D4	A0A2K5W879_S385	A0A2K5W879	Yes	PPP6R3
	P28867_S662	P28867	G7NZU6_S664	G7NZU6	Yes	PRKCD
	A2AWA9_T991	A2AWA9	A0A7N9DE57_T928	A0A7N9DE57	Yes	RABGAP1
	Q9CT10_S146	Q9CT10	A0A7N9CHJ8_S145	A0A7N9CHJ8	Yes	RANBP3
	Q9CT10_S148	Q9CT10	A0A7N9CHJ8_S145	A0A7N9CHJ8	Yes	RANBP3
	O54916_S708	O54916	G7P320_S704	G7P320	Yes	REPS1
	Q99P72_S105	Q99P72	A0A2K5W7L6_S106	A0A2K5W7L6	Yes	RTN4
	P98083_S139	P98083	A0A2K5VRP2_S29	A0A2K5VRP2	Yes	SHC1
	Q9WTX5_T131	Q9WTX5	Q4R5B9_T131	Q4R5B9	Yes	SKP1
	Q8CGA3_S274	Q8CGA3	G7PSZ4_S221	G7PSZ4	Yes	SLC43A2
	P97496_T397	P97496	G7NXW2_T333	G7NXW2	Yes	SMARCC1
	Q9QX47_S1912	Q9QX47	A0A2K5WGA3_S1947	A0A2K5WGA3	Yes	SON
	Q52KI8_S427	Q52KI8	A0A2K5UL84_S429	A0A2K5UL84	Yes	SRRM1
	Q52KI8_T593	Q52KI8	A0A2K5UL84_T587	A0A2K5UL84	Yes	SRRM1
	Q8BTI8_S1683	Q8BTI8	A0A2K5W9T3_S1652	A0A2K5W9T3	Yes	SRRM2
	Q8BTI8_S1869	Q8BTI8	A0A2K5W9T3_S1841	A0A2K5W9T3	Yes	SRRM2
	Q8BTI8_S850	Q8BTI8	A0A2K5W9T3_S801	A0A2K5W9T3	Yes	SRRM2
	Q8BTI8_S851	Q8BTI8	A0A2K5W9T3_S801	A0A2K5W9T3	Yes	SRRM2
	Q8BTI8_T2350	Q8BTI8	A0A2K5W9T3_T2322	A0A2K5W9T3	Yes	SRRM2
	Q9R0U0_S199	Q9R0U0	A0A2K5WRD6_S104	A0A2K5WRD6	Yes	SRSF10
	P70452_S117	P70452	G7Q0Z6_S117	G7Q0Z6	Yes	STX4
	Q8CC35_S672	Q8CC35	G7P8Q0_S685	G7P8Q0	Yes	SYNPO
	Q8CC35_S672	Q8CC35	A0A2K5TPI4_S790	A0A2K5TPI4	Yes	SYNPO
	Q91YE8_S719	Q91YE8	A0A2K5WID6_S698	A0A2K5WID6	Yes	SYNPO2
	Q91YE8_S895	Q91YE8	A0A2K5WID6_S871	A0A2K5WID6	Yes	SYNPO2
	Q569Z6_S243	Q569Z6	A0A7N9D4M1_S243	A0A7N9D4M1	Yes	THRAP3
	Q569Z6_S253	Q569Z6	A0A7N9D4M1_S253	A0A7N9D4M1	Yes	THRAP3
	Q569Z6_S669	Q569Z6	A0A7N9D4M1_S672	A0A7N9D4M1	Yes	THRAP3
	Q569Z6_S924	Q569Z6	A0A7N9D4M1_S927	A0A7N9D4M1	Yes	THRAP3
	Q9Z0U1_S968	Q9Z0U1	A0A2K5TTH8_S943	A0A2K5TTH8	Yes	TJP2
	Q69ZZ6_S378	Q69ZZ6	A0A2K5VRK5_S58	A0A2K5VRK5	Yes	TMCC1
	Q5SSZ5_S332	Q5SSZ5	A0A2K5X3N6_S332	A0A2K5X3N6	Yes	TNS3
	Q64511_S1387	Q64511	G7NY94_S1377	G7NY94	Yes	TOP2B
	Q61037_S1412	Q61037	A0A2K5V7T5_S1308	A0A2K5V7T5	Yes	TSC2
	Q9JJZ4_S251	Q9JJZ4	G7Q3Q6_S249	G7Q3Q6	Yes	UBE2J1
	A2AN08_S2716	A2AN08	A0A2K5TJX2_T2722	A0A2K5TJX2	Yes	UBR4
	Q9R020_S120	Q9R020	A0A2K5W9B9_S120	A0A2K5W9B9	Yes	ZRANB2

## Sheet: Figure 3B
10 phosphosites in cell-cell adhesion pathways with predicted or validated kinases in control and Mg-deficient mice (Related to Figure 3B).
	Samples	Group	NF2_S518	LMNB1_S394	SKP1_T131	PRKCD_S662	SRRM1_T593	SHC1_S139	HSP90AA1_S263	SRRM1_S427	FLNA_S1338	TSC2_S1412
	21J	Control	1.24859	0.874825	0.780772	1.21103	0.876483	0.882909	0.99217	1.00819	1.02417	0.917967
	22J	Control	1.09682	0.659425	0.866698	1.00179	0.919478	0.859749	1.01909	1.14141	0.902244	0.895226
	24J	Control	0.779956	0.78144	1.03899	1.00939	0.971128	1.06841	1.1762	0.666138	1.20347	0.677013
	26J	Control	0.952263	0.996222	0.8173	0.978524	0.8215	0.896893	0.995402	0.657654	1.04587	1.09234
	27J	Control	0.934906	0.976013	0.739134	0.822417	0.868074	1.57648	0.824606	0.866196	0.892899	1.11349
	21S	Control	1.00547	0.878523	0.825602	NA	0.763798	NA	0.889287	0.76064	1.40583	1.1799
	22S	Control	0.682577	0.766131	1.17953	NA	0.741929	NA	0.852298	1.18152	1.05884	1.19991
	24S	Control	0.860063	0.735212	1.01453	NA	0.726934	NA	0.798362	1.05649	1.24675	1.30751
	26S	Control	0.715552	0.876107	1.02479	NA	0.830867	NA	0.813099	1.07252	0.987919	1.35792
	27S	Control	0.654288	1.0064	0.910857	NA	0.867783	NA	0.901196	1.47974	1.01433	1.09407
	31J	Mg deficiency	1.34689	1.04596	1.22277	1.046	1.12038	1.71219	1.04629	1.1796	0.848269	0.776618
	32J	Mg deficiency	1.17189	0.790825	1.00132	2.16705	0.993154	1.76304	0.907569	1.18422	0.560017	0.893925
	33J	Mg deficiency	1.16812	1.08805	0.919431	1.28655	1.11327	1.18384	0.939295	1.11404	0.753614	1.01541
	34J	Mg deficiency	1.34708	1.12448	0.943461	1.45411	1.00075	1.16396	1.36037	1.06476	1.01109	0.813784
	35J	Mg deficiency	1.1953	1.22581	0.889667	1.55871	0.935002	1.88276	1.10023	1.02569	0.522927	0.867207
	31S	Mg deficiency	1.01447	1.17106	1.4376	NA	1.2563	NA	1.02516	1.93678	0.867268	0.767537
	32S	Mg deficiency	0.999352	1.08588	1.18239	NA	1.45353	NA	1.30745	2.01638	0.925683	0.535692
	33S	Mg deficiency	1.01513	0.834522	1.48895	NA	1.15837	NA	1.22871	1.51702	0.744474	0.610048
	34S	Mg deficiency	1.14957	1.31596	1.26694	NA	1.02065	NA	1.04575	1.65272	0.97523	1.00183
	35S	Mg deficiency	0.990636	1.28125	1.08861	NA	1.05007	NA	1.24417	1.4605	0.548965	0.688676

## Sheet: Figure 3C-E
Overlapping phosphosite changes with matched changing patterns in Mg-deficient and natural aging mouse models (Related to Figure 3C-E).
	Phosphosites changes in the matched direction between natural aging and Mg-deficient mouse models (n = 108)																Pathway enrichment of proteins harboring the 66 upregulated phosphosites
	Proteins_Positions	Uniprot ID	Gene name	N (Young)	N (Old)	p value (Old/Young)	FC (Old/Young)	Regulated (nature aging)	N (Control)	N (Mg deficient)	p value (Mg deficient/control)	FC (Mg deficient/control)	Regulated (Mg deficient)				Pathway category	Pathway ID	Pathway name	Log10(P value)	Log(q-value)	Genes	Gene names	Count	Displayed in Fig. 3D
	A2APV2_S171	A2APV2	Fmnl2	20	20	0.00297747	1.3956	Upregulated	5	5	0.00115862	1.75144	Upregulated				GO Biological Processes	GO:0150105	protein localization to cell-cell junction	-6.39951	-2.23999	16456,18671,21872,109620,12062,15519,12801,72088,14886,18557,20907	F11r,Abcb1a,Tjp1,Dsp,Bdkrb2,Hsp90aa1,Cnr1,Ush1c,Gtf2i,Cdk18,Stx1a	11	yes
	A3KGS3_S480	A3KGS3	Ralgapa2	10	15	0.0239939	1.36588	Upregulated	10	10	0.000974202	1.24487	Upregulated				GO Biological Processes	GO:0007584	response to nutrient	-5.23307	-1.45403	11898,11905,15360,17755,18671,20382,18576,18799,19303,20588,14751,18148,101488,15519,19713,12388,18541,12801	Ass1,Serpinc1,Hmgcs2,Map1b,Abcb1a,Srsf2,Pde3b,Plcd1,Pxn,Smarcc1,Gpi1,Npm1,Slco2b1,Hsp90aa1,Ret,Ctnnd1,Pcnt,Cnr1	18	yes
	E9Q557_S22	E9Q557	Dsp	5	15	0.0042111	2.04687	Upregulated	10	10	0.00238428	1.6364	Upregulated				GO Biological Processes	GO:0034728	nucleosome organization	-4.19702	-0.785956	18148,20588,56702,77044,15519,16456,19303,19713,21872,17755,18671,19134,21402,56200,116848,11898,12062,68734,76893,18557	Npm1,Smarcc1,H1f5,Arid2,Hsp90aa1,F11r,Pxn,Ret,Tjp1,Map1b,Abcb1a,Prpf4b,Skp1,Ddx21,Baz2a,Ass1,Bdkrb2,Ppp4r3a,Cers2,Cdk18	20	yes
	E9Q7E2_S1777	E9Q7E2	Arid2	5	5	0.0365409	2.27831	Upregulated	10	10	0.00533884	2.38166	Upregulated				GO Biological Processes	GO:0051494	negative regulation of cytoskeleton organization	-3.99583	-0.693904	16456,17755,18148,20742,21872,17922,71409,72088,223697,19303,12388,22333,109620,76893,231532,19713	F11r,Map1b,Npm1,Sptbn1,Tjp1,Myo7b,Fmnl2,Ush1c,Sun2,Pxn,Ctnnd1,Vdac1,Dsp,Cers2,Arhgap24,Ret	16	yes
	E9Q7E2_Y1776	E9Q7E2	Arid2	5	5	0.0365409	2.27831	Upregulated	10	10	0.00533884	2.38166	Upregulated				WikiPathways	WP5242	Comprehensive IL 17A signaling	-3.77047	-0.593483	14701,17215,18148,21872	Gng12,Mcm3,Npm1,Tjp1	4	yes
	O35526_S14	O35526	Stx1a	20	20	0.00874814	1.30168	Upregulated	10	10	0.00369437	1.23658	Upregulated				GO Biological Processes	GO:0045913	positive regulation of carbohydrate metabolic process	-3.5867	-0.476663	14751,18799,68734,68961,18576,12801	Gpi1,Plcd1,Ppp4r3a,Phkg2,Pde3b,Cnr1	6	yes
	O88792_S288	O88792	F11r	20	15	0.0146382	1.34011	Upregulated	5	5	0.0218684	1.52036	Upregulated				GO Biological Processes	GO:0050433	regulation of catecholamine secretion	-3.22769	-0.240231	12801,18799,20907	Cnr1,Plcd1,Stx1a	3	yes
	P06745_T109	P06745	Gpi	5	10	0.000212809	1.85923	Upregulated	5	5	0.00649835	1.50543	Upregulated				KEGG Pathway	mmu04020	Calcium signaling pathway - Mus musculus (house mouse)	-3.21764	-0.240231	12062,18799,19713,22333,68961,15360	Bdkrb2,Plcd1,Ret,Vdac1,Phkg2,Hmgcs2	6	yes
	P07901_S477	P07901	Hsp90aa1	5	5	0.0153796	1.38703	Upregulated	5	5	0.00455779	1.33924	Upregulated				GO Biological Processes	GO:1903829	positive regulation of protein localization	-3.1178	-0.18219	12388,15519,18148,18541,19134,20742,192185,16785,27979,56200,21402,12801,18576,17755	Ctnnd1,Hsp90aa1,Npm1,Pcnt,Prpf4b,Sptbn1,Nadk,Rpsa,Eif3b,Ddx21,Skp1,Cnr1,Pde3b,Map1b	14	yes
	P14206_S43	P14206	Rpsa	10	5	0.0207129	1.43332	Upregulated	10	10	0.0129721	1.34614	Upregulated				GO Biological Processes	GO:0032535	regulation of cellular component size	-3.09593	-0.18219	15519,17755,18148,19713,20742,72088,12062,12801,76893,231532	Hsp90aa1,Map1b,Npm1,Ret,Sptbn1,Ush1c,Bdkrb2,Cnr1,Cers2,Arhgap24	10	yes
	P14873_S1013	P14873	Map1b	20	20	0.00076152	1.48613	Upregulated	10	10	0.0289103	1.20833	Upregulated				KEGG Pathway	mmu04022	cGMP-PKG signaling pathway - Mus musculus (house mouse)	-2.92893	-0.156381	12062,14886,18576,22333,12388,18799,19303,19713,72630,77044,231532,18541,21872	Bdkrb2,Gtf2i,Pde3b,Vdac1,Ctnnd1,Plcd1,Pxn,Ret,Hspa12b,Arid2,Arhgap24,Pcnt,Tjp1	13	no
	P16460_T174	P16460	Ass1	10	10	0.0118729	1.21775	Upregulated	10	10	0.000231578	1.45046	Upregulated				WikiPathways	WP310	mRNA processing	-2.8638	-0.144251	18148,19134,19826,20382,27979,56200,75956,16785	Npm1,Prpf4b,Rnps1,Srsf2,Eif3b,Ddx21,Srrm2,Rpsa	8	no
	P21447_S654	P21447	Abcb1a	15	15	0.00586879	1.49425	Upregulated	5	5	0.0174064	1.36993	Upregulated				Reactome Gene Sets	R-MMU-4420097	VEGFA-VEGFR2 Pathway	-2.73781	-0.144251	12388,15519,19303,72630,18148,56702,16456,14751,18799,19713	Ctnnd1,Hsp90aa1,Pxn,Hspa12b,Npm1,H1f5,F11r,Gpi1,Plcd1,Ret	10	no
	P21447_S667	P21447	Abcb1a	20	20	1.23e-05	3.28767	Upregulated	10	10	3.05942e-06	2.62259	Upregulated				KEGG Pathway	mmu04820	Cytoskeleton in muscle cells - Mus musculus (house mouse)	-2.45674	-0.0480552	20742,71409,109620,223697	Sptbn1,Fmnl2,Dsp,Sun2	4	no
	P25206_S668	P25206	Mcm3	20	20	0.0146511	1.40375	Upregulated	10	10	0.00297447	1.20023	Upregulated				GO Biological Processes	GO:0051640	organelle localization	-2.39977	-0.0464626	17755,18148,20907,27204,71382,223697	Map1b,Npm1,Stx1a,Syn3,Pex1,Sun2	6	no
	P25206_S672	P25206	Mcm3	20	20	0.0146511	1.40375	Upregulated	10	10	0.00297447	1.20023	Upregulated				GO Biological Processes	GO:0043604	amide biosynthetic process	-2.11562	0	11898,22333,76893	Ass1,Vdac1,Cers2	3	no
	P30999_S349	P30999	Ctnnd1	10	15	0.00123236	1.56732	Upregulated	10	10	0.0173082	1.35412	Upregulated				WikiPathways	WP523	Regulation of actin cytoskeleton	-2.10772	0	12062,14701,19303	Bdkrb2,Gng12,Pxn	3	no
	P32261_S69	P32261	Serpinc1	10	15	0.0134389	1.33595	Upregulated	5	5	0.0121816	1.63163	Upregulated				GO Biological Processes	GO:0009611	response to wounding	-2.06371	0	11905,12661,17755,109620,231532	Serpinc1,Chl1,Map1b,Dsp,Arhgap24	5	no
	P32299_S376	P32299	Bdkrb2	15	20	0.000299235	1.51298	Upregulated	5	5	0.0410915	1.25646	Upregulated
	P35546_S697	P35546	Ret	10	5	0.000804459	1.32579	Upregulated	5	5	0.00028081	1.35439	Upregulated
	P39447_S617	P39447	Tjp1	20	20	8.49e-05	1.50099	Upregulated	10	10	0.00409121	1.37492	Upregulated
	P43276_S186	P43276	Hist1h1b	10	5	0.000285015	2.46273	Upregulated	10	10	0.0329569	2.28826	Upregulated				Pathway enrichment of proteins harboring the 42 downregulated phosphosites
	P47746_S430	P47746	Cnr1	10	5	0.013166	1.34849	Upregulated	5	5	0.010906	1.38843	Upregulated
	P48725_S1437	P48725	Pcnt	20	15	0.00956901	1.21932	Upregulated	10	10	0.04383	1.23605	Upregulated				Pathway category	Pathway ID	Pathway name	Log10(P value)	Log(q-value)	Genes	Gene names	Count	Displayed in Fig. 3E
	P54869_S430	P54869	Hmgcs2	10	10	0.00254447	1.70433	Upregulated	5	5	0.00169182	1.61125	Upregulated				GO Biological Processes	GO:0046626	regulation of insulin receptor signaling pathway	-4.9146	-0.84	17118,228869,233410,237542	Marcks,Ncoa5,Zfp592,Osbpl8	4	yes
	P54869_S433	P54869	Hmgcs2	20	10	0.000134783	2.06492	Upregulated	5	5	0.000560245	2.42676	Upregulated				GO Biological Processes	GO:0032956	regulation of actin cytoskeleton organization	-4.61968	-0.84	20535,30794,56320,68732,93689,192176,17118,12652,52864,15507,14432	Slc4a2,Pdlim4,Dbn1,Carmil1,Lmod1,Flna,Marcks,Chga,Slx4,Hspb1,Gap43	11	yes
	P58058_S46	P58058	Nadk	10	15	0.012397	1.37574	Upregulated	5	5	0.00383946	1.44687	Upregulated				GO Biological Processes	GO:0050807	regulation of synapse organization	-3.30324	-0.302	13602,17118,56320,66860,347722,192176	Sparcl1,Marcks,Dbn1,Tanc1,Agap1,Flna	6	yes
	P70232_S1128	P70232	Chl1	15	15	0.0447751	1.20353	Upregulated	10	10	0.00238547	1.49963	Upregulated				GO Biological Processes	GO:0099072	regulation of postsynaptic membrane neurotransmitter receptor levels	-3.18873	-0.254	30794,59079,107589	Pdlim4,Erbin,Mylk	3	yes
	P70232_S1138	P70232	Chl1	10	15	0.00023271	1.60042	Upregulated	10	10	0.00556484	1.27203	Upregulated				GO Biological Processes	GO:1902414	protein localization to cell junction	-3.09685	-0.182	15507,107589,192176,59091,237542	Hspb1,Mylk,Flna,Jph2,Osbpl8	5	yes
	P97496_S824	P97496	Smarcc1	20	15	0.0155683	1.2392	Upregulated	10	10	0.000202109	1.26142	Upregulated				GO Biological Processes	GO:0016071	mRNA metabolic process	-2.48876	0	18949,53861,66899,192176,237859	Pnn,Zranb2,Fip1l1,Flna,Nsrp1	5	yes
	Q04899_S109	Q04899	Cdk18	10	10	0.00487698	1.36691	Upregulated	10	10	0.0209292	1.26631	Upregulated				GO Biological Processes	GO:0006936	muscle contraction	-2.33531	0	93689,107589,233335	Lmod1,Mylk,Synm	3	yes
	Q5BL07_S1212	Q5BL07	Pex1	20	5	0.00573262	1.29855	Upregulated	10	10	0.00268377	1.22164	Upregulated				GO Biological Processes	GO:0051276	chromosome organization	-2.31119	0	20684,52864,100710,192176	Sp100,Slx4,Pds5b,Flna	4	yes
	Q60932_S117	Q60932	Vdac1	5	5	0.0143601	1.25647	Upregulated	10	10	0.000644977	1.29755	Upregulated
	Q61136_S431	Q61136	Prpf4b	20	20	0.0020085	1.20427	Upregulated	10	10	0.0340235	1.22656	Upregulated
	Q61409_S273	Q61409	Pde3b	10	5	1.2e-05	1.67365	Upregulated	10	10	0.00285245	1.23201	Upregulated
	Q61409_S274	Q61409	Pde3b	10	5	1.2e-05	1.67365	Upregulated	10	10	0.00285245	1.23201	Upregulated
	Q61937_S125	Q61937	Npm1	10	15	0.0153287	1.31439	Upregulated	10	10	0.00206697	1.28466	Upregulated
	Q61937_S70	Q61937	Npm1	5	5	0.0102047	1.23092	Upregulated	10	10	0.00142774	1.30647	Upregulated
	Q62093_S206	Q62093	Srsf2	20	20	0.017392	1.23652	Upregulated	10	10	4.36239e-05	1.40618	Upregulated
	Q62261_S2137	Q62261	Sptbn1	18	20	0.0238252	1.32025	Upregulated	10	10	0.0066089	1.23077	Upregulated
	Q6P2K6_S117	Q6P2K6	Smek1	10	5	0.0128729	1.88797	Upregulated	10	10	0.00396489	1.34061	Upregulated
	Q8BJS4_S120	Q8BJS4	Sun2	20	20	0.0250923	1.24884	Upregulated	5	5	0.0101123	1.20812	Upregulated
	Q8BTI8_S1706	Q8BTI8	Srrm2	5	5	0.0418351	1.70505	Upregulated	5	5	0.0200434	1.33345	Upregulated
	Q8BTI8_S250	Q8BTI8	Srrm2	20	20	0.000129058	1.43255	Upregulated	10	10	6.32155e-05	1.37853	Upregulated
	Q8BXB6_S21	Q8BXB6	Slco2b1	20	20	0.000597173	1.28058	Upregulated	10	10	0.00163941	1.445	Upregulated
	Q8C0Z1_S21	Q8C0Z1	Itfg3	15	15	0.0181725	1.34618	Upregulated	10	10	0.00562404	1.33726	Upregulated
	Q8C4V1_S374	Q8C4V1	Arhgap24	20	20	0.012286	1.22821	Upregulated	10	10	0.0225839	1.25325	Upregulated
	Q8JZP2_S483	Q8JZP2	Syn3	20	20	2e-05	1.49498	Upregulated	5	5	0.0445796	1.2553	Upregulated
	Q8JZQ9_S88	Q8JZQ9	Eif3b	20	20	1.11e-06	1.37473	Upregulated	10	10	0.00418901	1.23664	Upregulated
	Q8R3B1_S224	Q8R3B1	Plcd1	5	5	0.0435988	1.32835	Upregulated	5	5	0.00981878	1.28486	Upregulated
	Q8VI36_S533	Q8VI36	Pxn	15	15	2.99e-07	1.39497	Upregulated	10	10	0.0187528	1.24227	Upregulated
	Q91YE5_S695	Q91YE5	Baz2a	5	10	0.0337342	1.37741	Upregulated	10	10	0.000230492	1.34959	Upregulated
	Q924Z4_S341	Q924Z4	Cers2	20	20	4.09e-06	1.79899	Upregulated	10	10	0.00476718	1.34122	Upregulated
	Q99LX5_S232	Q99LX5	Mmtag2	20	15	0.00764007	1.21427	Upregulated	5	5	0.0117625	1.22724	Upregulated
	Q99M28_S27	Q99M28	Rnps1	10	15	0.00200148	1.47139	Upregulated	10	10	0.00910719	1.32015	Upregulated
	Q99MZ6_S1034	Q99MZ6	Myo7b	20	20	2.69e-05	1.32927	Upregulated	10	10	0.00965546	1.25492	Upregulated
	Q9CR76_S48	Q9CR76	Tmem186	15	10	0.00640115	1.22707	Upregulated	10	10	0.00267282	1.34172	Upregulated
	Q9CY27_S58	Q9CY27	Tecr	5	5	0.0466209	1.33362	Upregulated	5	5	0.0027263	1.95198	Upregulated
	Q9CZJ2_T42	Q9CZJ2	Hspa12b	10	15	3.12e-08	1.74098	Upregulated	10	10	0.00306443	1.25597	Upregulated
	Q9DAS9_S26	Q9DAS9	Gng12	5	10	0.00139278	1.4543	Upregulated	5	5	0.0100988	1.23559	Upregulated
	Q9DB30_S261	Q9DB30	Phkg2	5	15	0.00965235	1.59104	Upregulated	5	5	0.00865449	1.65762	Upregulated
	Q9ES64_S201	Q9ES64	Ush1c	20	15	0.0159153	1.26669	Upregulated	10	10	0.0097803	1.25018	Upregulated
	Q9ESN6_S428	Q9ESN6	Trim2	20	20	0.00372212	1.22889	Upregulated	10	10	0.000144683	1.39925	Upregulated
	Q9ESZ8_S674	Q9ESZ8	Gtf2i	15	15	0.00303089	1.46838	Upregulated	5	5	0.0141119	1.31452	Upregulated
	Q9JIK5_S245	Q9JIK5	Ddx21	15	15	0.0365411	1.20753	Upregulated	5	5	0.0221805	1.26443	Upregulated
	Q9WTX5_T131	Q9WTX5	Skp1	15	15	0.0219513	1.23952	Upregulated	10	10	0.012154	1.24385	Upregulated
	B9EJ86_S807	B9EJ86	Osbpl8	20	10	0.0122093	0.784583	Downregulated	10	10	0.00157927	0.780184	Downregulated
	B9EJ86_S808	B9EJ86	Osbpl8	20	10	0.0396205	0.820931	Downregulated	10	10	0.00157927	0.780184	Downregulated
	O35691_S100	O35691	Pnn	20	20	0.00473356	0.695723	Downregulated	10	10	0.000383181	0.660296	Downregulated
	O35892_T209	O35892	Sp100	20	15	0.0134928	0.783531	Downregulated	5	5	0.0494901	0.807594	Downregulated
	P06837_T172	P06837	Gap43	10	10	0.000511541	0.710549	Downregulated	10	10	0.0197747	0.79325	Downregulated
	P13808_S112	P13808	Slc4a2	15	5	0.00157385	0.556574	Downregulated	5	5	0.00389016	0.684062	Downregulated
	P14602_S86	P14602	Hspb1	15	20	0.00187733	0.654049	Downregulated	10	10	0.0322065	0.729802	Downregulated
	P16014_S129	P16014	Chgb	20	20	0.0473808	0.734711	Downregulated	10	10	0.0485772	0.596564	Downregulated
	P26339_S308	P26339	Chga	10	10	0.0191366	0.712291	Downregulated	10	10	0.0149603	0.654828	Downregulated
	P26645_S27	P26645	Marcks	20	20	0.00516106	0.748564	Downregulated	10	10	0.00513001	0.726843	Downregulated
	P70271_S111	P70271	Pdlim4	20	20	0.0060967	0.820825	Downregulated	10	10	0.00789193	0.803979	Downregulated
	P70663_S70	P70663	Sparcl1	20	20	0.00136438	0.724852	Downregulated	10	10	0.0058004	0.598411	Downregulated
	Q0VGY8_S1463	Q0VGY8	Tanc1	5	5	0.000717857	0.65268	Downregulated	10	10	0.00644599	0.813175	Downregulated
	Q3TQI7_S261	Q3TQI7	0	20	20	0.00244555	0.741301	Downregulated	10	10	0.0424695	0.696151	Downregulated
	Q3UMF0_S1092	Q3UMF0	Cobll1	20	5	0.0392897	0.819945	Downregulated	10	10	0.000296736	0.739869	Downregulated
	Q4VA53_S1257	Q4VA53	Pds5b	15	20	0.00476037	0.818038	Downregulated	10	10	0.00254697	0.725529	Downregulated
	Q5NCR9_S254	Q5NCR9	Nsrp1	15	20	0.00456953	0.626134	Downregulated	10	10	0.0328354	0.766748	Downregulated
	Q5NCR9_S255	Q5NCR9	Nsrp1	15	15	0.00211418	0.565146	Downregulated	10	10	0.0328354	0.766748	Downregulated
	Q63918_S359	Q63918	Sdpr	10	5	0.0272199	0.729574	Downregulated	10	10	0.000766803	0.794551	Downregulated
	Q6EDY6_S1103	Q6EDY6	Lrrc16a	20	5	0.00348543	0.719283	Downregulated	5	5	0.0178013	0.760894	Downregulated
	Q6P1D7_S988	Q6P1D7	Slx4	15	5	0.029813	0.751388	Downregulated	5	5	0.0224252	0.654429	Downregulated
	Q6PDN3_T1800	Q6PDN3	Mylk	15	10	0.0233519	0.738951	Downregulated	10	10	0.00075628	0.693498	Downregulated
	Q70IV5_S1043	Q70IV5	Synm	15	5	0.0260419	0.654573	Downregulated	5	5	0.00429238	0.603515	Downregulated
	Q70IV5_S1087	Q70IV5	Synm	20	20	0.00362825	0.733913	Downregulated	5	5	0.0208243	0.487081	Downregulated
	Q7TPM1_S555	Q7TPM1	Prrc2b	20	5	0.00306558	0.785564	Downregulated	10	10	0.000133407	0.772474	Downregulated
	Q7TSC1_S1087	Q7TSC1	Prrc2a	20	15	7.8e-05	0.668631	Downregulated	10	10	0.0026888	0.664825	Downregulated
	Q80TH2_S595	Q80TH2	Erbb2ip	10	5	0.00136821	0.588418	Downregulated	10	10	0.0147982	0.812618	Downregulated
	Q8BHZ4_S1198	Q8BHZ4	Znf592	10	5	0.0238677	0.750279	Downregulated	5	5	0.00321358	0.586289	Downregulated
	Q8BTM8_S2284	Q8BTM8	Flna	10	10	0.0305852	0.773912	Downregulated	5	5	0.0234538	0.791446	Downregulated
	Q8BVA4_S135	Q8BVA4	Lmod1	20	10	7.82e-06	0.531121	Downregulated	10	10	0.00607056	0.641394	Downregulated
	Q8BVA4_S85	Q8BVA4	Lmod1	20	20	0.0302216	0.70008	Downregulated	10	10	0.0488445	0.598454	Downregulated
	Q8BXK8_S521	Q8BXK8	Agap1	20	20	0.0165377	0.814211	Downregulated	10	10	0.0314874	0.82019	Downregulated
	Q91W39_S29	Q91W39	Ncoa5	20	15	0.000877511	0.719736	Downregulated	10	10	0.00292803	0.618086	Downregulated
	Q91W39_S34	Q91W39	Ncoa5	20	15	0.000877511	0.719736	Downregulated	10	10	0.00292803	0.618086	Downregulated
	Q99KN9_S240	Q99KN9	Clint1	20	20	0.0193815	0.658656	Downregulated	10	10	0.0320955	0.809201	Downregulated
	Q99KN9_S242	Q99KN9	Clint1	20	20	0.0193815	0.658656	Downregulated	10	10	0.0320955	0.809201	Downregulated
	Q9CQS8_S17	Q9CQS8	Sec61b	20	20	3.42e-08	0.492133	Downregulated	10	10	3.07127e-05	0.336739	Downregulated
	Q9D824_S479	Q9D824	Fip1l1	20	20	0.0053481	0.828973	Downregulated	10	10	0.042729	0.82871	Downregulated
	Q9DBT3_S254	Q9DBT3	Ccdc97	5	5	0.0002454	0.572544	Downregulated	10	10	0.0143083	0.795025	Downregulated
	Q9ET78_S462	Q9ET78	Jph2	20	20	0.00171061	0.732126	Downregulated	10	10	0.00156658	0.713313	Downregulated
	Q9QXS6_S142	Q9QXS6	Dbn1	20	20	0.0166628	0.793552	Downregulated	10	10	0.0044777	0.797423	Downregulated
	Q9R020_S120	Q9R020	Zranb2	20	20	0.000472865	0.782134	Downregulated	10	10	0.042878	0.813634	Downregulated

## Sheet: Figure 3F,G
26 N-glycopeptides changes in the matched direction between natural aging and Mg-deficient mouse models (Related to Figure 3F,G).
	N-glycopeptides changes in the matched direction between natural aging and Mg-deficient mouse models (n = 26)																		Pathway enrichment of proteins with the 26 N-glycopeptides
	Glycopeptides	Uniport ID	Gene name	Position	Composition	N (Young)	N (Old)	p value (Old/Young)	FC (Old/Young)	Regulated (nature aging)	N (Control)	N (Mg deficient)	p value (Mg deficient/control)	FC (Mg deficient/control)	Regulated (Mg deficient)	Displayed in Fig. 3g			Pathway category	Pathway ID	Pathway name	Function	Count	P value	Genes name	FDR	Displayed in Fig. 3F
	Q3UNN8_509_N2H9F0S0	Q3UNN8	Pld5	509	N2H9F0S0	5	10	0.0138749	1.44114	Regulated	5	5	0.0108685	1.29583	Regulated	no			GOTERM_BP_DIRECT	GO:0090292	nuclear matrix anchoring at nuclear membrane	Localization	2	0.00191725	SUN2, SUN1	0.315069	yes
	O88531_212_N2H7F0S0	O88531	Ppt1	212	N2H7F0S0	15	10	0.00834865	1.44799	Regulated	5	5	0.00441336	1.26372	Regulated	no			GOTERM_BP_DIRECT	GO:0006998	nuclear envelope organization	Localization	2	0.0133479	SUN2, SUN1	0.658049	yes
	Q6PFY8_19_N2H9F0S0	Q6PFY8	Trim45	19	N2H9F0S0	10	10	0.00263795	1.72534	Regulated	5	5	0.0113073	1.38697	Regulated	no			GOTERM_BP_DIRECT	GO:0051642	centrosome localization	Localization	2	0.0133479	SUN2, SUN1	0.658049	yes
	Q9R100_573_N5H4F1S0	Q9R100	Cdh17	573	N5H4F1S0	10	15	0.035699	1.74165	Regulated	5	5	0.0172948	1.31981	Regulated	yes			GOTERM_BP_DIRECT	GO:0010273	detoxification of copper ion	Response to metal ion	2	0.00446818	MUC2, ATP7A	0.550703	yes
	Q99JW5_111_N2H7F0S0	Q99JW5	Epcam	111	N2H7F0S0	10	10	0.000911544	1.96969	Regulated	5	5	0.0237859	1.27604	Regulated	yes			GOTERM_BP_DIRECT	GO:0010043	response to zinc ion	Response to metal ion	2	0.0183882	GGH, ATP7A	0.70756	yes
	Q3UUQ7_558_N2H9F0S0	Q3UUQ7	Pgap1	558	N2H9F0S0	20	10	0.0078832	1.41399	Regulated	10	10	0.0486348	1.29022	Regulated	no			GOTERM_BP_DIRECT	GO:0098742	cell-cell adhesion via plasma-membrane adhesion molecules	Cell adhesion	2	0.0114514	CEACAM1, EPCAM	0.658049	yes
	Q8BJS4_650_N2H8F0S0	Q8BJS4	Sun2	650	N2H8F0S0	10	15	0.0173132	1.70979	Regulated	10	10	0.0158888	1.22727	Regulated	no			GOTERM_BP_DIRECT	GO:0044331	cell-cell adhesion mediated by cadherin	Cell adhesion	2	0.020272	CTNNB1, CDH17	0.70756	yes
	Q9D666_834_N2H8F0S0	Q9D666	Sun1	834	N2H8F0S0	10	15	0.0173132	1.70979	Regulated	10	10	0.0158888	1.22727	Regulated	no			GOTERM_BP_DIRECT	GO:0034332	adherens junction organization	Cell adhesion	2	0.021526	CTNNB1, CDH17	0.70756	yes
	Q61554_1069_N2H4F0S0	Q61554	Fbn1	1069	N2H4F0S0	10	10	0.000265544	2.33618	Regulated	5	5	0.0302045	1.39567	Regulated	yes			GOTERM_BP_DIRECT	GO:0016339	calcium-dependent cell-cell adhesion via plasma membrane cell adhesion molecules	Cell adhesion	2	0.0240295	CEACAM1, CDH17	0.70756	yes
	Q61739_927_N2H6F0S0	Q61739	Itga6	927	N2H6F0S0	10	5	0.00232466	2.17524	Regulated	5	5	0.00104359	1.22188	Regulated	yes			GOTERM_BP_DIRECT	GO:0033627	cell adhesion mediated by integrin	Cell adhesion	2	0.0252789	ITGA6, FBN1	0.70756	yes
	Q9QZ05_1413_N2H9F0S0	Q9QZ05	Eif2ak4	1413	N2H9F0S0	15	10	0.000852445	1.437	Regulated	5	5	0.00500497	1.27137	Regulated	no			GOTERM_BP_DIRECT	GO:0007155	cell adhesion	Cell adhesion	3	0.0434036	CEACAM1, CTNNB1, ITGA6	0.864514	yes
	Q80Z19_4028_N6H4F1S0	Q80Z19	Muc2	4028	N6H4F1S0	10	15	0.0307817	2.4797	Regulated	5	5	0.00402023	1.98568	Regulated	no			GOTERM_BP_DIRECT	GO:0045671	negative regulation of osteoclast differentiation	Others	3	0.000254597	CEACAM1, CTNNB1, FBN1	0.125517	no
	Q99JW5_198_N5H5F1S0	Q99JW5	Epcam	198	N5H5F1S0	20	20	0.0278584	1.44174	Regulated	5	5	0.0203924	1.35023	Regulated	yes			GOTERM_BP_DIRECT	GO:0021817	nucleokinesis involved in cell motility in cerebral cortex radial glia guided migration	Others	2	0.00191725	SUN2, SUN1	0.315069	no
	Q91V93_374_N2H5F0S0	Q91V93	Rhobtb2	374	N2H5F0S0	10	5	0.00113358	2.27859	Regulated	5	5	0.0291117	1.21215	Regulated	no			GOTERM_BP_DIRECT	GO:0043524	negative regulation of neuron apoptotic process	Others	3	0.00764004	PPT1, CTNNB1, ATP7A	0.658049	no
	P31809_375_N2H8F0S0	P31809	Ceacam1	375	N2H8F0S0	15	10	0.0107935	1.29958	Regulated	5	5	0.0346125	1.26117	Regulated	yes			GOTERM_BP_DIRECT	GO:1990314	cellular response to insulin-like growth factor stimulus	Others	2	0.00828298	CTNNB1, FBN1	0.658049	no
	Q91X78_108_N2H6F0S0	Q91X78	Erlin1	108	N2H6F0S0	10	15	0.0415146	1.3033	Regulated	10	10	0.0465919	1.24708	Regulated	no			GOTERM_BP_DIRECT	GO:0045717	negative regulation of fatty acid biosynthetic process	Others	2	0.0108185	CEACAM1, ERLIN1	0.658049	no
	Q99JW5_111_N2H6F0S0	Q99JW5	Epcam	111	N2H6F0S0	5	10	0.00083072	2.59041	Regulated	10	10	0.00993744	1.30525	Regulated	yes			GOTERM_BP_DIRECT	GO:0009948	anterior/posterior axis specification	Others	2	0.0152409	PGAP1, CTNNB1	0.683067	no
	Q99JW5_111_N2H8F0S0	Q99JW5	Epcam	111	N2H8F0S0	10	15	0.0142035	2.55031	Regulated	5	5	0.0234039	1.6312	Regulated	yes			GOTERM_BP_DIRECT	GO:0031069	hair follicle morphogenesis	Others	2	0.0252789	CTNNB1, ATP7A	0.70756	no
	P82349_213_N4H6F0S1	P82349	Sgcb	213	N4H6F0S1	15	10	0.0025761	1.37693	Regulated	5	5	0.00362023	1.30236	Regulated	no			GOTERM_BP_DIRECT	GO:0043065	positive regulation of apoptotic process	Others	3	0.0264561	MUC2, CTNNB1, ITGA6	0.70756	no
	Q9Z0L8_202_N2H6F0S0	Q9Z0L8	Ggh	202	N2H6F0S0	10	10	0.00156224	0.284462	Downgulated	5	5	0.04431	0.703364	Downgulated	no			GOTERM_BP_DIRECT	GO:1990138	neuron projection extension	Others	2	0.0277732	CTNNB1, EIF2AK4	0.70756	no
	Q02248_387_N2H9F0S0	Q02248	Ctnnb1	387	N2H9F0S0	15	10	0.0285491	0.70318	Downgulated	5	5	0.0103657	0.526594	Downgulated	yes			GOTERM_BP_DIRECT	GO:0010467	gene expression	Others	3	0.0287043	SGCB, CTNNB1, FBN1	0.70756	no
	Q64430_1449_N2H9F0S0	Q64430	Atp7a	1449	N2H9F0S0	10	10	0.0224711	0.688769	Downgulated	5	5	0.0108902	0.70419	Downgulated	no			GOTERM_BP_DIRECT	GO:2000648	positive regulation of stem cell proliferation	Others	2	0.0315033	EPCAM, CTNNB1	0.739579	no
	Q80Z19_4028_N4H6F0S0	Q80Z19	Muc2	4028	N4H6F0S0	10	10	0.0140319	0.577811	Downgulated	5	5	0.0165191	0.691194	Downgulated	no			GOTERM_BP_DIRECT	GO:0048286	lung alveolus development	Others	2	0.038923	ATP7A, FBN1	0.864514	no
	Q80Z19_838_N2H9F0S0	Q80Z19	Muc2	838	N2H9F0S0	10	10	0.00722293	0.561909	Downgulated	10	10	0.0313713	0.645412	Downgulated	no			GOTERM_BP_DIRECT	GO:0042475	odontogenesis of dentin-containing tooth	Others	2	0.0426126	CTNNB1, ITGA6	0.864514	no
	Q02248_387_N2H7F0S0	Q02248	Ctnnb1	387	N2H7F0S0	15	5	0.000488596	0.481372	Downgulated	5	5	0.00604687	0.608244	Downgulated	yes			GOTERM_BP_DIRECT	GO:0043588	skin development	Others	2	0.0438395	CTNNB1, ATP7A	0.864514	no
	Q91XA2_144_N2H7F0S0	Q91XA2	Golm1	144	N2H7F0S0	5	5	0.0376674	0.671976	Downgulated	5	5	0.00604687	0.608244	Downgulated	no
