# Supplementary material for: Magnesium Deficiency Accelerates Gut Aging and Increases Susceptibility to Colitis
Source: Aging Cell. 2026 Mar 16;25(3):e70446. doi: 10.1111/acel.70446 (PMC13093417; doi:10.1111/acel.70446)
Supplement: Supplementary file 1 — Appendix S1: acel70446‐sup‐0001‐AppendixS1.zip. [file ACEL-25-e70446-s003.zip › Source Data Figure 4.xlsx]

## Sheet: Figure 4B
Daily mouse body weight of DSS-induced colitis mice (Related to Figure 4B).
	Days	Normal										DSS										Mg deficient										Mg-low										Mg-mid
		1	2	3	4	5	6	7	8	9	10	11	12	13	14	15	16	17	18	19	20	21	22	23	24	25	26	27	28	29	30	31	32	33	34	35	36	37	38	39	40	41	42	43	44	45	46	47	48
	0	0	0	0	0	0	0	0	0	0	0	0	0	0	0	0	0	0	0	0	0	0	0	0	0	0	0	0	0	0	0	0	0	0	0	0	0	0	0	0	0	0	0	0	0	0	0	0	0
	1	0.008606	0.002586	-0.01231	-0.01847	0.014046	0.002578	0.023236	0.028854	0.017135	0.017691	0.03916	-0.00634	0.032704	0.015086	-0.00451	-0.00229	0	0.024074	0.015647	-0.01593	0.00457	0.000826	-0.02643	0.018235	-0.00333	-0.00443	0.002843	0.025839	0.019182	-0.00443	-0.00839	-0.00404	0.026801	0.016297	-0.00992	0.031983	0.008985	0.002639	0.012081	0.012273	0.026316	-0.01005	-0.06282	-0.00529	0.022746	-0.01051	-0.00895	0.006242
	2	0.015921	-0.01034	-0.01322	-0.01477	0.031717	0.01676	0.010139	0.025409	0.031414	0.00973	0.040775	0.005492	0.020728	0.009914	-0.00287	-0.00642	0.005179	0.010648	0.031753	0.002515	0	-0.06317	-0.02237	-0.00787	0.00416	-0.00842	-0.00853	0.015413	0.005968	-0.03636	0.026018	0.001797	0.037786	0.009054	-0.00045	0.049467	0.026056	0.014952	0.020134	0.035	0.026316	-0.00349	-0.04957	0.012351	0.022746	0.008684	0.008501	0.025412
	3	0.00043	0.006897	0.00912	-0.00739	0.052107	0.015471	0.023236	0.044358	0.035697	0.02123	0.05975	0.00845	0.019807	0.022414	0.0123	0.022487	0.04049	0.036111	0.04648	0.025566	-0.01246	-0.06647	-0.05571	0.000829	-0.02745	-0.00089	-0.03656	-0.01859	-0.01023	-0.07805	0.042803	0.030548	0.061511	0.021277	0.036987	0.076333	0.026954	0.042216	0.042953	0.045909	0.043103	0.001747	-0.03504	0.014116	0.026401	0.016453	0.026846	0.036558
	4	0.021945	0.006897	0.007296	-0.00451	0.057544	0.012462	0.04943	0.037037	0.051404	0.022556	0.036334	-0.00338	0.005067	-0.01164	-0.01845	-0.01101	0.030603	0.026852	0.043718	-0.00168	-0.03614	-0.07225	-0.08011	-0.0286	-0.04326	-0.05186	-0.04468	-0.01133	-0.02003	-0.14146	0.03483	-0.00449	0.045694	0.023993	0.014885	0.028145	0.032794	0.019349	0.053691	0.02	0.029946	-0.02141	-0.04658	0.011028	0.028026	0.018739	0.03132	0.035221
	5	0.050344	0.022414	0.018696	0.012721	0.066153	0.009884	0.029573	0.016796	0.062827	0.020787	0.006056	0.00169	-0.00737	-0.02716	-0.00738	-0.03075	-0.00377	0.028241	0.015647	-0.0197	-0.086	-0.10983	-0.09841	-0.03067	-0.05907	-0.0758	-0.06621	-0.03853	-0.0422	-0.17118	0.0235	-0.01887	-0.00132	0.029425	0.015336	0.045203	0.02381	0.010994	0.03132	0.012727	0.008167	-0.01573	-0.0312	0.010146	0.006499	0.00777	0.004027	0.014712
	6	0.075731	0.012931	0.038304	0.026262	0.076121	0.024495	0.032953	0.022825	0.042837	0.016807	-0.06823	-0.03633	-0.02994	-0.06078	-0.0287	-0.06517	-0.04049	-0.03426	-0.01427	-0.04149	-0.12921	-0.25434	-0.16999	-0.05429	-0.07945	-0.11658	-0.08895	-0.06165	-0.07801	-0.1969	0.028116	-0.00764	-0.01186	0.015844	-0.0018	-0.01322	0.009434	0.028144	0.006711	-0.01636	0.03176	-0.0166	-0.05684	0.012792	-0.02031	0.010512	-0.00537	0.019617
	7	0.07358	0.01681	0.03648	0.012721	0.077481	0.015471	0.030418	0.015073	0.049976	0.01548	-0.11667	-0.06126	0.07462	-0.07371	-0.17179	-0.10739	-0.06262	-0.07222	-0.06351	-0.07754	-0.20897	-0.32329	-0.27816	-0.15375	-0.15765	-0.19016	-0.09951	-0.14053	-0.19565	-0.26253	-0.01049	-0.0319	-0.01098	-0.00362	-0.00226	-0.06354	0.02965	0.042216	0.007159	-0.03773	0.022232	-0.02796	-0.0359	0.01985	-0.04955	-0.0096	-0.01969	-0.03879
	8	0.11833	0.041379	0.058368	0.022158	0.110104	0.027933	0.062526	0.043928	0.094717	0.046882	-0.22729	-0.18547	-0.13266	-0.14784	-0.11726	-0.18816	-0.13983	-0.16065	-0.17211	-0.18818	-0.29373	-0.33939	-0.34038	-0.24782	-0.23419	-0.25842	-0.12063	-0.20263	-0.28303	-0.31175	-0.047	-0.04942	-0.07293	-0.01177	-0.03518	-0.12751	-0.03684	-0.00616	-0.02819	-0.12636	0.018603	-0.03145	-0.04615	0.012351	-0.05686	-0.04479	-0.03624	-0.05261
	9	0.120912	0.039224	0.065207	0.040213	0.120072	0.048131	0.058724	0.057709	0.090433	0.040248	-0.27089	-0.21926	-0.14417	-0.20345	-0.18737	-0.23635	-0.19021	-0.20231	-0.21583	-0.24895	-0.34192	-1	-0.33306	-0.29548	-0.29451	-0.32402	-0.13607	-0.2534	-0.32566	-0.35477	-0.0705	-0.05975	-0.09446	0	-0.06766	-0.17697	-0.03998	-0.05233	-0.05861	-0.15545	0.022232	-0.04849	-0.04274	0.028672	-0.03818	-0.08821	-0.03937	-0.08292
	10	0.136833	0.043966	0.067031	0.045137	0.121432	0.059734	0.070131	0.081395	0.125178	0.057939	-0.30359	-0.27588	-0.1755	-0.21293	-0.22632	-0.25516	-0.22505	-0.21991	-0.25863	-0.29044	-1	-1	-1	-0.29838	-0.30948	-0.33555	-0.14744	-0.20807	-0.34015	-0.36009	-0.08183	-0.03774	-0.08524	0.002263	-0.00767	-0.17569	-0.01168	-0.09807	-0.03893	-0.18682	0.038566	-0.03626	-0.01325	0.028672	0.019496	-0.03565	-0.01611	-0.05751
[truncated: 12 more columns]

## Sheet: Figure 4C
Disease activity index (DAI) determined by weight loss, stool consistency and bleeding (Related to Figure 4C).
	Days	Normal										DSS										Mg deficient										Mg-low										Mg-mid
		1	2	3	4	5	6	7	8	9	10	11	12	13	14	15	16	17	18	19	20	21	22	23	24	25	26	27	28	29	30	31	32	33	34	35	36	37	38	39	40	41	42	43	44	45	46	47	48
	0	0	0	0	0	0	0	0	0	0	0	0	0	0	0	0	0	0	0	0	0	0	0	0	0	0	0	0	0	0	0	0	0	0	0	0	0	0	0	0	0	0	0	0	0	0	0	0	0
	1	0	0	0.333333	0.333333	0	0	0	0	0	0	0	0	0	0	0	0	0	0	0	0.333333	0	0.333333	0.666667	0.666667	0	0	0	0.333333	0	0	0	0	0	0	0	0	0	0	0	0	0	0.333333	0.666667	0	0	0.333333	0	0
	2	0	0.333333	0.333333	0.333333	0	0	0	0	0	0	0	0	0	0	0	0	0	0	0	0	0	2	1.66667	1.33333	0.333333	0	0.333333	0	0.333333	2.33333	0	0.333333	0	0	0.333333	0	0	0	0	0	0	0	0.333333	0	0	0	0	0
	3	0	0	0	0	0	0	0	0	0	0	0	0.666667	0	0	0	0	0	0	0	0	3	1.33333	3.33333	0.666667	3	2	1.66667	3	1.66667	1.33333	0	0	0	0	0	0	0	0	0	0	0	0	0.333333	0	0.666667	0	0	0
	4	0	0	0	0	0	0	0	0	0	0	2.66667	1.66667	1.33333	1.66667	1.66667	3	0	1	0.666667	2.66667	1.66667	2.66667	2.66667	3	1.66667	2.66667	2	2.33333	1.66667	2.66667	0.666667	0	0	0	0	1	0	0	1	0.333333	0	0.333333	1	0	0.666667	0	0	0
	5	0	0	0	0	0	0	0	0	0	0	1.33333	2	2.66667	3	1.33333	3	2	2.66667	0.666667	1	2	3.66667	2	2.33333	2	2	2.66667	3	1.66667	3.33333	0.666667	0.333333	0.666667	0.333333	0	0.666667	2.66667	0.666667	1.33333	2	1	1	1	0	2.66667	1.33333	0.666667	2.66667
	6	0	0	0	0	0	0	0	0	0	0	2.33333	2.33333	1.66667	2	1.66667	2	1.66667	1.66667	2.33333	3	2.33333	4	2	3.33333	2.66667	3	2	3.33333	3.33333	2	1	0	2.33333	0.333333	0	1	0	1	0.666667	2.33333	2.66667	1	2	0.333333	1.66667	0.666667	1.33333	2
	7	0	0	0	0	0	0	0	0	0	0	3	2.66667	2	2.33333	4	2.66667	2.66667	2.66667	2.66667	2.33333	3.33333	4	4	4	3	3.33333	2.66667	3	3.33333	2.66667	3	1.33333	1.66667	0.666667	0.666667	2	2	1.33333	0.666667	2.33333	2	1	1.66667	0	0.333333	2.66667	2.33333	1.66667
	8	0	0	0	0	0	0	0	0	0	0	4	4	2	2.33333	2.33333	3	2.33333	3	4	2.66667	3.33333	death	4	4	2.66667	4	2.33333	2.66667	4	3.33333	1	1.66667	2	0.666667	1	3	1.66667	1.66667	1.66667	3	0	1	1.66667	0.666667	2	1.66667	1	2
	9	0	0	0	0	0	0	0	0	0	0	2.66667	2.66667	2.33333	2	2	1.66667	2	2.66667	3.33333	3.33333	death	death	death	4	2.66667	2.66667	1.66667	2	3.33333	4	2.66667	2	0.666667	0.666667	1	3	1	2	2	3	0	1.66667	1	0	1.66667	0.666667	0.333333	0.666667
	10	0	0	0	0	0	0	0	0	0	0	2.66667	2	1.66667	1.66667	1.66667	1.33333	1.66667	2.66667	1.66667	1.66667	death	death	death	death	2.66667	death	1.66667	2	death	death	1.33333	1	0.666667	1.33333	0.333333	1.33333	0.333333	1.33333	0.333333	1.66667	0	1	0.666667	0	0	1.66667	1	1
[truncated: 12 more columns]

## Sheet: Figure 4D
Colon length of DSS-induced colitis mice (Related to Figure 4D).
	Group	Samples	Colon length (mm)
	Normal	1	88
		2	89
		3	83
		4	91
		5	85
		6	87
		7	87
		8	87
		9	71
		10	88
	DSS	11	62
		12	79
		13	68
		14	67
		15	55
		16	67
		17	64
		18	63
		19	55
		20	57
	Mg deficient	21	53
		22	68
		23	60
		24	death
		25	death
		26	death
		27	death
		28	death
		29	death
		30	death
	Mg-low	31	73
		32	71
		33	67
		34	79
		35	76
		36	59
		37	73
		38	70
		39	76
		40	60
	Mg-mid	41	82
		42	75
		43	84
		44	81
		45	84
		46	74
		47	74
		48	78
		49	77
		50	79
	Mg-high	51	86
		52	81
		53	83
		54	87
		55	73
		56	78
		57	87
		58	84
		59	82
		60	82

## Sheet: Figure 4E
Histopathology score of ascending (Related to Figure 4E).
	Group	Samples	HE score (Ascending colon)
	Normal	1	0
		2	0
		3	0
		4	0
		5	0
		6	0
		7	0
		8	0
		9	0
		10	1
	DSS	11	3
		12	3
		13	2
		14	2
		15	2
		16	3
		17	2
		18	2
		19	2
		20	2
	Mg deficient	21	4
		22	3
		23	2
		24	death
		25	death
		26	death
		27	death
		28	death
		29	death
		30	death
	Mg-low	31	1
		32	0
		33	2
		34	1
		35	2
		36	2
		37	3
		38	2
		39	2
		40	2
	Mg-mid	41	2
		42	1
		43	1
		44	0
		45	1
		46	2
		47	1
		48	1
		49	1
		50	1
	Mg-high	51	——
		52	0
		53	1
		54	2
		55	0
		56	0
		57	0
		58	1
		59	1
		60	0

## Sheet: Figure 4F
Proteomic data of DSS-induced colitis mouse model large intestinal tissues (Related to Figure 4F).
	Uniprot ID	Gene gene	NC_1	NC_2	NC_3	DSS_1	DSS_2	DSS_3	Mg_DSS_10_1	Mg_DSS_10_2	Mg_DSS_10_3
	A0A087WPF7	Auts2	1.05869	1.10115	1.14056	NA	NA	NA	NA	NA	NA
	A0A0B4J1G0	Fcgr4	NA	NA	NA	1.23602	1.35713	1.9991	0.168524	0.35656	0.446013
	A1L314	Mpeg1	0.551141	0.636393	0.656408	0.967696	1.03644	1.65223	0.849891	0.745138	0.719374
	A2A432	Cul4b	0.816113	0.861741	0.854855	0.999647	1.05744	1.20162	0.927657	0.966267	0.931964
	A2A4P0	Dhx8	1.09521	1.22416	0.990444	1.01095	1.01855	0.990794	1.05618	0.957892	0.980844
	A2A5R2	Arfgef2	0.908938	1.00574	1.00977	1.0542	1.01548	0.943306	1.0077	1.0454	1.10171
	A2A5Z6	Smurf2	1.11895	1.05514	0.943756	NA	NA	NA	NA	NA	NA
	A2A6A1	Gpatch8	1.03074	1.15334	1.00322	0.974212	0.885986	0.950807	1.16789	0.92914	0.850733
	A2A6Q5	Cdc27	0.987617	1.11301	1.08553	1.05921	1.09362	1.19724	1.11061	1.02232	0.946648
	A2A6T1	Cdr2l	NA	NA	NA	1.26622	1.43367	1.62279	0.833402	0.722917	0.779216
	A2A791	Zmym4	NA	NA	NA	0.97355	1.04641	1.01714	1.00694	0.902448	0.950405
	A2A7S8	Kiaa1522	1.43151	1.4108	1.05811	1.13189	1.01619	0.946433	1.19943	1.13425	1.11154
	A2A863	Itgb4	1.12311	1.08625	1.13337	0.954844	0.82844	0.957292	1.00498	1.10345	0.979469
	A2A8L5	Ptprf	1.03928	1.0505	0.999153	1.00403	1.07087	0.793661	1.18848	1.16593	1.08556
	A2A8U2	Tmem201	0.955275	1.05682	0.98832	0.849257	1.22007	1.49312	1.13582	1.30863	1.33194
	A2A8Z1	Osbpl9	0.906794	0.862983	0.868722	1.10996	1.07499	1.1487	0.939335	0.956094	0.955234
	A2A9C3	Szt2	0.905812	0.666524	0.948613	NA	NA	NA	NA	NA	NA
	A2AAE1	Kiaa1109	1.3688	1.06832	1.14654	NA	NA	NA	NA	NA	NA
	A2AAY5	Sh3pxd2b	0.743166	0.657352	0.638012	1.34272	1.55226	1.81095	0.664706	0.624202	0.764901
	A2AB59	Arhgap27	1.02961	1.08225	1.0006	1.10423	0.985752	0.83293	1.04746	1.08776	1.16072
	A2ABV5	Med14	1.06695	1.07131	0.993853	1.06846	0.914768	1.06852	0.996623	0.922594	0.920388
	A2ACJ2	Faap100	1.08777	1.08063	1.0602	NA	NA	NA	NA	NA	NA
	Q60604	Scin	1.52856	1.93304	3.51667	0.396318	0.380146	0.36918	1.6307	1.5828	1.16256
	A2ADA5	Pusl1	NA	NA	NA	1.04797	1.16363	1.04378	1.31668	1.23226	1.13216
	A2ADY9	Ddi2	0.819618	0.790888	0.84907	1.33231	1.14228	1.06495	0.989074	0.918845	1.05544
	A2AF47	Dock11	0.730575	0.826483	0.93432	1.06761	1.15425	1.30614	0.947676	0.907806	1.00129
	A2AFS3	Kiaa1324	0.718058	1.01931	1.31461	0.859263	0.796975	0.352703	1.46614	1.45451	1.51252
	A2AGH6	Med12	0.948434	1.00747	0.858193	1.13301	1.01635	1.00746	0.969415	0.979312	1.08798
	A2AGT5	Ckap5	1.02038	0.952559	0.994789	1.02708	0.9575	1.07363	0.915205	0.948585	0.984546
	A2AH22	Ambra1	NA	NA	NA	1.03443	1.03643	1.12535	1.12642	0.962031	0.95525
	A2AHC3	Camsap1	NA	NA	NA	0.929553	0.886612	1.01224	1.06134	0.754888	0.870231
	A2AI08	Tprn	1.02203	0.979861	0.936901	1.31512	1.16617	1.07487	1.68893	1.13165	1.1872
	A2AIL4	Ndufaf6	1.22976	1.26822	1.09151	NA	NA	NA	NA	NA	NA
	A2AIV2	Kiaa1429	0.989439	1.10187	1.11728	1.07019	1.08112	1.1136	0.967817	0.952996	1.1291
	A2AJ15	Man1b1	1.05475	1.14255	1.26615	0.989388	0.933067	0.968542	1.04809	1.06698	0.997689
	A2AJ76	Hmcn2	0.871198	0.730168	0.698887	1.15011	1.22091	1.10036	1.02468	1.00522	1.10767
	Q8VIB3	St3gal6	1.48938	1.74226	2.12782	0.413558	0.380685	0.527431	1.60395	1.65995	1.18151
	A2AJL3	Fggy	1.08123	1.30227	0.694422	0.955067	1.15872	1.10505	1.18862	1.06391	1.04213
	A2AJQ3	Dpy19l4	0.869145	0.86899	0.941241	NA	NA	NA	NA	NA	NA
	A2AJT4	Pnisr	0.963608	1.07855	0.991925	1.24742	1.25977	1.01456	1.11583	1.00663	1.09523
	A2AKG8	Focad	1.07346	1.1644	1.15207	1.0483	0.90861	0.910097	1.00761	1.04188	1.02997
	A2AKX3	Setx	0.806136	1.05076	1.19209	NA	NA	NA	NA	NA	NA
	A2ALK8	Ptpn3	1.17993	1.19129	1.22099	0.955015	0.792722	0.805287	1.11502	1.07063	1.01715
	A2ALS5	Rap1gap	0.726645	0.942997	1.02703	1.09162	0.933003	0.621069	1.25348	1.36335	1.43811
	A2ALU4	Shroom2	0.981314	1.14726	1.14616	1.09233	0.943073	0.848676	1.06265	1.12277	1.15567
	A2ALW5	Dnajc25	0.798375	0.867849	1.07896	0.987763	0.993661	1.1978	0.955937	0.977067	0.920236
	A2AM29	Mllt3	1.19467	1.13143	1.05245	0.9738	0.996691	0.996119	1.16229	1.14454	0.786151
	A2AMZ4		NA	NA	NA	0.983366	1.09056	0.713764	1.22567	1.066	1.08
	A2AN08	Ubr4	0.955253	1.00173	0.972202	1.04867	1.01626	1.01757	0.983228	0.956482	1.00073
	A2APB8	Tpx2	1.24546	1.05121	1.36653	0.968375	0.580297	1.03999	0.701589	0.918518	1.00287
	A2APV2	Fmnl2	1.20714	1.47134	1.06794	1.06864	1.19113	1.34165	0.979796	0.812045	0.944805
	A2APY7	Ndufaf5	1.06123	1.11988	1.22618	0.949078	0.870989	0.811233	1.03571	1.04948	1.07929
	A2AQ19	Rtf1	1.14838	1.14865	1.14482	1.1238	1.10134	1.02054	1.13558	1.03512	1.06588
	A2AQ25	Skt	1.11724	1.12545	0.966071	1.10911	1.08551	0.804711	1.1317	1.0943	1.08608
	A2AR02	Ppig	1.06323	1.30927	1.09697	0.947558	1.16467	0.993626	0.972389	1.03175	1.11415
	A2ARA8	Itga8	NA	NA	NA	0.836878	0.762399	0.661916	1.31407	1.16429	1.06252
	A2ARI4	Lgr4	1.13632	1.28619	1.07425	NA	NA	NA	NA	NA	NA
	A2ARJ3	Tmem236	0.980074	0.707595	0.67359	NA	NA	NA	NA	NA	NA
	A2ARP1	Ppip5k1	0.995087	1.12888	1.13572	1.02034	0.930313	0.824502	1.04505	1.05983	1.09208
	A2ARZ3	Fsip2	NA	NA	NA	1.02982	1.31834	1.20694	1.23637	0.833971	1.23645
	A2ASQ1	Agrn	1.21449	1.1096	0.970175	1.06343	1.15383	1.01828	1.37541	0.99452	1.08595
	A2ASS6	Ttn	1.01186	0.993312	1.01883	1.03586	1.04668	1.19132	0.992043	0.961021	0.951463
	A2ASZ8	Slc25a25	1.13989	1.13776	1.04169	NA	NA	NA	NA	NA	NA
	A2AVA0	Svep1	0.808921	0.737275	0.79356	1.23656	1.35813	1.18737	1.00266	0.974504	0.92113
	A2AVZ9	Slc43a3	0.969876	0.901584	0.998544	1.30787	1.49691	1.3937	0.841058	0.763836	0.93949
	A2AWA9	Rabgap1	0.994745	0.930887	0.970165	1.00471	1.00944	1.04129	0.927637	0.946699	0.984562
	A2AWL7	Mga	NA	NA	NA	1.20836	1.23041	1.06977	1.39352	1.15563	1.24072
	A2AWP8	Arhgef10l	0.975606	0.921589	0.893357	1.01321	0.884014	1.17346	0.98224	1.04278	0.948193
	A2AX52	Col6a4	1.28599	1.04509	0.760827	1.35914	1.24016	0.824135	0.952656	0.749555	0.955964
	A2BDX3	Mocs3	0.986582	1.00172	1.0333	0.982569	0.865539	0.960267	0.997626	1.09282	0.929453
	A2BE28	Las1l	0.932544	0.986705	0.880563	1.09502	1.1009	1.11056	0.950618	0.983346	0.993129
	A2BH40	Arid1a	1.01864	1.0103	0.949879	0.992597	1.02694	1.04908	0.87001	0.845329	0.911256
	A2CG49	Kalrn	0.943776	0.970794	0.897899	1.19349	1.00559	1.09913	1.17923	0.972047	1.08262
	A2CG63	Arid4b	1.18102	1.1588	1.01306	1.00464	0.997032	0.976726	1.23591	1.08992	1.0574
	A2RSJ4	Uhrf1bp1l	1.07043	0.956393	0.917987	1.20246	1.2052	1.20792	0.9822	0.874639	0.960275
	A2RSQ0	Dennd5b	0.921777	1.02868	1.10261	0.979055	0.920056	0.730098	1.36094	1.26262	1.19639
	A2RSX7	Tyw5	0.999296	1.15202	1.0084	NA	NA	NA	NA	NA	NA
	A2RSY6	Trmt1l	0.932966	1.00877	1.05932	0.944421	0.957607	0.959516	1.0201	0.984775	0.967887
	A2RT67	Dennd3	1.28753	1.3567	1.08232	0.925063	0.988749	1.07268	1.04914	1.04492	1.01285
	A2RTL5	Rsrc2	1.20027	1.18425	1.10102	1.15147	1.18219	0.890487	1.30542	1.23378	1.23373
	A3KFX0	Nt5c1a	0.613699	0.613291	0.956036	1.18724	1.37981	1.91744	0.657758	0.68162	0.656123
	A3KGB4	Tbc1d8b	1.05111	1.03672	1.04026	1.03295	0.889871	0.909885	0.964711	1.09433	1.06585
	A3KGF7	Plcb2	NA	NA	NA	0.878273	0.968301	1.29653	0.803031	0.947355	0.918828
	A3KGF9		1.05298	0.87462	1.01455	1.46101	1.05258	1.22535	1.36565	1.13975	1.33551
	A3KGS3	Ralgapa2	0.975726	0.978971	0.911264	1.19319	1.04431	0.736919	1.14985	1.1097	1.29536
	Q99PG0	Aadac	1.62247	1.43118	1.16511	0.559773	0.434243	0.482929	1.55737	1.37331	1.33447
	Q8R1F6	Hid1	1.4725	1.53084	1.48522	0.597815	0.5264	0.462189	1.14977	1.39443	1.19609
	A6H5Z3	Exoc6b	0.805733	0.811324	0.814614	1.05407	1.05046	1.13911	1.10074	0.86549	0.973579
	A6H611	Mipep	0.983141	1.08549	0.987686	1.20772	0.979289	0.975741	1.00914	1.13182	1.00865
	A6H630	Armt1	1.09204	1.10325	1.08537	1.00489	0.990939	1.06054	0.977347	1.04971	0.974605
	A6H6A9	Rabgap1l	0.998571	1.04843	1.02436	0.968685	0.987941	1.06523	1.02196	1.02357	0.94614
	A6H6E2	Mmrn2	NA	NA	NA	1.12263	1.27305	1.16323	1.08899	0.827763	0.936627
	A6H8H2	Dennd4c	1.0191	1.06918	1.11239	0.990078	0.826014	0.998968	1.27032	0.867496	0.94454
	A6PWY4	Wdr76	1.2601	1.3279	1.26301	0.928222	0.629119	1.05132	1.0608	1.19784	1.25801
	A6X8Z5	Arhgap31	NA	NA	NA	1.24928	1.16939	1.37569	1.05879	0.905746	0.990061
	A6X935	Itih4	0.123545	0.0645286	0.0973381	1.36346	1.23505	1.75867	0.27447	0.202782	0.235645
	Q9QXG4	Acss2	1.57263	1.61774	1.38598	0.571534	0.570856	0.593288	1.19706	1.32099	1.11545
	A8C756	Thada	0.797469	0.79273	0.884567	0.976751	1.08245	1.29374	0.821667	1.00444	0.919782
	A9JSM3	Tmem238	NA	NA	NA	1.01772	0.500456	0.724982	1.10122	1.13507	1.10292
	B1AR13	Cisd3	1.47167	1.56478	1.17764	0.653893	0.966442	0.679771	1.05383	1.00604	1.06471
	B1ARD6	Slfn9	1.12234	1.01753	1.01325	0.826058	0.682628	1.0647	0.86425	0.734255	0.907928
	B1AVH7	Tbc1d2	1.14856	1.14355	1.02682	1.02088	0.930348	0.956216	1.01856	0.949342	0.991354
	B1AVY7	Kif16b	0.969664	0.933459	0.928991	1.10421	0.928574	0.91348	0.850732	0.784287	0.932451
	B1AVZ0	Uprt	0.911679	0.880865	1.29678	1.0498	0.981937	0.860208	1.17831	0.987516	1.10688
	B1AXH1	Nhsl2	NA	NA	NA	1.04626	1.16299	1.69948	0.764221	0.6043	0.783206
	B1AXP6	Tomm5	1.03216	0.974652	1.02216	1.04166	0.978598	0.904023	1.10804	1.17849	1.01194
	B1AY10	Nfx1	0.895457	1.03136	0.957697	1.02937	0.97321	1.14047	1.07662	1.02292	1.03216
	B1AY13	Usp24	1.22167	1.46157	1.05527	0.976045	0.937636	1.06343	0.977076	1.01069	1.03105
	B1AZA5	Tmem245	1.04621	0.94397	1.00755	1.04485	1.01912	1.02485	1.01218	0.928548	1.0677
	B1AZI6	Thoc2	0.96086	0.978854	0.974531	1.02302	1.03618	1.06631	0.916016	0.954468	0.935936
	Q8K157	Galm	1.75559	1.98695	1.55993	0.69806	0.715085	0.631635	1.14397	1.21766	1.05052
	B2RPV6	Mmrn1	NA	NA	NA	1.16783	1.48572	1.33215	1.16753	0.748932	0.899474
	B2RQC6	Cad	1.0291	1.02612	1.11224	0.985051	0.95934	1.09229	0.969172	0.999854	0.930429
	B2RQE8	Arhgap42	1.09448	0.988499	0.922297	1.06934	1.08143	0.960078	1.13312	0.877121	0.961525
	B2RR83	Ythdc2	0.948798	1.05347	0.924246	1.32702	1.18823	1.10732	1.07416	1.06213	1.05972
	B2RRD7	Brpf1	1.31383	1.57419	1.39011	0.96699	1.05098	0.812372	1.27528	1.28104	1.15638
	B2RRE7	Otud4	0.967966	1.08438	1.02139	1.26991	1.08824	1.17611	1.10166	0.969729	1.03338
	B2RSH2	Gnai1	1.04241	1.34109	1.1295	0.762775	0.771585	0.916433	0.994115	1.02659	1.00023
	B2RU80	Ptprb	NA	NA	NA	0.978637	1.12286	1.62771	0.932624	0.808844	0.880911
	B2RUP2	Unc13d	0.916183	0.831729	0.681615	1.16937	1.00518	0.955889	1.08234	0.959629	1.05825
	B2RUR8	Otud7b	0.695922	0.848183	0.760795	0.990656	0.868236	1.02664	0.940669	0.923655	0.84605
	B2RWS6	Ep300	NA	NA	NA	0.949638	0.887678	1.18608	0.732937	0.803358	0.797525
	B2RX12	Abcc3	1.20521	1.22361	1.227	1.03622	1.01467	0.752816	1.25545	1.21063	1.15564
	B2RX14	Zcchc11	0.620608	0.624039	0.720369	1.11355	1.23039	1.10568	1.04104	0.948015	0.992671
	B2RXC1	Trappc11	1.01681	1.06705	1.0063	1.0717	1.07534	1.06205	0.9898	0.968976	1.06261
	B2RXR6	Ankrd44	0.722311	0.906824	0.854315	0.971488	1.06199	1.30507	1.03343	0.928569	0.860581
	B2RXS4	Plxnb2	1.04633	1.06325	0.992497	0.961738	0.867753	0.909772	1.01701	1.04112	0.989295
	B2RY04	Dock5	0.888111	0.986644	0.928735	1.15177	0.970838	0.955517	0.85389	0.97561	0.980694
	B2RY56	Rbm25	1.03982	1.08885	1.11989	1.06116	1.09699	0.996585	0.972705	1.04002	1.04345
	B7ZMP1	Xpnpep3	0.980922	1.0476	1.06305	0.977941	0.901188	0.90114	1.07604	1.00788	1.09949
	B8JK39	Itga9	1.02808	1.03956	0.996285	0.983824	1.07387	1.11197	1.18662	1.02533	1.09004
	B8ZXI1	Qtrtd1	0.986153	0.846486	1.09674	0.953003	0.943756	0.936689	0.93027	1.02309	0.959135
	B9EJ80	Pdzd8	1.10741	1.14154	1.0427	1.01762	0.995603	1.10312	1.07334	0.946803	0.983894
	B9EJ86	Osbpl8	0.839001	0.859582	0.959448	0.994914	1.11676	1.20849	0.801969	0.807665	0.929872
	B9EJR8	Dnaaf5	0.979734	0.983467	0.988073	1.00558	1.10102	1.229	0.966465	0.917218	0.936754
	B9EKI3	Tmf1	1.09472	0.984799	1.00653	0.984133	0.841073	0.904933	1.20496	1.09623	1.18895
	D0QMC3	Mndal	NA	NA	NA	0.843719	0.827932	1.48193	0.666662	0.679167	0.779229
	D3YX43	Vsig10	1.3435	1.11535	1.08914	NA	NA	NA	NA	NA	NA
	D3YXK2	Safb	0.971504	1.06595	0.98145	1.04467	0.971695	0.918898	1.06823	0.974921	0.98867
	D3YYU8	Obsl1	NA	NA	NA	1.05731	1.33911	1.271	0.973847	0.869157	1.02476
	D3YZP9	Ccdc6	1.00795	0.930968	1.02397	1.02149	0.955111	1.02864	0.883804	1.00212	0.988428
	A7L9Z8	Atp2c2	1.26143	1.3501	1.42315	0.538924	0.507135	0.56467	1.3417	1.4937	1.37446
	D3Z4S3	Ptrhd1	0.951751	0.931143	0.902529	1.08742	1.13102	1.04766	0.910391	0.998052	1.00388
	D3Z6P0	Pdia2	0.134903	0.0590527	0.124446	0.0997285	0.097105	0.0700601	0.121253	0.0951853	0.0950374
	D3Z6Q9	Bin2	0.43257	0.413822	0.647989	1.23294	0.947351	1.86675	0.493518	0.480584	0.446608
	D3Z7P3	Gls	1.11403	1.04888	1.04109	0.955023	0.963227	0.963708	0.899923	0.992353	0.902329
	E2JF22	Piezo1	0.73957	0.799052	0.820044	1.21065	1.27164	1.19825	1.25782	1.06408	1.13259
	E9PV24	Fga	0.259217	0.211074	0.193669	1.71246	1.1168	1.95652	0.368667	0.21983	0.307861
	E9PVA8	Gcn1l1	0.893229	0.985007	1.06196	0.993275	0.927473	0.975858	0.931297	0.974806	0.936295
	E9PVD3	Dchs1	NA	NA	NA	1.27468	1.05619	1.34556	1.24825	0.95174	0.889282
	E9PVX6	Mki67	1.24145	1.11492	1.28321	0.862865	0.922934	1.26251	0.891113	0.964003	0.933121
	E9PXF8	Sbf2	1.18975	1.11159	0.882407	0.988655	1.08313	1.065	1.08685	1.00261	1.128
	E9PY46	Ift140	1.22764	0.943304	1.26096	1.061	1.29919	1.16002	1.09859	1.15869	1.12454
	E9PYH6	Setd1a	0.894949	1.03556	0.862126	1.07203	1.15456	1.18742	1.15826	0.983333	1.06461
	E9PYK3	Parp4	0.966861	1.03861	0.921693	1.26613	1.16414	0.956763	1.16992	1.02438	1.0759
	E9PYL2	Prr12	0.884008	0.935591	0.546984	NA	NA	NA	NA	NA	NA
	E9PZJ8	Ascc3	0.934128	0.968257	0.998127	1.04335	0.91884	1.02464	0.903303	0.99957	1.0341
	E9PZM4	Chd2	0.944399	1.19046	1.07511	NA	NA	NA	NA	NA	NA
	E9Q0N2	Ptprh	0.866139	0.831953	0.793703	1.4146	1.16557	0.726307	1.1542	1.21643	1.2312
	E9Q1P8	Irf2bp2	1.24043	0.929367	1.01652	1.02522	0.930883	0.955394	1.24232	1.1395	1.11564
	E9Q309	Cep350	NA	NA	NA	1.16419	0.745057	0.775332	1.01045	1.00468	1.00225
	E9Q394	Akap13	0.969817	0.933798	0.897553	1.27547	1.22824	1.13875	1.03607	0.932606	1.0184
	E9Q3C1	C2cd2	NA	NA	NA	1.00945	0.936223	1.00156	1.13785	0.882197	1.0117
	E9Q3L2	Pi4ka	1.03967	1.05149	1.02211	1.01773	1.0483	1.09835	0.989573	1.0055	1.03204
	E9Q401	Ryr2	NA	NA	NA	0.771452	0.911223	1.02363	0.522921	0.672966	0.668921
	Q7TN73	Casd1	1.42374	1.44474	1.25736	0.528685	0.490891	0.693261	1.216	1.34731	1.07797
	E9Q4F7	Ankrd11	NA	NA	NA	0.949903	0.976227	0.696785	1.12519	1.0375	0.917684
	E9Q4N7	Arid1b	0.730229	0.822263	0.828864	1.00463	1.04572	1.00129	0.930561	0.914584	1.02389
	E9Q4Z2	Acacb	0.974435	1.05171	1.1216	1.15811	1.21445	0.904477	1.00699	0.901358	0.988129
	E9Q555	Rnf213	0.834965	0.976996	0.777843	1.02261	0.91761	1.02075	0.863134	0.860156	1.03268
	E9Q557	Dsp	1.05854	1.04093	0.995055	1.21277	1.24785	0.799873	1.11884	1.09973	1.37134
	E9Q5C9	Nolc1	1.0872	1.03722	1.08273	1.15261	1.03258	1.1235	1.11265	0.985908	0.93716
	E9Q5F9	Setd2	1.17417	1.13978	0.986191	1.00181	1.02412	0.92566	1.01671	0.958397	1.03479
	E9Q5K9	Ythdc1	1.0268	1.13094	1.17568	1.0726	1.06915	1.01344	1.15776	1.15351	1.07452
	E9Q634	Myo1e	0.938552	1.0087	0.931535	1.1835	1.09277	1.04609	0.944569	1.08068	1.08705
	E9Q6B2	Ccdc85c	1.01584	1.03309	1.02377	1.18526	1.00733	0.961665	1.1572	1.02675	1.11177
	E9Q6J5	Bod1l	1.06739	0.94951	1.00982	0.945748	0.940384	1.12573	1.11869	1.00167	1.0171
	E9Q6P5	Ttc7b	NA	NA	NA	0.962421	0.867688	1.24547	0.642305	0.822151	0.985739
	E9Q735	Ube4a	0.945588	0.948317	1.03898	1.09869	0.98835	1.01955	0.991018	1.04062	0.971587
	E9Q784	Zc3h13	1.0921	1.18718	1.03386	1.07677	1.35491	1.23103	1.12136	1.11606	1.21611
	E9Q7D5	Arhgef5	0.897009	0.905115	0.907554	1.21384	1.08811	0.91833	1.12947	1.00226	1.16535
	E9Q7E2	Arid2	1.13506	1.01083	0.912406	1.3691	1.38985	1.34222	1.04916	0.914237	0.942665
	E9Q7F2	Rnf169	0.844848	0.946361	0.922769	NA	NA	NA	NA	NA	NA
	E9Q7G0	Numa1	0.988038	0.886902	0.865845	1.04275	1.057	0.969548	1.0698	0.977977	1.09282
	E9Q7P9	Cdhr2	0.744644	0.517456	0.550792	0.966414	0.760252	0.686377	1.35659	1.04652	1.09925
	E9Q7X6	Heg1	NA	NA	NA	1.16823	1.36411	1.37665	1.00485	0.857143	0.91638
	E9Q8D0	Dnajc21	1.35408	1.11717	1.29636	1.04274	0.990983	1.00366	1.03918	1.10136	0.977192
	E9Q8I9	Fry	0.80093	0.821613	0.870114	1.0618	0.995675	1.18321	0.933816	0.922426	0.996079
	E9Q9D5	Rabl2	NA	NA	NA	1.23005	1.22286	1.18094	0.947508	0.928536	0.888097
	E9QAM5	Helz2	0.987437	1.06294	0.910592	0.982287	0.915725	0.933931	1.14389	1.00355	1.08031
	E9QAT4	Sec16a	0.836099	0.944127	1.0231	1.02319	0.810742	0.830132	1.12672	1.13265	1.21209
	F6ZDS4	Tpr	0.976115	0.970588	0.932459	1.02944	1.05184	1.03324	1.00467	0.948292	0.972527
	F7BJB9	Morc3	0.866033	0.809877	0.790419	0.978059	0.968895	1.11915	0.68162	0.795909	0.750434
	F7BWT7	Tspan15	0.988055	1.02352	1.06081	1.11622	1.17226	0.865353	1.02121	1.1614	1.08565
	F8VPQ2	Arid4a	0.848168	1.02192	0.957776	0.9411	1.03239	1.0284	1.26682	1.04684	1.11213
	F8VPU2	Farp1	1.17871	1.26544	1.07001	0.986815	1.06379	0.920771	1.12152	1.08339	1.08958
	F8VQB6	Myo10	1.07139	1.03603	1.04549	NA	NA	NA	NA	NA	NA
	G3X939	Slc9a3	0.8924	1.13049	0.88981	1.6413	1.47215	0.454958	2.36146	1.54023	2.04662
	G3X9C2	Nccrp1	1.94855	1.19271	2.40191	0.366086	0.297458	0.946326	1.06032	1.82694	0.674662
	G3X9J0	Sipa1l3	1.01486	1.06466	1.17978	1.07664	0.926575	0.927899	1.17252	1.05747	1.11452
	G3X9K3	Arfgef1	0.968439	1.03817	0.977905	1.02636	0.990894	0.912995	0.993326	1.01577	1.0396
	G5E829	Atp2b1	1.05422	1.11904	0.988901	1.01867	1.08613	1.05685	1.1242	1.06249	1.14603
	G5E870	Trip12	0.870884	0.984369	0.881266	1.0808	1.07963	1.16475	0.901318	0.946998	0.938225
	G5E897	Kdelc2	1.01414	0.995496	1.0103	0.959542	0.932276	1.1024	0.966583	0.943646	0.962793
	G5E8K5	Ank3	1.23356	1.24557	1.14663	0.95005	0.965578	0.795291	1.25732	1.05971	1.17681
	G5E8Q8	Adgrf5	0.930374	0.63978	0.824591	NA	NA	NA	NA	NA	NA
	O08528	Hk2	1.2202	1.17666	1.17272	1.08596	0.970784	0.916635	1.02287	1.11846	0.963864
	O08529	Capn2	0.980349	0.933592	0.902808	1.03734	1.06083	1.27991	0.754453	0.854632	0.903519
	O08532	Cacna2d1	0.855154	0.825666	0.792232	1.04558	1.191	1.32699	0.885618	0.860391	0.915477
	O08539	Bin1	0.943792	0.964215	0.892727	0.929895	0.961004	1.21959	0.959393	0.841295	0.842957
	O08547	Sec22b	0.889012	1.06699	1.17919	0.966526	0.983814	0.912834	1.02992	1.06589	1.09346
	O08550	Kmt2b	NA	NA	NA	1.11183	0.913231	1.06027	1.38362	1.11966	1.2376
	O08553	Dpysl2	0.923867	1.04096	1.05052	0.966216	1.00568	1.02256	1.04894	1.04723	1.11055
	O08573	Lgals9	0.731139	0.794523	0.770447	1.20917	0.972871	0.834998	0.755186	0.880788	1.05997
	Q9D939	Sult1c2	1.27221	1.56146	1.2809	0.52784	0.650949	0.533763	1.27623	1.28593	1.18092
	O08580	Esrra	0.80236	0.840462	0.964495	1.01283	0.89258	0.862093	1.117	1.18233	1.13019
	O08582	Gtpbp1	0.981102	1.06128	1.02104	1.04817	1.06104	0.989594	1.08628	1.0936	1.07122
	O08583	Alyref	1.37474	1.31773	1.16016	1.10668	1.10478	1.13236	1.10016	1.00992	1.0791
	O08585	Clta	1.24243	0.912776	0.852597	0.728903	0.5816	0.617714	2.09647	0.884006	0.947329
	O08586	Pten	0.858567	0.823596	0.856843	1.11985	1.13584	1.15452	1.31168	0.850446	0.923013
	O08599	Stxbp1	0.916729	0.963034	0.998216	0.982503	1.1241	1.11374	0.979505	0.940517	1.01126
	O08600	Endog	1.097	1.12577	1.24696	0.88269	0.767368	0.771054	1.10198	1.08366	1.04912
	O08601	Mttp	1.14516	1.13447	0.825135	0.687556	0.90522	1.01224	0.814283	0.604703	0.777779
	O08605	Mknk1	0.775198	0.799305	0.715935	0.993991	0.974339	1.11155	0.880588	0.859391	0.85531
	O08609	Mlx	0.888579	1.06354	0.852709	1.06949	1.0279	1.02175	1.18043	1.1672	1.18977
	O08638	Myh11	1.13659	1.12037	0.97129	1.13201	1.48426	1.06948	1.14987	1.00802	1.1857
	O08641	Sh3yl1	1.00533	1.09569	1.03593	1.15135	0.891558	0.857478	1.2238	1.24768	1.08827
	O08648	Map3k4	0.836547	0.664378	0.747361	1.05324	1.16944	1.08734	1.20848	1.04558	1.04559
	O08663	Metap2	0.878365	0.942819	0.875869	1.20112	1.09307	1.03782	0.969333	0.944842	0.968536
	O08664	Bcl7c	0.991973	0.851596	0.793603	1.02068	0.876325	1.09412	1.01979	0.831504	0.849584
	Q99N80	Sytl1	1.37803	1.39646	1.13545	0.610182	0.473778	0.722259	1.11849	1.50192	0.992658
	O08688	Capn5	1.03164	1.09413	1.10039	1.09685	0.899282	0.879414	0.908816	1.19312	1.11431
	O08691	Arg2	NA	NA	NA	1.18901	1.86951	1.38283	1.24019	0.855467	0.802288
	O08692	Ngp	0.0933356	0.0593201	0.108881	0.422114	1.2041	2.15857	0.223311	0.106919	0.213675
	O08709	Prdx6	1.61324	1.28541	1.11232	0.881985	0.850443	0.929799	1.02259	1.12231	0.759277
	O08715	Akap1	0.978568	1.06073	0.982441	1.05144	0.922467	0.885451	1.26743	1.11562	1.11908
	O08734	Bak1	1.04817	0.994546	0.910527	1.02115	0.917077	0.809986	0.98453	1.08831	1.01399
	O08736	Casp12	0.71549	0.702296	0.702997	1.2092	1.26627	1.05799	0.984047	0.793501	0.980534
	O08738	Casp6	0.8712	1.08	1.00786	1.09541	1.10258	0.884204	1.00398	1.00748	1.05424
	O08739	Ampd3	0.79808	0.886569	0.949229	1.05319	1.01933	0.994793	0.97005	1.04971	1.16898
	O08740	Polr2j	1.0512	0.821214	0.953061	0.848315	0.822086	0.89863	0.925473	0.974163	0.995555
	O08746	Matn2	NA	NA	NA	1.04918	1.22559	1.43649	0.920276	0.688282	1.05333
	O08749	Dld	1.13948	1.06245	1.07904	0.88565	0.902605	0.758172	1.07651	1.07281	1.02524
	O08756	Hsd17b10	1.21941	1.28442	1.14251	0.951335	1.001	0.829266	1.31137	1.18698	1.13911
	O08759	Ube3a	0.965882	0.96428	1.00105	1.01008	0.978326	1.01808	0.939433	0.995338	0.968418
	O08784	Tcof1	0.960366	1.02442	0.999647	1.16893	1.1417	0.897823	1.03595	1.06964	1.15987
	O08785	Clock	1.29967	1.45483	0.980918	1.07081	0.927651	1.00762	0.918823	0.834375	0.858043
	O08788	Dctn1	0.973311	0.956279	0.977382	1.05951	1.09083	0.998991	1.04184	0.985075	1.02962
	O08795	Prkcsh	1.00724	0.891828	1.11531	0.975541	0.882952	0.838945	1.0588	1.05729	1.02562
	O08796	Eef2k	0.983056	0.999042	0.975138	1.00042	0.816254	0.906913	0.942713	1.09995	0.889136
	O08800	Serpinb8	1.17694	0.455149	0.479696	0.903583	0.640818	1.11531	0.825119	0.998164	1.05131
	O08807	Prdx4	0.952312	0.842148	1.10911	0.757618	0.72576	0.920604	0.712255	0.862386	0.770058
	O08808	Diaph1	1.08004	1.06539	0.980861	0.964003	0.915063	0.988731	0.948439	0.998789	0.989676
	O08810	Eftud2	0.9488	1.00713	0.964622	0.990751	0.987247	1.08657	0.907415	0.93874	0.937268
	O08811	Ercc2	1.09104	1.12841	1.0953	0.912053	0.94932	1.07671	1.05822	0.971277	0.943253
	O08832	Galnt4	1.00255	1.05948	1.20108	0.903849	0.878301	0.625892	1.12854	1.29844	1.32635
	O08842	Gfra2	1.07375	0.886142	0.992111	0.939687	1.09979	0.851637	1.12685	0.933551	1.18754
	O08848	Trove2	0.845048	0.774286	0.835404	0.96858	1.13732	1.00338	1.02159	0.935912	1.04531
	O08856	Ell	0.91945	0.544262	0.844484	1.41391	1.0473	1.30175	1.00201	0.819524	0.960604
	O08900	Ikzf3	NA	NA	NA	0.641818	0.555151	1.92668	0.33712	0.574545	0.551873
	O08908	Pik3r2	NA	NA	NA	1.09814	1.10426	1.08174	1.06207	0.974622	0.931796
	O08912	Galnt1	0.888401	0.914274	1.08462	0.942328	0.906321	0.781358	1.01697	1.01684	1.08494
	O08914	Faah	1.17324	1.38608	1.42099	0.897197	0.879708	0.893412	1.84415	1.7675	1.27079
	O08915	Aip	0.83804	0.741766	0.884568	1.07509	1.07335	1.19071	0.903638	0.827526	0.839521
	P97805	Fam3d	1.53601	1.44815	1.1492	0.660467	0.730583	0.523625	1.35117	1.46087	1.28547
	Q8R088	Golph3l	1.3174	1.41236	1.21184	0.690261	0.618793	0.569172	1.25739	1.35619	1.26298
	O08967	Cyth3	NA	NA	NA	0.892427	1.00439	1.06297	1.03642	0.836092	0.783855
	O08970	Tuft1	1.04338	0.867456	0.943667	NA	NA	NA	NA	NA	NA
	O08983	Hps1	0.862755	1.09987	0.828671	0.962488	0.963793	0.91284	1.10299	1.09501	1.02777
	O08992	Sdcbp	1.31471	1.03208	1.16926	NA	NA	NA	NA	NA	NA
	O08997	Atox1	0.883338	0.608298	0.647978	0.959465	0.930696	0.777615	1.40778	0.864193	0.954749
	O09000	Ncoa3	0.944438	0.925318	0.662547	1.07741	1.13798	1.00008	0.998774	0.859746	0.854599
	O09012	Pex5	0.954109	0.978245	0.841651	1.09185	1.03601	1.14002	1.18227	0.959443	0.985105
	O09030	Il13ra1	NA	NA	NA	0.836889	1.01548	0.887643	1.053	1.28528	1.10867
	O09044	Snap23	0.769652	0.852451	0.951963	1.11932	1.03737	1.12697	1.09031	1.05983	0.987674
	O09047	C3ar1	NA	NA	NA	1.19345	1.01219	1.11208	0.868386	0.897448	1.01968
	O09061	Psmb1	0.947003	0.884928	0.939228	0.960274	1.02593	1.01015	0.921012	0.990797	1.02246
	O09106	Hdac1	0.958503	1.02927	0.975871	0.971135	0.901592	0.991939	0.953115	0.934548	1.04392
	O09110	Map2k3	1.03605	1.15997	1.00729	1.12754	1.12085	0.990609	0.95409	1.00545	1.06375
	O09111	Ndufb11	1.19437	1.12508	1.16975	0.794365	0.891256	0.750369	1.06689	1.11666	1.08952
	O09117	Sypl1	1.00982	1.29177	1.34024	0.783458	0.8824	0.853515	1.25862	1.14607	1.1945
	O09118	Ntn1	NA	NA	NA	1.008	1.48801	1.38648	1.42285	1.15519	1.12356
	O09126	Sema4d	1.06522	0.877993	1.1146	NA	NA	NA	NA	NA	NA
	O09131	Gsto1	1.36206	1.42555	1.21403	0.850204	0.81737	0.705455	1.10235	1.16371	0.995452
	O09159	Man2b1	0.939905	0.878006	1.01145	0.992216	1.01836	0.990784	0.890027	0.940913	0.843067
	O09164	Sod3	0.617766	0.524489	0.573878	1.21397	1.42456	2.04222	0.576314	0.543048	0.601171
	O09167	Rpl21	0.736664	0.828673	0.99549	1.0053	1.08033	0.96751	1.00639	1.02441	0.970924
	O09172	Gclm	1.03003	1.07653	0.993559	0.916986	0.935936	1.01808	0.879257	0.965664	0.977215
	O09174	Amacr	1.12226	1.09461	0.920376	1.04755	1.08393	1.02537	1.10068	1.05621	1.06547
	O35071	Kif1c	0.987813	0.905892	0.920045	1.1633	1.09848	1.05672	1.0126	1.04552	1.12036
	O35074	Ptgis	1.11374	1.00547	0.976942	0.879636	0.879524	1.14258	0.907385	0.828066	0.911811
	O35075	Dscr3	0.933312	0.959297	0.969057	1.01961	1.04761	1.15724	0.962667	1.03798	1.02427
	O35083	Agpat1	1.48443	1.29895	1.2067	0.771156	0.779409	0.872601	1.11577	1.18644	0.950436
	O35098	Dpysl4	0.956798	0.88374	0.733412	1.0566	1.22349	1.14589	1.03416	0.905704	1.0255
	O35099	Map3k5	1.06332	1.10583	1.01747	0.917913	0.943396	1.19015	0.958816	1.03032	0.997205
	O35114	Scarb2	0.620562	0.491284	0.568827	1.21832	1.28411	1.42168	0.750401	0.715857	0.784553
	O35127	Grcc10	0.907639	0.794503	1.04932	NA	NA	NA	NA	NA	NA
	O35129	Phb2	1.09495	1.10018	1.04151	0.95561	0.909029	0.807877	1.07952	1.11443	1.01191
	O35130	Emg1	0.940174	0.961687	1.00885	0.985981	1.03236	1.13408	1.13964	1.02529	1.01985
	O35134	Polr1a	1.09389	0.709131	1.25598	0.962021	0.975945	1.2328	0.953482	0.840474	0.928543
	O35136	Ncam2	0.81988	0.848118	0.747416	1.04629	1.29766	1.14408	1.07439	0.840668	1.0346
	O35143	Atpif1	1.27623	0.955723	1.07867	0.942343	1.27669	0.697608	1.22474	1.15162	1.16192
	O35144	Terf2	1.20871	1.1835	1.04281	0.910975	0.870956	0.943918	1.0482	1.02482	1.09336
	O35153	Bet1l	0.879377	0.891872	1.0555	1.08973	0.962768	0.886312	1.19653	1.15539	1.17324
	O35161	Celsr1	1.03712	1.04555	0.832025	NA	NA	NA	NA	NA	NA
	O35166	Gosr2	1.07992	1.20412	1.10505	0.879213	0.862554	1.04569	0.834506	1.01042	0.96057
	O35177	Nedd9	0.956815	1.06529	0.893485	1.11908	1.10544	1.16584	1.01278	1.05953	0.964469
	O35185	Bhlhe40	NA	NA	NA	1.49204	1.41552	1.19761	1.42273	1.04208	1.28776
	O35188	Cx3cl1	0.998059	0.913838	0.91951	NA	NA	NA	NA	NA	NA
	O35206	Col15a1	1.30852	1.02347	0.948854	0.889192	0.959922	1.0043	1.15611	0.82849	0.927384
	O35215	Ddt	1.05946	0.407008	0.470039	0.890726	0.758849	0.873361	1.08757	0.946683	1.13832
	O35218	Cpsf2	1.04764	1.05496	0.93271	1.01797	1.14434	1.12664	1.03185	0.995789	0.996518
	O35226	Psmd4	0.897333	0.947663	0.90897	1.12323	1.10421	1.14034	1.01205	0.968491	0.924385
	O35231	Kifc3	NA	NA	NA	1.01093	0.817577	0.944849	1.00862	0.828311	0.89637
	O35239	Ptpn9	1.02719	0.968942	1.01267	1.02857	1.15817	1.11153	0.943661	0.887887	0.866059
	O35245	Pkd2	0.919681	1.00643	0.917648	1.08183	1.14852	1.38084	0.886444	0.876184	0.913838
	O35250	Exoc7	0.908069	0.950092	0.923003	1.05789	1.13284	1.06057	0.933958	0.928115	0.955481
	O35286	Dhx15	0.975673	1.12097	1.03038	0.966398	0.998635	1.06327	0.975593	1.00225	0.962305
	O35295	Purb	0.986878	1.13136	1.1069	1.06815	1.08712	0.905718	1.15121	1.07436	1.09343
	O35298	Aoah	NA	NA	NA	1.13414	1.19686	1.84729	0.634226	0.627963	0.772127
	O35304	Slc18a3	0.822927	0.935368	1.05039	0.837727	1.06841	1.33872	0.786061	0.804765	0.795498
	O35305	Tnfrsf11a	0.918681	1.18957	1.06478	NA	NA	NA	NA	NA	NA
	O35309	Nmi	0.846973	0.861468	0.759255	0.986867	1.06405	1.0739	0.959474	0.888536	1.00882
	O35326	Srsf5	0.961975	1.00638	1.03658	1.08944	1.153	1.37301	1.03204	1.12161	1.05696
	O35343	Kpna4	0.999878	1.0012	1.11645	1.00664	0.867345	1.20839	0.850027	0.930002	0.879836
	O35344	Kpna3	0.942577	0.945706	0.855405	1.13463	1.07148	1.21236	0.950941	0.997294	1.01174
	O35345	Kpna6	0.950208	1.02104	1.01134	1.09461	1.01831	1.02692	0.977757	0.980101	1.01476
	O35350	Capn1	0.852708	0.927847	0.937717	1.0935	1.0887	1.00805	0.914039	0.963095	1.0585
	O35375	Nrp2	1.10106	1.10025	1.02163	0.958212	0.92851	0.929126	1.13556	1.04744	1.21081
	O35379	Abcc1	1.05568	1.08877	1.04446	1.07861	1.16761	1.11018	0.947171	0.933396	0.989895
	O35381	Anp32a	1.1564	1.11757	1.21654	0.887566	0.950208	0.876287	1.0426	1.11232	1.0688
	O35382	Exoc4	0.965326	0.924217	0.932415	1.03201	1.0796	1.0701	0.949348	0.97639	1.06547
	O35386	Phyh	1.03066	0.948578	0.798497	0.973974	1.13342	1.12949	0.955463	1.04376	1.04917
	O35387	Hax1	1.06747	1.02007	1.13477	1.16644	0.922679	1.00956	1.01808	0.984237	1.02513
	O35400	Sult2b1	1.74199	2.02042	1.83316	3.50157	3.27632	NA	7.55162	3.22337	5.97277
	O35405	Pld3	0.898744	0.889524	0.89438	1.0534	1.13962	1.3511	1.15744	1.04874	0.879455
	O35425	Bok	NA	NA	NA	1.02844	0.722233	0.704335	1.14652	1.04483	1.16661
	O35435	Dhodh	1.23909	1.18077	1.07918	0.92671	0.862978	0.765142	1.13267	1.11998	1.01784
	O35450	Fkbpl	NA	NA	NA	0.920862	0.941446	1.14815	0.983587	1.06632	0.992566
	O35459	Ech1	0.959688	0.915314	0.87509	1.15882	1.21557	0.889249	0.848717	0.860878	0.875696
	O35465	Fkbp8	0.885908	0.88108	0.88582	0.969072	0.911723	0.991362	0.872926	0.914224	0.887094
	O35473	C1d	NA	NA	NA	1.12866	1.10243	1.10077	1.04088	0.947199	0.957681
	O35488	Slc27a2	NA	NA	NA	0.773483	0.931272	0.533026	1.20586	1.21352	1.23789
	O35490	Bhmt	NA	NA	NA	0.628045	0.326089	0.341247	0.396479	NA	0.326111
	O35492	Clk3	NA	NA	NA	0.822901	1.02143	0.955017	0.853066	0.844921	0.994534
	O35526	Stx1a	0.988481	0.758176	0.786996	0.996187	1.29603	1.0972	1.13291	0.990405	1.00436
	O35551	Rabep1	0.863362	0.688043	0.901455	1.0766	1.20392	1.07452	1.01124	0.880377	1.03168
	O35566	Cd151	0.81305	0.913263	1.02634	0.998241	1.02068	0.993936	1.05093	0.930487	0.982474
	O35593	Psmd14	0.860584	1.00969	0.975468	1.00563	0.964295	1.14851	1.02819	0.906758	0.873628
	O35594	Ift81	1.03549	1.05946	1.03056	1.0537	1.24059	1.02074	0.969243	0.865369	0.955461
	O35598	Adam10	1.04952	0.922136	0.944365	1.09418	1.08147	0.954618	1.00968	1.00668	0.980327
	O35601	Fyb	0.613433	0.754416	0.875677	1.0959	1.16853	1.42744	1.04859	0.841574	0.943316
	O35604	Npc1	NA	NA	NA	1.15641	1.16338	1.36111	0.75104	0.83877	0.791177
	Q8VCZ6	Sgsm3	1.20222	1.39798	1.47539	0.747479	0.703385	0.504348	1.18567	1.34448	1.30739
	O35609	Scamp3	0.863775	0.863117	0.821985	1.14799	1.14049	1.11817	1.01263	0.974848	0.991821
	O35621	Pmm1	NA	NA	NA	1.21902	1.35132	1.27488	0.940656	0.724888	0.947636
	O35632	Hyal2	NA	NA	NA	1.26566	1.33597	1.1835	0.993318	0.962406	1.0613
	O35638	Stag2	0.951892	0.944536	0.970628	0.933935	0.971065	1.05618	1.03631	0.984633	0.947414
	O35639	Anxa3	1.14078	1.1062	1.16545	0.827252	0.796255	1.00807	0.978332	1.11601	0.97317
	O35640	Anxa8	0.517381	0.516437	0.536475	1.14828	1.27027	1.98028	0.524929	0.76921	0.609674
	O35643	Ap1b1	1.02215	1.05174	1.01423	1.00462	1.03309	0.999279	1.08597	1.07289	1.0177
	O35648	Cetn3	NA	NA	NA	0.997158	0.916365	0.873975	1.02535	0.907764	0.947638
	O35654	Pold2	1.0528	1.05002	1.01943	0.81544	0.945719	1.10046	1.12771	1.08719	1.09746
	O35657	Neu1	NA	NA	NA	0.982912	1.15246	0.908718	1.4549	1.30285	1.22136
	O35658	C1qbp	1.12653	1.11052	1.01486	1.0712	1.05036	0.956324	1.21921	1.1642	1.188
	O35660	Gstm6	1.91556	1.65315	1.20282	0.553891	0.481298	0.758702	0.998208	1.31109	1.00571
	O35664	Ifnar2	NA	NA	NA	1.10066	1.08503	1.31735	0.931427	0.763268	0.785199
	O35678	Mgll	0.880559	0.821255	1.01342	1.07413	1.0082	1.00576	1.08096	0.962115	1.05083
	O35680	Mrps12	1.03248	1.14199	1.10433	1.00615	1.18836	0.780904	1.1758	1.26422	1.05013
	O35682	Myadm	1.04714	1.02651	1.0265	0.963506	1.01053	1.11604	1.20183	1.01553	1.07024
	O35685	Nudc	0.976992	0.957675	0.972092	0.983432	0.90966	0.994783	0.944427	0.925844	0.880255
	O35691	Pnn	1.0095	1.10945	1.00503	1.05921	1.07755	1.07976	1.05333	1.03465	1.04217
	O35704	Sptlc1	0.983657	0.992685	0.917169	1.18995	0.992927	1.06359	0.950896	1.03305	0.973309
	O35711	Ppfibp2	0.993193	1.05948	0.982587	0.946827	0.977457	0.772883	1.01207	1.14044	1.02751
	O35730	Ring1	1.45337	1.78065	0.985235	1.01912	1.09954	1.13592	1.42552	0.955548	0.875111
	O35732	Cflar	NA	NA	NA	0.975021	1.51044	1.57858	1.14933	1.02766	1.2573
	O35737	Hnrnph1	1.0384	1.12587	1.04925	0.993172	1.07345	1.08442	1.0606	1.03902	1.03429
	O35744	Chil3	0.104849	0.043431	0.128931	0.526528	1.22839	2.53614	0.350083	0.196569	0.303716
	O35841	Api5	0.984871	1.03373	1.00285	0.957345	0.930134	0.981923	0.944268	1.0194	0.967774
	O35855	Bcat2	0.881029	1.05968	1.32594	0.863249	0.783796	0.651105	1.07215	1.10228	1.09358
	O35857	Timm44	1.05916	1.06454	1.02793	1.04172	0.976388	0.872802	1.07749	1.03809	0.965218
	O35864	Cops5	0.971786	1.0773	1.04644	1.03574	1.04453	1.09482	0.813635	1.00956	0.960469
	O35874	Slc1a4	0.855355	0.883798	1.162	1.17966	1.00989	0.717697	1.04047	0.960595	1.16804
	O35887	Calu	1.0044	0.752635	0.934817	0.946995	0.646703	0.571604	2.21956	1.19151	1.04267
	O35892	Sp100	NA	NA	NA	0.823497	0.753069	1.09354	0.712974	0.600699	0.799525
	O35900	Lsm2	0.989586	0.911919	0.858157	0.931246	0.95571	1.02984	0.887684	0.887369	0.797335
	O35904	Pik3cd	0.90013	0.960477	0.931803	1.11512	1.06215	1.28112	0.974849	0.982325	0.97293
	O35929	Rem1	1.03331	1.0976	1.00739	NA	NA	NA	NA	NA	NA
	O35945	Aldh1a7	1.33887	1.27145	1.01052	0.720957	0.842011	0.419411	1.55963	1.11906	1.43884
	O35954	Pitpnm1	0.870792	0.827025	0.754756	1.11503	1.25152	1.361	0.995557	0.811937	0.902049
	O35955	Psmb10	0.745622	0.822989	0.674183	1.06371	0.990431	0.917946	0.925574	0.909241	0.96578
	O35963	Rab33b	1.07884	1.00882	1.10348	0.962011	0.991123	0.949206	1.16608	1.03907	1.0412
	O35972	Mrpl23	1.16075	1.03561	0.891259	1.17118	1.01762	0.867802	1.25456	1.14875	1.16414
	O35988	Sdc4	1.19751	1.17905	1.11032	0.751447	0.720652	1.04914	0.984395	1.11229	0.889111
	O54692	Zw10	0.991029	1.03991	1.1015	1.04112	0.969094	1.02479	0.900999	0.947487	0.949377
	O54724	Ptrf	1.10845	0.997691	1.02685	0.923706	1.10462	1.12988	1.09937	0.96128	1.08308
	O54734	Ddost	0.872346	1.03739	1.23985	0.98377	0.905119	0.839595	1.00527	1.05218	0.966241
	O54750	Cyp2j6	NA	NA	NA	0.965934	0.964794	1.03071	0.891268	1.0014	1.04197
	O54754	Aox1	NA	NA	NA	1.03908	1.08078	0.998434	0.945955	0.878492	0.876709
	O54774	Ap3d1	0.987801	1.14943	1.12827	1.11816	1.09217	1.00197	0.984523	1.05976	1.11942
	O54781	Srpk2	1.03106	1.31492	1.16888	1.16667	1.19022	1.20953	1.13003	1.03473	1.03121
	O54782	Man2b2	1.1866	1.06575	1.1517	1.04017	0.982541	1.17098	1.00368	0.98224	0.881446
	O54784	Dapk3	1.02904	0.952132	0.997238	1.03425	1.02521	1.05092	0.934216	1.01107	1.10969
	Q99J77	Nans	1.31008	1.5088	1.3541	0.69175	0.674341	0.656658	1.31386	1.40751	1.24083
	O54786	Dffa	1.01595	1.06707	0.972989	1.06665	0.991421	1.0503	0.934215	0.953646	0.950214
	O54790	Mafg	NA	NA	NA	0.923129	0.887241	1.38101	1.03468	0.827963	1.07045
	O54804	Chka	0.867807	0.89416	1.0252	1.09348	0.996424	1.17473	0.999866	1.0401	1.10294
	O54824	Il16	0.761583	0.916255	1.01966	0.982003	1.08652	1.75765	0.720635	0.656215	0.682162
	O54825	Bysl	0.990786	0.911996	0.975068	0.985131	0.919183	1.13945	0.8457	0.89458	0.865895
	O54833	Csnk2a2	0.857485	0.847634	1.10765	0.938787	0.830926	1.09322	0.738265	0.970233	0.936998
	O54834	Arhgap6	NA	NA	NA	1.17543	1.22412	1.38196	1.58532	0.933455	1.08719
	O54865	Gucy1b3	0.933199	0.893463	0.86961	1.06271	1.1895	1.22915	0.881989	0.803193	0.965352
	P55088	Aqp4	1.24441	1.36846	1.17139	0.709365	0.477918	0.672631	1.3279	1.43547	1.32247
	O54890	Itgb3	0.995804	0.826245	0.891992	0.952565	0.973183	1.26477	0.859526	0.837597	0.902181
	Q91WG8	Gne	1.14866	1.37246	1.34133	0.724726	0.601	0.588892	1.24153	1.3858	1.22326
	O54909	Rdh16	NA	NA	NA	0.704281	0.457607	0.956996	1.061	1.21325	1.31054
	O54916	Reps1	0.942835	0.920645	0.947758	1.08738	1.05651	1.19611	1.15715	1.01443	1.08267
	O54931	Akap2	0.837472	0.692814	0.765788	1.25638	1.27567	1.51147	0.96627	0.853024	0.958544
	O54941	Smarce1	1.05759	0.994587	1.01455	0.94466	0.923963	1.01984	0.8835	0.914707	0.939692
	O54946	Dnajb6	0.931851	0.862079	0.979745	1.09772	1.17286	1.06947	0.915236	0.967684	0.98846
	O54950	Prkag1	0.968917	1.12542	1.07812	0.960156	0.942345	1.00712	1.00034	1.0868	1.05075
	O54962	Banf1	1.40638	0.861203	0.667489	0.942746	0.718009	0.762822	1.52507	0.905852	0.885063
	O54967	Tnk2	1.24096	1.14741	0.938425	1.09861	1.07253	1.06438	1.21917	1.11209	0.958476
	O54983	Crym	1.11847	1.25958	1.1088	0.848251	0.844016	0.738797	1.03322	0.817812	0.918128
	O54984	Asna1	1.01974	0.997234	1.05906	1.00829	0.98043	1.00359	0.914799	1.04916	1.004
	O54988	Slk	0.958092	0.990569	0.946402	1.09577	1.04944	1.10825	0.981535	0.971529	0.971224
	O54990	Prom1	0.588	0.51619	0.685074	1.63612	1.3977	0.840253	0.846646	0.997308	1.12136
	O54991	Cntnap1	NA	NA	NA	1.24808	1.39827	1.51017	0.8797	0.812143	0.790414
	O54992	Mapkapk5	1.07755	1.25793	1.14114	NA	NA	NA	NA	NA	NA
	P09036	Spink3	1.76818	1.20853	1.31243	0.712708	0.641255	0.773826	3.30369	1.58963	2.10796
	O55013	Trappc3	1.04201	0.955981	1.01506	1.08483	0.995863	1.01564	0.96783	1.01054	1.05487
	O55022	Pgrmc1	1.09308	0.857339	1.10384	0.850363	0.918614	0.898944	0.790799	1.07053	1.15822
	O55023	Impa1	0.887576	0.949691	0.963194	1.04067	1.00846	1.01122	1.03769	1.00268	0.999064
	O55026	Entpd2	1.12408	1.02037	0.910243	0.88989	0.939519	0.997144	0.965748	0.911088	0.997527
	O55028	Bckdk	1.19066	1.27568	1.08505	0.817715	0.819286	0.97198	0.858381	1.08784	0.927025
	O55029	Copb2	0.921605	1.06635	1.17864	0.936648	0.865599	0.8694	0.977386	1.08071	1.0272
	O55033	Nck2	0.972936	1.05693	0.970988	1.02551	0.962255	0.862227	1.09905	1.01576	1.09503
	O55042	Snca	0.95234	0.86669	0.900154	1.10692	1.21666	1.07696	1.45682	1.00808	1.179
	O55047	Tlk2	1.05193	1.04686	1.06548	NA	NA	NA	NA	NA	NA
	O55057	Pde6d	1.20199	0.899528	1.28119	1.07565	1.13775	1.13354	1.43811	1.04654	1.22358
	O55060	Tpmt	1.05042	1.10506	1.06401	0.977635	0.923891	0.767331	0.988314	1.19892	1.12504
	Q9D8T4	Tvp23b	1.12454	1.26159	1.27397	0.727692	0.63536	0.474742	1.3939	1.31931	1.31231
	O55098	Stk10	0.861242	0.899265	0.918355	1.03944	1.0079	1.15948	0.898084	0.899	0.981681
	O55100	Syngr1	0.972616	1.10244	0.965139	0.975248	1.0686	1.24129	0.779966	0.893026	0.924658
	O55101	Syngr2	0.994914	1.00271	1.25974	1.01188	0.882093	0.843896	1.30129	1.42987	1.17485
	O55102	Bloc1s1	1.16161	1.10896	1.0589	0.980659	0.915503	1.0757	1.03737	0.951968	0.943022
	O55106	Strn	0.974586	0.991586	0.984419	1.1213	1.04403	1.09117	0.938551	0.950023	0.957355
	O55111	Dsg2	1.18098	1.09094	1.07157	1.09701	0.947259	0.859817	1.16088	1.2286	1.14038
	O55125	Nipsnap1	1.19487	1.16184	1.31061	0.74544	0.699879	0.590743	0.931527	1.14166	1.11308
	O55126	Gbas	1.20042	1.34912	1.15857	0.80572	0.897911	0.767169	1.05302	1.09763	1.13229
	O55128	Sap18	1.02688	1.09069	0.969606	1.0374	1.10438	1.04654	1.05411	1.00198	1.03392
	Q9JM95	St6galnac6	1.23907	1.42634	1.23969	0.67001	0.628068	0.686244	1.26307	1.52558	1.30806
	O55135	Eif6	1.02885	1.05494	0.979691	1.18709	1.13936	1.01699	1.03991	1.10834	1.09448
	O55142	Rpl35a	0.757072	0.997536	1.02993	1.09419	1.00973	1.08462	0.767725	0.901268	0.911636
	Q8BJ64	Chdh	1.30068	1.33806	1.3822	0.810984	0.747977	0.561809	1.16981	1.20425	1.038
	O55186	Cd59a	0.416604	0.76142	0.796164	1.24019	1.37823	0.91316	1.26819	0.966332	1.10445
	O55201	Supt5h	0.914506	0.992609	1.00158	1.05426	1.00589	1.07447	1.03962	0.954115	0.947893
	O55222	Ilk	0.996387	1.02945	0.992557	0.978585	1.07251	1.19186	0.992769	0.950209	0.959207
	O55229	Chkb	0.971759	1.00554	1.16002	1.00218	1.0582	1.06667	1.07561	1.09992	1.0709
	O55234	Psmb5	1.31742	1.23497	1.23065	1.02248	0.967302	0.974679	0.962348	1.12554	0.880264
	O55236	Rngtt	0.885487	0.861997	0.915559	0.992521	0.918115	1.0059	0.824952	0.972837	0.899298
	O55242	Sigmar1	1.14214	0.858147	1.04231	1.01474	1.14294	0.980929	2.27042	1.15013	1.05733
	O70133	Dhx9	0.95247	1.12858	1.05746	0.913077	0.942431	1.0132	0.986288	0.976019	0.990836
	O70138	Mmp8	0.410186	0.230802	0.376683	0.589204	1.30225	1.90587	0.430598	0.225501	0.420705
	O70145	Ncf2	0.399339	0.404247	0.490462	0.969584	1.07578	1.94437	0.455115	0.386776	0.479351
	O70152	Dpm1	0.898691	0.92128	1.07079	1.02145	0.988238	0.953048	0.939357	1.05364	0.976119
	O70161	Pip5k1c	0.989485	1.12123	0.949602	1.08776	1.21775	1.17774	0.869843	0.96472	1.02174
	O70165	Fcn1	0.582678	0.562774	0.456407	1.1897	1.06892	1.57633	0.83285	0.588325	0.689352
	O70172	Pip4k2a	0.888618	0.87705	0.928773	1.08563	1.15534	1.4119	0.868848	0.862372	0.914451
	O70194	Eif3d	0.846582	0.857932	0.957547	1.02035	1.0295	1.11641	0.955102	0.968254	0.922435
	O70200	Aif1	0.54748	0.538943	0.603455	1.1657	1.15676	1.30511	0.699698	0.704888	0.747171
	O70209	Pdlim3	1.00037	0.914823	0.899261	1.22738	1.33281	1.08713	1.36883	1.13336	1.36287
	A3KMP2	Ttc38	1.4967	1.41999	1.41644	0.777694	0.810866	0.70109	1.13643	1.20604	1.12852
	O70250	Pgam2	NA	NA	NA	1.46063	1.64861	0.950444	1.21305	1.19729	1.32278
	O70251	Eef1b	0.857302	0.77053	0.903432	1.13097	1.14246	1.15146	0.902123	0.963825	0.934535
	O70252	Hmox2	0.872764	0.828603	0.856969	1.07879	1.09529	1.17806	0.919623	0.939735	0.909871
	O70255	Mpzl2	1.15651	1.15467	0.781255	NA	NA	NA	NA	NA	NA
	O70258	Sgce	0.965927	1.055	1.02966	1.10013	1.25394	1.06629	1.03999	0.95737	1.05686
	O70273	Ehf	NA	NA	NA	0.885016	0.731529	0.828833	1.18615	1.17722	1.08593
	O70274	Ptp4a2	1.13571	1.13697	1.11483	0.891068	0.806369	0.797524	0.932131	1.23848	1.08667
	O70293	Grk6	NA	NA	NA	0.936123	0.991685	1.31584	0.817737	0.824386	0.789387
	O70305	Atxn2	1.10476	1.0754	1.06031	1.11768	0.985981	1.00398	1.11365	1.01875	1.064
	O70309	Itgb5	0.581528	0.506165	0.562399	1.0924	1.11355	1.12978	1.06293	0.878136	0.94483
	O70310	Nmt1	0.853928	1.00424	0.949586	1.20986	1.0079	0.996089	0.978105	1.01251	0.961053
	O70311	Nmt2	0.98191	1.16126	0.97762	1.06298	1.09687	1.10511	1.04836	1.11814	1.06999
	O70318	Epb41l2	0.929857	0.947328	0.892179	1.12492	1.00347	1.28229	0.945324	0.850972	0.912529
	O70325	Gpx4	1.00846	1.11729	1.09813	0.966775	0.942343	1.08905	0.807927	0.911618	0.889191
	O70326	Grem1	0.0728774	0.0135258	0.147888	1.09878	1.20494	2.18841	0.147048	0.162154	0.347105
	O70348	Dxo	NA	NA	NA	1.0665	1.16504	1.08784	0.980842	1.05762	1.08049
	O70362	Gpld1	0.66345	0.618847	0.595259	0.98245	1.08156	1.31467	0.734678	0.604734	0.655796
	O70370	Ctss	0.845543	0.881393	0.824958	0.88405	0.929545	1.27616	0.814352	0.830884	0.692466
	O70378	Emc8	0.996335	0.969576	1.00054	1.03931	1.05208	1.03391	0.969144	1.03076	1.0156
	O70400	Pdlim1	1.25122	0.994963	1.10399	1.0886	1.07875	0.975807	1.19365	1.03746	1.21393
	O70401	Tspan6	0.633056	0.397207	0.729999	0.976135	0.948413	1.05807	0.718115	0.826029	0.877625
	O70404	Vamp8	1.04734	0.882099	0.807278	1.19302	1.07968	1.10183	1.01797	0.892802	0.847444
	O70421	Fzd1	NA	NA	NA	1.2648	1.28999	1.62602	0.638165	0.64852	0.674943
	O70422	Gtf2h4	NA	NA	NA	0.984118	0.988328	1.0697	1.07014	1.00967	0.997008
	O70423	Aoc3	0.973948	0.99655	0.91207	1.13347	1.22316	1.13355	0.993044	0.878008	1.01642
	O70433	Fhl2	1.06474	1.01334	0.965463	0.991722	1.25313	1.18091	0.920573	0.893949	0.935685
	O70435	Psma3	1.01256	1.00115	0.972443	0.952632	0.932403	0.98584	0.892848	0.982292	0.987599
	O70439	Stx7	0.938598	0.736692	0.803743	1.10245	1.08528	1.12778	0.880885	0.968764	1.06193
	O70443	Gnaz	NA	NA	NA	0.949455	1.09125	1.17768	1.16949	1.18859	1.27304
	O70456	Sfn	1.13907	1.01065	0.986413	1.04153	0.919426	0.844333	0.885813	1.131	1.01197
	O70458	Osmr	NA	NA	NA	1.03714	1.20717	1.56079	0.730746	0.794411	0.752263
	O70469	Dok2	NA	NA	NA	1.18933	1.15326	1.24702	0.815941	0.77753	0.760971
	O70472	Tmem131	1.18524	1.07438	0.888388	1.26497	1.0518	1.13447	1.34277	0.909934	0.943868
	O70475	Ugdh	1.20539	1.23259	0.932804	1.09613	1.29056	0.575623	1.39832	1.13067	1.28154
	O70480	Vamp4	0.907163	0.790627	1.05035	1.11853	1.20133	1.04092	1.18851	1.14324	1.21286
	Q71KT5	Tm7sf2	1.08086	1.32331	1.43535	0.704048	0.741447	0.595614	1.48629	1.60857	1.42417
	O70492	Snx3	0.874824	0.829802	0.879325	1.1282	1.12242	1.22216	0.938968	1.01049	1.01094
	O70493	Snx12	0.932594	0.825816	0.907872	0.978898	1.00498	1.07322	1.89981	0.940954	0.966661
	O70494	Sp3	0.601124	0.867316	0.97865	1.17001	1.20627	1.17253	1.00352	0.990531	1.20324
	O70496	Clcn7	0.86763	0.883901	0.822602	1.08092	1.24544	1.29181	0.931893	0.862562	0.881503
	O70503	Hsd17b12	1.02344	1.05142	1.13607	1.07501	0.940955	0.904612	0.976932	1.14869	1.05717
	O70546	Kdm6a	NA	NA	NA	1.04713	1.2088	0.934967	1.23884	1.21627	1.34277
	O70551	Srpk1	0.960039	1.12079	0.943413	1.28097	1.1458	1.04042	1.00721	1.01968	1.06084
	P47856	Gfpt1	1.11387	1.36855	1.32537	0.748496	0.656724	0.629231	1.18433	1.31493	1.26749
	Q9WUH7	Sema4g	1.44067	1.36498	1.30866	0.788098	0.754736	0.680335	1.22539	1.22791	1.07315
	O70572	Smpd2	0.946649	1.13801	1.1535	1.03025	1.07278	0.948423	0.989432	0.965918	0.95889
	O70579	Slc25a17	NA	NA	NA	1.18565	1.13185	1.10025	0.896496	0.904165	0.861553
	O70583	Mid1	0.991781	0.911279	0.892241	1.21973	1.24684	1.43528	0.914277	0.87481	0.847361
	O70589	Cask	1.18793	1.25245	1.133	0.918676	0.923946	0.862382	1.08061	1.10187	1.06797
	O70591	Pfdn2	0.924783	0.861842	0.867569	0.994615	1.01675	1.1061	0.992821	0.974078	0.948661
	O70622	Rtn2	1.01222	0.912353	1.05432	0.961586	1.04553	1.06818	0.990234	0.924556	0.999481
	O70628	Pde9a	0.737343	0.734334	0.918838	1.37518	1.15839	1.27821	0.757715	0.759287	0.749951
	Q8CIV3	Liph	1.21124	1.5118	1.54109	0.819841	0.658586	0.82877	1.10953	1.17902	1.04933
	O88271	Cfdp1	0.908227	0.958434	0.965804	1.04926	1.10918	1.01113	1.06209	1.08466	1.08112
	O88273	Grem2	0.873793	0.842379	0.592734	NA	NA	NA	NA	NA	NA
	O88286	Wiz	1.09617	1.04012	0.953916	1.07439	0.89721	1.08052	1.13224	1.08984	1.12996
	O88291	Znf326	1.05749	1.0337	1.03941	1.04383	0.832297	0.82955	0.897182	1.01042	1.11065
	O88307	Sorl1	1.21142	1.10881	1.07556	0.787773	0.74869	1.05448	1.01586	1.05826	0.923624
	O88310	Itln1	0.323841	0.523486	2.16449	NA	NA	NA	NA	NA	NA
	O88312	Agr2	0.724527	1.0184	1.61444	0.882696	0.704578	0.360916	1.09767	1.2838	1.54298
	Q60967	Papss1	1.35908	1.49447	1.32932	0.804051	0.760087	0.699397	1.09393	1.22829	1.1687
	O88327	Ctnnal1	1.15023	1.2673	1.1887	0.906849	0.97607	1.0625	1.28567	1.14307	1.09109
	O88329	Myo1a	1.12879	1.26282	1.04578	1.09428	1.00642	0.731403	1.04005	1.13901	1.00499
	O88342	Wdr1	0.918274	0.924593	0.979092	0.973301	0.983904	1.13061	0.791192	0.971461	0.934043
	P11928	Oas1a	1.02999	1.3574	1.10071	0.737593	0.565881	0.598199	0.973389	1.1327	1.27756
	O88351	Ikbkb	0.890525	0.867857	0.928535	1.01007	1.03093	1.27513	0.84237	0.853763	0.874133
	O88379	Baz1a	0.822245	0.765861	0.753831	NA	NA	NA	NA	NA	NA
	O88384	Vti1b	1.01609	0.823053	0.944099	1.03779	0.970901	1.06789	1.04267	0.894975	0.953748
	O88393	Tgfbr3	0.538662	0.461294	0.51023	1.08282	1.15248	2.0907	0.650646	0.585279	0.640316
	O88396	Grpel2	0.930271	1.00477	1.04436	NA	NA	NA	NA	NA	NA
	O88398	Avil	1.18409	1.25949	1.2844	0.844649	1.02034	0.869144	1.56394	1.32761	1.25625
	O88413	Tulp3	1.07384	1.32452	1.10803	1.27463	1.28226	1.4326	0.962482	0.75242	0.895925
	O88428	Papss2	1.11331	1.22277	0.947984	1.13283	1.14119	0.755701	1.11483	1.11669	1.11592
	O88441	Mtx2	1.02135	1.16531	1.11924	0.842947	0.852102	0.782529	0.951353	1.03671	1.05782
	O88447	Klc1	1.03773	0.958889	1.0222	0.944124	0.952625	1.11908	1	0.958533	0.997705
	O88448	Klc2	1.0184	0.917559	1.008	1.05249	1.1414	1.17681	1.21927	0.955769	1.00312
	O88455	Dhcr7	1.18691	1.46438	1.20386	0.770678	0.685031	0.785506	0.872204	1.25006	1.03315
	Q9D7T1	Rep15	1.138	1.1108	1.25624	0.784049	0.656631	0.490532	1.21624	1.4686	1.40206
	O88466	Znf106	1.45462	1.84535	0.962884	NA	NA	NA	NA	NA	NA
	O88487	Dync1i2	0.999897	0.945863	0.966093	0.988089	0.932901	0.963516	0.93414	0.961671	0.966994
	O88491	Nsd1	NA	NA	NA	1.20361	1.23805	1.08112	0.981683	0.992855	0.970412
	O88492	Plin4	0.994082	0.783601	0.765209	1.40898	1.45456	0.997929	1.00654	0.823513	1.09717
	O88502	Pde8a	NA	NA	NA	0.98652	0.860993	0.785931	1.29868	1.32592	1.12317
	O88508	Dnmt3a	1.02231	0.919146	1.05953	0.894781	0.972044	0.96751	1.1546	1.12708	1.19343
	O88512	Ap1g2	1.09406	1.07178	0.949845	0.920472	0.887861	0.743249	0.937806	0.961582	1.01639
	O88520	Shoc2	1.10017	1.00604	1.06367	1.06626	1.06479	1.02768	1.10381	0.820976	1.13641
	O88522	Ikbkg	1.02168	0.852166	0.934137	1.04714	1.09174	1.11767	0.992434	0.996969	0.995043
	O88531	Ppt1	0.982764	0.985413	1.00445	0.900454	0.93545	0.968012	0.800557	0.865852	0.917064
	O88532	Zfr	0.93338	1.10393	0.943196	1.08519	1.06285	1.01346	1.05357	1.01216	1.03967
	O88533	Ddc	1.94928	1.79337	1.34289	0.708918	0.70669	0.8246	1.13236	1.17645	1.00094
	O88543	Cops3	0.814144	0.843886	0.904877	1.03416	1.03032	0.952044	1.01026	1.00088	0.990707
	O88544	Cops4	1.00515	1.01008	1.00711	0.979884	0.946709	1.00822	0.908691	0.936327	0.917846
	O88545	Cops6	0.925429	1.03205	1.00079	1.01715	0.954574	1.08104	0.948744	0.983555	0.993386
	O88554	Parp2	1.00194	0.814704	0.978966	NA	NA	NA	NA	NA	NA
	O88559	Men1	1.12727	1.16959	1.06253	NA	NA	NA	NA	NA	NA
	O88561	Slc27a3	NA	NA	NA	1.23292	1.29247	1.03576	1.30036	1.01756	1.17564
	O88569	Hnrnpa2b1	0.997128	1.14683	1.01684	0.987271	1.00383	0.973762	0.98617	1.02917	0.980541
	O88572	Lrp6	1.02447	1.00894	0.997648	1.04179	0.953515	1.01526	1.24133	1.13231	1.07287
	O88574	Sap30	1.02537	0.923026	0.895883	1.04066	1.12239	1.15444	1.05306	0.911522	1.01813
	O88587	Comt	1.08728	1.08001	1.04179	1.09292	1.10679	1.0751	1.0626	1.04217	1.04183
	O88593	Pglyrp1	0.726577	0.872257	0.774504	0.894278	0.8293	1.16826	0.969076	0.791334	1.11412
	O88597	Becn1	0.897717	0.896978	1.02199	1.00499	0.937573	1.12713	0.752108	0.835556	0.848772
	O88622	Parg	0.666789	0.683053	0.811656	1.23495	0.979194	1.12301	1.0555	1.01826	1.03887
	O88627	Slc28a2	0.891049	1.06635	1.2017	1.13384	NA	1.96665	0.704683	1.24984	0.459591
	O88630	Gosr1	1.01892	1.09545	1.06163	0.990007	0.955458	0.834979	1.33438	1.33993	1.34243
	O88643	Pak1	1.01161	0.929378	0.887659	1.01887	0.920074	0.845871	1.08011	1.11907	1.06886
	O88653	Lamtor3	1.06663	1.08768	0.979443	0.946275	1.03022	1.0421	0.892855	1.03672	0.947106
	P14094	Atp1b1	1.39237	1.52469	1.27051	0.891432	0.804575	0.63991	1.21996	1.31397	1.12115
	O88668	Creg1	0.754464	0.967718	1.03689	0.93262	0.857682	1.26397	0.618839	0.71279	0.743404
	O88673	Dgka	0.972468	0.996429	0.845826	1.1581	1.04708	1.12528	0.894977	1.0127	1.00023
	O88685	Psmc3	0.922032	0.911671	0.971558	1.04117	0.984542	1.14465	0.858972	0.966841	0.947867
	O88696	Clpp	0.99847	0.969976	1.13964	0.855266	0.823925	0.909411	1.04423	1.14657	1.08276
	O88697	Stk16	1.01141	1.40651	1.03051	1.03911	1.19725	0.895925	1.14801	1.13707	1.16222
	O88712	Ctbp1	1.0256	1.11793	1.03971	0.904624	0.951784	0.915397	1.00775	0.993644	0.9911
	O88735	Map7	1.38072	1.2703	1.11853	1.04174	0.830234	0.691531	1.41934	1.23374	1.21419
	O88736	Hsd17b7	0.830181	0.872996	1.00388	1.15296	0.952274	0.797848	1.06536	1.03406	0.974572
	O88738	Birc6	0.949995	0.969245	1.01794	1.02327	0.980112	1.09262	0.978676	0.95531	0.953749
	O88741	Gdap1	NA	NA	NA	0.970357	1.28538	1.15842	1.10405	0.89548	1.07391
	O88746	Tom1	1.07155	1.10027	1.12772	1.02443	0.862059	0.919415	1.18065	1.05349	1.16515
	O88792	F11r	1.21741	1.05037	0.997494	0.93144	0.862454	0.864659	0.931402	1.0629	0.98268
	O88796	Rpp30	0.935366	0.888782	0.858025	1.0642	1.36572	1.0888	1.11182	1.19293	1.14149
	O88811	Stam2	0.956469	0.941518	0.917982	1.19815	1.02721	1.02641	0.956309	0.973881	1.00647
	O88822	Sc5d	1.09583	1.14661	1.10745	0.860122	0.900182	0.9169	0.966036	1.17309	1.03928
	Q8BH24	Tm9sf4	1.25697	1.34241	1.2177	0.724808	0.666225	0.739759	1.183	1.34119	1.2268
	O88839	Adam15	1.03265	0.871167	0.62414	NA	NA	NA	NA	NA	NA
	O88842	Fgd3	NA	NA	NA	0.947318	0.898955	1.21617	0.948331	0.862707	0.970364
	O88844	Idh1	1.0753	1.07081	0.972731	1.00966	1.01516	0.849073	1.01414	1.03901	1.1473
	O88845	Akap10	0.891829	0.905092	0.94357	1.145	1.06173	1.14449	1.11764	1.03784	1.09954
	O88851	Rbbp9	0.875884	0.968851	1.0105	0.943665	1.05597	1.20376	0.99063	0.921799	1.03478
	O88874	Ccnk	0.642326	0.671916	0.878223	0.869676	0.964387	0.907673	0.946083	0.862687	0.661457
	O88876	Dhrs3	0.876357	0.700645	0.778994	1.20866	1.12416	0.991948	0.889983	0.928173	0.996573
	O88878	Zfand5	0.934158	0.832871	0.907994	1.37511	1.29771	1.24225	0.997694	0.90529	0.985033
	O88879	Apaf1	0.937721	0.937234	0.870053	1.06742	0.995528	1.1839	0.877155	0.965243	0.89744
	O88888	Apba3	NA	NA	NA	1.15611	1.05162	0.967799	0.968053	0.856719	0.95001
	O88895	Hdac3	NA	NA	NA	0.972094	0.911836	1.06752	0.87357	0.931559	0.894594
	O88907	Pias1	1.00696	1.11376	1.10769	0.996552	1.08119	1.18271	0.983125	1.06683	1.27072
	O88935	Syn1	0.976397	1.06699	0.858328	0.988759	1.1504	1.33595	1.15625	0.892702	0.989455
	O88939	Zbtb7a	1.03373	0.95456	1.03935	0.994725	0.920117	0.9353	1.13419	1.11985	1.07163
	O88942	Nfatc1	NA	NA	NA	0.702499	0.553796	0.831653	1.29031	1.08099	0.877226
	O88947	F10	0.335665	0.403983	0.256208	1.03045	1.18998	1.55849	0.840974	0.566932	0.498006
	O88952	Lin7c	1.06473	1.07113	0.977015	0.999971	1.07158	0.935112	1.11441	1.07367	1.05324
	O88958	Gnpda1	0.733369	0.719065	0.823789	0.992892	0.934526	1.42538	0.530631	0.790112	0.79193
	O88967	Yme1l1	1.05019	1.10728	0.995436	1.12235	0.978018	0.963176	1.00401	1.04639	0.9778
	O88968	Tcn2	0.780713	0.777337	0.860452	0.960037	1.08399	1.31345	0.911849	0.86578	0.894613
	O88974	Setdb1	0.989262	0.974109	0.986552	0.883259	0.950651	1.03556	0.797821	0.949036	0.930522
	O88983	Stx8	1.03781	0.896186	1.17855	1.07184	0.974488	1.10251	1.52694	0.988777	0.979568
	O88986	Gcat	0.784794	0.971553	0.875834	0.653508	0.573407	0.56238	0.621108	0.821969	0.694965
	O89001	Cpd	1.04468	0.856789	1.01512	0.965727	0.902853	0.784647	1.14769	1.13746	1.25479
	O89013	Leprot	NA	NA	NA	0.994057	0.831717	1.154	0.465547	0.887588	0.858938
	O89016	Abcd4	0.923762	0.902317	0.880237	0.844896	1.02031	1.84282	0.570841	0.793164	0.667385
	Q9WTL2	Rab25	1.32835	1.34345	1.24562	0.816495	0.658577	0.715469	1.1249	1.25484	1.08468
	Q9WTS2	Fut8	1.06835	1.16164	1.32844	0.735064	0.637039	0.620103	1.15869	1.29098	1.25729
	O89023	Tpp1	0.91557	0.985546	1.11188	0.862176	0.975844	1.09788	0.736546	0.894756	0.904249
	O89026	Robo1	NA	NA	NA	1.02547	0.716716	1.18088	1.16458	0.626436	0.745874
	O89032	Sh3pxd2a	NA	NA	NA	1.43149	1.34173	1.27372	1.0539	0.908289	0.921111
	O89050	Mkln1	0.9508	0.919009	1.12838	1.06934	1.00902	1.15088	1.06042	0.941495	1.02058
	O89051	Itm2b	0.94866	0.968218	0.946531	1.01663	0.994442	1.01012	0.977646	1.13504	1.12584
	O89053	Coro1a	0.54499	0.621669	0.801303	0.919153	1.05644	1.68661	0.535171	0.556834	0.585648
	O89079	Cope	0.891761	1.04194	1.20201	0.902878	0.876044	0.937145	0.919662	1.07115	1.06726
	O89086	Rbm3	0.704174	0.528813	0.582014	1.22862	1.48055	2.17391	1.09927	0.870695	0.691582
	O89090	Sp1	0.992647	0.909162	0.964666	1.05164	1.18125	0.951303	0.965253	1.04349	1.1766
	O89094	Casp14	1.69991	1.20132	0.997501	NA	NA	NA	NA	NA	NA
	O89100	Grap2	NA	NA	NA	1.02209	1.00398	1.84805	1.01191	0.843761	0.913112
	O89103	Cd93	0.81239	0.616824	0.936104	1.17633	1.07022	1.16909	1.03379	0.809353	0.789175
	O89106	Fhit	1.48198	0.950343	0.991822	0.738911	0.850144	0.604105	1.37358	1.25039	1.13671
	O89109	Kcnn4	1.17983	0.96332	1.17833	NA	NA	NA	NA	NA	NA
	O89110	Casp8	0.897396	0.974945	0.923086	1.15835	1.02807	0.918868	0.878675	0.999704	1.03123
	O89112	Lancl1	1.15382	1.09029	1.18499	0.820505	0.824478	0.986211	0.750052	0.957732	0.895256
	O89114	Dnajb5	1.17344	0.978858	1.02584	0.883007	0.875189	1.11227	1.0519	1.04789	1.21021
	O89116	Vti1a	0.997114	0.716002	0.810643	1.21104	1.11666	0.943354	1.30352	1.06014	1.1288
	P00158	Mt-Cyb	NA	NA	NA	0.90876	0.926046	0.962026	0.773566	1.07349	1.06581
	P00329	Adh1	1.89733	1.79551	1.57747	0.294398	0.27508	0.524595	1.27222	1.3095	0.953691
	P00375	Dhfr	1.09533	1.13733	1.07397	1.01574	1.03853	0.988654	1.05738	1.0126	1.03108
	P00397	Mtco1	NA	NA	NA	0.679245	0.757945	0.659398	0.986058	1.12867	0.940496
	P00405	Mtco2	1.09042	1.11961	1.19003	0.773501	0.824271	0.72272	1.00164	1.16189	1.06092
	P00493	Hprt1	0.931137	0.864781	0.844465	0.995326	0.978284	1.05935	0.769021	0.932601	0.900701
	P00520	Abl1	1.09028	1.33856	0.952958	0.978205	0.981668	0.902273	1.01542	1.01998	1.04047
	P00688	Amy2	0.153932	0.118511	0.120172	0.119679	0.105281	0.0990359	0.129462	0.11681	0.118945
	P00848	Mtatp6	NA	NA	NA	0.608068	0.545817	0.987737	0.594278	0.676492	0.716007
	P00920	Ca2	1.77747	1.56397	1.47801	0.706369	0.753489	0.49682	1.44163	1.18829	1.14222
	Q99K01	Pdxdc1	1.08254	1.35618	1.29936	0.769134	0.71138	0.615134	1.28459	1.35237	1.36227
	Q9DCC4	Pycrl	1.41063	1.37768	1.25148	0.83972	0.757846	0.678652	1.2764	1.17946	1.12264
	P01592	Igj	NA	NA	NA	0.638759	0.639106	0.700717	3.1279	1.34032	0.798958
	P01631		NA	NA	NA	0.523915	0.930272	1.30578	0.701935	1.25575	0.659281
	P01632	Igkv7-33	NA	NA	NA	0.768353	1.06857	0.616775	0.806052	13.6277	0.775471
	P01635		0.745959	0.994253	2.82273	0.48056	0.858754	1.15087	1.27307	0.702081	1.19622
	Q920Q8	Ivns1abp	1.06737	1.22469	1.25659	0.689177	0.632164	0.683429	0.956571	1.12331	1.10645
	P01837		0.827656	1.08832	2.08792	0.608276	0.82527	1.43482	1.21465	1.09287	0.843247
	P01843		NA	NA	NA	1.19845	1.34256	1.41695	0.674733	1.40619	0.659853
	P01867	Igh-3	0.72576	0.65057	0.577596	1.01627	0.947013	2.11998	0.857738	0.694486	0.779928
	P01872	Ighm	0.406552	0.389214	1.18058	1.29703	1.75348	1.69739	0.440379	0.777223	0.794971
	P01878		0.739952	1.30265	2.33442	0.850526	0.762667	1.27704	1.10581	1.29171	0.716741
	P01887	B2m	0.595314	0.684388	0.553772	1.11254	1.0147	1.24531	1.17145	0.829826	0.86501
	P01898	H2-Q10	0.404001	1.09773	0.721997	0.965308	0.96722	1.07057	0.489684	0.422823	0.642634
	P01899	H2-D1	0.632126	0.636551	0.579816	0.791323	0.774889	1.07836	0.551166	0.679542	0.83355
	P01901	H2-K1	0.6524	0.719386	0.669254	0.857026	0.793859	0.963034	0.698521	0.850016	0.975719
	P01942	Hba	1.08568	1.65942	0.999957	1.09806	1.00606	0.560276	1.06272	0.743528	1.03714
	P02088	Hbb-b1	0.856587	1.22972	0.998313	0.94963	0.860755	0.554427	0.991088	0.771178	1.09401
	P02463	Col4a1	1.01373	0.78945	0.746189	1.16258	1.16484	1.22964	0.773667	0.517233	0.861899
	P02468	Lamc1	1.19278	0.812818	0.75829	1.15336	1.2113	1.18608	1.00994	0.701858	0.929497
	P03893	Mtnd2	1.14124	1.23151	1.22455	0.640251	0.683379	0.709317	0.949375	1.05193	0.98685
	P02798	Mt2	NA	NA	NA	1.79024	4.34744	2.87623	0.333061	0.203578	0.465249
	P03888	Mtnd1	0.985917	0.880373	1.14944	0.638285	0.616712	0.721564	0.830461	1.07592	0.889855
	Q8K419	Lgals4	1.38314	1.41468	1.21349	0.842136	0.792539	0.633875	1.38044	1.32623	1.2456
	P03911	Mtnd4	1.19785	1.12608	1.09637	0.80074	0.802489	0.845032	1.07006	1.10862	0.996795
	P03921	Mtnd5	0.94414	1.11057	1.10954	0.687639	0.820004	0.744573	0.975526	1.02489	0.89033
	P03930	Mtatp8	1.05031	1.22307	1.14951	1.05898	0.964436	0.795113	1.05803	1.24816	1.18822
	P03953	Cfd	0.864363	0.630215	0.607409	0.806705	0.712865	0.629849	0.957663	0.709178	0.922124
	P03958	Ada	0.829605	0.854215	1.00731	1.09448	0.966671	1.01453	0.914469	0.957204	0.92583
	P03975	Iap	1.18344	0.697777	0.706511	1.13517	1.13057	1.30882	0.737482	0.860225	0.796193
	P03987		NA	NA	NA	0.967456	1.18314	1.10111	0.810714	0.977455	1.671
	P03995	Gfap	0.619698	0.496452	0.572278	1.28376	1.68094	1.26254	1.01604	0.780397	1.10341
	P04117	Fabp4	1.36864	0.867958	0.734064	1.41294	1.12603	1.08598	0.884379	0.734018	1.10325
	P04184	Tk1	NA	NA	NA	1.00558	0.724454	1.24825	0.982777	0.823275	0.923547
	P04186	Cfb	0.388001	0.330616	0.347509	1.29636	1.28292	1.60486	0.428115	0.359899	0.414844
	P04441	Cd74	0.699173	0.805861	0.94191	0.810948	0.718085	1.05842	0.700244	0.773588	0.715552
	P04627	Araf	0.950555	1.10074	1.01751	1.05535	1.08631	1.05429	1.1083	1.14738	1.12974
	P04918	Saa3	NA	NA	NA	1.14411	2.27553	4.82255	0.311581	0.0241957	0.244336
	P04919	Slc4a1	1.17557	1.52069	0.961373	1.16659	1.07268	0.718023	1.16942	0.77004	1.07116
	P04925	Prnp	0.942952	0.683586	0.928937	0.984867	1.0504	0.959507	0.967599	0.918806	1.11991
	P05063	Aldoc	1.21486	1.21497	1.13109	0.884489	0.793336	0.852512	1.0842	1.17377	0.978041
	P05064	Aldoa	0.981205	1.07523	0.997749	1.10735	1.1129	1.03007	0.942407	0.974189	0.963919
	P05132	Prkaca	1.08419	1.04679	1.02586	1.08944	1.14008	0.997769	1.01663	0.979016	1.05051
	P05201	Got1	0.924088	0.686004	0.760684	1.08944	1.0125	1.07917	0.906327	0.912837	0.922211
	P05202	Got2	1.08293	1.0984	1.02155	0.990856	1.01769	0.896952	0.892246	0.980692	1.06791
	P05208	Cela2a	0.181354	0.128672	0.170443	0.10035	0.0629186	0.0772546	0.105641	0.094047	0.102296
	P05366	Saa1	NA	NA	NA	0.981511	0.702441	0.895381	0.878285	0.706611	0.687795
	P05367	Saa2	0.038743	NA	0.0418556	0.800563	0.682976	1.41054	0.269481	0.25801	0.210126
	P05480	Src	1.07511	1.1672	1.11202	0.990645	0.99257	0.925987	1.15795	1.15186	1.17016
	P05532	Kit	0.890893	1.10782	1.22809	1.0188	1.13787	0.606206	1.38171	1.41677	1.50194
	P05555	Itgam	0.319607	0.313345	0.375397	1.02169	1.2321	1.8239	0.540238	0.388273	0.50925
	P05622	Pdgfrb	0.887698	0.618471	0.68686	1.09542	1.25996	1.37639	0.877787	0.760098	0.838025
	P06151	Ldha	0.975499	0.964557	0.987725	1.13476	1.06049	1.05105	0.890429	1.00719	0.911755
	P06330		0.519885	0.599604	1.65653	0.419645	0.767036	1.01497	1.65734	0.600298	0.670627
	P06332	Cd4	NA	NA	NA	0.882775	1.22186	1.47132	1.2243	1.01691	0.955477
	P06339	H2-T23	0.751021	0.894404	0.828094	0.845217	0.794877	1.00074	0.891478	0.875817	0.983387
	P06537	Nr3c1	0.983821	0.951028	0.996007	1.35194	1.15767	0.866392	1.16192	0.905472	1.14531
	P06683	C9	0.769827	0.608165	0.681622	1.18591	0.881797	0.945946	0.776802	0.663171	0.626597
	P06684	C5	0.327621	0.2125	0.301283	1.25031	1.25474	1.5022	0.502306	0.422906	0.448079
	P06728	Apoa4	0.496944	0.345825	0.375408	0.924349	1.13009	0.992207	0.720214	0.497851	0.590401
	P06745	Gpi	0.895664	0.928317	0.963661	1.16617	1.04912	1.04502	0.954419	0.967763	0.991704
	P06795	Abcb1b	NA	NA	NA	1.29182	1.36593	1.76226	1.23016	0.719187	0.87552
	P06797	Ctsl	NA	NA	NA	1.06532	1.10032	1.34214	0.979969	0.957933	0.910737
	P06800	Ptprc	0.493845	0.488639	0.63503	0.908192	0.928292	1.59062	0.5363	0.546332	0.560352
	P06801	Me1	1.10726	0.92154	1.09705	1.28183	1.18849	0.99699	1.00729	0.958307	1.0642
	P06802	Enpp1	0.874254	0.830144	0.991299	0.921533	0.9704	0.963298	0.945861	0.934244	0.987772
	P06837	Gap43	1.5418	0.879879	0.605604	0.919205	0.779849	1.20695	1.56124	0.901347	0.904631
	P06909	Cfh	0.291685	0.250457	0.248698	1.24304	1.28171	1.85156	0.429961	0.369898	0.407779
	P07091	S100a4	1.30587	0.600528	0.510159	0.877998	0.875826	0.859923	0.916214	0.528325	0.865039
	P07146	Prss2	0.203477	0.191477	0.240178	0.480369	0.67096	0.244733	0.225176	0.248273	0.257731
	Q5JCS9	B3gnt3	1.36454	1.30597	1.12183	0.745141	0.632067	0.772928	0.994908	1.18984	1.08933
	P07309	Ttr	0.665689	0.332991	0.382943	0.676977	0.901707	0.717406	0.728895	0.480956	0.72982
	P07310	Ckm	0.799299	0.791463	0.754385	1.54337	1.675	0.83136	0.897217	0.756593	1.21511
	P07356	Anxa2	1.18121	1.11114	1.02829	1.18097	1.08935	1.23393	0.906599	1.01143	0.937278
	P07361	Orm2	NA	NA	NA	1.3451	1.41341	1.33698	0.39505	0.332745	0.1688
	P07607	Tyms	1.05252	0.834479	0.828802	1.05244	0.975649	1.44556	0.724953	0.806742	0.748696
	P07724	Alb	0.767799	0.877041	0.582734	0.984665	1.02924	1.17209	0.869963	0.60063	0.737321
	P07742	Rrm1	0.885044	0.854999	0.808188	1.11085	0.93923	1.31143	1.72912	0.736132	0.69394
	P07759	Serpina3k	0.641269	0.548415	0.588586	0.898034	0.886342	1.49431	0.745372	0.575608	0.614859
	P07901	Hsp90aa1	1.03219	1.03184	1.10775	0.878713	0.759352	0.870305	0.878665	1.01022	0.926938
	P07903	Ercc1	1.05397	1.11689	1.17872	1.12466	1.13879	1.13045	0.980112	1.22574	1.15179
	P08003	Pdia4	0.909486	1.0772	1.34484	0.949981	0.880146	0.945533	0.998024	1.16845	0.958196
	P08030	Aprt	0.791151	0.804306	0.862557	1.2361	1.25287	1.24603	0.936668	0.951516	0.895913
	P08032	Spta1	NA	NA	NA	1.06186	0.996266	0.827662	1.29735	0.949854	1.17181
	P08071	Ltf	0.145097	0.130962	0.151386	0.481578	1.47351	2.0976	0.257428	0.197294	0.241739
	P08074	Cbr2	1.11485	0.957554	0.981762	1.01046	0.852212	1.10447	0.924686	1.0567	0.760148
	Q6PHU5	Sort1	1.328	1.17384	1.1273	0.788212	0.624806	0.655231	1.08337	1.17472	1.01184
	P08103	Hck	0.412634	0.518884	0.559601	1.13822	1.15496	1.66242	0.692698	0.63029	0.696423
	P08113	Hsp90b1	0.869363	1.00323	1.29006	0.997842	0.908399	0.994038	0.930327	1.15888	0.933439
	P08121	Col3a1	0.639869	0.485035	0.506265	1.09214	1.12326	1.42817	0.514957	0.572245	0.667534
	P08122	Col4a2	1.26547	0.827974	0.675113	1.26262	1.08026	1.17349	0.834578	0.533035	0.790833
	P08207	S100a10	1.05248	0.526292	0.684444	0.914447	0.737976	0.966777	0.878216	1.02922	0.97148
	Q9D5J6	Shpk	1.18573	1.32532	1.19547	0.732413	0.680455	0.69958	1.12686	1.00324	0.97748
	P08228	Sod1	1.10052	0.496322	0.797192	0.93491	0.903698	0.809	0.311318	0.930047	0.968378
	P08249	Mdh2	1.10416	1.16062	1.13558	0.969975	0.942557	0.781297	1.00802	1.11338	1.0856
	P08551	Nefl	1.03692	0.981825	0.851559	0.875647	1.11675	1.05551	1.1023	0.934076	1.06488
	P08553	Nefm	1.00326	1.04048	0.948887	0.910838	1.1045	1.01524	1.06635	0.997767	1.11469
	P08556	Nras	1.04997	1.19386	0.999076	NA	NA	NA	NA	NA	NA
	P08607	C4bpa	0.259221	0.138837	0.250796	1.24603	1.1762	1.97652	0.617744	0.487783	0.612428
	P08752	Gnai2	0.804044	0.863742	0.82407	1.01767	1.06734	1.24997	0.775665	0.922452	0.923721
	P08775	Polr2a	1.04993	1.05995	0.988334	0.975518	0.97903	1.01304	0.993677	0.933612	0.943671
	P08905	Lyz2	0.330536	0.381302	0.531868	NA	NA	NA	NA	NA	NA
	P35276	Rab3d	1.15121	1.24062	1.3505	0.751424	0.723344	0.662939	1.14822	1.33617	1.24231
	P09055	Itgb1	1.055	0.884194	0.853383	1.00248	1.10548	1.10521	1.04682	0.953665	1.00231
	P09103	P4hb	0.790411	0.83979	1.10479	1.04424	0.950138	0.864051	0.88108	0.993461	1.01607
	P09242	Alpl	0.504228	0.362936	0.281945	1.35496	1.7714	1.97766	0.565976	0.588459	0.648634
	P09405	Ncl	0.830985	0.990265	0.953903	1.07112	1.13376	1.2529	0.915925	0.988206	0.904021
	P09411	Pgk1	0.960705	1.02249	0.976722	1.10658	1.02029	1.10088	0.954989	1.06225	0.916808
	P09470	Ace	0.815192	0.753457	0.853026	1.04797	1.29884	1.23477	1.09786	0.963589	0.994098
	P09528	Fth1	0.68433	0.696025	0.931739	1.1295	1.22372	1.65239	0.882155	0.677278	0.672968
	P09581	Csf1r	0.640532	0.649102	0.82076	1.2251	1.33271	1.36183	1.0296	1.08053	1.0694
	P09602	Hmgn2	1.92386	1.37461	1.09528	0.556494	0.383847	1.24767	1.73582	1.14991	0.521809
	P09671	Sod2	1.02605	1.04842	0.988074	0.989263	1.19816	1.30618	0.992711	0.933969	0.947607
	P09803	Cdh1	1.19708	0.94703	0.97098	1.12183	1.02173	0.725829	1.17922	1.14869	1.13331
	P09925	Surf1	1.00221	1.11058	1.13189	1.14866	0.978989	0.888254	1.12601	1.1701	1.0891
	P09926	Surf2	NA	NA	NA	1.34355	1.32764	1.75266	1.33562	0.927522	1.10293
	P0C0A3	Chmp6	0.976256	1.08173	1.08612	1.09392	1.09071	1.05889	1.07943	1.1247	1.09536
	P0C605	Prkg1	1.04169	1.05066	1.02343	0.945501	0.9577	1.16498	1.03072	0.928071	1.07222
	P0C7T6	Atxn1l	NA	NA	NA	0.783142	0.794508	1.1646	0.652166	0.735825	0.784994
	P0C872	Jmjd7	NA	NA	NA	1.05283	1.23572	1.01638	1.03935	1.15261	0.991418
	P0CB42	Alkbh1	NA	NA	NA	0.74085	1.09691	0.896281	1.24306	0.948188	0.878895
	P0CG14	Chtf8	1.10925	0.904197	0.940089	1.19411	1.40216	1.22519	1.67456	1.09906	1.17035
	P0CW02	Ly6c1	0.468642	1.06582	1.03141	1.01374	1.08219	1.39294	1.71694	0.942631	0.896128
	P0DJE0	Pet100	1.06836	1.14764	0.990361	0.782168	0.853876	0.585897	1.18888	1.08438	1.01679
	P0DN34		0.957296	0.921516	1.02033	0.869389	0.918762	0.800916	1.27919	1.33408	1.17958
	P0DOV2		0.441314	0.436651	0.413825	1.31399	1.1159	1.43569	0.692952	0.526065	0.636291
	P10107	Anxa1	0.738675	0.772552	0.714095	1.07179	1.21658	1.59179	0.732439	0.712475	0.801598
	P10126	Eef1a1	0.969767	1.03811	1.04948	1.06842	1.01071	1.10758	0.908774	0.988686	0.952427
	P10404		1.00661	1.00091	0.944125	1.03454	1.02538	1.23132	0.72862	0.765958	0.759647
	P10493	Nid1	1.09334	0.847589	0.830399	1.14172	1.20235	1.1931	1.00329	0.732041	0.947144
	P10518	Alad	1.0908	0.851493	0.958932	0.879678	0.803529	0.853015	0.973545	1.07453	1.01212
	P10605	Ctsb	0.594073	0.601396	0.59358	1.15293	1.18504	1.54003	0.705001	0.743363	0.751392
	P10630	Eif4a2	1.11385	1.07672	1.23033	0.905208	0.921504	0.859843	1.46776	1.12947	1.28175
	P10637	Mapt	1.16363	1.12726	0.994176	1.3684	1.48401	1.31748	1.4343	1.02521	1.15843
	P10639	Txn	1.17254	0.670485	0.785358	1.00809	0.835854	0.603926	1.21592	1.24542	1.18166
	P10649	Gstm1	1.77597	1.62887	1.22525	0.779176	0.834753	0.732061	1.36143	1.26782	1.20773
	P10711	Tcea1	1.09895	1.0661	0.933259	0.982807	0.950399	0.993768	1.03807	1.00072	0.983077
	P10749	Il1b	NA	NA	NA	0.865599	0.985137	3.2098	0.479824	0.298965	0.275294
	P10810	Cd14	0.452746	0.307079	0.425101	1.01193	1.01021	2.36192	0.502913	0.424033	0.555109
	P10833	Rras	1.15063	1.08366	1.04341	0.975728	0.980168	1.08072	1.08908	0.974684	1.07974
	P10852	Slc3a2	0.824728	0.749751	0.927195	1.00389	0.976196	1.08815	0.755129	0.923732	0.81778
	P10922	H1f0	2.93224	2.83358	1.63682	0.940451	0.763016	0.7703	1.56149	1.17922	1.29258
	P11031	Sub1	1.18802	1.2945	1.45228	0.995671	1.10119	0.883258	1.05769	1.17705	1.02818
	P11087	Col1a1	0.938695	0.801345	0.708234	1.16327	1.16932	1.30351	1.17095	0.66003	0.780671
	P11103	Parp1	1.22518	1.07735	1.10853	0.733454	0.809995	1.21305	1.18902	1.06301	0.750944
	P11152	Lpl	0.781254	0.780536	0.898209	NA	NA	NA	NA	NA	NA
	P11157	Rrm2	0.931874	1.01878	1.45884	1.22524	0.985993	1.29589	0.775245	0.633672	0.696058
	P11247	Mpo	0.194861	0.0775195	0.188712	0.570896	1.11109	2.10981	0.299006	0.225177	0.288388
	P61211	Arl1	1.05229	1.23766	1.2399	0.781261	0.648511	0.591879	1.10193	1.14479	0.917327
	P11352	Gpx1	1.18659	1.02852	0.841502	1.012	1.03476	1.04476	0.931283	0.98912	1.04376
	P11404	Fabp3	0.950781	0.521299	0.499393	1.49239	1.38622	0.891148	0.948299	0.759559	1.03387
	P11438	Lamp1	0.841974	0.747297	0.987461	1.03029	1.07745	1.24378	0.806472	0.88507	0.813122
	P11440	Cdk1	0.8905	0.874112	0.932463	1.00341	0.904643	1.33325	0.62503	0.678659	0.699383
	P11499	Hsp90ab1	1.04568	1.01292	1.07627	0.961124	0.922244	0.919297	0.930491	0.992672	0.984777
	P11531	Dmd	1.0377	0.994133	0.951291	1.02932	1.1263	1.01457	1.11725	0.972083	1.13632
	P11589	Mup2	0.972414	0.691043	0.798433	NA	NA	NA	NA	NA	NA
	P11627	L1cam	0.985205	0.803555	0.764091	0.946797	1.0091	0.992093	1.00555	0.874646	0.898836
	P11672	Lcn2	0.215195	0.243972	0.164589	0.52082	1.2561	2.03631	0.290802	0.220557	0.239993
	P11679	Krt8	1.20707	1.34319	1.01242	NA	NA	NA	NA	NA	NA
	P11680	Cfp	NA	NA	NA	1.29661	1.29115	2.12046	0.694921	0.544952	0.643668
	P11688	Itga5	1.00156	0.690513	0.724022	0.991227	0.984627	1.3386	0.693032	0.798243	0.818092
	P11725	Otc	1.58671	2.04974	1.48799	0.638126	0.752743	0.243823	2.00463	1.4354	1.53968
	P11798	Camk2a	NA	NA	NA	1.02876	1.16083	1.08221	1.15403	0.909277	1.17339
	P11835	Itgb2	0.418159	0.451138	0.510594	1.03061	1.17519	1.61625	0.605171	0.517034	0.558798
	P11859	Agt	0.420453	0.332696	0.406381	1.20677	1.304	1.09105	0.679882	0.509938	0.55285
	Q9JKA5	Gpa33	1.2645	1.17949	1.08921	0.79592	0.674294	0.57512	1.0417	1.3055	1.07085
	P11911	Cd79a	NA	NA	NA	0.588485	0.654643	1.83147	0.496174	0.62566	0.41568
	Q5RI75	Rasef	1.34521	1.31557	1.11469	0.845647	0.702307	0.64767	1.2389	1.30386	1.26661
	P11930	Nudt19	1.28959	1.38937	1.15777	1.02027	1.03114	0.889713	1.19884	1.06978	1.02092
	P11942	Cd3g	NA	NA	NA	0.85029	0.945609	1.75458	0.444841	0.547928	0.649209
	P11983	Tcp1	0.982004	1.03199	1.01519	1.04058	0.983296	1.04788	0.93868	0.971008	0.918014
	P12023	App	0.889999	0.902459	0.965043	1.0386	1.08248	1.02619	1.02029	0.998663	1.04265
	P12032	Timp1	NA	NA	NA	1.08467	1.62833	1.97363	0.628854	0.460641	0.575959
	P12246	Apcs	0.0676595	0.0420145	0.0347478	1.56038	1.62899	2.25041	0.235182	0.131154	0.177963
	Q99KK2	Cmas	1.14648	1.45092	1.26733	0.801411	0.77067	0.678273	1.1112	1.23523	1.22218
	P12367	Prkar2a	1.12313	1.182	1.07007	0.978331	0.990221	0.905095	1.11782	1.11826	1.10612
	P12382	Pfkl	1.10526	1.13111	1.05025	1.13694	1.01143	0.846397	1.02116	1.08782	1.05553
	P12710	Fabp1	0.364377	0.872608	0.471051	NA	NA	NA	NA	NA	NA
	P12787	Cox5a	0.905289	0.371358	0.565979	0.701164	0.541803	0.395777	1.57222	1.06199	1.19824
	P12804	Fgl2	0.853181	0.956377	0.821424	1.02744	1.06753	0.88689	1.32479	1.07806	1.25586
	P12815	Pdcd6	1.09074	0.990673	0.939498	0.986484	0.881307	1.03156	1.09441	1.09529	1.01991
	P12849	Prkar1b	NA	NA	NA	0.811981	1.60264	1.66947	0.859575	0.719852	0.549826
	P12960	Cntn1	0.80524	0.90432	0.9752	0.926298	1.04112	0.989882	0.974178	0.892108	1.11009
	P12961	Scg5	NA	NA	NA	1.71973	1.8694	0.644683	3.42248	2.34658	2.393
	P12970	Rpl7a	0.817496	1.04385	1.03099	1.01765	1.12135	0.957155	0.917247	1.02467	0.984872
	P13020	Gsn	1.28725	1.27343	1.25931	0.762324	0.827906	0.867905	1.0226	1.1148	1.04981
	P13379	Cd5	NA	NA	NA	1.23598	1.28454	1.67152	0.608437	0.476648	0.713454
	P13405	Rb1	1.32906	1.2902	1.43915	0.957501	0.827666	0.978325	0.927935	0.957811	1.02508
	P13439	Umps	1.20849	1.24063	1.13727	0.902805	0.851555	0.988971	0.922457	0.944365	0.912416
	P13504	Il1r1	NA	NA	NA	1.07406	1.34826	2.48116	0.738542	0.527019	0.530152
	P13595	Ncam1	1.01227	0.896388	0.832673	0.94913	1.06963	1.13203	1.04158	0.923959	0.974325
	P13597	Icam1	0.585733	0.563235	0.599759	1.1654	1.35376	1.58848	0.701708	0.708453	0.702752
	P13634	Ca1	1.04559	0.934409	0.818436	1.80777	2.28744	0.947034	0.789602	1.02357	0.97853
	P13707	Gpd1	1.47375	1.12349	1.0584	0.923566	0.710612	0.682151	1.14769	1.12498	1.12621
	P13808	Slc4a2	NA	NA	NA	1.04442	1.00062	0.790576	1.32227	1.20702	1.30042
	P13864	Dnmt1	0.92855	0.9269	0.917941	0.930579	0.899109	1.31101	0.846239	0.848483	0.88223
	P14069	S100a6	1.89741	0.58778	0.618167	0.922869	0.701424	0.589616	2.04582	1.17061	1.15008
	Q9JI67	B3galt5	0.975368	1.23885	1.18156	0.750005	0.646329	0.5811	1.16034	1.40623	1.51217
	P14106	C1qb	0.599346	0.593825	0.497054	1.16476	1.12821	1.65236	0.794533	0.67225	0.70943
	P14115	Rpl27a	0.887581	1.03412	0.973391	0.939639	1.02957	0.857984	0.746435	0.982578	1.02541
	P14131	Rps16	0.851965	0.962637	0.996259	0.994255	1.0189	0.979499	0.988787	1.05477	1.04868
	P14148	Rpl7	0.778124	0.937533	1.01611	0.977933	0.96664	0.98081	0.871764	0.953616	0.91999
	P14152	Mdh1	1.06696	1.14351	1.16337	0.904819	0.892017	0.775975	1.0779	1.10332	1.08534
	P14206	Rpsa	0.900157	0.981889	1.06204	0.973815	0.978491	1.03154	0.893166	0.942186	0.895327
	P14211	Calr	0.877017	0.959086	1.22169	0.969332	0.946705	0.90387	0.900631	1.08399	1.02371
	Q5SUC9	Sco1	1.28656	1.29484	1.15436	0.763571	0.730475	0.688078	1.0784	0.981615	0.94387
	P14234	Fgr	0.431603	0.487868	0.615783	0.903053	1.15584	1.57178	0.687282	0.547544	0.66136
	P14404	Mecom	NA	NA	NA	0.958214	1.01595	0.8356	1.1947	1.07958	1.15298
	P14432	H2-T3	NA	NA	NA	1.52967	1.71447	0.507976	1.53113	1.12501	1.78511
	P14483	H2-Ab1	0.716785	0.758922	1.01533	0.626077	0.559584	0.7141	0.682011	0.731981	0.700142
	P14576	Srp54	0.899774	0.966848	1.08721	0.973527	0.935942	0.953742	0.948165	0.997855	0.994533
	P14602	Hspb1	0.915201	0.6769	0.856933	0.887859	1.10548	1.41089	0.726451	0.872266	0.937212
	P14685	Psmd3	0.92634	0.986395	0.957199	1.03163	1.03732	1.11557	0.883042	0.980646	0.919454
	P14733	Lmnb1	0.995971	0.981837	0.968553	0.905886	0.995959	1.12221	0.950347	0.920194	0.896513
	P14824	Anxa6	0.982466	1.00328	0.994426	1.04757	1.10407	1.24188	0.91367	0.869891	0.946052
	P14847	Crp	NA	NA	NA	1.6408	1.16995	1.61567	0.353377	0.208451	0.339176
	P14869	Rplp0	0.882796	1.04251	1.0839	0.991035	0.997489	1.01924	0.919061	0.96992	0.921413
	P14873	Map1b	0.868346	0.717688	0.786342	1.0399	1.13964	1.14258	0.961973	0.868568	0.970458
	P14901	Hmox1	0.462342	0.572172	0.461365	1.1085	1.31739	1.88257	0.82115	0.601291	0.754564
	P15105	Glul	1.12133	1.31861	1.18532	0.821057	0.887599	1.05837	1.00742	1.16226	1.12539
	P15208	Insr	1.11705	1.06516	0.950499	0.951552	0.940261	0.883386	1.13234	1.07043	0.993449
	P15261	Ifngr1	1.01635	0.929149	0.775196	1.08706	0.947324	0.923644	1.05269	0.944213	0.933511
	P15306	Thbd	1.30333	0.979689	1.01939	0.905982	0.80301	0.603806	1.29821	1.18124	1.16196
	P15307	Rel	0.842552	0.683671	0.776186	1.08149	0.89759	1.45274	0.800705	0.697879	0.723757
	P15327	Bpgm	0.987467	1.14454	0.982902	1.22728	1.05623	0.732283	1.13064	1.01751	1.20407
	P15331	Prph	0.840141	0.802666	0.773877	0.951826	1.33564	1.22249	0.996586	0.808652	0.947557
	Q920E5	Fdps	1.13444	1.25809	1.32172	0.828831	0.619534	0.734966	0.938519	1.30389	1.07878
	P15508	Sptb	1.13401	1.16552	1.01318	1.10614	1.06918	0.725419	1.05007	0.873925	1.10794
	P15532	Nme1	0.791315	0.777525	0.998437	0.713099	0.61867	0.943187	0.607403	0.862215	0.731441
	P15535	B4galt1	1.0833	0.776794	0.932209	1.13428	1.08481	1.068	1.03253	1.04535	1.09498
	P15626	Gstm2	1.3819	1.38567	1.29136	0.644712	0.66819	0.852167	0.833748	1.12235	1.00486
	P15864	Hist1h1c	2.1572	2.01325	1.26928	0.893596	0.766414	1.1786	1.51636	0.864865	0.77715
	P15920	Atp6v0a2	1.01546	1.02326	1.09016	1.00124	0.928932	0.82222	1.03713	1.08073	1.14094
	P15947	Klk1	1.68771	1.48967	1.74773	0.575543	0.827718	0.344091	1.33119	1.58186	1.63115
	P16014	Chgb	1.11472	0.987755	0.991571	0.739	0.635888	0.965366	1.95655	1.36874	1.28292
	P16015	Ca3	2.01527	0.790586	0.81013	1.58863	0.732801	0.469093	1.53106	0.681189	1.45851
	Q91VU1	Yipf1	1.0672	1.35758	1.24988	0.685641	0.763505	0.736231	1.07916	1.1554	1.08263
	P16054	Prkce	0.99773	1.10274	0.995598	1.00192	1.11515	1.20058	1.2644	1.08973	1.15936
	P16056	Met	1.15993	1.15629	1.27383	1.01285	0.882615	0.747054	1.19764	1.19092	1.00145
	P16110	Lgals3	1.33649	1.31505	1.11246	1.11697	1.02933	0.78053	1.15795	1.15566	1.0433
	P16125	Ldhb	0.787565	0.853757	0.888386	1.15408	1.24294	1.09288	0.949845	0.88766	1.0494
	P16254	Srp14	0.917541	1.003	1.10534	0.951203	1.02677	1.02534	1.02152	1.0181	0.900781
	P16294	F9	0.364706	0.36518	0.35544	1.27703	0.97789	1.85281	0.525062	0.456129	0.526456
	P16301	Lcat	NA	NA	NA	1.11179	1.13714	1.90122	0.340912	0.3663	0.443788
	P16330	Cnp	0.96035	1.00949	0.914884	0.870317	0.829746	1.10174	0.683692	0.854583	0.821474
	Q8K2B3	Sdha	1.28416	1.37451	1.17431	0.682015	0.830531	0.76964	1.02541	1.083	1.02224
	P16406	Enpep	0.728501	0.574084	0.656623	1.21292	1.41462	1.18911	0.870328	0.670269	0.902534
	P16460	Ass1	0.991089	1.02768	0.896909	0.841181	0.931789	1.19473	0.900688	0.960795	0.874197
	P16546	Sptan1	1.15754	0.989827	0.987474	0.927136	1.00756	0.978341	0.998882	0.952926	0.994358
	P16675	Ctsa	1.21627	1.20142	1.12741	0.939599	0.94437	1.06958	1.02788	0.998511	0.960333
	P16858	Gapdh	0.875302	0.943057	0.970991	1.16759	1.22848	1.13346	0.917773	1.04806	0.984676
	P16879	Fes	0.696046	0.648818	0.705279	1.04119	1.03095	1.45454	0.754779	0.685467	0.751267
	P16951	Atf2	NA	NA	NA	1.18311	0.865364	1.12809	1.20995	1.14938	1.22403
	P17047	Lamp2	0.670731	0.442916	0.592512	1.04151	1.09638	1.2905	0.895048	0.840247	0.794303
	P17095	Hmga1	1.4488	1.17095	1.06253	0.97535	0.81228	1.06155	1.20854	1.16741	0.864184
	P17156	Hspa2	0.899228	0.839343	0.822414	0.913589	1.17623	1.78918	0.803184	0.848178	0.894542
	P17182	Eno1	0.901266	0.930295	0.91472	1.3958	1.33377	1.14625	0.970317	1.029	1.0241
	P17183	Eno2	NA	NA	NA	0.949401	1.20833	1.04938	0.897604	0.885735	1.06766
	P17225	Ptbp1	0.969423	1.14164	1.06691	1.0058	0.916902	0.97172	0.977428	0.977326	0.952674
	Q91YP0	L2hgdh	1.30965	1.27719	1.34767	0.784619	0.826815	0.737436	1.22845	1.22014	1.15092
	P17427	Ap2a2	0.89973	0.976287	0.936068	1.13565	1.2195	1.12057	0.978204	0.888448	0.989597
	P17439	Gba	0.855258	0.923782	0.836942	1.15725	1.18426	1.13478	1.01961	1.04128	0.96369
	P17563	Selenbp1	1.68705	1.54021	1.39823	0.4116	0.428087	0.472835	1.19925	1.28373	0.990313
	P17665	Cox7c	1.21276	1.32257	1.07385	0.925223	0.98223	0.605635	1.18641	1.26692	1.15151
	P17710	Hk1	1.15096	1.16803	1.09182	0.941093	0.945994	0.874388	1.00835	1.06901	1.02294
	P17742	Ppia	1.04906	1.02411	0.97478	1.03756	1.13874	1.09009	1.10267	1.01612	0.987566
	P17751	Tpi1	0.964376	0.962787	1.00809	1.06216	1.04099	0.915096	1.02538	1.09617	1.01744
	P17809	Slc2a1	0.961816	0.893634	1.00179	1.36856	1.16123	1.17205	0.987567	0.99115	0.858789
	P17892	Pnliprp2	0.352865	0.392313	1.96882	0.196301	0.14592	0.309147	0.383391	0.246064	0.202436
	P17918	Pcna	0.993648	0.975708	1.00416	0.915909	0.854709	1.18451	0.747061	0.787136	0.774824
	P18052	Ptpra	1.04049	1.03889	1.04669	1.05545	1.12613	1.00559	1.11979	1.03363	1.00888
	Q9D3N8	Grtp1	1.24755	1.36331	1.10419	0.843639	0.721825	0.677091	1.08399	1.22955	1.07572
	P18155	Mthfd2	0.57243	0.491974	0.901458	1.04992	0.952063	1.05001	0.746607	0.768415	0.879114
	P18181	Cd48	0.438465	0.517947	0.780864	1.00131	0.925432	1.43247	0.6912	0.719603	0.840527
	O88343	Slc4a4	1.51397	1.27344	1.13537	0.880913	0.798531	0.717142	1.09185	1.15902	1.09263
	P18293	Npr1	1.75607	0.703297	0.791193	NA	NA	NA	NA	NA	NA
	P18406	Cyr61	NA	NA	NA	1.23307	1.21608	0.908256	0.878966	0.728746	1.35189
	P18419	Svs4	0.397992	0.235465	0.269839	0.306726	0.319817	2.10328	1.00372	3.30268	0.295514
	P18572	Bsg	1.35342	1.11249	1.06794	1.03594	1.00409	0.786357	1.2227	1.20803	1.06562
	P18608	Hmgn1	1.93228	1.35972	1.20386	0.776478	0.647479	0.993621	1.31904	1.27321	0.791836
	P18653	Rps6ka1	0.971332	1.17622	1.09771	0.981695	0.890099	0.83134	1.12686	1.14948	1.07914
	P18654	Rps6ka3	1.16448	1.08492	0.949703	1.03604	1.05316	1.04658	1.11005	1.07965	1.08582
	P18760	Cfl1	0.808247	0.881408	0.893913	1.13786	1.21898	1.28099	0.782595	0.893584	0.888204
	P18761	Ca6	0.178749	0.105521	0.155931	0.729966	0.672241	0.881252	0.827076	0.367444	0.164346
	P18828	Sdc1	0.908944	0.625684	1.22708	1.07375	1.20288	1.54579	0.91594	0.90106	0.734204
	P18872	Gnao1	0.828921	0.880529	0.857041	1.01835	1.20139	1.12353	0.970539	0.845704	0.95468
	P19096	Fasn	1.29149	1.23394	1.2212	0.811383	0.696663	0.781299	1.01637	1.09258	0.966571
	P19137	Lama1	0.61763	0.520496	0.608079	1.56656	1.67088	1.89901	0.693758	0.534144	0.751993
	P19157	Gstp1	0.978278	0.967731	1.06259	0.966388	0.970773	0.944615	1.21518	1.1259	1.07629
	P19182	Ifrd1	1.11178	0.992239	0.912267	0.7576	1.12831	1.20063	1.2492	0.895236	0.988318
	Q99L20	Gstt3	1.26478	1.41511	1.34579	0.837731	0.849391	0.807054	1.27076	1.18082	1.18745
	P19253	Rpl13a	0.823691	0.936535	0.982961	1.0051	0.989793	1.00535	0.851279	0.954663	0.926523
	P19258	Mpv17	0.896374	1.03176	1.05685	1.21643	0.955313	1.20179	1.11097	1.03398	1.11525
	P19324	Serpinh1	0.767834	0.594392	0.602113	1.30387	1.1904	1.17402	0.696656	0.740957	0.88881
	P19426	Nelfe	1.05825	1.09442	0.916977	1.07486	1.23927	1.12465	1.08672	0.991427	1.09082
	P19437	Ms4a1	0.734408	0.739557	0.849503	0.672016	0.854967	1.85142	0.480491	0.502149	0.380267
	P19467	Muc13	1.04625	0.894185	0.941711	1.05456	0.947529	0.894061	1.25234	1.16216	1.17754
	P19536	Cox5b	1.31559	1.0495	1.11078	0.720139	0.719781	0.599795	1.88039	1.17491	1.07005
	P19639	Gstm3	1.86091	1.71703	1.52216	0.65716	0.648917	0.432148	1.57118	1.39882	1.29311
	P19783	Cox4i1	1.14455	1.18101	1.25812	0.873143	1.00735	0.65169	1.25981	1.29734	1.20829
	P19973	Lsp1	0.667752	0.614849	0.861431	0.783659	0.731472	1.29635	0.583097	0.606439	0.593776
	P20029	Hspa5	0.817566	0.90257	1.19305	0.987375	0.924946	0.916803	0.967767	1.06495	0.991115
	P20060	Hexb	1.7033	1.77448	1.58494	0.528033	0.535601	0.77903	1.18339	1.25665	0.846537
	P20108	Prdx3	1.07882	1.10424	1.24138	0.959428	0.919944	0.764036	1.14206	1.11408	1.05705
	P20152	Vim	1.10762	0.912494	0.949882	1.02717	1.29579	1.15392	0.953131	0.79428	0.988034
	P20352	F3	1.09079	1.01771	1.01067	0.963059	1.04293	0.89938	1.22603	1.21066	1.25721
	P20357	Map2	NA	NA	NA	1.08112	0.651624	0.685218	1.40893	0.909818	1.15789
	P20444	Prkca	0.913185	1.05392	1.03215	0.984391	0.963195	0.755881	1.04541	1.12837	1.16757
	P20491	Fcer1g	0.32239	0.278876	0.412791	1.22534	1.03148	1.81852	0.493883	0.520206	0.61029
	P20664	Prim1	0.875749	0.990011	0.98929	0.875881	0.816964	1.05679	0.818573	0.859504	0.864893
	Q8C7H1	Mmaa	1.25958	1.30623	1.2103	0.83005	0.796924	0.714827	1.18187	1.19625	1.08782
	P21107	Tpm3	1.06458	0.443777	0.746259	1.07478	1.33496	1.1599	0.995847	0.978429	0.940203
	P21126	Ubl4a	1.0017	1.12239	1.03191	1.08984	1.10352	1.05488	0.87598	0.971532	1.07123
	P21180	C2	0.732036	0.669585	0.652522	1.41135	1.07208	1.096	0.786743	0.656462	0.839276
	P21271	Myo5b	1.14454	1.27927	1.11618	1.10612	0.992544	0.787615	1.12839	1.101	1.1816
	P21278	Gna11	1.03307	1.04052	0.982146	0.978455	0.979717	0.839603	0.888417	1.07625	1.01788
	P21279	Gnaq	1.06441	0.974673	1.02284	0.958217	1.03053	1.10316	0.877883	1.01129	1.03746
	P21300	Akr1b7	1.09252	1.06	0.991749	1.16735	1.09937	1.01317	0.981564	1.00302	0.891592
	P21447	Abcb1a	1.25711	1.34143	0.9544	0.786281	1.1361	0.734843	1.69884	1.43022	1.29405
	P21460	Cst3	0.891737	0.895182	0.847486	0.82909	0.964115	0.962298	0.782978	0.983871	0.903697
	P21550	Eno3	2.42954	1.57385	1.45837	0.354485	0.307361	0.481637	1.45926	1.38623	0.834782
	P21614	Gc	0.479349	0.461106	0.388514	1.18395	1.28371	1.1786	0.566666	0.432644	0.475989
	P21619	Lmnb2	1.19592	1.16489	1.10205	0.92152	0.978612	0.916764	1.13976	0.983126	1.02611
	P21661	Pcsk2	NA	NA	NA	1.02326	1.39499	1.22422	1.09545	0.860855	1.02255
	P21956	Mfge8	0.881121	0.868028	1.19426	0.905332	1.06361	1.4554	0.567381	0.654261	0.585761
	P21958	Tap1	0.562467	0.738108	0.680202	1.00667	0.911685	1.20453	0.703564	0.671485	0.806947
	P21981	Tgm2	0.946538	0.865548	0.902807	1.00612	0.967638	1.16228	1.03014	1.05765	0.945553
	P21995	Emb	0.384631	0.246846	0.385408	1.22206	1.24861	1.52126	0.698077	0.506786	0.667075
	P22005	Penk	NA	NA	NA	0.933017	1.63231	2.13085	0.967702	0.707736	0.931924
	P22315	Fech	1.17008	1.22285	0.997153	0.720812	0.89322	1.02646	0.859335	0.87074	0.856151
	P22366	Myd88	0.75739	0.853585	0.80162	1.16392	1.12713	1.21841	0.923967	0.870181	0.951458
	P22437	Ptgs1	0.972083	1.01492	0.974583	1.09394	1.12287	1.16111	0.94154	0.907262	1.04992
	P22599	Serpina1b	0.738941	0.709171	0.501831	1.16279	1.23901	1.19148	0.750886	0.579034	0.637387
	P22682	Cbl	0.8181	0.803028	0.936215	1.06452	1.00678	1.22485	0.985202	0.907643	0.936515
	P22777	Serpine1	NA	NA	NA	0.793761	0.987133	1.77873	0.599554	0.519993	0.609446
	P22892	Ap1g1	1.02634	1.07786	1.06597	0.931565	0.882399	0.904196	0.927429	1.05046	0.983118
	P22907	Hmbs	1.10969	0.937015	1.00409	1.02397	0.974711	0.925993	1.00568	1.06052	0.987527
	P23116	Eif3a	0.93635	0.993425	0.986652	0.955536	0.933188	1.11563	0.961972	0.979168	0.93923
	P23188	Furin	0.822347	1.10984	1.09208	NA	NA	NA	NA	NA	NA
	P23198	Cbx3	1.16423	1.09694	1.10467	0.875744	0.825218	1.00321	1.04976	1.04068	0.890743
	P23242	Gja1	1.15135	0.996168	1.0194	1.13783	1.58079	2.21777	1.0291	0.672325	0.797814
	P23249	Mov10	0.682171	0.803628	0.893418	1.41679	1.47669	0.960669	1.26715	0.973017	1.0592
	P23475	Xrcc6	1.31452	1.33898	1.15506	0.8402	0.910614	0.898062	1.11551	1.13287	1.02347
	P23492	Pnp	0.891124	0.942761	0.947107	1.06148	0.992386	1.09076	0.897284	0.957996	0.938117
	P23506	Pcmt1	0.973288	0.969387	0.9304	1.05741	1.06522	1.07158	1.03372	0.920353	1.02211
	Q9D4V7	Rabl3	1.1482	1.29511	1.29387	0.795778	0.73017	0.79567	1.12332	1.05022	0.986262
	P23611	Irf8	0.858866	0.950129	0.777145	1.01973	0.913251	1.12167	0.834134	0.786875	0.862706
	P23780	Glb1	1.26112	1.40663	1.37313	0.772677	0.77726	0.740229	1.28493	1.20165	1.12203
	P23881	Tcea3	1.15617	1.11776	1.17048	0.896032	0.89745	0.48823	1.5062	1.3373	1.45524
	P23927	Cryab	1.02895	0.968697	0.916496	1.09001	1.15792	1.14566	0.902512	0.884281	1.09377
	P23950	Zfp36l1	0.794769	0.61838	0.900231	NA	NA	NA	NA	NA	NA
	P23953	Ces1c	0.510092	0.560285	0.407382	1.06847	1.10681	1.24142	0.718337	0.541885	0.661301
	P24063	Itgal	0.623114	0.570859	0.685373	0.905546	0.942183	1.3717	0.69889	0.642927	0.674568
	P24270	Cat	1.07253	1.01611	0.917801	1.06061	1.04744	0.784718	0.946333	0.897037	0.969038
	P24369	Ppib	0.915984	1.00959	1.19877	0.961882	0.949601	0.879334	1.05737	1.12342	1.08411
	P24452	Capg	0.69141	0.678699	0.688824	1.34508	1.3894	1.60302	0.657502	0.779576	0.714005
	P24456	Cyp2d10	1.91566	1.27572	1.25029	0.810248	0.745791	0.818756	1.59286	1.59186	1.67828
	P24457	Cyp2d11	NA	NA	NA	0.98731	1.20339	1.25397	1.19554	0.981409	1.07904
	P24472	Gsta4	1.05495	1.14079	1.03169	1.01603	1.12536	0.75188	1.0414	0.952768	1.1072
	P24527	Lta4h	1.131	1.1296	1.08198	0.821705	0.869437	1.00197	0.906738	0.992501	0.907879
	P24529	Th	NA	NA	NA	1.14545	1.14343	1.05168	1.24299	1.07255	1.23775
	P24547	Impdh2	0.872008	0.818584	0.917262	0.914352	0.957166	1.31289	0.747752	0.794874	0.780295
	P24549	Aldh1a1	0.965485	0.993085	1.03851	0.999968	1.32775	0.941967	0.986773	1.0176	1.14373
	Q99JF5	Mvd	1.12504	1.24206	1.23071	0.824122	0.690532	0.756738	1.04742	1.26603	0.9823
	P24668	M6pr	1.0156	0.978596	1.01094	0.9123	0.870449	1.05501	0.802546	0.928	0.91011
	P24788	Cdk11b	1.02751	1.00743	0.960109	1.07141	1.02891	1.02534	0.95286	1.05836	1.0195
	P24822	Iap	0.221299	0.221074	0.163783	NA	NA	NA	NA	NA	NA
	P25085	Il1rn	1.1891	1.10748	0.956525	0.936392	1.07631	1.40434	0.895662	1.05191	0.674155
	P25206	Mcm3	1.03781	1.01795	0.987231	0.999674	0.922938	1.1103	0.871537	0.9248	0.868679
	P25425	Pou2f1	NA	NA	NA	1.26097	0.999601	1.08706	1.26776	1.12407	1.1005
	P25444	Rps2	0.850863	0.956608	1.02462	0.972586	1.01235	0.997361	0.881934	0.99132	0.974361
	P25785	Timp2	NA	NA	NA	1.19359	1.4477	1.36864	0.734994	0.726562	0.85859
	P25799	Nfkb1	0.900379	0.99143	0.926035	1.0761	1.08145	1.13589	0.956781	0.910854	1.00812
	P25911	Lyn	0.750325	0.678032	0.87487	0.994376	0.952508	1.29115	0.837292	0.861302	0.853387
	P25976	Ubtf	1.16571	1.14915	1.21028	0.983287	1.19713	0.901702	1.1907	1.10389	1.04936
	P26011	Itgb7	0.770413	0.760211	0.937819	1.01363	0.974991	1.13498	0.995924	0.797809	0.98069
	P26039	Tln1	0.939473	0.858839	0.912695	0.93669	1.12374	1.2583	0.914697	0.901861	0.978692
	P26040	Ezr	1.27961	1.36411	1.35242	0.872174	0.826782	0.857055	1.18414	1.24954	1.13219
	P26041	Msn	0.768752	0.734097	0.76128	1.13409	1.32486	1.58829	0.753553	0.787738	0.84577
	P26043	Rdx	1.01452	0.925881	0.933976	0.972622	1.05803	1.25878	0.892011	0.84107	0.879152
	P26150	Hsd3b3	1.03117	1.22049	1.05505	1.29947	1.49414	0.460152	1.49992	1.41633	1.56826
	P26151	Fcgr1	0.416638	0.465939	0.302372	1.5773	1.47881	1.58969	1.21672	0.924013	1.14343
	P26231	Ctnna1	1.00585	1.09477	0.960311	1.16928	1.1017	0.854999	1.05477	1.02458	1.04769
	P26262	Klkb1	0.679307	0.749179	0.779457	1.00433	0.957467	1.04395	0.792644	0.597957	0.717707
	P26339	Chga	1.14716	0.724141	0.804104	0.558739	0.42641	0.677521	2.12406	1.38655	1.26863
	P26350	Ptma	0.643941	0.947043	1.27077	1.05081	0.724783	0.693113	1.74864	1.28335	0.960514
	P26361	Cftr	0.967998	0.984579	1.03772	1.08645	0.944463	1.0414	1.00012	0.867543	0.836416
	P26369	U2af2	1.04209	1.26437	1.07022	1.06161	1.04188	1.07982	0.940039	1.08494	1.05475
	P26443	Glud1	1.05629	1.13388	1.08102	0.936665	1.02226	0.92448	1.06667	1.05047	1.08972
	P26450	Pik3r1	0.938496	0.905415	0.904356	1.03053	1.05487	1.12568	0.9386	0.869303	0.908465
	P26516	Psmd7	1.00294	1.06097	0.946879	0.985055	0.956681	0.975911	0.9457	0.926158	0.848707
	P16332	Mut	1.17484	1.2748	1.19015	0.83656	0.791036	0.673329	1.16499	1.1818	1.09013
	P26638	Sars	0.957638	1.02728	1.12127	0.975982	0.878696	0.966641	0.885036	0.999241	0.932428
	P26645	Marcks	1.32463	1.11637	0.923952	0.990601	0.925564	1.06619	1.30975	0.843665	0.879309
	P26883	Fkbp1a	0.990233	0.538971	0.61638	1.09303	1.13884	1.09039	0.995553	0.941618	1.04046
	P27005	S100a8	0.126953	0.0801805	0.173808	0.350914	0.921109	2.13695	0.148414	0.133365	0.143134
	P27046	Man2a1	1.03074	1.03172	1.04429	0.987421	0.983021	1.0682	0.897637	0.965682	0.898042
	P27546	Map4	1.08656	0.96313	0.88919	1.3174	1.09177	0.979749	1.48946	0.961361	1.10963
	P27600	Gna12	0.975167	1.17468	0.926923	1.27109	1.28276	1.11738	1.05237	1.09238	1.1448
	P27601	Gna13	1.00522	0.927423	0.934397	0.992016	1.01505	0.924961	0.994485	1.06664	0.953208
	P27612	Plaa	0.90702	0.937449	0.942313	1.04886	1.05233	1.08938	0.890899	0.954789	0.947315
	P27641	Xrcc5	1.15409	1.19746	1.02267	0.783823	0.789224	0.825291	1.04757	1.03202	0.959531
	P27659	Rpl3	0.864563	1.03581	0.991352	1.00755	1.02881	0.959011	0.876988	0.982705	0.976066
	P27661	H2afx	1.59888	1.33409	1.05863	0.894646	0.7138	0.868038	1.39434	1.21911	0.972474
	P27773	Pdia3	0.84826	0.921481	1.19031	1.02086	0.985367	0.857458	1.05786	1.14338	1.13441
	P27784	Ccl6	1.06744	1.15497	1.44176	0.502353	0.755313	0.436381	1.21488	1.50666	1.53003
	P27808	Mgat1	0.986067	1.20025	1.29487	0.972108	1.04682	1.01762	1.04101	1.13904	1.01366
	P27870	Vav1	0.519805	0.564697	0.716236	0.904135	0.977078	1.66235	0.570054	0.621061	0.654592
	P27931	Il1r2	NA	NA	NA	0.962563	1.17725	2.54765	0.828729	0.592325	0.598683
	P28028	Braf	NA	NA	NA	1.28626	0.907877	0.922666	1.3518	1.22719	1.00915
	P28033	Cebpb	NA	NA	NA	1.09452	1.55838	2.36103	1.27501	0.546095	0.753985
	P28063	Psmb8	0.539415	0.617617	0.544106	0.846746	0.812228	1.02193	0.67227	0.702304	0.859182
	P28076	Psmb9	0.606149	0.643043	0.586881	NA	NA	NA	NA	NA	NA
	P28230	Gjb1	NA	NA	NA	0.754243	0.741706	0.945263	1.04737	0.940735	0.883165
	P28271	Aco1	1.16615	1.18185	1.10063	0.930254	0.920295	0.876325	1.07451	1.10969	1.0173
	P28293	Ctsg	NA	NA	NA	0.693072	1.20975	1.92094	0.608589	0.560524	0.535341
	P28352	Apex1	1.05704	1.24491	1.07632	0.955203	1.01481	1.0561	1.09488	1.0441	1.04535
	P28474	Adh5	0.997389	0.997343	0.983302	0.974323	1.02706	0.900046	0.897445	0.908248	0.980931
	P28574	Max	0.947811	0.6453	0.724889	1.06421	1.20636	1.15782	0.985251	0.979707	0.960075
	P28650	Adssl1	0.455437	0.482836	0.508184	1.19551	1.2125	2.03725	0.596824	0.542487	0.636492
	P28651	Ca8	NA	NA	NA	1.51502	1.66008	0.514208	1.01139	0.916732	1.49839
	P28652	Camk2b	NA	NA	NA	0.914188	1.18703	0.986362	1.12632	0.982048	1.07718
	P28653	Bgn	1.05888	0.914071	0.900846	0.997693	1.10409	1.20012	1.04338	0.881733	0.920071
	P28654	Dcn	0.816575	0.807565	0.738632	0.960201	1.08091	1.38249	0.918304	0.776917	0.773758
	P28656	Nap1l1	0.789006	0.708956	0.834808	1.05491	0.970091	1.20328	0.654943	0.814127	0.805238
	P28658	Atxn10	0.908229	0.90072	0.826688	1.0096	1.08624	1.18532	0.844279	0.870698	0.866072
	Q0VDN7	Rundc1	1.18614	1.24538	1.32368	0.844713	0.775926	0.766599	1.14217	1.23784	1.19904
	P28660	Nckap1	1.05759	1.10108	1.00799	1.05943	1.05475	1.01531	1.03664	1.02952	1.03377
	P28661	2025-09-04	1.09718	1.22025	0.99811	0.989967	1.0462	1.04994	1.23165	0.994373	1.07918
	P28663	Napb	NA	NA	NA	0.915485	1.10887	1.14479	0.932082	0.902639	0.984159
	P28665	Mug1	0.52387	0.516604	0.429916	1.15487	1.11871	1.42518	0.53454	0.415744	0.485385
	P28667	Marcksl1	0.852604	0.675313	0.607746	1.12158	1.13103	1.1599	0.959118	0.477401	0.614892
	P28704	Rxrb	NA	NA	NA	0.922338	0.770293	0.868547	0.880863	0.936108	1.14698
	P28738	Kif5c	1.92062	1.68463	1.16153	0.982233	1.1925	1.22877	1.14714	0.977452	0.93033
	P28740	Kif2a	0.938302	0.985124	0.923514	1.10295	1.06226	1.10419	0.930341	0.923491	0.951538
	P28741	Kif3a	0.926794	0.847469	0.915695	1.03879	1.072	1.11791	0.850899	0.879562	0.899328
	P28776	Ido1	0.11931	0.141032	0.106869	1.41312	1.55858	0.240348	0.30149	0.413613	1.96745
	P28798	Grn	NA	NA	NA	1.15925	1.1586	1.37225	1.04262	0.82451	0.908916
	P28825	Mep1a	0.770777	0.820011	0.793888	1.45722	0.89735	0.508052	1.33315	1.10959	0.92147
	P28828	Ptprm	0.998342	0.936143	1.05593	0.970772	0.885391	1.13977	1.01902	0.974037	0.894387
	P28843	Dpp4	1.0628	0.992313	0.943453	0.639842	0.556823	0.988684	1.16814	1.07786	0.995591
	P28862	Mmp3	NA	NA	NA	1.08603	1.337	2.93239	0.546758	0.3344	0.44914
	P28867	Prkcd	1.13387	1.21095	1.08139	1.01127	0.895007	0.896972	1.08532	1.14329	1.07798
	P29268	Ctgf	NA	NA	NA	0.805992	1.0713	0.877775	1.14603	0.879519	1.77197
	P29341	Pabpc1	0.921182	0.973684	0.998012	1.06763	1.02576	1.07265	1.04641	0.97687	0.964372
	P29351	Ptpn6	0.569287	0.675057	0.780893	0.903319	0.989382	1.53605	0.701744	0.674142	0.691503
	P29387	Gnb4	1.06357	0.898646	1.00756	0.897711	1.21643	1.14618	1.09272	0.997111	0.942548
	P29391	Ftl1	0.975978	0.831596	0.813554	0.881607	1.06239	0.997917	1.30215	0.898591	0.867888
	P29416	Hexa	1.19475	1.27763	1.34114	0.577693	0.58786	0.846062	0.950178	1.08379	0.860002
	P29452	Casp1	1.00057	1.0933	0.97793	1.17325	1.07845	0.71809	1.11457	1.09656	1.07512
	P29477	Nos2	0.116511	0.0888327	0.11296	1.0421	0.889059	2.87006	0.500964	0.328788	0.393033
	P29533	Vcam1	0.479228	0.509217	0.464352	1.32555	1.30548	2.00246	0.567228	0.469483	0.55732
	P29595	Nedd8	1.04788	0.734687	0.82352	0.934864	0.83492	0.872647	1.04896	0.95176	0.962372
	Q9WTP7	Ak3	1.30392	1.27034	1.1898	0.810595	0.800331	0.784341	1.07525	1.12633	0.999271
	P29758	Oat	0.954585	1.05345	1.03894	1.01721	0.992024	0.986157	0.962446	1.01893	1.02716
	P29788	Vtn	0.346111	0.268859	0.289704	1.14722	0.936365	1.4716	0.372167	0.325516	0.334363
	P30115	Gsta3	1.80339	1.45718	1.21482	0.594896	0.502892	0.532086	1.09815	1.17888	0.933445
	P30204	Msr1	0.403453	0.41121	0.389536	1.20258	1.30827	1.96635	0.556226	0.583465	0.518408
	P30275	Ckmt1	1.88858	1.70617	1.5552	0.577709	0.47621	0.703248	1.12738	1.29071	0.891936
	P30285	Cdk4	0.942796	0.967841	0.717437	0.93695	0.953745	1.50856	1.31111	0.91877	1.01694
	P30355	Alox5ap	0.585413	0.59895	0.627885	1.0282	1.25489	1.56635	0.50637	0.438913	0.519286
	Q9Z0X1	Aifm1	1.26523	1.29106	1.21388	0.871735	0.843297	0.721303	1.09841	1.14374	1.05734
	P30415	Nktr	1.40496	1.33387	1.23318	NA	NA	NA	NA	NA	NA
	P51881	Slc25a5	1.2242	1.3838	1.33385	0.923224	0.894344	0.733409	1.05136	1.30085	1.10053
	P30561	Ahr	NA	NA	NA	1.05631	1.25238	1.13041	0.876945	0.91194	0.74499
	P30677	Gna14	0.761321	0.766194	0.818952	1.04104	0.892605	1.10384	0.770075	1.16028	0.980146
	P30681	Hmgb2	0.808945	0.814592	0.995371	0.763591	0.788447	1.14965	0.728696	0.87322	0.735224
	P30933	Svs5	0.512972	0.365916	0.319344	0.182287	0.210195	1.93656	1.06136	3.9909	0.207412
	P30993	C5ar1	0.543251	0.506964	0.330081	1.03886	1.24841	1.25881	0.580684	0.472412	0.542061
	P30999	Ctnnd1	1.00088	1.01732	0.924847	1.21047	1.10008	0.884891	1.03339	1.04561	1.0431
	P31001	Des	1.70544	1.00578	1.24211	0.771619	0.981964	1.04814	1.24489	1.2089	1.58552
	P31230	Aimp1	1.03655	0.998949	0.974348	1.00109	1.03326	1.01418	0.942612	1.05807	1.05439
	P31266	Rbpj	0.959639	0.985846	1.08417	1.04156	1.04019	1.09972	0.867361	0.866394	0.943896
	P31311	Hoxa11	NA	NA	NA	1.23201	1.40112	1.02039	1.37463	1.24539	1.0815
	P31324	Prkar2b	0.921522	0.877009	0.909223	1.13314	1.34098	1.0666	1.0569	0.924542	1.06726
	P31428	Dpep1	0.738331	0.719575	0.73836	1.07101	1.18276	0.912597	1.43023	1.10787	1.24144
	P31532	Saa4	0.545083	0.770567	0.533873	1.45338	1.25986	1.63049	0.634101	0.518807	0.485054
	P31725	S100a9	0.129293	0.118848	0.14508	0.44551	1.4233	1.77271	0.217255	0.197201	0.192936
	P31750	Akt1	0.894175	0.937276	0.937985	1.05495	1.13887	1.12428	0.944994	0.949964	0.910683
	P31786	Dbi	1.03322	0.852728	0.776935	0.944981	0.887878	0.743182	1.13849	1.01062	1.25672
	P31809	Ceacam1	0.810735	0.839353	0.847063	1.1639	1.16002	0.598982	1.0911	1.21088	1.67131
	P31938	Map2k1	1.16686	1.23049	1.07065	1.00519	0.993837	0.947162	1.09752	1.19047	1.12291
	P32020	Scp2	0.961829	0.904404	0.845107	1.18954	1.17425	1.05443	0.87076	0.887253	0.877073
	Q3ULF4	Spg7	1.22915	1.35173	1.28586	0.882165	0.833246	0.790085	1.09046	1.16058	1.00637
	P32067	Ssb	0.951253	1.14488	1.04213	0.953302	0.953217	1.09115	0.89007	0.984362	0.91573
	P32233	Drg1	1.00557	1.03974	1.01674	0.940071	0.882491	1.00426	0.981351	1.06489	0.988946
	P32261	Serpinc1	0.645566	0.617108	0.538099	1.50219	0.752557	1.07781	1.08635	0.63684	0.77644
	P32507	Pvrl2	1.05423	0.85234	0.886289	1.0322	0.94257	0.902795	1.09319	1.00747	0.958182
	P32648	Vip	1.04019	0.833208	0.836498	0.725878	0.845146	1.54295	0.824301	0.821588	0.765457
	P32883	Kras	1.13268	1.27613	1.14113	1.02059	1.01255	0.890331	1.11587	1.11724	1.04004
	P32921	Wars	0.785062	1.01058	1.00086	0.910728	0.821308	0.781252	0.83362	1.10211	1.07784
	P33174	Kif4	1.07987	1.11509	1.10729	0.871755	0.757391	1.09886	0.755303	0.85021	0.857418
	P33215	Nedd1	1.03149	0.844778	0.851365	0.981999	0.769658	1.25519	1.24066	0.919094	0.937801
	P33267	Cyp2f2	2.36868	1.91862	1.53701	NA	NA	NA	NA	NA	NA
	Q8K4F5	Abhd11	1.13382	1.26196	1.2152	0.821565	0.840825	0.711587	1.19483	1.19977	1.09221
	P33435	Mmp13	NA	NA	NA	0.82875	1.15114	1.89248	0.867439	0.799901	0.732045
	P33609	Pola1	1.07131	1.07873	0.933172	0.907776	0.888022	1.00963	0.920465	0.942256	0.996253
	P33610	Prim2	0.903128	0.921987	0.867048	0.838394	0.932741	1.15287	0.684722	0.892993	0.838292
	P33611	Pola2	1.13183	0.994697	0.81617	0.968432	0.935749	1.07993	0.915269	0.960855	0.89559
	P33622	Apoc3	1.07993	0.523581	1.24576	NA	NA	NA	NA	NA	NA
	P33766	Fpr1	NA	NA	NA	1.03475	1.28259	2.02886	0.911129	0.675699	0.945338
	P34022	Ranbp1	1.0003	0.839909	0.914768	1.01045	0.84435	0.977899	0.936586	0.950538	0.92524
	P34152	Ptk2	0.877357	0.898208	0.945418	1.08867	0.962786	0.987226	0.802134	0.907649	0.992351
	P34884	Mif	0.814808	0.517903	0.601876	1.25094	1.14324	1.07833	1.04354	0.926195	0.944639
	P34914	Ephx2	1.27214	1.29637	1.14417	0.831718	0.898105	0.736999	1.30389	1.20528	1.23986
	P34928	Apoc1	0.514999	0.222297	0.256155	0.913333	1.05998	0.815088	0.40822	0.214677	0.451908
	P35123	Usp4	0.963307	1.04135	1.01115	1.05916	0.957848	1.09109	1.00253	1.05805	1.03281
	P35174	Stfa2	NA	NA	NA	0.484028	1.42361	2.98402	0.479366	0.274031	0.301078
	P35175	Stfa1	NA	NA	NA	1.00826	1.56876	3.15786	0.858363	0.553523	0.648387
	P35230	Reg3b	0.356314	0.341625	0.305877	2.49177	1.85018	0.743454	0.562703	0.20758	0.416584
	P35235	Ptpn11	0.86586	0.875573	0.983716	1.08696	1.11921	1.05903	0.999309	0.965563	1.0574
	Q9D855	Uqcrb	1.11485	1.09659	1.11098	0.75241	0.744203	0.688314	0.865572	0.97684	0.943033
	P35278	Rab5c	1.02597	1.0449	1.00885	1.12127	1.06164	0.952223	1.10375	1.07932	1.04927
	P35279	Rab6a	1.14196	1.12666	1.10944	1.18843	1.22348	0.911276	1.22747	1.32095	1.32303
	P35282	Rab21	0.911876	0.9671	0.976883	1.00724	1.06034	1.04907	0.972382	0.951412	0.96767
	P35283	Rab12	0.917515	0.910868	0.898664	1.69765	1.18477	1.82689	1.02843	0.869309	1.17256
	P35285	Rab22a	1.04834	0.962773	1.11007	0.995507	0.967686	1.12476	0.906511	1.01716	1.01029
	P35288	Rab23	0.954182	0.987892	0.954144	1.12753	1.178	0.92309	1.08664	0.935619	1.27937
	P35290	Rab24	0.937753	0.964646	0.931579	1.09589	1.02612	1.08335	1.01945	0.955531	0.960836
	P35293	Rab18	0.947435	1.04211	1.04012	1.00893	0.969947	0.981569	1.06017	1.06084	1.07511
	P35294	Rab19	0.99044	1.11418	0.989581	0.997827	0.884881	0.838474	0.988848	1.01298	1.08039
	P35295	Rab20	1.01653	0.9726	0.98441	0.89475	0.981592	1.36001	1.0304	0.95354	1.02778
	P35329	Cd22	NA	NA	NA	1.09823	1.49615	1.14732	1.40173	1.08437	1.10055
	P35330	Icam2	0.869444	0.775181	0.913729	1.07993	1.08383	1.27964	1.0196	0.872131	0.921209
	P35385	Hspb7	1.11104	0.68145	0.797323	0.942517	0.973299	1.26285	1.11913	1.01351	1.07562
	P35456	Plaur	0.475792	0.391723	0.424139	0.946827	1.13586	1.75046	0.575361	0.511834	0.587194
	P35486	Pdha1	1.22654	1.22271	1.14146	0.954857	0.903494	0.79441	1.1026	1.15374	1.07106
	P35505	Fah	1.00854	0.936048	0.900982	1.04274	1.02539	0.953057	1.08195	0.900353	1.15587
	P35550	Fbl	1.22969	1.42981	1.28889	1.05998	1.13352	0.765675	0.990695	1.16177	1.15533
	P35564	Canx	0.977142	0.913688	1.04743	1.03847	0.993193	0.967764	0.927078	0.971736	0.934045
	P35585	Ap1m1	0.852752	0.86727	0.960806	0.93332	1.00471	1.25281	0.756479	0.740611	0.791799
	P35601	Rfc1	0.99653	1.05244	1.12929	1.06079	0.907613	1.12951	0.95899	0.973445	0.878891
	P35700	Prdx1	1.08115	1.09882	1.02452	1.06556	1.09198	0.997641	1.09777	1.07832	1.09122
	P35737	H2-DMb1	NA	NA	NA	0.886239	0.887023	1.35446	0.789118	0.888802	0.828199
	P35762	Cd81	0.510011	1.21922	1.47339	1.14844	1.30181	0.883074	0.978109	1.09639	1.02984
	P35802	Gpm6a	0.25181	0.761736	0.958376	0.752226	0.905548	1.18393	1.37678	1.4448	1.47316
	P35821	Ptpn1	0.674497	0.737773	0.786456	1.05638	1.03832	1.55576	0.702332	0.707988	0.671097
	P35822	Ptprk	1.02915	1.06753	0.905194	1.01421	0.879801	0.940849	1.04539	1.01955	0.902278
	P35831	Ptpn12	0.821889	0.781802	0.808961	1.1537	1.13491	1.35075	0.992084	0.915405	0.920913
	P35922	Fmr1	0.956276	1.01943	0.82701	1.14134	1.10628	1.10997	1.02628	1.03068	1.00126
	P35951	Ldlr	0.940222	0.852602	1.02157	1.04512	0.8481	0.94032	1.14707	0.931264	1.0584
	P35979	Rpl12	0.740648	0.791793	0.94164	0.975718	0.95557	0.96924	0.87934	0.946582	0.900387
	P35980	Rpl18	0.816458	1.11009	0.983357	1.06049	1.16317	0.967053	1.005	1.03418	1.02986
	P35991	Btk	NA	NA	NA	0.998381	0.898105	1.66951	0.623405	0.682534	0.706188
	P36371	Tap2	0.53719	0.635211	0.6423	0.987318	0.989361	1.22675	0.71509	0.670732	0.838392
	P36423	Tbxas1	NA	NA	NA	0.952434	0.858335	0.891429	1.08391	0.77234	0.846616
	P36536	Sar1a	0.983715	0.977586	1.03008	0.985612	0.951457	0.8731	1.01333	0.894913	0.953772
	P30416	Fkbp4	1.18141	1.16671	1.16334	0.828801	0.69872	0.782937	1.00413	1.07192	0.941982
	P36916	Gnl1	1.03802	0.965318	0.910124	1.03002	1.09439	1.09414	1.03521	1.05101	1.12973
	P36993	Ppm1b	1.04682	0.962613	0.97128	0.890001	0.797262	0.886514	0.894687	0.958102	0.957811
	P37040	Por	0.889693	0.872102	0.926162	1.1549	1.18484	1.12924	0.964768	0.952979	0.979949
	P37172	Acvr1	0.722	0.948412	1.24017	1.13852	1.12321	1.23103	0.860964	0.993597	0.962335
	P37804	Tagln	1.14844	1.03655	0.980452	1.14278	1.11261	1.18144	1.08191	0.997317	1.09256
	P37889	Fbln2	0.732884	0.430571	0.531107	1.221	1.52394	1.20337	0.820699	0.648796	0.791559
	P37913	Lig1	1.05968	1.08414	1.08472	0.92397	0.810368	1.16958	0.734715	0.80871	0.864497
	P38060	Hmgcl	1.01448	1.15198	1.09536	1.05876	1.03137	0.724417	1.19637	1.12073	1.13601
	P38585	Ttl	NA	NA	NA	0.914239	1.34082	1.17407	1.05986	1.23629	1.20071
	P38647	Hspa9	1.08672	1.03894	1.02824	1.02381	0.960428	0.899181	0.98657	1.06879	0.96864
	P39039	Mbl1	0.550759	0.539795	0.473472	1.25603	1.16452	1.23655	0.639205	0.443079	0.526714
	Q8K2C6	Sirt5	1.30197	1.34211	1.13195	0.859481	0.84486	0.781304	1.20755	1.05299	1.1353
	P39054	Dnm2	0.925208	1.0153	0.963991	1.08324	1.03508	1.06586	0.944487	0.957686	1.03328
	P39061	Col18a1	0.610624	0.471367	0.484994	1.2128	1.36599	1.86361	0.708006	0.573182	0.755273
	P39098	Man1a2	1.10885	1.26027	1.15907	1.07418	1.00555	0.94627	1.10272	1.09311	1.0086
	P39429	Traf2	0.997848	0.791865	0.929736	1.11297	1.17337	1.13549	0.834248	1.00638	1.03365
	P39447	Tjp1	1.0474	0.994501	0.99969	1.12072	1.12891	1.11258	0.986531	0.993956	1.01637
	P39654	Alox15	0.400541	0.454368	0.643292	1.60733	1.61004	1.1466	0.644419	0.608725	0.801087
	P39749	Fen1	0.901203	1.08458	0.947287	1.06499	1.00262	1.1835	0.806213	0.83243	0.815203
	P40124	Cap1	0.885513	0.95376	0.923018	1.11437	1.19612	1.16431	0.906725	0.965827	0.995072
	P40142	Tkt	1.10232	1.12479	1.13147	0.948419	0.97061	0.841488	1.02286	1.13817	1.05239
	P40201	Chd1	1.04182	0.829021	0.874749	1.12951	1.24337	0.853772	1.63931	1.05148	1.05873
	P40237	Cd82	0.827903	0.72437	0.993731	0.851407	0.828635	0.926681	1.02195	1.05631	0.943324
	P40240	Cd9	0.728037	1.02411	1.15335	0.807556	0.853665	1.00941	0.81547	0.953988	0.784297
	P40336	Vps26a	0.938732	1.00327	1.00101	0.970714	0.902999	1.07873	0.945256	0.987802	0.94879
	P40630	Tfam	1.18608	1.23053	1.14057	1.04343	1.0201	0.869129	1.35296	1.16351	1.18844
	P40694	Ighmbp2	0.979022	1.1514	1.11368	1.03114	1.12488	1.1183	1.02343	1.09642	0.971701
	P40936	Inmt	1.08666	0.940173	0.835568	0.734574	0.676765	0.784564	0.930073	0.804925	0.936183
	P41105	Rpl28	0.919271	1.08635	1.05146	1.0602	1.11431	1.0136	0.978845	1.02984	1.02911
	P41216	Acsl1	1.36824	1.22608	1.32549	0.857143	0.735169	0.819619	1.0248	1.0337	0.994212
	P41233	Abca1	NA	NA	NA	1.44111	1.56474	1.79677	0.759825	0.666196	0.84352
	P41241	Csk	0.93863	0.957464	0.98306	0.957033	0.926342	1.10322	0.863975	0.868027	0.943372
	P41245	Mmp9	0.115868	0.0952475	0.137012	0.558866	1.39909	1.81884	0.351628	0.186487	0.333355
	P41317	Mbl2	0.326755	0.293891	0.403376	1.10944	1.2624	1.59148	0.580127	0.508371	0.580233
	Q7TQG1	Plekha6	1.36038	1.45082	1.10442	0.979373	0.813712	0.786759	1.18737	1.16881	1.13884
	P42125	Eci1	0.921432	1.01535	1.06047	0.880808	0.914074	0.72467	1.16132	1.13629	1.12785
	P42128	Foxk1	1.11328	1.01975	0.955133	0.94683	0.978165	1.02969	1.09195	1.0157	1.00734
	P42208	2025-09-02	0.898184	0.917133	0.932821	0.992745	1.13139	1.25385	0.898832	0.881307	0.935329
	P42209	2025-09-01	0.665186	0.797684	1.15527	0.90628	1.13148	1.65807	0.958408	0.748231	0.730548
	P42225	Stat1	0.479489	0.625646	0.466629	1.18535	1.16168	1.15225	0.540258	0.602023	0.689638
	P42227	Stat3	0.839886	0.820169	0.761588	1.08324	1.08351	1.28613	0.885939	0.950028	0.919068
	P42230	Stat5a	1.08987	1.1881	0.882304	0.837778	0.803899	1.40151	0.566972	0.66056	0.611903
	P42232	Stat5b	0.502596	0.539223	0.725465	1.09374	1.25502	1.24536	1.17398	0.935862	1.04972
	P42337	Pik3ca	0.973209	1.04571	0.985404	0.954853	1.00165	1.05068	0.913736	1.01138	1.03772
	P42567	Eps15	0.956503	0.800941	0.839578	1.07064	1.03515	1.14515	1.01188	0.900766	0.899889
	P42669	Pura	0.95957	1.06857	0.970082	0.909618	1.0074	1.0074	0.935205	0.946342	0.982214
	P42703	Lifr	NA	NA	NA	0.860594	0.776889	0.697303	1.25614	1.19958	1.2299
	P42859	Htt	0.984055	0.997764	1.03187	1.0383	1.037	1.07888	1.00739	0.989708	0.99445
	P42867	Dpagt1	0.999604	1.37231	1.17654	1.01954	0.984838	0.906979	0.97606	0.898015	0.947903
	P42932	Cct8	0.953973	0.997194	1.00742	1.0245	0.967694	1.03271	0.947854	0.984904	0.951091
	P43024	Cox6a1	NA	NA	NA	0.959188	1.2022	0.831424	1.32762	1.28278	1.2412
	P43025	Clec3b	1.3935	1.19487	1.24892	0.746261	0.828869	0.758276	1.37846	1.161	1.316
	P43135	Nr2f2	NA	NA	NA	1.06144	0.87215	1.25406	0.874254	0.960537	0.784194
	P43136	Nr2f6	1.23308	1.09169	1.21397	NA	NA	NA	NA	NA	NA
	P43137	Reg1	0.124506	0.119702	0.106629	0.196394	0.199293	0.178168	0.219523	0.177884	0.217483
	P43241	Cdx2	NA	NA	NA	1.34278	1.17811	0.474833	1.45936	1.06442	1.40657
	P43247	Msh2	1.19596	1.12399	1.06217	0.89063	0.822105	0.927222	0.941205	1.03475	0.935069
	P43274	Hist1h1e	2.11434	2.14877	1.34002	1.01329	0.873593	1.19232	1.40204	1.1632	1.03911
	P43275	Hist1h1a	2.15901	1.89882	1.0161	0.846506	0.651174	1.18651	0.83956	0.732554	0.758
	P43276	Hist1h1b	2.4839	2.37785	1.14153	0.903371	0.640029	1.12246	1.2637	0.983339	0.79899
	P43277	Hist1h1d	1.68545	1.75059	1.12543	0.869695	0.567477	1.09483	1.1929	1.05926	0.798425
	P43406	Itgav	0.900195	0.838592	0.888884	1.01315	1.0636	1.24192	0.940713	0.943841	0.944983
	P43407	Sdc2	1.2191	1.13486	1.6787	0.777195	0.793698	0.707585	0.980973	1.21533	1.13915
	P43883	Plin2	0.603169	1.04767	0.909937	1.46982	1.83292	1.31947	0.748139	0.679305	0.713822
	P45376	Akr1b1	1.25524	1.25479	1.2181	0.873066	0.862931	0.946117	1.02307	1.09975	0.993536
	P45377	Akr1b8	1.15302	0.98658	0.962878	1.14164	1.11327	0.934487	0.976967	1.01209	1.03673
	P45481	Crebbp	1.07199	1.06654	0.943356	0.892898	1.02317	0.956178	1.27598	0.99103	0.922396
	P45591	Cfl2	1.04494	0.994526	1.0293	1.07672	1.10277	1.14536	1.02977	0.950666	1.09859
	P45700	Man1a1	1.04521	1.15534	1.28962	0.918106	0.925715	0.928192	1.0475	1.08271	1.04764
	P45878	Fkbp2	0.857607	0.993518	1.29103	0.973551	0.873745	0.891667	1.02653	1.01599	1.02185
	P45952	Acadm	1.28023	1.2546	1.17927	0.942705	0.970298	0.644736	1.13837	1.14654	1.1165
	P46061	Rangap1	0.956258	1.01412	0.98129	1.07373	1.04323	1.10345	0.848849	0.897899	0.891303
	P46062	Sipa1	0.856008	0.729965	0.962005	1.07601	1.1951	1.63909	0.760518	0.693345	0.766704
	P46096	Syt1	0.977993	1.127	0.911672	0.946472	1.16863	1.11718	1.04492	0.899695	1.01519
	P46412	Gpx3	0.822326	0.787245	0.584445	1.09573	1.13735	1.50861	1.00952	0.678814	0.760874
	P46414	Cdkn1b	0.984083	0.990317	0.774199	0.977687	1.32665	0.865968	1.51121	0.963918	0.988057
	P46460	Nsf	0.887468	0.911575	0.944495	1.02553	1.00798	1.14588	0.924093	0.960672	0.924358
	P46467	Vps4b	0.985419	1.00749	0.968106	1.0427	1.04997	1.02165	1.02166	1.06039	1.05746
	P46471	Psmc2	0.940463	0.991471	0.969813	1.04444	1.00182	1.04191	0.895328	0.985648	0.946061
	P46638	Rab11b	1.00629	0.91868	0.849578	1.11194	1.17259	0.890299	1.34414	1.05805	1.04363
	P46656	Fdx1	1.39648	0.728334	0.919744	0.698857	0.836071	0.834304	0.977677	0.936426	0.869324
	P46660	Ina	0.848913	0.856054	0.833525	1.09927	1.43116	1.04765	1.05712	0.821172	1.08006
	P46662	Nf2	NA	NA	NA	1.05173	0.999238	0.952787	1.13475	0.97856	0.982003
	P46664	Adss	0.94298	0.948989	0.995345	1.04238	0.973651	1.08839	0.85517	0.945101	0.920445
	P46718	Pdcd2	1.02965	0.919071	0.998551	0.975452	0.878352	1.10765	1.11799	0.986448	0.943012
	P46735	Myo1b	0.891309	0.983371	0.881156	1.05181	1.10685	0.922802	1.16617	1.08525	1.15692
	P46737	Brcc3	0.935611	1.06702	0.977148	1.0203	1.0557	1.03589	1.09578	1.03025	1.02573
	P23591	Tsta3	1.08233	1.36587	1.34369	0.879264	0.897384	0.739458	1.14384	1.31018	1.25451
	P46938	Yap1	0.964585	0.965328	0.84168	1.38675	0.811061	0.857308	1.29939	0.925139	1.11769
	P46978	Stt3a	0.798449	0.889155	1.26586	0.973585	0.921409	0.864301	0.865289	1.07536	1.03355
	P47199	Cryz	1.07115	1.17125	1.17383	0.960043	1.00341	0.833861	1.4048	1.27379	1.17842
	P47212	Gal	NA	NA	NA	1.04483	1.16673	0.722937	1.63425	0.861603	1.04261
	P47226	Tes	1.46966	1.16785	1.22198	0.626879	0.633649	1.35207	1.02154	1.25503	0.778716
	P47713	Pla2g4a	0.921762	0.887375	0.802714	1.03358	1.05398	1.19589	0.792585	0.868962	0.835861
	P47738	Aldh2	1.94972	1.77819	1.40836	0.628661	0.61384	0.728262	1.11366	1.24913	0.927287
	P47739	Aldh3a1	1.09066	0.551671	0.7293	0.920967	1.07086	1.10124	0.8746	0.906448	0.788459
	P47740	Aldh3a2	1.06006	1.10144	1.08048	1.01505	1.02231	0.847062	1.05801	1.03435	1.03606
	P47753	Capza1	1.05954	1.07983	1.03199	0.99265	1.08616	1.09636	0.967896	1.02177	0.94074
	P47754	Capza2	1.00447	1.0817	1.09666	0.998567	1.10908	1.16777	0.937184	0.951333	0.977691
	P47757	Capzb	0.998703	0.982999	0.963119	1.04227	1.11764	1.0921	0.975686	1.01004	1.00086
	P47758	Srprb	0.673692	0.882519	1.18953	0.947076	0.889051	0.96085	0.829823	0.940694	0.886273
	P47791	Gsr	1.15689	0.943971	1.00242	0.847296	0.804394	0.959117	0.729224	0.94575	0.853662
	P47802	Mtx1	1.04658	1.11891	1.11901	1.02531	1.01885	0.965165	1.03457	1.06692	1.01598
	P47809	Map2k4	0.929906	1.02015	0.987808	1.02765	0.991868	1.11773	0.829585	0.910298	0.912712
	P47811	Mapk14	0.989157	0.945236	0.91538	1.01994	0.998528	1.15508	1.14443	0.927274	0.927114
	Q64FW2	Retsat	1.12401	1.12865	1.23406	0.818584	0.704877	0.801441	1.17768	1.14014	1.18578
	P47857	Pfkm	1.07587	1.16292	1.07426	1.01615	1.10279	1.05207	1.08185	0.986511	1.11298
	P47867	Scg3	0.859912	0.443586	0.49415	0.892152	0.635533	0.61403	1.53386	0.905637	1.12927
	P47878	Igfbp3	NA	NA	NA	1.15412	1.03247	1.30146	1.68001	1.01857	1.00192
	P47879	Igfbp4	0.536716	0.389823	0.381531	1.60184	1.75393	2.01483	0.393468	0.372019	0.457472
	P47911	Rpl6	0.755197	0.905495	1.07549	0.96003	0.967735	0.978301	0.820817	0.921642	0.876838
	P47915	Rpl29	0.973072	1.25321	1.21582	1.26227	1.20387	0.991466	0.951116	1.13304	1.15976
	P47930	Fosl2	NA	NA	NA	1.18413	1.14919	1.41094	1.24537	0.908389	0.955645
	P47934	Crat	1.17733	1.17516	1.13022	0.966566	1.01563	0.858035	1.16214	1.07712	1.11288
	P47941	Crkl	0.97768	0.937109	0.934882	1.00782	0.947722	1.07233	1.0206	0.980307	1.04477
	P47955	Rplp1	0.85079	0.478954	0.651816	0.780493	0.563458	0.695526	0.789571	0.991784	1.02383
	P47962	Rpl5	0.982508	1.0851	1.08752	0.956604	0.941936	0.946816	0.727978	0.980445	0.917098
	P47963	Rpl13	0.922733	1.03801	1.05509	1.00169	1.09639	1.01637	0.976818	1.05323	1.03859
	P47964	Rpl36	0.916564	0.952178	1.02623	0.910324	0.951596	1.012	0.79414	1.02015	0.934697
	P47968	Rpia	1.18898	0.602495	0.909414	0.806662	0.734872	0.909631	0.510253	0.829724	0.828226
	P48024	Eif1	0.82497	0.727949	0.850373	NA	NA	NA	NA	NA	NA
	P48025	Syk	0.798393	0.897297	0.961917	0.973156	0.902832	1.26224	0.802084	0.897777	0.828456
	P48036	Anxa5	0.898947	0.921562	0.90743	0.976767	1.08	1.23138	0.743494	0.867817	0.899489
	P48193	Epb41	1.07793	1.24155	1.0897	1.04921	0.999071	0.877595	1.17202	1.06117	1.09647
	P48281	Vdr	1.24245	1.25503	1.15353	NA	NA	NA	NA	NA	NA
	P48377	Rfx1	1.01621	1.19051	1.36759	0.958728	0.950276	0.946586	1.0692	0.959376	0.959714
	P48410	Abcd1	1.00948	0.984809	0.905546	0.979496	0.929463	1.10882	0.965609	0.960012	0.841972
	P48428	Tbca	1.16139	0.565096	0.675555	1.08414	0.943904	1.0989	0.968435	1.02545	1.00905
	P48441	Idua	NA	NA	NA	0.939591	1.11334	0.914137	0.934064	1.11965	1.01696
	P48453	Ppp3cb	1.02158	0.983818	1.08045	1.13093	1.00223	1.07902	0.864563	0.891658	1.00874
	P48678	Lmna	1.24485	1.20778	1.0615	0.857973	1.02841	0.969344	1.13304	1.00426	1.07418
	P48722	Hspa4l	1.13314	1.04844	1.07639	0.947998	0.857601	0.922357	0.969301	1.00759	1.01387
	P48725	Pcnt	0.813931	0.819117	1.27944	0.98103	0.912165	0.966358	0.982883	0.980829	0.913633
	P48758	Cbr1	1.42508	1.31181	1.1551	0.7067	0.710603	0.654513	1.12831	1.21848	1.07075
	P48759	Ptx3	NA	NA	NA	1.09492	1.29598	1.44797	0.607991	0.491068	0.685528
	P48771	Cox7a2	1.12686	1.06441	1.15917	1.08199	1.24768	0.868138	1.70617	1.81789	1.20636
	P48774	Gstm5	1.11211	1.22125	1.23006	0.883815	0.973039	0.897616	1.10572	1.10877	1.05008
	P48962	Slc25a4	0.918491	1.00067	0.9779	1.16146	1.16634	1.02711	0.904802	0.893837	1.07475
	P48999	Alox5	0.901919	0.981247	0.964458	0.906724	0.95996	1.26426	1.08878	0.93715	0.893394
	P49025	Cit	1.33046	1.20988	1.34523	0.964537	0.886863	0.855972	1.00494	1.041	1.00061
	P49070	Camlg	0.829653	0.740261	0.707045	1.12458	1.12215	1.15122	1.10593	0.995107	0.956318
	P49117	Nr2c2	1.09382	1.04695	1.21744	1.12136	1.08975	1.23757	0.871139	0.937716	1.04691
	P49135	Ercc3	0.945485	0.93219	0.917026	0.893009	0.991886	0.861822	0.969336	0.974984	1.01526
	P49138	Mapkapk2	0.8556	0.883105	0.766792	1.06521	1.16429	1.29988	0.850726	0.839592	0.980148
	P49182	Serpind1	0.524937	0.422372	0.375106	1.07589	1.2146	1.14244	0.581284	0.385852	0.481578
	P49290	Epx	0.351267	0.292873	0.640254	1.53374	1.2426	0.875854	0.740892	0.643569	0.838628
	P49300	Clec10a	0.733888	0.826204	0.92738	1.41154	1.06726	0.853593	0.774609	0.761514	0.788731
	P49312	Hnrnpa1	0.907717	1.04842	0.977045	1.05101	1.14051	1.3337	0.992725	1.00057	0.922187
	P49429	Hpd	0.915141	1.2983	1.63641	0.785544	0.850651	0.537721	1.31425	1.49901	1.37965
	P49442	Inpp1	0.853181	0.968948	0.940548	1.13391	1.14114	0.884177	1.05988	1.01205	1.2487
	P49443	Ppm1a	1.02336	1.00525	1.03827	0.978733	1.0011	0.993397	0.998558	1.00776	0.989931
	P49446	Ptpre	NA	NA	NA	1.0336	1.06542	1.22146	0.907413	0.978727	0.888735
	P49586	Pcyt1a	0.922462	0.935014	0.85074	1.13671	1.08842	0.994367	1.08408	0.991622	1.09054
	P49615	Cdk5	1.00672	1.13393	1.06615	1.03907	1.08892	0.978016	1.07774	1.0447	1.05694
	P49698	Hnf4a	1.22383	1.3015	0.97673	1.22138	0.866362	0.669905	1.30083	1.2153	1.24901
	P49710	Hcls1	0.3851	0.395437	0.620202	1.0753	0.916551	1.72982	0.583134	0.539378	0.521013
	P49717	Mcm4	1.02128	1.07946	0.969624	0.972179	0.841314	1.09514	0.794866	0.900581	0.851158
	P49718	Mcm5	1.02459	1.07556	0.982016	0.974674	0.904888	1.08936	0.91399	0.924951	0.860639
	P49722	Psma2	1.06874	0.929351	0.952152	0.93084	0.915848	1.027	0.923902	0.963786	0.94529
	P49769	Psen1	0.887091	1.36864	0.855394	1.08298	1.18064	0.996288	1.06158	1.02102	0.949408
	P49813	Tmod1	0.774067	1.01716	0.800433	1.30436	1.66682	0.971418	1.05221	0.958346	1.25593
	P49817	Cav1	1.28715	0.850485	0.917345	0.857756	0.95191	1.0784	0.993479	0.961645	1.04495
	Q9CQF4		1.34932	1.50083	1.2412	0.947927	0.940253	0.845474	1.05745	1.14761	1.04962
	P49962	Srp9	0.967766	0.980231	0.995921	1.02427	1.1966	0.984722	1.06998	1.03347	1.06681
	P50096	Impdh1	0.590122	0.700358	0.864883	0.921835	0.908071	1.06266	0.751159	0.862701	0.863854
	P50136	Bckdha	1.15825	1.26326	1.15675	0.856729	0.827064	0.875347	1.24125	1.07368	1.08484
	P50153	Gng4	0.984521	0.545616	0.919228	1.02523	1.30697	1.19525	1.212	0.860727	1.01892
	P50171	Hsd17b8	1.1857	1.32808	1.26442	0.906996	0.9734	0.78401	1.31736	1.19619	1.19157
	P50172	Hsd11b1	0.427991	0.36671	0.47405	1.04894	1.08502	2.01033	0.561316	0.613932	0.572019
	P50247	Ahcy	1.18371	1.2036	1.15839	0.848761	0.843869	0.842654	0.998998	1.04758	0.924992
	P50285	Fmo1	1.35843	0.886181	0.932731	1.09237	1.00624	0.995325	0.942355	0.672437	0.772752
	P50295	Nat2	1.00688	1.07143	0.935199	1.07644	1.01244	0.961203	1.20631	1.17052	1.0332
	P50396	Gdi1	0.964541	0.972183	1.03281	0.95856	1.10619	1.09136	0.885287	0.882738	1.00808
	P52795	Efnb1	1.38137	1.16886	1.10022	0.846028	0.830947	0.763015	0.993429	1.25086	1.13929
	P50428	Arsa	0.941528	1.02211	1.16594	1.08569	1.17568	1.26755	0.866837	0.89744	0.999619
	P50429	Arsb	0.92398	0.99685	0.916881	1.07735	1.1541	0.957496	0.985983	0.940031	0.932073
	P50431	Shmt1	1.22875	1.22192	1.23101	0.849093	0.782087	0.696219	1.16634	1.17035	1.07487
	P50462	Csrp3	1.06601	0.898809	0.907123	NA	NA	NA	NA	NA	NA
	P50516	Atp6v1a	0.926966	0.955175	0.967027	1.01004	1.00751	1.17177	0.872964	0.90518	0.914391
	P50518	Atp6v1e1	0.870303	0.82452	0.960534	1.02899	1.01588	1.16482	0.87348	0.88538	0.890483
	P50543	S100a11	1.00408	0.618015	0.490656	0.885137	0.907777	0.802877	0.604631	0.622743	0.994194
	P50544	Acadvl	1.1081	1.18202	1.08785	1.04586	1.04269	0.749211	1.16699	1.07443	1.07226
	P50580	Pa2g4	1.00848	1.00921	0.997082	0.96732	0.913086	1.00609	0.875318	1.02366	0.904666
	P50637	Tspo	1.03031	0.966938	0.935948	0.917275	0.891917	1.16265	0.701548	0.827618	0.748335
	P51125	Cast	0.891789	0.832613	0.806222	1.32784	0.987482	1.09669	1.24075	0.846826	0.940578
	P51150	Rab7a	0.996312	1.01188	0.964298	0.933411	0.919252	0.99857	0.822089	0.910725	0.908422
	P51162	Fabp6	0.456559	0.894967	0.271733	NA	NA	NA	NA	NA	NA
	P51163	Uros	0.8499	0.862722	1.02683	0.938374	0.858039	0.771452	1.08467	1.0933	0.983826
	P51174	Acadl	1.08091	1.04486	1.02473	0.898772	0.922189	0.99739	0.857733	0.930204	0.845822
	P51175	Ppox	1.02677	1.1943	1.06375	0.983851	1.06791	1.05321	1.09968	1.09991	1.09476
	P51410	Rpl9	0.88648	1.00846	1.10827	0.935033	0.956987	1.00612	0.873309	0.95907	0.919094
	P51432	Plcb3	1.14138	1.1541	0.97435	1.04418	0.960066	0.850903	1.10226	1.04247	1.00704
	P51437	Camp	0.160611	0.165836	0.149221	0.504169	1.30451	1.65189	0.406483	0.292052	0.378341
	P51569	Gla	1.07299	1.01465	1.042	0.927962	1.01287	1.06716	1.08964	1.17008	1.06232
	P51612	Xpc	1.08464	1.09954	1.10185	NA	NA	NA	NA	NA	NA
	P51637	Cav3	0.620668	0.475225	0.531298	1.67309	1.82781	0.614772	0.85048	0.604304	1.09456
	P51655	Gpc4	1.27568	1.10325	1.09868	0.975747	1.14158	1.13964	1.17283	1.08374	1.02267
	P51658	Hsd17b2	1.60813	1.26178	1.41622	0.848673	0.727928	0.623764	1.31977	1.23511	1.15847
	P51660	Hsd17b4	0.974883	0.922941	0.884545	1.16654	1.0988	0.995362	0.888306	0.886521	0.907206
	P51661	Hsd11b2	1.43225	1.08196	0.708309	1.18554	1.02992	0.561723	1.11422	1.10413	1.04252
	P51670	Ccl9	NA	NA	NA	1.58812	1.42706	1.20494	0.831744	0.815861	1.12407
	P51791	Clcn3	0.971363	0.941064	1.00445	NA	NA	NA	NA	NA	NA
	P51807	Dynlt1	0.792662	0.742655	0.942451	1.02262	1.12049	1.10601	1.19541	1.24832	1.05856
	P51830	Adcy9	1.22017	0.816373	1.21307	1.1151	1.08164	1.05665	1.06662	0.994226	1.00173
	Q3UZP0	Marveld2	1.25591	1.19333	1.25924	0.8464	0.863479	0.769271	1.22205	1.25253	1.08208
	P51859	Hdgf	1.1093	0.832974	0.93031	0.930287	0.839092	0.913996	1.32196	1.00855	1.00275
	P51863	Atp6v0d1	0.852642	0.880977	0.993717	0.991413	1.10548	1.13333	0.969627	0.949637	0.988932
	P18111	Cdx1	1.14312	1.38925	1.06669	0.847098	0.847132	0.714752	1.15284	1.18758	1.06226
	P51885	Lum	1.0729	0.83153	0.81389	0.936864	0.95616	1.14416	0.996901	0.848139	0.85551
	Q62083	Pick1	1.02076	1.2136	1.08298	0.791832	0.765159	0.663735	1.30565	1.3206	1.16943
	P51949	Mnat1	NA	NA	NA	0.993326	1.02533	1.01276	1.05004	0.86774	0.927715
	P51954	Nek1	NA	NA	NA	1.07321	1.1625	0.949472	0.978543	0.781764	1.26543
	P52019	Sqle	1.10159	1.1757	1.18549	NA	NA	NA	NA	NA	NA
	P52196	Tst	1.42412	1.45427	1.28618	0.848641	0.79592	0.551879	1.28635	1.26377	1.18954
	P52293	Kpna2	1.03613	0.983801	1.07246	0.999598	0.934799	1.03018	0.867161	0.813886	0.887487
	P52332	Jak1	0.768414	0.888578	0.927693	1.00675	1.03846	1.23959	0.777738	0.796565	0.801113
	P52430	Pon1	0.447649	0.426168	0.327685	1.06633	1.31247	1.20633	0.705031	0.423539	0.608809
	P52431	Pold1	1.09551	1.18611	1.01779	0.845335	0.888644	1.06103	0.887358	0.952926	0.951516
	P52432	Polr1c	1.06428	1.14117	0.836872	0.916414	0.911616	1.15048	0.874682	0.8609	0.83764
	P52479	Usp10	1.00884	0.963345	0.98133	1.04253	1.08161	1.07012	0.949422	0.970132	0.929699
	P52480	Pkm	0.816456	0.866098	0.841083	1.16489	1.15001	1.23421	0.783539	0.890396	0.848538
	P52482	Ube2e1	1.00122	0.971354	0.981917	0.992665	0.963232	1.06578	1.17946	0.955351	0.922272
	P52483	Ube2e3	0.61204	0.843891	0.866487	1.26744	1.20904	1.3652	0.981462	0.809498	1.00895
	P52503	Ndufs6	1.20184	0.615405	0.933886	0.481765	0.497719	0.557559	1.17759	1.10479	1.00489
	P52623	Uck1	NA	NA	NA	1.04844	0.931959	1.01189	1.19199	1.00577	1.09877
	P52624	Upp1	0.794699	0.973741	0.720967	0.926027	0.942802	0.866543	0.810879	0.866839	0.777758
	P52633	Stat6	0.798229	0.785649	0.758478	1.21442	1.16662	1.19527	0.88427	0.864594	0.940548
	P52760	Hrsp12	1.30671	1.13008	1.14303	0.797087	0.714743	0.678386	0.958586	1.0233	1.01932
	Q9CYR6	Pgm3	1.07213	1.29804	1.36383	0.892513	0.887064	0.721806	1.19926	1.2548	1.1808
	P52800	Efnb2	1.01632	0.709601	0.763911	1.17095	0.874247	0.677702	1.1639	0.99657	1.17082
	P52825	Cpt2	1.19712	1.20173	1.05053	1.02405	1.05502	0.73506	1.11234	1.13043	1.11795
	P52840	Sult1a1	1.03604	1.49036	1.12008	0.50384	0.594978	0.353826	1.62819	1.37879	1.71909
	P52875	Tmem165	0.814618	0.901288	1.08506	0.922193	1.08714	0.900366	1.33042	1.02709	1.10804
	P52912	Tia1	NA	NA	NA	1.07166	0.973888	1.20619	0.647279	0.795705	0.783747
	P52927	Hmga2	1.49752	1.41595	1.22055	0.958079	0.964088	0.668004	1.52225	1.1586	1.09683
	P53026	Rpl10a	0.709904	0.833561	1.01427	0.912398	0.947607	0.990863	0.839256	0.924433	0.88285
	P53395	Dbt	1.26409	1.3382	1.69237	0.760757	0.728129	0.681846	1.17453	1.26757	1.08154
	P53564	Cux1	0.991688	0.872932	0.856259	1.06756	0.971648	1.18594	1.20041	1.0199	1.09813
	P53569	Cebpz	NA	NA	NA	0.892308	1.13783	1.34645	0.758374	1.12819	0.9992
	P53612	Rabggtb	1.13769	1.16236	1.13776	0.956421	0.915823	1.08324	0.86155	0.907643	0.843185
	P53657	Pklr	1.18988	1.13877	1.14537	0.983981	0.890516	0.724488	1.11174	1.21162	1.13187
	P53690	Mmp14	0.710422	0.713794	0.72504	0.967854	0.96595	1.24702	0.796866	0.924497	0.801812
	P53702	Hccs	1.04273	1.00038	1.06309	0.974178	0.963638	1.00443	0.885702	0.957979	0.953259
	P53762	Arnt	1.11206	1.13451	0.929261	0.961706	1.02958	1.00358	1.04653	0.947634	1.07162
	P53798	Fdft1	0.912522	1.00068	1.03231	1.01036	0.854215	0.909629	1.10338	1.14628	1.15002
	P53808	Pctp	1.03592	1.0889	1.26446	0.833822	0.866667	0.905397	1.00074	1.01617	1.13637
	P53810	Pitpna	0.883457	0.934631	0.955847	1.02081	0.991229	1.08955	0.817404	0.897259	0.917699
	P53811	Pitpnb	1.11008	1.05647	1.05421	0.955157	0.874709	0.941053	0.938276	0.998047	0.904771
	P53986	Slc16a1	1.25363	1.22215	1.11585	1.05463	1.06774	0.91915	1.19687	1.16455	1.00416
	P53994	Rab2a	1.08083	1.19592	1.19217	0.968433	0.912003	0.817433	1.18998	1.16971	1.11388
	P53995	Anapc1	0.950296	0.957822	0.967873	1.02894	1.05646	1.07022	0.928262	0.989957	0.96914
	P53996	Cnbp	0.961972	0.747028	1.34061	0.449162	0.673843	0.55977	0.994181	1.1628	1.0198
	P54071	Idh2	1.14393	1.23788	1.20412	0.884767	0.912761	0.741284	1.06517	1.0557	1.06745
	P54103	Dnajc2	0.990069	1.03301	0.905729	1.05234	0.992734	1.14483	0.831996	0.971669	0.88236
	P54116	Stom	0.753323	0.664103	0.70316	1.06063	1.23652	1.63796	0.778478	0.766192	0.848858
	P54227	Stmn1	0.924746	0.517538	0.524081	0.798861	0.52812	0.611887	1.17353	0.787592	0.891636
	P54265	Dmpk	1.27325	1.09192	1.17072	1.07857	0.984948	0.921595	1.03957	1.04056	1.39285
	P54276	Msh6	1.12644	1.1516	1.0359	0.963338	0.897451	1.01474	0.985785	1.05389	0.950979
	P54310	Lipe	1.08902	0.882673	0.810195	1.18496	1.00587	1.10582	0.962963	0.775746	0.96562
	P54320	Eln	1.72138	1.16764	0.969861	0.920034	0.912833	1.19944	0.985111	0.859203	0.917119
	P54726	Rad23a	1.10425	0.716571	0.813301	0.938383	0.847649	0.951958	0.984642	1.03142	1.00384
	P54728	Rad23b	1.02228	0.644342	0.79838	0.961247	0.870094	0.982727	0.909553	1.00164	0.972496
	P54729	Nub1	0.855001	0.933955	0.910422	1.02946	0.952458	1.08077	0.936897	0.999974	0.961169
	P54731	Faf1	1.03604	1.05071	1.03203	1.06529	0.974895	0.999783	1.07491	1.04293	1.0097
	Q5RKS2	Smim7	1.10711	1.41601	1.46499	0.922423	0.921085	0.828438	1.19827	1.2026	1.12616
	P70236	Map2k6	1.35286	1.28611	1.09007	0.903052	0.817556	0.778187	1.20558	1.14098	1.09819
	P54763	Ephb2	1.14839	1.17281	1.11088	0.935308	0.876123	0.860833	0.867992	1.08956	0.977315
	P54775	Psmc4	0.914082	0.955412	0.953914	1.06502	1.04695	1.13083	0.878398	0.942845	0.925255
	P54797	Tango2	1.1014	1.11249	1.06223	0.966404	0.952811	0.982524	0.785006	0.985195	0.972321
	P54818	Galc	1.09344	1.06465	1.07303	1.08444	1.17503	1.02269	1.25537	1.2045	1.19803
	P54822	Adsl	0.986351	1.12988	1.10926	0.974761	0.925121	0.968198	0.998606	1.01182	0.970144
	P54823	Ddx6	0.918761	1.00599	0.955177	1.0486	0.99012	1.11989	0.914049	0.945225	0.940645
	P54869	Hmgcs2	0.250187	0.612282	0.459181	2.14316	2.83811	0.300371	1.4626	0.808159	1.67501
	P54923	Adprh	0.868116	0.868785	0.856394	1.09577	1.1439	1.36269	0.848759	0.843983	0.847044
	P54987	Irg1	NA	NA	NA	0.925236	1.03802	2.54654	0.59677	0.355928	0.480038
	Q9QXX4	Slc25a13	1.24033	1.29326	1.13431	0.894893	0.870918	0.700756	1.20032	1.23566	1.10125
	P55041	Gem	NA	NA	NA	1.21	1.5858	1.67198	1.08953	0.696622	0.938881
	P55050	Fabp2	0.642075	0.722698	0.833844	1.25313	1.22039	0.128423	1.5903	1.11501	1.89439
	P55065	Pltp	1.32854	1.00313	1.03603	1.02089	0.970998	0.999334	1.09318	1.01932	0.980018
	Q3UNW5	Tfcp2l1	1.31517	1.52661	1.12225	1.00897	0.865993	0.794218	1.37294	1.31947	1.22476
	P55095	Gcg	0.677043	0.628747	0.787018	0.855461	0.754093	0.812714	0.936223	1.0084	1.25797
	P55096	Abcd3	0.980279	1.0379	0.879182	1.21905	1.09783	0.901012	0.904718	0.974659	0.955274
	Q9CZ13	Uqcrc1	1.27015	1.33664	1.17904	0.908377	0.924634	0.724482	1.22394	1.22431	1.1438
	P55194	Sh3bp1	0.807618	0.792544	0.805977	1.07694	1.10247	1.35015	0.860124	0.802314	0.870756
	P55200	Kmt2a	0.79819	0.827972	0.749413	1.14461	1.27995	0.99545	1.03201	0.920475	1.10417
	P55258	Rab8a	0.865102	0.91566	0.903496	0.934369	0.944922	1.15765	0.854895	0.853218	0.818799
	P55264	Adk	1.1112	1.19865	1.02348	0.917251	0.94906	0.728727	1.19281	1.11064	1.15097
	P55284	Cdh5	0.696138	0.627248	0.785592	1.05516	1.27287	1.26935	0.813788	0.899803	0.881461
	Q9D2R0	Aacs	1.05653	1.13184	1.18711	0.844526	0.688049	0.755937	1.11905	1.27157	1.07828
	P55292	Dsc2	1.07885	0.993978	1.06815	1.4222	1.06628	0.800878	0.947968	1.0542	1.08238
	P55302	Lrpap1	0.877942	0.745164	0.760356	0.984995	1.02989	1.24688	0.704344	0.750331	0.809859
	P55772	Entpd1	0.85397	0.799803	0.900118	0.997999	1.15268	1.39674	0.914966	0.831374	0.857942
	P55937	Golga3	1.04073	1.0451	1.0938	1.00339	0.932922	0.88689	1.18875	1.14702	1.12048
	P56135	Atp5j2	1.18454	1.17586	1.12097	1.04197	0.970251	0.852424	1.19243	1.20013	1.15691
	P56183	Rrp1	0.929136	0.799368	0.969115	1.01885	0.949811	1.27227	0.870984	0.88775	0.816517
	P56212	Arpp19	1.44944	0.972359	0.837614	1.02531	1.10914	1.20226	1.25966	0.976279	1.02608
	P56213	Gfer	1.14299	1.31644	1.16222	0.936961	0.923041	0.747245	1.23601	1.19079	1.08548
	P56371	Rab4a	1.2517	1.29704	1.15259	1.03227	1.05626	0.725229	1.22269	1.11465	1.02125
	P56375	Acyp2	1.01317	0.925468	0.913828	0.973459	1.04673	1.20509	0.822774	0.82252	0.870078
	P56376	Acyp1	1.12946	1.1999	1.15841	0.984753	1.02258	1.0044	1.19884	0.973654	0.973973
	P56379	Mp68	1.11518	1.07678	0.966596	1.1031	1.03671	0.817996	0.783601	1.05041	0.986997
	P56380	Nudt2	1.06292	1.04794	1.17447	0.937468	0.974566	0.948489	1.12203	1.1832	1.115
	P56382	Atp5e	1.14727	1.3107	1.17267	1.10552	1.05965	0.730909	1.36637	1.20646	1.11292
	P56389	Cda	1.33996	1.06611	1.46679	NA	NA	NA	NA	NA	NA
	P56391	Cox6b1	0.839326	1.22938	1.14354	0.896277	1.03213	0.737667	1.33345	1.15123	1.13321
	P56392	Cox7a1	1.94871	1.61586	1.4591	0.639464	0.59323	0.425861	1.47464	1.40526	1.17758
	P56393	Cox7b	1.14301	1.31016	1.16393	0.888335	1.03855	0.742644	1.1371	1.18125	1.12997
	P56394	Cox17	NA	NA	NA	0.549575	0.546961	0.654321	1.17066	1.03332	0.844426
	P56395	Cyb5a	1.19324	0.981694	1.08404	1.02977	1.12987	0.87542	1.1116	1.03619	1.01383
	P56399	Usp5	1.03189	1.01071	0.999603	0.97244	0.975357	1.05072	0.90947	0.967303	0.971227
	P56404	Aqp8	1.44002	1.27052	1.21085	0.860808	0.537137	0.273414	2.67915	1.75531	1.81282
	P56477	Irf5	NA	NA	NA	1.18841	1.08047	1.1677	0.857573	0.826651	0.854073
	Q9DCS9	Ndufb10	1.21101	1.25808	1.20975	0.792416	0.910539	0.804035	1.06171	1.14153	1.08562
	P56528	Cd38	0.704751	0.732607	0.817664	1.13602	1.03011	1.1089	0.942181	1.07101	1.04552
	P56542	Dnase2	NA	NA	NA	0.953966	0.936839	1.61234	0.78911	0.741912	0.795313
	P56546	Ctbp2	0.995688	1.09509	0.923305	1.05599	0.990932	0.98487	1.01805	1.00215	0.985981
	P56565	S100a1	1.43925	1.0989	1.00466	1.0623	0.982346	0.507793	2.99831	1.14833	1.41584
	P56657	Cyp2c40	1.42158	2.06444	1.51228	0.336795	0.459091	0.85704	1.23199	1.35845	0.768598
	P56671	Maz	NA	NA	NA	0.957042	0.977202	1.3485	1.09114	1.15461	0.789271
	P56677	St14	1.11864	1.10249	0.981226	1.01463	0.839092	0.838617	1.17993	1.22948	1.1265
	Q8BYR5	Cadps2	1.33202	1.35697	1.15882	0.904	0.879739	0.843256	1.08289	1.14767	1.03693
	P56812	Pdcd5	0.816966	0.579291	0.667169	0.906399	0.884883	0.732215	1.27288	0.924875	0.958801
	P56873	Sssca1	0.817961	0.569549	0.656835	0.85808	0.745264	0.874028	0.499078	0.880247	0.923622
	P56959	Fus	1.10196	1.20125	1.00578	1.01621	1.11066	1.01393	1.12655	1.05273	1.11393
	P56960	Exosc10	0.889787	0.948299	0.921756	0.959	0.988513	1.1493	0.903778	0.926168	0.857269
	P57016	Lad1	1.28806	1.30845	1.03205	1.17864	1.01668	0.967664	1.2836	1.12176	1.14732
	P57080	Usp25	0.865096	0.993382	0.961394	1.10076	1.06423	1.05833	1.06274	0.930835	0.937647
	P57716	Ncstn	1.04707	0.804172	0.757183	1.13384	1.0082	1.02667	0.815553	0.9578	0.939797
	P57722	Pcbp3	0.785812	0.948686	0.771642	1.26357	1.34804	1.32363	0.89474	0.962831	1.13399
	P57724	Pcbp4	0.862917	0.739464	0.877297	NA	NA	NA	NA	NA	NA
	P57746	Atp6v1d	0.916145	1.00605	0.912416	1.0355	1.00433	1.09909	0.922938	0.927347	0.922293
	P57759	Erp29	0.826432	0.802741	1.01051	1.0841	0.966273	1.00603	0.885006	0.917479	0.894296
	P57776	Eef1d	0.939648	0.893731	0.96241	1.04204	0.959249	1.01351	0.8597	0.904606	0.909613
	P57780	Actn4	1.05555	1.01837	0.98086	1.06759	1.06972	0.97071	1.02589	1.08844	1.09105
	P57784	Snrpa1	0.992053	1.07206	0.98112	0.995135	0.925964	1.04042	0.944913	0.968315	0.929793
	P57787	Slc16a3	NA	NA	NA	2.00592	1.49928	1.75568	0.458058	0.454353	0.558486
	P57791	Rce1	NA	NA	NA	1.12456	1.37498	1.09545	1.16747	1.19749	1.06484
	P58021	Tm9sf2	1.00484	1.18731	1.35734	0.844526	0.812561	0.711824	1.09831	1.28324	1.25471
	P58022	Loxl2	0.738279	0.637716	0.749769	1.00054	1.19114	1.61447	0.63243	0.681605	0.767839
	P58044	Idi1	1.00584	0.964275	0.953584	0.739467	0.669589	0.905362	0.920702	1.02693	0.858669
	P58058	Nadk	0.866152	0.740408	0.794231	1.05479	1.052	1.35879	0.824039	0.771529	0.865101
	P58059	Mrps21	1.12562	1.25148	1.09621	0.936615	0.799999	0.757123	0.906458	1.13764	1.01589
	P58064	Mrps6	1.12046	1.24487	0.975524	1.04138	1.00759	0.866628	1.10658	1.06869	1.01792
	P58069	Rasa2	0.935048	1.03812	0.981598	1.03475	1.04092	1.16687	0.89141	0.944985	0.988013
	P58137	Acot8	0.959921	0.790871	0.91322	1.0531	0.913565	0.813043	0.984264	1.04154	1.068
	P58158	B3gat3	NA	NA	NA	1.01055	1.13961	1.07715	1.08277	1.03	1.01022
	P58196	Plscr4	NA	NA	NA	0.792331	0.966456	1.11582	0.811163	0.865411	0.907493
	P58242	Smpdl3b	0.938009	0.966388	0.923162	0.874771	0.834693	1.15643	0.952052	0.741119	0.853822
	P58252	Eef2	0.917587	1.00132	1.02974	1.05051	0.996681	1.0814	0.934779	0.983971	0.918426
	P58281	Opa1	1.10482	1.09879	1.01697	0.965983	0.923388	0.873709	1.0961	1.13473	1.09023
	P58389	Ppp2r4	1.03765	1.03964	1.07599	0.968788	0.96956	1.08682	0.890737	0.98179	0.986486
	P58404	Strn4	0.90628	0.988798	1.04967	1.06298	1.06862	1.19673	1.01081	0.899148	0.951694
	P58462	Foxp1	NA	NA	NA	1.00006	1.0328	1.18988	1.0426	1.09014	1.0448
	P58466	Ctdsp1	0.92755	0.943673	0.921344	NA	NA	NA	NA	NA	NA
	P58468	Fam207a	1.01931	1.24083	1.03666	1.03496	1.02007	1.20855	0.992918	0.955017	1.0152
	P58501	Paxbp1	1.00455	1.13779	0.965334	1.13503	1.14042	0.835652	1.13829	0.974178	1.02844
	P58742	Aaas	0.86266	1.0072	1.10079	1.10856	1.12267	1.10173	0.917263	1.05026	0.944703
	P58749	Tm6sf1	NA	NA	NA	1.04371	1.21501	1.35404	0.886159	0.726148	0.896323
	P58771	Tpm1	1.20664	0.583449	0.955286	1.30542	1.36149	1.32474	1.01356	0.983585	1.29864
	P58774	Tpm2	1.09107	0.719057	0.918815	NA	NA	NA	NA	NA	NA
	P58801	Ripk2	0.825932	0.855164	1.04925	1.26381	1.26353	1.21428	1.0606	1.07611	1.13553
	P58802	Tbc1d10a	0.926523	0.788735	0.97036	0.922463	0.978083	1.26696	0.893381	0.942253	0.927784
	P58854	Tubgcp3	0.966438	1.09164	1.04606	0.994727	1.06201	1.14323	1.1007	0.980617	0.976124
	P58871	Tnks1bp1	1.10528	1.0925	0.889871	1.09628	0.894866	1.05312	1.21565	1.06233	1.03552
	P59016	Vps33b	1.01159	1.04265	1.01733	1.01732	1.00445	0.985135	0.97272	1.01853	1.02263
	P59017	Bcl2l13	1.07244	0.936731	0.981316	1.04842	0.90294	0.871762	1.08458	1.06722	1.04005
	P59041	Dnajc30	0.874176	1.41895	1.02814	NA	NA	NA	NA	NA	NA
	P59108	Cpne2	1.058	1.05867	1.01456	1.00614	1.11287	1.23332	0.825963	1.02567	1.12248
	P59110	Senp1	NA	NA	NA	0.983738	0.913461	1.06747	0.726798	0.882592	0.987337
	P59113	Fermt1	1.02458	1.18705	1.22441	0.983581	0.871799	0.728137	1.07346	1.1535	1.10393
	P59114	Pcif1	0.873159	0.965956	1.01005	0.838683	0.921474	1.08854	0.825734	0.928916	0.908248
	P59235	Nup43	1.15334	1.16482	1.05346	0.967423	0.990039	1.0283	1.01442	1.01881	0.988989
	P59242	Cgn	1.06082	1.1019	1.00131	1.19638	1.15759	0.820724	1.13292	1.05599	1.20498
	P59325	Eif5	0.844485	0.903117	0.965025	1.00378	1.00191	1.08518	0.857603	0.937299	0.84295
	P59326	Ythdf1	0.774604	0.755247	0.881879	1.3631	1.14076	1.12023	1.06313	0.812061	0.96958
	P59328	Wdhd1	1.1429	1.03184	1.02244	0.852284	0.819649	1.3584	0.952735	0.877581	0.832375
	P59383	Lrrn4	1.07619	1.03623	1.05604	NA	NA	NA	NA	NA	NA
	P59438	Hps5	NA	NA	NA	1.0045	0.831202	1.25965	0.829148	0.863824	0.672771
	P59470	Polr3b	1.02865	1.10615	1.04934	0.971444	0.904954	1.15311	0.699974	0.822935	0.830442
	P59481	Lman2l	1.10027	1.1116	1.07619	0.991794	1.06728	1.02179	1.16456	1.0133	1.04446
	P59644	Inpp5j	1.43748	1.48111	1.21203	0.953587	1.02438	0.721847	1.36935	1.3109	1.38968
	P59648	Fxyd7	NA	NA	NA	0.911027	1.09808	1.12422	0.932772	0.783893	0.9389
	P59672	Anks1a	0.852413	0.796097	0.993526	1.18797	1.09769	1.13294	0.933602	0.856552	0.972583
	P59708	Sf3b6	0.944196	1.00251	1.00675	0.996504	1.0595	1.112	0.921469	0.950453	1.01754
	P59729	Rin3	0.856129	0.717215	0.925754	1.11021	1.19004	1.45404	0.888796	0.826426	0.906083
	P59759	Mkl2	1.0616	1.07321	0.847582	1.20998	1.06545	0.972902	1.18896	1.15002	1.1413
	P59764	Dock4	NA	NA	NA	1.11036	1.19146	1.39649	0.947671	0.966954	0.930377
	P59808	Sash1	0.969321	0.923529	0.918357	1.23184	1.22351	1.1777	1.14026	1.08942	1.101
	P59913	Pcmtd1	1.05148	1.02375	0.957364	1.02815	1.07009	0.819201	1.0558	1.08948	1.10116
	P59997	Kdm2a	1.11093	1.00924	0.976837	1.20405	1.28941	1.30185	1.1581	1.05175	1.01532
	P59999	Arpc4	0.927345	0.955459	1.01219	1.06045	1.03741	1.12556	0.94825	0.951349	0.894075
	P60060	Sec61g	0.918136	1.02046	1.19393	0.885502	0.813614	1.28313	0.985197	0.861085	1.08922
	P60122	Ruvbl1	1.00483	0.992363	0.959487	0.964533	0.944848	1.08625	0.904199	0.953224	0.932358
	P60229	Eif3e	0.915448	0.903121	0.92386	0.974861	0.953143	1.08704	0.860669	0.947949	0.883971
	P60334	Cdo1	NA	NA	NA	1.01328	0.878326	0.941104	0.977572	0.999027	0.926135
	P60335	Pcbp1	0.922268	1.06777	1.08394	0.997555	0.9946	1.01642	0.982627	1.07682	1.05603
	P60469	Ppfia3	1.00043	0.969241	0.960178	1.22608	1.06775	1.10665	1.22086	0.857974	1.14688
	P60487	Pdxp	0.856483	0.896587	0.916885	0.957224	1.09024	0.924647	1.0896	0.925518	0.874944
	P60521	Gabarapl2	0.887448	0.805756	0.877957	1.03682	0.896618	1.00195	0.911096	0.807586	0.81345
	P60603	Romo1	1.0212	0.958867	1.26832	1.22569	1.1494	0.985157	1.0224	1.17574	1.10072
	P60605	Ube2g2	1.00719	0.874804	1.02774	0.966436	0.956119	1.03046	0.907638	0.948282	0.941117
	P60670	Nploc4	0.914816	1.00036	0.952596	1.04643	1.04646	1.08275	0.902093	0.94662	0.973121
	P60762	Morf4l1	0.811952	0.822131	0.89749	0.87557	0.830837	1.20384	0.768817	0.800766	0.7988
	P60766	Cdc42	1.1497	1.35852	0.986007	0.923907	0.959007	1.0105	0.832572	0.956341	0.894117
	P60840	Ensa	NA	NA	NA	1.07553	1.35967	1.29413	1.37361	1.06862	1.04008
	P60843	Eif4a1	0.944814	0.971066	0.962831	1.00386	1.00445	1.17821	0.810542	0.943509	0.829341
	P60867	Rps20	0.800284	0.916743	1.00182	0.865348	0.808862	0.990692	0.807465	0.830923	0.800699
	P60879	Snap25	1.06834	0.836275	0.913842	0.997421	1.06045	1.11338	1.21441	0.959528	1.09414
	P60904	Dnajc5	1.01869	0.77933	0.808553	0.990228	1.06053	1.01684	1.08761	0.979702	0.967451
	P61021	Rab5b	1.16235	1.28604	1.11816	0.979802	0.97236	1.03125	1.11674	1.09235	1.08764
	P61022	Chp1	0.869706	0.644857	0.752004	1.14551	1.16652	0.726276	1.39212	1.0677	1.2557
	P61027	Rab10	1.10696	1.1347	1.0374	0.958152	0.868927	0.907735	0.995398	1.0569	0.99571
	P61028	Rab8b	0.784024	0.7843	0.850091	1.12108	1.13533	1.42224	0.903293	0.940974	0.958199
	Q9WVP1	Ap1m2	1.16388	1.21231	1.10052	0.88244	0.795313	0.702437	1.12236	1.19383	1.05839
	P61082	Ube2m	0.840246	0.935768	0.980339	1.0595	1.01527	1.09898	0.959461	0.923034	0.949072
	P61087	Ube2k	1.08176	1.1023	0.968621	1.11625	1.01723	1.05875	0.995929	1.06912	0.996639
	P61089	Ube2n	1.04433	1.01923	0.98888	0.978348	0.974646	1.02351	0.889171	0.97886	0.916665
	P61161	Actr2	0.904023	0.957709	0.974846	1.05851	1.12681	1.13467	0.953202	0.9561	0.925205
	P61164	Actr1a	0.958152	0.989964	1.02108	1.06033	1.02942	1.04827	0.89168	0.948921	0.973427
	P61202	Cops2	0.987775	0.999944	0.976582	1.02291	1.06565	1.01059	0.979944	1.03355	1.00249
	Q9Z0G9	Cldn3	1.32104	1.16341	1.12954	0.975616	0.861074	0.640957	1.08755	1.36228	1.19491
	P61222	Abce1	1.00339	1.07973	1.05011	0.916337	0.978032	1.03054	0.870535	0.995151	0.865667
	P61226	Rap2b	0.785307	0.75496	0.721379	1.04052	1.06207	1.18518	0.764586	0.71318	0.752444
	P61255	Rpl26	0.929145	1.06028	1.03065	0.935481	0.94166	0.85626	0.848929	1.0127	0.942859
	P61264	Stx1b	0.768911	0.53315	0.751912	0.971318	1.22733	1.08105	1.31416	0.861947	1.02086
	P61290	Psme3	0.955537	0.886586	0.910125	1.13738	0.982363	1.16137	0.84201	0.921304	0.871118
	P61358	Rpl27	0.75574	0.903354	1.05894	0.984959	0.992672	0.999245	0.935535	0.974844	0.911609
	P61406	Smg6	1.01779	1.07798	1.05587	1.21014	1.19406	1.16732	1.26479	1.18981	1.19888
	P61458	Pcbd1	1.31832	0.42711	0.651353	0.927818	0.833662	0.6991	1.32481	1.35752	1.26718
	P61514	Rpl37a	0.727478	0.906044	1.05655	0.90793	0.963957	0.996772	0.873815	0.992608	0.94245
	P61600	Naa20	0.870392	0.829968	0.891922	1.00969	0.952246	0.979303	0.920649	0.925858	0.862098
	P61620	Sec61a1	0.80395	0.916385	1.18861	0.849828	0.808785	0.931322	0.747263	0.933886	0.873669
	P61622	Itga11	1.14328	0.998044	0.746783	1.10852	1.03735	0.667634	1.16146	1.01399	1.10957
	P61750	Arf4	0.998093	1.17171	1.17668	0.901577	0.899305	0.839696	1.15595	1.21693	1.17479
	P61759	Vbp1	0.899907	0.852632	0.91557	1.00239	0.98531	1.10474	0.863386	0.896708	0.889131
	P70695	Fbp2	1.17661	1.24131	1.19015	0.919298	0.865344	0.692019	0.972093	1.19053	1.10913
	P61804	Dad1	0.844378	0.927273	1.23032	0.975626	0.898929	0.875924	0.960884	1.04442	0.956119
	P61922	Abat	1.87992	1.75688	1.41435	0.552918	0.642389	0.69035	1.05963	1.20824	0.982728
	P61924	Copz1	0.649368	0.905707	0.953031	1.16333	1.07495	1.02246	1.04458	1.09683	1.15447
	P61939	Serpina7	NA	NA	NA	0.780683	0.95177	1.07727	0.58368	0.360818	0.553414
	P61961	Ufm1	0.92195	0.696655	0.950442	0.979208	0.948959	0.951801	1.03616	1.01081	1.0511
	P61963	Dcaf7	0.974076	1.03462	1.0525	1.01869	1.07994	1.0236	0.922971	0.966838	1.01685
	P61965	Wdr5	1.08001	1.07425	1.03861	0.922476	0.934502	1.04279	0.931112	1.03725	0.934079
	P61967	Ap1s1	1.00721	1.08784	1.05839	0.915132	0.806399	0.810779	1.08777	1.12799	1.06749
	P61971	Nutf2	1.06032	1.13169	1.01515	1.01465	1.0129	0.954352	0.99134	1.09523	1.08023
	P61979	Hnrnpk	1.02616	1.1292	1.03375	1.04849	0.954784	1.06019	1.07433	1.04268	1.02951
	P61982	Ywhag	1.02116	1.06179	0.94317	1.11816	1.23855	1.11833	0.924931	0.884849	0.961578
	P62046	Lrch1	0.936321	0.978823	0.977765	0.996101	1.03761	1.17599	0.816549	0.94234	0.931929
	P62069	Usp46	NA	NA	NA	1.29937	1.35501	1.24163	1.37536	1.53653	1.41851
	P62071	Rras2	1.07194	1.06778	1.13808	0.8964	0.935842	1.03358	0.998866	1.04582	1.02184
	P62073	Timm10	1.87737	0.80678	0.922518	NA	NA	NA	NA	NA	NA
	P62075	Timm13	0.757121	0.739609	0.811581	1.18225	1.09791	0.911767	0.968699	0.914049	1.14719
	P62077	Timm8b	1.51051	0.742111	0.736722	1.01765	0.770382	0.40709	1.60197	0.901079	1.07702
	P62082	Rps7	0.975431	1.03327	1.04258	1.00557	1.02004	1.00603	1.01693	1.05651	0.970291
	P62137	Ppp1ca	1.00362	1.00749	0.971533	1.10587	1.02094	1.05217	0.951408	0.941819	1.04381
	P62141	Ppp1cb	1.06277	1.02165	0.967709	1.04503	1.0598	0.957945	1.11883	0.969548	1.11627
	P62192	Psmc1	0.921304	0.948612	0.965049	1.01807	1.0381	1.11704	0.874658	1.00769	0.95164
	P62196	Psmc5	0.901044	0.958226	0.943779	1.01536	0.996981	1.12338	0.851243	0.95854	0.922699
	P62242	Rps8	0.788369	0.941734	1.05456	0.970773	1.03088	0.962847	0.78068	0.983481	1.02924
	P62245	Rps15a	0.981592	1.06747	1.0461	0.980755	1.00971	0.957041	1.04825	1.02806	0.993342
	P62254	Ube2g1	0.995725	0.934028	1.02276	0.911129	0.849011	0.974906	0.909396	0.983292	0.955618
	P62257	Ube2h	0.912087	0.799935	0.887947	1.06549	0.962036	1.08242	0.785258	0.889232	0.916567
	P62259	Ywhae	1.05439	1.16012	1.1054	0.97453	0.95425	0.978721	0.845203	1.02315	0.995101
	P62264	Rps14	1.05611	1.26116	1.11918	1.00897	1.07321	1.04853	1.01756	1.10084	1.06815
	P62267	Rps23	0.830453	0.934506	1.04783	0.870554	0.970244	0.892807	0.695871	0.932696	0.882616
	P62270	Rps18	0.857089	0.942585	1.00528	0.98528	0.933179	0.977326	0.926124	0.96436	0.886646
	P62274	Rps29	0.79908	0.939735	0.915468	1.05072	1.19503	1.22051	0.872211	0.954864	1.01949
	P62281	Rps11	0.8407	1.05005	1.06375	0.946255	1.16884	0.989845	0.913358	1.0933	1.08964
	P62301	Rps13	0.880772	0.992631	1.03705	0.994723	1.00287	1.06533	0.911401	0.942632	0.949331
	P62305	Snrpe	1.02326	1.14614	1.01343	1.05279	0.888069	1.06962	1.02881	1.03524	0.936152
	P62307	Snrpf	1.0209	1.03799	0.938321	0.99617	0.959552	0.9868	0.996088	0.973187	0.94228
	P62309	Snrpg	0.997633	1.24976	1.03145	1.11728	1.0296	1.11245	1.13635	1.06572	1.03775
	P62311	Lsm3	NA	NA	NA	1.14342	1.18662	0.984593	1.4086	1.2356	1.17288
	P62313	Lsm6	0.972864	0.769117	0.844686	0.989701	0.949644	1.01473	0.914808	1.00706	0.978094
	P62315	Snrpd1	0.832975	0.884433	0.943831	0.973623	0.924356	1.17285	0.886247	0.789162	0.826372
	P62317	Snrpd2	1.0214	1.16865	1.00848	1.06892	1.06792	1.08669	1.04647	1.00772	0.999341
	P62320	Snrpd3	1.02097	1.22221	1.04447	1.04194	0.936345	1.08133	1.00365	1.04641	0.928654
	P62322	Lsm5	0.694441	0.598735	0.621589	0.925287	0.952881	0.758061	1.34034	1.17497	1.16094
	P62331	Arf6	1.07825	1.26908	1.16632	0.97694	0.953336	0.816103	1.12705	1.12646	1.05751
	P62334	Psmc6	0.964432	0.982115	0.964275	1.08445	1.06618	1.05162	1.00837	0.965535	0.975659
	P62342	Selt	0.904821	1.07755	1.00786	0.975104	0.883734	0.999433	0.949804	1.02842	1.01861
	P62482	Kcnab2	NA	NA	NA	0.83054	0.880031	1.55308	0.701181	0.693531	0.75039
	P62484	Abi2	NA	NA	NA	0.924577	1.08337	1.04169	0.836442	0.975875	1.0489
	P62488	Polr2g	0.918347	0.822601	0.968857	0.812356	1.01886	0.944456	1.18686	1.11305	1.09907
	P62500	Tsc22d1	NA	NA	NA	1.17038	1.14381	1.06331	1.15339	1.09588	1.11064
	P62627	Dynlrb1	1.07864	0.741162	0.831274	0.973433	0.883856	0.85377	1.55249	1.00822	1.02631
	P62631	Eef1a2	0.813417	0.837947	0.812047	0.876569	1.16133	1.1394	0.849866	0.781675	0.94994
	P62700	Ypel5	NA	NA	NA	0.947239	1.01624	1.16586	0.892223	0.888055	0.855945
	P62702	Rps4x	0.869434	1.01964	1.02571	0.930763	0.949518	1.00734	0.844204	0.94351	0.901078
	P62715	Ppp2cb	1.19021	1.09488	0.944412	1.04743	1.04322	1.11041	0.923465	0.908138	0.992837
	P62717	Rpl18a	0.875432	1.05239	1.05601	0.97225	0.996152	0.985098	0.763956	0.915864	0.924221
	P62743	Ap2s1	0.916614	0.930258	0.973197	1.17436	1.23265	1.14727	1.05149	0.979314	1.02739
	P62746	Rhob	1.10003	1.0873	0.857148	1.0297	1.06526	0.882164	0.957577	1.03527	1.01011
	P62748	Hpcal1	1.10048	0.301023	0.484497	0.812772	0.670292	0.741802	1.03048	1.11891	1.10364
	P62751	Rpl23a	0.99406	1.21297	1.15341	0.917973	0.959146	0.77295	0.784169	1.04022	1.00358
	P62754	Rps6	0.940131	1.14775	0.97851	0.975346	1.06168	0.947201	0.800796	0.953825	0.994378
	P62774	Mtpn	0.9825	0.633002	0.648176	0.941539	0.820913	0.746675	1.30033	0.816471	0.955835
	P62806	Hist1h4a	2.14062	1.54963	1.15324	0.820461	0.618807	0.886001	1.27373	1.09043	0.83316
	P62814	Atp6v1b2	0.884404	0.897039	0.99783	1.00552	1.02574	1.17511	0.885272	0.939943	0.960013
	P62821	Rab1A	0.997863	1.06151	1.10388	0.971969	0.943178	0.91214	0.996968	1.07257	1.01387
	P62823	Rab3c	0.858184	1.04122	1.01167	1.07332	1.46565	1.32921	1.587	1.27488	1.15476
	P62827	Ran	0.932121	1.02893	0.96877	0.963738	0.937677	0.980994	0.857759	0.987588	0.881052
	P62830	Rpl23	0.950243	1.05037	1.03201	0.984162	1.04429	0.984774	1.02307	1.02539	0.990845
	P62835	Rap1a	0.99506	1.16643	1.18654	0.998645	1.09328	1.14483	1.10167	1.07263	1.05671
	P62843	Rps15	0.944032	1.03096	1.05396	0.976752	1.01789	1.04694	0.959404	0.988564	0.980168
	P62849	Rps24	0.770382	0.982221	0.988151	0.932028	0.988492	0.902445	0.746051	0.932727	0.96299
	P62852	Rps25	0.881982	0.995589	1.0781	1.03003	0.995893	0.980995	0.972665	0.96892	0.964195
	P62855	Rps26	0.907155	1.08112	1.01948	0.856649	0.98227	0.944435	0.627727	0.997303	1.02544
	P62858	Rps28	0.877356	0.828667	0.884333	1.37042	1.60329	1.24464	1.23765	0.924712	0.984972
	P62862	Fau	0.982228	1.09968	1.14529	0.778149	1.11707	0.971014	0.568276	1.28847	0.968537
	P62869	Tceb2	0.950228	0.949005	0.9372	1.05522	1.0417	0.974853	1.12082	0.944449	0.967329
	P62874	Gnb1	1.02561	1.23705	1.14071	1.02036	1.05261	1.0785	0.963586	0.984684	1.01152
	P62878	Rbx1	1.06341	0.9232	1.16508	0.963007	1.12225	0.969561	1.08494	1.0984	1.03298
	P62880	Gnb2	0.889408	1.07406	0.959443	1.02375	1.01969	1.03833	0.996887	0.979171	0.969605
	P62889	Rpl30	0.7142	0.881656	1.06093	0.975843	0.929119	1.0847	0.822705	0.981506	0.933356
	P62897	Cycs	1.09792	1.20945	1.06925	NA	NA	NA	NA	NA	NA
	P62900	Rpl31	0.902169	1.03123	1.08529	0.927245	0.938268	0.984906	0.819391	0.942722	0.947344
	P62908	Rps3	0.835252	0.977851	1.04654	0.988728	0.970757	1.04065	0.897573	0.985282	0.930837
	P62911	Rpl32	0.601737	0.715531	0.975003	0.923447	1.01222	1.06474	0.735267	0.949092	0.957014
	P62915	Gtf2b	1.22281	1.05678	0.963107	1.0673	1.06651	1.08134	1.10819	1.1336	1.14149
	P62918	Rpl8	0.958724	1.12583	1.05479	0.933005	0.955945	0.912838	0.902081	1.04518	1.05094
	P62960	Ybx1	0.856402	0.91225	0.90319	1.14835	0.984765	1.02837	1.02687	1.09208	1.00701
	P62965	Crabp1	0.769355	0.851048	0.771328	0.999054	0.984434	0.779297	0.984183	0.874457	0.98183
	P62983	Rps27a	0.710859	0.697599	0.956799	0.823396	1.0917	0.869919	0.763529	1.04794	1.00239
	P62996	Tra2b	0.794519	0.935922	1.0882	1.00119	1.04202	1.1138	0.837435	1.0863	1.04732
	P63001	Rac1	0.901866	0.898057	1.00111	0.904387	0.989159	1.09197	0.798102	1.01274	0.899806
	P63005	Pafah1b1	0.975364	1.13066	1.05873	1.01457	1.03856	1.08849	0.925769	0.934078	0.939952
	P63011	Rab3a	1.03004	1.09753	1.13712	0.805497	0.86627	0.858371	1.0017	1.18631	1.24621
	P63017	Hspa8	1.07403	0.995562	0.997517	1.03988	1.06894	0.953936	0.958844	0.960371	0.994069
	P63024	Vamp3	0.957094	0.844096	1.03383	1.22688	1.1619	1.16339	1.33731	1.08877	1.13618
	P63028	Tpt1	0.789059	0.69387	0.864424	0.929813	1.02657	1.22905	0.569646	0.850513	0.836799
	P63030	Mpc1	1.28623	1.32411	1.19337	0.850239	0.745822	0.795066	0.908914	1.05176	0.978921
	P63034	Cyth2	1.15975	1.08098	1.12429	NA	NA	NA	NA	NA	NA
	P63037	Dnaja1	0.987846	0.926399	0.923001	0.956936	0.857068	1.0069	0.838272	0.952219	0.950089
	P63038	Hspd1	1.05881	1.07027	1.02674	1.03743	0.941381	0.777021	1.08301	1.10033	1.02181
	P63044	Vamp2	NA	NA	NA	1.03689	1.46884	1.28519	1.51986	1.10553	1.37336
	P63073	Eif4e	0.949512	0.980176	0.908049	1.02244	0.969297	1.05407	0.909191	0.967667	0.875878
	P63085	Mapk1	1.09771	1.07639	1.0366	1.04297	0.990492	0.901358	1.04683	1.05847	1.00544
	P63087	Ppp1cc	1.08978	1.10233	0.865138	0.950718	1.03313	1.1519	1.1369	0.874838	0.831783
	P63101	Ywhaz	1.00616	1.06101	1.03051	0.991254	0.985408	1.06628	0.861805	1.0594	1.02537
	P63139	Nfyb	0.981283	0.792202	0.967827	NA	NA	NA	NA	NA	NA
	P63154	Crnkl1	0.951104	1.0363	0.968548	0.998775	1.00205	1.14987	0.967125	0.982312	0.965798
	P63158	Hmgb1	0.932585	1.05752	1.09419	0.830736	0.972556	1.05621	0.921787	1.04888	0.92913
	P63166	Sumo1	1.0784	0.952855	0.968557	0.702147	0.658716	0.832523	1.17394	0.854418	0.833859
	P63168	Dynll1	1.00492	0.96225	0.952337	1.05966	1.13299	0.992346	1.08034	1.05354	1.07828
	Q9CRA7	Atp5s	1.27927	1.36947	1.18458	0.935019	0.897935	0.799785	1.17919	1.1795	1.11088
	P63239	Pcsk1	0.94087	1.09555	0.897572	0.940063	1.14813	0.997992	1.2092	0.987888	1.08086
	P63242	Eif5a	0.852081	0.803564	0.905385	0.96818	0.99132	1.07799	0.886881	0.922891	0.850643
	P63254	Crip1	1.73214	1.41477	1.28508	0.626986	0.651079	0.710115	0.94587	1.09128	1.06061
	P63268	Actg2	0.960903	0.940252	1.19388	0.982344	1.14916	0.928896	0.98403	1.04503	1.53748
	P63276	Rps17	0.759027	0.908824	1.00295	0.989347	0.933605	1.05661	0.874418	0.944944	0.899401
	P63280	Ube2i	0.97471	1.00966	0.946764	1.00577	1.0884	1.13155	0.914535	0.946886	0.92975
	P63300	Sepw1	1.00766	0.900354	0.873749	1.03135	1.1319	1.21525	1.02835	0.87022	0.978133
	P63321	Rala	1.04568	1.07806	1.04877	0.971875	0.978339	0.970197	0.947048	1.02418	1.04181
	P63323	Rps12	0.741803	0.977544	1.01409	0.970893	1.02707	1.00375	0.878756	0.919114	0.909036
	P63325	Rps10	0.896604	1.04057	1.06297	1.01641	1.00547	1.07947	1.01691	1.01427	0.95573
	P63328	Ppp3ca	1.03419	1.08927	0.985663	0.979795	1.01449	1.12159	1.03624	0.934654	0.969626
	P63330	Ppp2ca	NA	NA	NA	1.13765	1.13211	1.11938	0.972599	1.07178	1.13756
	P67778	Phb	1.10329	1.14785	1.092	1.02584	1.05765	0.790169	1.20291	1.16537	1.06501
	P67871	Csnk2b	0.99054	1.02903	1.03754	1.0636	1.09475	1.05938	1.02864	0.992139	0.993752
	P67984	Rpl22	0.99725	1.091	1.0865	0.96068	0.968673	0.967178	0.973775	0.977441	0.912103
	P68037	Ube2l3	0.94657	0.986205	0.951125	1.15194	1.19363	1.10866	1.04434	1.01745	1.01716
	P68040	Gnb2l1	0.85479	1.01448	1.06516	0.954248	0.95205	1.02138	0.88349	1.00659	0.932152
	P68181	Prkacb	1.12522	1.07843	1.0999	0.82976	0.842536	1.03856	0.948722	0.987084	1.03893
	P68254	Ywhaq	0.98017	1.08165	1.05316	0.993636	0.992185	0.987786	0.925654	1.07927	1.05185
	P68368	Tuba4a	1.11196	1.21528	1.18799	0.847669	0.863255	0.791688	1.07124	1.12909	1.13197
	P68372	Tubb4b	NA	NA	NA	1.12943	1.08393	0.862242	1.06913	1.15598	1.18159
	P68373	Tuba1c	0.962298	0.972526	1.01039	1.11186	1.15649	1.18469	0.923393	1.18421	1.17857
	P68404	Prkcb	0.718181	0.891323	0.891235	0.902706	0.979059	1.27346	0.852629	0.735624	0.775046
	P68510	Ywhah	1.13651	1.15392	0.961429	1.05507	1.04347	0.910969	1.00994	1.03604	1.00642
	P69566	Ranbp9	0.790115	0.901459	0.976581	1.10966	1.17597	1.15351	0.954745	0.880584	1.01598
	P70121	Zhx1	0.613633	0.650936	0.732569	NA	NA	NA	NA	NA	NA
	P70122	Sbds	1.07372	1.11147	1.01729	0.968355	0.981804	1.02799	0.991707	1.05692	0.957911
	Q8C0Z1	Itfg3	1.31239	1.02206	1.00226	0.815485	0.76816	0.714017	1.30338	1.17394	1.00286
	P70158	Smpdl3a	1.28923	1.00229	1.09149	1.25566	0.920994	0.926052	0.950461	1.17954	0.798148
	P70168	Kpnb1	0.985088	0.946143	0.961463	1.01222	0.99068	1.04354	0.875786	0.987489	0.947444
	Q9ER88	Dap3	1.16372	1.41739	1.0836	0.926352	0.854272	0.759363	1.01786	1.12099	0.995071
	P70175	Dlg3	0.993006	0.941621	1.01942	0.966083	0.843309	1.00531	0.978598	1.04121	1.0426
	P70182	Pip5k1a	1.10203	1.27247	0.755466	0.909254	0.983737	1.4717	0.660513	0.754145	0.861423
	P70188	Kifap3	0.901147	0.92787	0.733556	1.12841	1.21785	1.14308	1.14578	1.03898	1.09456
	P70191	Traf5	1.02656	0.774937	0.951765	NA	NA	NA	NA	NA	NA
	P70193	Lrig1	0.984369	0.928292	1.037	1.00925	0.973468	1.24915	0.98997	1.05349	1.01147
	P70195	Psmb7	1.05537	0.958668	0.974345	0.964661	0.933996	1.031	0.79118	1.01053	0.904318
	P70196	Traf6	1.0487	1.13538	1.04643	1.06383	1.19696	0.988057	1.07038	1.09972	1.02861
	P70202	Lxn	1.08627	1.07718	1.02118	0.996636	0.989923	1.12702	0.980508	0.989746	0.913759
	P70206	Plxna1	0.983292	1.03995	0.946216	1.13994	1.12829	0.933636	1.34847	0.93716	0.995285
	P70207	Plxna2	1.2011	1.20075	1.33888	0.569496	0.908951	0.765681	0.764792	1.26842	1.07561
	P70210	Tead3	0.908974	0.913249	1.03897	0.944051	0.868973	0.758398	1.04348	0.942292	1.06431
	P70218	Map4k1	1.25824	0.684086	0.685811	0.981495	1.03362	1.40262	1.01373	0.974074	0.96458
	P70224	Gimap1	0.879529	0.866502	1.31229	0.820906	0.834084	1.39244	1.07512	0.948685	0.713416
	P70227	Itpr3	1.05702	1.15968	0.986674	1.09601	1.02595	0.938359	1.01169	1.05742	1.06018
	O70570	Pigr	1.08552	1.05041	1.14928	0.815987	0.873407	0.607604	0.988977	1.19492	1.10537
	A2ACP1	Ttc39a	0.978007	1.0595	1.17905	0.823012	0.701972	0.728379	1.01301	1.26432	1.19688
	P70245	Ebp	1.06456	1.14643	1.26523	0.992517	1.01008	0.9593	1.13606	1.16208	1.01198
	P70248	Myo1f	0.477244	0.556292	0.563693	1.15113	1.14351	1.38486	0.625167	0.664667	0.761903
	P70255	Nfic	1.24346	1.27293	1.12528	1.01334	1.0914	0.965307	1.07892	1.0527	0.970048
	P70257	Nfix	1.2425	1.30629	1.12422	1.11375	1.1562	0.913283	1.13514	0.966348	1.24069
	P70261	Pald1	1.02053	1.1426	1.0352	0.938044	1.09107	1.12545	1.06501	0.900631	0.99479
	P70265	Pfkfb2	1.03596	1.07645	1.18401	0.996858	0.833417	0.855793	0.905542	1.04134	0.978911
	P70268	Pkn1	0.958232	0.948027	0.922772	1.05231	0.992057	1.08089	0.970398	0.950568	0.9514
	P70269	Ctse	1.75511	1.50435	1.43391	0.272863	0.168827	0.593748	1.34326	1.19338	0.742854
	P70271	Pdlim4	1.01626	0.652222	0.922447	1.00936	1.24675	1.11784	1.17769	0.85334	1.08175
	P70274	Sepp1	0.58491	0.494513	0.549267	1.21178	1.07699	1.22892	0.736435	0.504061	0.575883
	P70277	St6galnac2	1.02649	1.01373	1.44998	NA	NA	NA	NA	NA	NA
	P70279	Surf6	0.976818	0.935445	0.920706	1.12274	1.00921	0.977576	1.02279	1.09748	1.1474
	P70280	Vamp7	0.897185	0.969713	1.03468	1.02368	1.06134	1.07092	0.937018	0.912906	0.854427
	P70288	Hdac2	1.05175	1.02964	1.03096	0.95813	1.01874	1.07697	0.977874	1.02425	0.94513
	Q3UPR7	Tmem102	1.08589	1.30775	1.10549	0.82771	0.859709	0.765366	1.09536	1.15009	1.08233
	P70295	Aup1	0.93649	0.920036	0.988738	1.06338	0.919028	0.999944	0.928508	1.01122	0.965265
	P70296	Pebp1	1.01947	0.792953	0.867465	1.08324	1.13856	0.965956	1.24728	1.04573	1.03493
	P70297	Stam	0.877743	0.891403	0.884531	1.16945	1.07592	1.02241	1.19745	1.08387	1.15031
	P70302	Stim1	1.25932	1.14904	1.10984	0.845976	0.775472	0.91176	1.15076	1.1153	1.0199
	P70303	Ctps2	1.16998	1.19073	1.17624	0.844693	0.801729	0.893257	0.997439	1.06537	1.01782
	P55012	Slc12a2	1.05794	1.15375	1.19772	0.908708	0.787294	0.700907	1.14607	1.18092	1.04041
	P70315	Was	NA	NA	NA	0.936364	0.846374	1.62019	0.550821	0.616189	0.646187
	P70318	Tial1	0.693031	0.694997	0.93279	0.940108	0.814332	1.01033	0.793787	0.853963	0.797725
	P70321	Hoxb13	1.95022	1.63368	1.42133	0.410736	0.354949	1.01258	1.37453	1.48462	0.804257
	P70333	Hnrnph2	0.81528	0.952813	0.967101	1.09904	1.19658	1.16506	1.00927	0.974637	1.04185
	P70335	Rock1	1.0198	1.01507	0.961998	0.993122	1.00241	1.02507	1.00238	0.990527	0.987774
	P70336	Rock2	1.0276	0.943356	0.894409	1.05199	1.10259	1.18587	0.870893	0.976909	0.96192
	P70340	Smad1	NA	NA	NA	1.03615	0.826594	1.02678	0.845778	0.989042	0.865395
	P70343	Casp4	NA	NA	NA	1.04592	1.0096	1.26902	1.09108	0.921507	0.960626
	P70347	Tank	0.968309	0.858114	0.879645	1.16755	1.1309	1.058	1.16272	0.899049	1.10125
	P70349	Hint1	0.971102	0.922867	0.996289	0.74327	0.803728	0.827082	0.90554	0.920515	0.929953
	P70353	Nfyc	1.21794	1.45182	1.01326	0.916609	0.963021	0.991967	1.03511	0.989393	1.04116
	P70362	Ufd1l	0.922689	0.943259	0.952014	1.08977	1.10994	1.21601	0.953183	1.02756	1.01012
	P70365	Ncoa1	NA	NA	NA	1.17507	1.17894	0.665264	1.18283	0.93245	1.36142
	P70372	Elavl1	0.951027	1.04536	0.968754	1.05665	1.04737	0.994298	1.04037	0.932362	0.906232
	P70380	Il18	1.20899	1.03799	0.908071	0.623144	0.641784	1.121	1.14997	1.23492	0.90436
	P70387	Hfe	NA	NA	NA	1.00027	1.06466	1.2885	0.922602	0.915053	0.795947
	P70388	Rad50	1.12222	1.131	0.990194	1.02851	1.07883	1.00408	1.09813	1.0251	1.0338
	P70389	Igfals	NA	NA	NA	1.02213	1.44094	1.14859	1.02253	0.883966	0.990595
	P70398	Usp9x	0.911721	0.945062	0.981746	1.06758	1.08369	1.15026	0.959085	0.913258	0.969561
	P70399	Tp53bp1	1.13671	0.984293	1.00768	0.974944	0.984199	0.942456	1.13486	1.05208	1.14415
	P70403	Cux1	1.0073	1.0193	1.20039	0.91385	0.860571	0.827049	1.20824	1.00354	1.1262
	P70404	Idh3g	1.20878	1.28345	1.25439	0.813198	0.840332	0.764252	1.10383	1.18547	1.00672
	P70412	Cuzd1	0.0992616	NA	0.0843156	0.506344	0.749527	0.897247	0.984804	0.635858	0.437395
	P70414	Slc8a1	0.885158	0.788219	0.926789	1.20352	1.17597	0.925497	1.08096	1.0724	1.21447
	P70419	Galnt3	0.822607	1.0438	1.18339	0.952611	0.785699	0.599152	1.00409	1.25607	1.3476
	P70424	Erbb2	1.00774	1.30061	0.973751	1.06603	0.95577	0.762663	1.19188	1.12119	1.08835
	P70428	Ext2	NA	NA	NA	0.974916	1.04842	1.11693	1.02239	0.93411	0.907521
	P70429	Evl	0.684728	0.646859	0.814029	1.0144	0.780801	1.38457	0.754961	0.713843	0.758588
	P70441	Slc9a3r1	1.19956	0.920343	0.952598	1.04807	0.961421	0.864966	1.31645	1.19669	1.24929
	P70444	Bid	0.985331	0.857419	1.07075	0.845393	0.820138	1.03866	0.847422	0.918196	0.823737
	P70451	Fer	1.01363	0.931066	0.905531	1.0797	1.14242	1.04882	1.07692	0.934054	1.02295
	P70452	Stx4	1.08919	0.940235	0.939416	0.940284	1.00574	0.96483	1.02456	0.993447	1.00743
	P70460	Vasp	1.07876	1.07901	0.939977	1.01894	0.964214	1.03235	0.963382	0.992374	0.959302
	P70663	Sparcl1	1.17374	0.938098	0.985314	1.06151	1.28803	1.18849	1.21473	0.912743	1.30517
	P70665	Siae	1.03143	0.661895	0.676284	0.778901	0.84238	0.927521	1.06073	1.05135	0.993704
	P70671	Irf3	0.941335	0.978283	1.01794	0.892037	0.878823	0.959825	0.820749	0.882907	0.881989
	P70677	Casp3	0.842963	0.898751	0.902903	1.14612	1.03319	0.889094	0.975484	1.02426	1.05513
	Q99LB6	Mat2b	1.21169	1.25299	1.13628	0.888812	0.856902	0.789079	1.11584	1.11844	1.00246
	P70697	Urod	1.25139	1.23245	1.17828	0.967454	1.08424	1.03843	1.44844	1.1008	1.01308
	P70698	Ctps1	0.594747	0.562794	0.622393	1.14829	1.23793	1.61384	0.570651	0.7094	0.667178
	P70699	Gaa	0.925475	0.932804	0.820117	0.984411	0.989368	1.11441	0.827264	0.873268	0.896825
	P70700	Polr1b	0.746735	0.868585	0.781438	0.92243	0.989191	1.19259	0.997137	0.910255	0.929268
	P70704	Atp8a1	0.979704	0.981688	0.948204	1.14372	1.17101	1.0048	1.03539	0.92935	1.06926
	P80313	Cct7	0.988545	1.06413	1.01969	1.03678	1.03042	1.04981	0.980358	1.02774	0.974874
	P80314	Cct2	0.987252	0.967641	1.00137	1.01025	0.942819	1.04193	0.954764	0.984164	0.930947
	P80315	Cct4	0.99667	1.01211	0.973361	1.01994	0.958329	1.04406	0.926255	0.989968	0.931312
	P80316	Cct5	1.02032	1.02587	0.987271	1.03734	0.993214	1.06319	0.976873	1.00117	0.940762
	P80317	Cct6a	0.818284	0.936651	0.823356	1.01597	0.94756	0.997937	0.856968	0.879838	0.86248
	P80318	Cct3	0.973757	1.01165	0.983427	1.00708	0.927891	1.0536	0.877257	0.949634	0.904809
	P80560	Ptprn2	0.919346	0.820436	0.764901	1.07358	1.09035	0.937592	1.28616	1.12059	1.18926
	P81069	Gabpb2	0.816448	1.0492	1.0715	0.883791	0.766928	1.08051	0.923803	0.852448	0.916671
	P81117	Nucb2	0.520829	0.293474	0.909778	1.10641	0.818488	0.911939	0.826617	0.976135	1.03904
	P81122	Irs2	NA	NA	NA	1.08648	1.0967	1.5317	0.961619	0.968325	0.976243
	P82198	Tgfbi	0.967611	0.783585	0.896211	0.983295	1.26424	1.13939	1.23816	0.889579	1.30203
	O54879	Hmgb3	1.35512	1.41525	1.12793	0.954785	0.94211	0.849082	1.15565	1.14129	1.09138
	P82347	Sgcd	1.02419	0.989025	0.983521	1.08049	1.21339	1.07744	1.10295	0.867881	1.00381
	P82349	Sgcb	0.975727	0.96712	0.988883	1.1605	1.13084	1.14847	0.946157	0.857748	0.989138
	P83093	Stim2	0.879506	0.965028	1.30082	1.06405	0.900872	0.810676	0.975972	1.15112	1.14523
	P83510	Tnik	1.13537	1.59918	0.983063	NA	NA	NA	NA	NA	NA
	Q9DBM2	Ehhadh	1.29429	1.31469	1.05045	0.925951	0.913888	0.74351	1.10034	1.10859	1.11998
	P83870	Phf5a	0.917347	0.857616	0.888502	1.0373	1.20209	1.06195	0.977378	0.910873	0.955804
	P83877	Txnl4a	1.1169	1.05762	1.05136	1.01776	1.0065	1.05065	1.22838	1.02722	1.07407
	P83882	Rpl36a	0.887146	1.1109	1.00992	0.92328	1.00552	0.825916	0.819477	1.07666	1.04031
	P83887	Tubg1	0.970387	0.889204	0.906023	NA	NA	NA	NA	NA	NA
	P83917	Cbx1	0.743114	0.405798	0.807785	0.907681	0.713616	0.822861	1.24511	1.15807	0.960137
	P83940	Tceb1	0.810671	0.71726	0.895203	0.87609	0.780631	0.980901	0.708654	0.849041	0.843538
	P84084	Arf5	0.984386	1.08549	1.1078	0.915575	0.927808	0.833574	1.13161	1.16366	1.12848
	P84089	Erh	1.01649	0.860755	0.841048	1.00644	0.993884	0.912763	0.842732	0.939431	0.940557
	P84091	Ap2m1	0.866069	0.950027	0.933191	1.14188	1.18535	1.10178	0.965144	0.930567	0.964335
	P84096	Rhog	0.786048	0.807307	0.884986	1.01903	1.10981	1.39192	0.755154	0.832037	0.886868
	P84099	Rpl19	0.901195	1.04668	0.94259	0.94708	1.08871	0.945427	0.80431	1.01932	1.04319
	P84102	Serf2	1.39836	1.06162	1.123	0.882365	0.795294	0.968173	1.28275	1.10751	0.809757
	P84104	Srsf3	1.17144	1.23536	1.10856	1.1568	1.15619	1.2981	1.09227	1.12465	1.15576
	P84309	Adcy5	NA	NA	NA	1.1191	0.708308	1.18917	1.06679	0.606604	1.09715
	P85094	Isoc2a	1.03192	1.20005	0.973437	1.04556	1.07288	0.914036	1.42099	1.13569	1.17126
	P86044	Ano9	1.02175	1.16051	1.07155	0.943458	0.955148	0.685972	1.30534	1.20472	1.13409
	P97287	Mcl1	1.05497	0.872485	0.956189	1.02393	1.02333	1.39686	1.11647	1.04899	0.942479
	Q9CPT3	Nanp	1.07048	1.01371	1.21785	0.814936	0.735966	0.78189	0.862375	1.10185	1.07147
	P97298	Serpinf1	0.828022	0.656572	0.631085	1.15	1.22485	1.14106	0.768154	0.587597	0.84012
	P97300	Nptn	1.10318	0.903003	0.794866	0.92981	1.00545	1.00812	1.20253	0.907851	1.04641
	P97302	Bach1	NA	NA	NA	1.08641	1.01217	1.21904	0.978531	0.889435	0.966744
	P97304	Polr1d	1.15664	1.08987	0.921675	1.09467	1.02017	1.12757	1.07641	1.00481	1.02489
	P97310	Mcm2	1.01181	1.05688	0.935101	1.00581	0.912806	1.1216	0.89829	0.963284	0.93264
	P97311	Mcm6	1.05754	1.06912	0.976677	0.977951	0.889166	1.07863	0.836747	0.895778	0.882336
	P97313	Prkdc	1.00883	1.04518	1.00574	0.979542	0.97754	1.0415	1.14495	1.07357	1.04496
	P97314	Csrp2	1.20333	1.08576	0.937308	0.945109	0.986003	0.978207	0.883434	0.919799	0.937757
	P97315	Csrp1	0.940287	0.847712	0.949158	1.02104	1.35987	1.16889	0.94422	1.05809	1.06914
	P97325	St3gal3	0.77404	1.08023	1.21995	1.25227	1.04439	0.516871	1.22393	1.21593	1.75324
	P97326	Cdh6	NA	NA	NA	0.82007	0.957904	1.30435	0.961851	0.963918	0.796271
	P97328	Khk	1.29958	1.41467	1.13415	0.841839	1.10833	0.582563	1.4326	1.14398	1.53234
	P97329	Kif20a	NA	NA	NA	1.25254	1.31718	1.0189	1.24033	1.18495	1.27573
	P97333	Nrp1	0.734104	0.748778	0.780192	1.06874	1.25916	1.32789	0.961234	0.916139	0.960558
	P97346	Nxn	0.924506	0.844685	0.887463	1.01876	1.07587	1.23245	0.842671	0.836406	0.96407
	P97350	Pkp1	1.2002	1.09897	1.13406	0.86008	0.677811	1.15647	1.17552	1.07057	0.832722
	P97351	Rps3a	0.83111	0.945054	1.02142	0.987169	1.04708	1.02216	0.854949	0.965323	0.97856
	P97352	S100a13	1.05951	0.677908	0.800715	0.923228	0.864385	0.873126	1.15737	1.01726	1.11968
	P97355	Sms	0.974527	0.910899	0.926072	0.936644	0.96945	1.01551	0.91605	0.929884	0.939039
	P97360	Etv6	1.00425	0.938443	0.870169	0.964594	0.860309	1.04361	0.844544	0.846778	0.775458
	P97363	Sptlc2	0.9456	0.973551	0.93613	1.19556	0.995742	1.03939	0.968095	1.08456	1.02177
	P97364	Sephs2	1.17396	1.23518	1.07674	0.807591	1.03639	0.841305	0.95909	1.12949	1.10338
	P97366	Evi5	0.792776	0.891084	1.04596	1.17081	1.102	1.06285	1.04091	0.948197	1.07383
	P97369	Ncf4	0.373274	0.528313	0.454368	0.978882	1.15989	2.12254	0.521382	0.467241	0.510922
	P97370	Atp1b3	0.7203	0.71973	0.78397	0.954341	1.14033	1.39242	0.693083	0.775496	0.764616
	P97371	Psme1	0.936012	0.445336	0.518861	0.959473	0.844407	0.894499	0.851625	0.886223	0.953493
	P97372	Psme2	0.888258	0.956759	0.846444	0.96112	0.948442	0.86149	0.884958	0.942691	0.988822
	P97376	Frg1	1.00713	1.06146	1.00296	1.01878	1.02667	0.967301	0.985858	1.04705	0.949113
	P97377	Cdk2	1.00282	1.03131	1.07646	1.01138	1.01163	1.119	1.05292	0.836931	0.99911
	P97379	G3bp2	1.01244	0.926016	1.01613	1.02993	1.03909	1.08798	0.909513	0.948704	1.03335
	P97384	Anxa11	1.32225	1.46189	1.19409	0.960334	0.865586	0.934438	1.1943	1.25644	1.15511
	P97386	Lig3	0.852921	1.03834	0.929228	0.99575	1.00095	1.00537	0.995088	1.01876	1.02899
	P97390	Vps45	0.969449	0.939851	1.10291	0.984884	1.01543	1.03007	0.912757	0.998024	1.02243
	P97393	Arhgap5	1.04661	1.13951	0.997441	0.991456	0.926006	0.878002	0.937038	0.96125	0.975501
	P97411	Ica1	0.997593	1.20101	1.23728	0.964941	0.829497	0.70325	1.15428	1.22528	1.16976
	P97412	Lyst	NA	NA	NA	0.646084	0.526012	0.82259	1.39079	1.24262	0.986315
	P97414	Kcnq1	1.24754	1.1857	1.40491	NA	NA	NA	NA	NA	NA
	P97425	Ear2	0.351676	0.307649	0.557329	1.59969	1.62131	1.13358	0.764745	0.795937	0.903918
	P97427	Crmp1	0.83961	0.913603	0.851313	0.962134	1.16319	1.17382	1.03334	0.825162	0.948703
	P97429	Anxa4	1.15754	1.22247	1.19486	1.12195	0.985144	0.723679	1.18414	1.25637	1.18776
	P97430	Slpi	0.385693	0.413477	0.104495	0.474512	0.635	4.18568	0.472885	0.396979	0.413968
	P97431	Irf6	1.09929	1.18483	1.05151	1.01834	0.86838	0.707972	1.05788	1.14414	1.12051
	P97432	Nbr1	0.930187	0.843166	0.718338	NA	NA	NA	NA	NA	NA
	P97433	Arhgef28	0.79334	0.357936	0.604225	0.931907	0.818336	0.812256	1.10948	1.16946	1.1278
	P97434	Mprip	0.74892	0.758962	0.801923	1.20062	1.42867	1.27203	0.929357	0.832438	1.00779
	P97447	Fhl1	1.14651	1.03994	1.13335	0.773465	0.880863	1.18061	0.952091	1.03624	0.987047
	P97449	Anpep	0.830387	0.695598	0.752579	0.788016	0.868353	1.23795	1.04349	0.823287	0.798972
	P97450	Atp5j	1.60558	2.70021	1.99572	1.32624	1.14754	0.822859	1.57773	1.23299	1.36402
	P97452	Bop1	1.36307	1.10779	1.05504	1.06216	1.1047	1.20292	1.18783	1.04252	1.11328
	P97454	Smad5	1.34308	1.16488	1.01669	0.966129	1.05978	0.984523	0.82209	0.844315	0.94529
	P97461	Rps5	0.783961	0.912857	1.02352	1.02962	0.982981	0.986954	0.91195	1.04397	0.968318
	P97465	Dok1	0.752467	0.868831	0.823177	0.961123	1.05356	1.05388	0.927958	0.899518	0.899371
	P97467	Pam	1.08605	1.04806	0.938981	0.912973	0.999536	1.08375	1.1445	0.9748	0.965827
	P97470	Ppp4c	0.854234	0.905882	1.05905	0.978895	0.966928	1.07079	1.02089	1.01735	0.998574
	P97471	Smad4	0.927571	0.898918	0.965746	0.981477	0.933916	1.20147	0.917227	0.97382	0.947374
	P97473	Tarbp2	0.893619	1.23045	1.17768	1.06496	0.984791	1.01989	0.980228	1.11097	0.993605
	P97478	Coq7	NA	NA	NA	1.09286	1.04459	0.709859	1.27229	1.17721	1.13745
	P97479	Myo7a	NA	NA	NA	1.03667	1.188	1.12933	0.938283	0.976025	1.00952
	P97480	Eya3	NA	NA	NA	1.15709	1.14994	1.29332	1.05233	1.05077	0.972659
	P97484	Lilrb3	NA	NA	NA	1.14896	1.29976	1.53086	1.06893	0.81272	0.798205
	P97493	Txn2	0.984427	0.571709	0.750235	0.958917	0.834129	0.74173	1.34955	1.16853	1.1134
	P97494	Gclc	1.0438	1.00982	0.98154	1.13185	1.18638	1.09999	0.956691	1.04919	1.00218
	P97496	Smarcc1	0.972748	0.941552	0.914961	0.987706	0.931741	1.06244	0.937692	0.930741	0.927719
	P97499	Tep1	1.04394	1.04022	1.00503	1.10627	0.967116	0.894212	0.98667	1.04017	1.08573
	P97742	Cpt1a	1.12938	1.15782	1.0349	1.03394	1.12773	0.866522	1.09224	1.04711	0.989475
	P97751	Vipr1	0.733447	0.754076	0.638736	0.926282	0.91976	0.714731	1.35551	1.16504	1.10944
	P97760	Polr2c	1.20361	1.10491	1.02898	0.981795	1.03449	1.04378	1.15692	1.0451	1.13064
	P97765	Wbp2	1.00202	1.12646	1.06056	0.894989	0.876311	1.09494	0.75163	0.822039	0.895628
	P97770	Thumpd3	1.15785	1.21509	1.12397	0.962537	0.978038	1.10843	1.05344	1.08493	0.978448
	P97784	Cry1	1.22733	1.14346	1.09633	0.943083	0.860094	0.951242	0.815703	0.851075	1.01205
	Q99MJ9	Ddx50	1.1913	1.3	1.22835	0.947464	0.894526	0.787946	1.08309	1.07585	1.1693
	P97792	Cxadr	0.985693	0.972508	1.09586	1.00572	0.876694	0.730132	1.04335	1.19226	1.19409
	P97794	Kcnj8	NA	NA	NA	0.829962	1.397	1.40452	1.45136	1.18407	1.18027
	P97797	Sirpa	0.556059	0.444612	0.562607	1.17338	1.21377	1.50168	0.942366	0.723258	0.822411
	P97798	Neo1	0.819803	0.807054	0.835497	1.1202	1.11876	0.902332	1.14372	0.956713	1.03916
	P51855	Gss	1.32482	1.37758	1.08778	0.946848	0.941359	0.791738	1.09711	1.21324	1.07525
	P97807	Fh	1.25351	1.2273	1.1735	0.921602	0.91858	0.782587	1.10219	1.13713	1.09649
	P97813	Pld2	NA	NA	NA	1.22036	1.63229	1.39933	1.32757	1.19574	1.41175
	P97814	Pstpip1	NA	NA	NA	1.23538	1.20318	1.64578	0.629852	0.56159	0.710441
	P97819	Pla2g6	NA	NA	NA	0.915161	0.875004	0.731276	1.19963	1.03379	1.0997
	P97820	Map4k4	NA	NA	NA	1.2767	1.38533	1.63814	0.811114	0.79377	0.883833
	P97821	Ctsc	0.810427	0.897421	0.746899	1.17533	1.38275	1.37985	0.848982	0.870024	0.847648
	P97822	Anp32e	0.900171	0.894808	0.929124	0.806527	0.922757	1.08587	0.721754	0.817967	0.751087
	P97823	Lypla1	0.996715	0.968134	1.02699	0.964298	0.973572	0.914309	0.991374	1.07598	1.08909
	P97825	Hn1	1.74903	1.41366	1.30568	0.523229	0.514572	0.726122	1.38228	1.11841	0.981686
	Q9CRA5	Golph3	1.08573	1.32133	1.2513	0.898783	0.888398	0.812222	1.14208	1.22164	1.22861
	P97863	Nfib	NA	NA	NA	1.22213	1.2093	1.07185	2.35193	0.876928	1.05783
	P97864	Casp7	1.00207	0.929685	0.867211	1.00406	0.798817	0.734349	1.03235	1.18144	1.01392
	P97865	Pex7	NA	NA	NA	0.949614	1.15089	0.990639	1.00131	1.26314	1.17908
	P97868	Rbbp6	1.25964	1.24818	1.08775	1.09093	1.16171	0.911388	1.04217	1.04495	1.17517
	P97872	Fmo5	1.05997	0.996637	0.907969	0.996425	1.24944	0.992311	1.0561	1.0475	1.0518
	P97927	Lama4	1.12503	0.83666	0.790026	1.11436	1.2187	1.38769	0.952324	0.734075	0.934349
	P97930	Dtymk	1.16951	1.07255	1.05739	0.826313	0.813363	1.10794	0.928179	0.968322	0.928634
	P98064	Masp1	NA	NA	NA	1.45091	1.07395	2.13433	0.73429	0.794453	0.914272
	Q9JIA7	Sphk2	1.31758	1.31731	1.14378	0.992483	0.882349	0.813462	1.15857	1.22684	1.16035
	P98083	Shc1	0.959741	1.02776	0.896338	0.981272	1.00575	1.03189	1.00269	0.921234	0.858768
	P98086	C1qa	0.70526	0.895666	0.624704	1.31748	1.03485	1.46135	1.10765	0.67891	0.656978
	P98191	Cds1	1.16576	1.05233	1.0024	1.14869	0.977275	0.803125	1.10824	1.1098	1.08816
	P98192	Gnpat	0.897313	0.904294	0.840072	1.04385	1.24611	1.24772	0.865879	0.92816	0.979119
	P98195	Atp9b	0.995513	0.96073	0.926238	1.0175	1.00761	1.15853	0.75127	0.888564	0.927084
	P98197	Atp11a	0.969344	1.26457	0.851652	1.19263	1.52113	1.17045	1.1407	1.09335	1.26766
	P98203	Arvcf	0.887539	0.881431	0.981751	1.05746	1.15436	0.888565	1.00961	0.955797	1.02056
	P99024	Tubb5	0.855469	0.848756	0.852466	1.1586	1.19126	1.11896	0.89309	0.955556	1.0022
	P99026	Psmb4	0.875597	0.842188	0.923665	0.950851	0.992391	1.03638	0.885938	0.973478	0.932359
	P99027	Rplp2	0.770134	0.358817	0.515371	0.784394	0.547555	0.669401	1.08951	0.98522	1.01959
[truncated: 5,297 more rows]

## Sheet: Figure 4G
F4/80, EPX and LYVE-1 expression in DSS-induced colitis mice (Related to Figure 4G).
	F4/80 expression in DSS-induced colitis mice									EPX expression in DSS-induced colitis mice									LYVE-1 expression in DSS-induced colitis mice
	Group	Label	Area	Mean	Min	Max	%Area			Group	Label	Area	Mean	Min	Max	%Area			Group	Label	Area	Mean	Min	Max	%Area
	Normal	DSS-J-1_20.0x_1	577800	4.205	0	255	1.649			Normal	J-L-1_20X_1	1283617	16.128	0	255	6.325			Normal	DSS-J-1_20.0x_1	577800	9.681	0	255	3.797
	Normal	DSS-J-1_20.0x_2	577800	4.594	0	255	1.801			Normal	J-L-1_20X_2	1283617	35.514	0	255	13.927			Normal	DSS-J-1_20.0x_2	577800	6.77	0	255	2.655
	Normal	DSS-J-1_20.0x_3	577800	0.283	0	255	0.111			Normal	J-L-1_20X_3	1283617	22.547	0	255	8.842			Normal	DSS-J-1_20.0x_3	577800	9.327	0	255	3.658
	Normal	DSS-J-2_20.0x_1	577800	0.165	0	255	0.065			Normal	J-L-2_20X_1	1283617	1.769	0	255	0.694			Normal	DSS-J-2_20.0x_1	577800	10.754	0	255	4.217
	Normal	DSS-J-2_20.0x_2	577800	0.131	0	255	0.051			Normal	J-L-2_20X_2	1283617	1.55	0	255	0.608			Normal	DSS-J-2_20.0x_2	577800	7.601	0	255	2.981
	Normal	DSS-J-2_20.0x_3	577800	0.137	0	255	0.054			Normal	J-L-2_20X_3	1283617	1.157	0	255	0.454			Normal	DSS-J-2_20.0x_3	577800	6.365	0	255	2.496
	Normal	DSS-J-3_20.0x_1	577800	5.611	0	255	2.2			Normal	J-L-3_20X_1	1283617	32.105	0	255	12.59			Normal	DSS-J-3_20.0x_1	577800	7.903	0	255	3.099
	Normal	DSS-J-3_20.0x_2	577800	0.134	0	255	0.052			Normal	J-L-3_20X_2	1283617	1.476	0	255	0.579			Normal	DSS-J-3_20.0x_2	577800	5.1	0	255	2
	Normal	DSS-J-3_20.0x_3	577800	0.147	0	255	0.058			Normal	J-L-3_20X_3	1283617	17.619	0	255	6.909			Normal	DSS-J-3_20.0x_3	577800	7.432	0	255	2.915
	Normal	DSS-J-4_20.0x_1	577800	4.103	0	255	1.609			Normal	J-L-7_20X_1	1283617	26.191	0	255	10.271			Normal	DSS-J-4_20.0x_1	577800	14.025	0	255	5.5
	Normal	DSS-J-4_20.0x_2	577800	4.584	0	255	1.798			Normal	J-L-7_20X_2	1283617	41.515	0	255	16.28			Normal	DSS-J-4_20.0x_2	577800	10.483	0	255	4.111
	Normal	DSS-J-4_20.0x_3	577800	3.686	0	255	1.445			Normal	J-L-7_20X_3	1283617	47.626	0	255	18.677			Normal	DSS-J-4_20.0x_3	577800	12.795	0	255	5.017
	Normal	DSS-J-6_20.0x_1	577800	2.161	0	255	0.847			Normal	S-L-2_20X_1	1283617	28.474	0	255	11.166			Normal	DSS-J-6_20.0x_1	577800	0.286	0	255	0.112
	Normal	DSS-J-6_20.0x_2	577800	0.137	0	255	0.054			Normal	S-L-2_20X_2	1283617	21.293	0	255	8.35			Normal	DSS-J-6_20.0x_2	577800	0.231	0	255	0.091
	Normal	DSS-J-6_20.0x_3	577800	0.124	0	255	0.048			Normal	S-L-2_20X_3	1283617	27.459	0	255	10.768			Normal	DSS-J-6_20.0x_3	577800	1.904	0	255	0.747
	Normal	DSS-J-7_20.0x_1	577800	0.196	0	255	0.077			Normal	S-L-3_20X_1	1283617	38.056	0	255	14.924			Normal	DSS-J-7_20.0x_1	577800	4.658	0	255	1.827
	Normal	DSS-J-7_20.0x_2	577800	2.375	0	255	0.931			Normal	S-L-3_20X_2	5129793	55.185	0	255	21.641			Normal	DSS-J-7_20.0x_2	577800	3.021	0	255	1.185
	Normal	DSS-J-7_20.0x_3	577800	5.3	0	255	2.079			Normal	S-L-3_20X_3	1283617	43.902	0	255	17.216			Normal	DSS-J-7_20.0x_3	577800	7.286	0	255	2.857
	Normal	DSS-S-1_20.0x_1	577800	0.23	0	255	0.09			Normal	S-L-4_20X_1	1283617	39.489	0	255	15.486			Normal	DSS-S-1_20.0x_1	577800	11.358	0	255	4.454
	Normal	DSS-S-1_20.0x_2	577800	6.575	0	255	2.578			Normal	S-L-4_20X_2	1283617	41.174	0	255	16.147			Normal	DSS-S-1_20.0x_2	577800	5.809	0	255	2.278
	Normal	DSS-S-1_20.0x_3	577800	6.052	0	255	2.373			Normal	S-L-4_20X_3	1283617	51.73	0	255	20.286			Normal	DSS-S-1_20.0x_3	577800	6.73	0	255	2.639
	Normal	DSS-S-2_20.0x_1	577800	0.156	0	255	0.061			DSS	J-L-13_20X_1	1283617	1.173	0	255	0.46			Normal	DSS-S-2_20.0x_1	577800	5.708	0	255	2.238
	Normal	DSS-S-2_20.0x_2	577800	0.136	0	255	0.053			DSS	J-L-13_20X_2	1283617	1.352	0	255	0.53			Normal	DSS-S-2_20.0x_2	577800	6.859	0	255	2.69
	Normal	DSS-S-2_20.0x_3	577800	0.125	0	255	0.049			DSS	J-L-13_20X_3	1283617	1.605	0	255	0.629			Normal	DSS-S-2_20.0x_3	577800	4.265	0	255	1.673
	Normal	DSS-S-3_20.0x_1	577800	9.083	0	255	3.562			DSS	J-L-14_20X_1	1283617	2.039	0	255	0.8			Normal	DSS-S-3_20.0x_1	577800	5.595	0	255	2.194
	Normal	DSS-S-3_20.0x_2	577800	7.14	0	255	2.8			DSS	J-L-14_20X_2	1283617	5.729	0	255	2.247			Normal	DSS-S-3_20.0x_2	577800	4.423	0	255	1.734
	Normal	DSS-S-3_20.0x_3	577800	0.15	0	255	0.059			DSS	J-L-14_20X_3	1283617	1.183	0	255	0.464			Normal	DSS-S-3_20.0x_3	577800	9.482	0	255	3.719
	Normal	DSS-S-4_20.0x_1	577800	7.507	0	255	2.944			DSS	J-L-15_20X_1	1283617	1.51	0	255	0.592			Normal	DSS-S-4_20.0x_1	577800	9.092	0	255	3.566
	Normal	DSS-S-4_20.0x_2	577800	6.876	0	255	2.697			DSS	J-L-15_20X_2	1283617	1.471	0	255	0.577			Normal	DSS-S-4_20.0x_2	577800	10.711	0	255	4.2
	Normal	DSS-S-4_20.0x_3	577800	6.033	0	255	2.366			DSS	J-L-15_20X_3	1283617	1.461	0	255	0.573			Normal	DSS-S-4_20.0x_3	577800	5.95	0	255	2.333
	Normal	DSS-S-6_20.0x_1	577800	0.173	0	255	0.068			DSS	J-L-16_20X_1	1283617	1.349	0	255	0.529			Normal	DSS-S-6_20.0x_1	577800	11.516	0	255	4.516
	Normal	DSS-S-6_20.0x_2	577800	0.161	0	255	0.063			DSS	J-L-16_20X_2	1283617	1.323	0	255	0.519			Normal	DSS-S-6_20.0x_2	577800	11.343	0	255	4.448
	Normal	DSS-S-6_20.0x_3	577800	7.197	0	255	2.822			DSS	J-L-16_20X_3	1283617	1.24	0	255	0.486			Normal	DSS-S-6_20.0x_3	577800	9.902	0	255	3.883
	Normal	DSS-S-7_20.0x_1	577800	3.638	0	255	1.427			DSS	S-L-13_20X_1	1283617	1.199	0	255	0.47			Normal	DSS-S-7_20.0x_1	577800	4.928	0	255	1.933
	Normal	DSS-S-7_20.0x_2	577800	4.458	0	255	1.748			DSS	S-L-13_20X_2	1283617	1.151	0	255	0.451			Normal	DSS-S-7_20.0x_2	577800	8.506	0	255	3.336
	Normal	DSS-S-7_20.0x_3	577800	0.327	0	255	0.128			DSS	S-L-13_20X_3	1283617	1.796	0	255	0.704			Normal	DSS-S-7_20.0x_3	577800	8.004	0	255	3.139
	DSS	DSS-J-13_20.0x_1	577800	21.695	0	255	8.508			DSS	S-L-15_20X_1	1283617	1.235	0	255	0.484			DSS	DSS-J-13_20.0x_1	577800	9.572	0	255	3.754
	DSS	DSS-J-13_20.0x_2	577800	13.575	0	255	5.324			DSS	S-L-15_20X_2	1283617	3.642	0	255	1.428			DSS	DSS-J-13_20.0x_2	577800	4.46	0	255	1.749
	DSS	DSS-J-13_20.0x_3	577800	17.446	0	255	6.842			DSS	S-L-15_20X_3	1283617	1.197	0	255	0.469			DSS	DSS-J-13_20.0x_3	577800	6.886	0	255	2.7
	DSS	DSS-J-14_20.0x_1	577800	8.915	0	255	3.496			DSS	S-L-19_20X_1	1283617	42.201	0	255	16.549			DSS	DSS-J-14_20.0x_1	577800	9.029	0	255	3.541
	DSS	DSS-J-14_20.0x_2	577800	11.66	0	255	4.573			DSS	S-L-19_20X_2	1283617	28.171	0	255	11.048			DSS	DSS-J-14_20.0x_2	577800	10.185	0	255	3.994
	DSS	DSS-J-14_20.0x_3	577800	13.137	0	255	5.152			DSS	S-L-19_20X_3	1283617	41.721	0	255	16.361			DSS	DSS-J-14_20.0x_3	577800	12.241	0	255	4.8
	DSS	DSS-J-15_20.0x_1	577800	14.145	0	255	5.547			Mg-high	J-L-52_20X_1	1283617	24.813	0	255	9.731			DSS	DSS-J-15_20.0x_1	577800	13.672	0	255	5.362
	DSS	DSS-J-15_20.0x_2	577800	21.203	0	255	8.315			Mg-high	J-L-52_20X_2	1283617	26.866	0	255	10.536			DSS	DSS-J-15_20.0x_2	577800	8.837	0	255	3.465
	DSS	DSS-J-15_20.0x_3	577800	16.836	0	255	6.602			Mg-high	J-L-52_20X_3	1283617	24.422	0	255	9.577			DSS	DSS-J-15_20.0x_3	577800	10.414	0	255	4.084
	DSS	DSS-J-16_20.0x_1	577800	11.119	0	255	4.36			Mg-high	J-L-60_20X_1	1283617	30.526	0	255	11.971			DSS	DSS-J-16_20.0x_1	577800	7.624	0	255	2.99
	DSS	DSS-J-16_20.0x_2	577800	0.324	0	255	0.127			Mg-high	J-L-60_20X_2	1283617	37.811	0	255	14.828			DSS	DSS-J-16_20.0x_2	577800	8.914	0	255	3.496
	DSS	DSS-J-16_20.0x_3	577800	11.746	0	255	4.606			Mg-high	J-L-60_20X_3	1283617	48.723	0	255	19.107			DSS	DSS-J-16_20.0x_3	577800	6.372	0	255	2.499
	DSS	DSS-J-17_20.0x_1	577800	9.465	0	255	3.712			Mg-high	S-L-52_20X_1	1283617	1.938	0	255	0.76			DSS	DSS-J-17_20.0x_1	577800	7.557	0	255	2.964
	DSS	DSS-J-17_20.0x_2	577800	13.656	0	255	5.355			Mg-high	S-L-52_20X_2	1283617	1.976	0	255	0.775			DSS	DSS-J-17_20.0x_2	577800	7.813	0	255	3.064
	DSS	DSS-J-17_20.0x_3	577800	19.562	0	255	7.671			Mg-high	S-L-52_20X_3	1283617	24.467	0	255	9.595			DSS	DSS-J-17_20.0x_3	577800	10.184	0	255	3.994
	DSS	DSS-J-19_20.0x_1	577800	19.408	0	255	7.611			Mg-high	S-L-54_20X_1	1283617	28.594	0	255	11.213			DSS	DSS-J-19_20.0x_1	577800	10.375	0	255	4.069
	DSS	DSS-J-19_20.0x_2	577800	17.405	0	255	6.825			Mg-high	S-L-54_20X_2	1283617	38.672	0	255	15.165			DSS	DSS-J-19_20.0x_2	577800	11.34	0	255	4.447
	DSS	DSS-J-19_20.0x_3	577800	17.801	0	255	6.981			Mg-high	S-L-54_20X_3	1283617	20.069	0	255	7.87			DSS	DSS-J-19_20.0x_3	577800	14.96	0	255	5.867
	DSS	DSS-S-13_20.0x_1	577800	17.015	0	255	6.673			Mg-high	S-L-55_20X_1	1283617	47.971	0	255	18.812			DSS	DSS-S-13_20.0x_1	577800	9.651	0	255	3.785
	DSS	DSS-S-13_20.0x_2	577800	8.552	0	255	3.354			Mg-high	S-L-55_20X_2	1283617	50.395	0	255	19.763			DSS	DSS-S-13_20.0x_2	577800	7.209	0	255	2.827
	DSS	DSS-S-13_20.0x_3	577800	6.9	0	255	2.706			Mg-high	S-L-55_20X_3	1283617	31.343	0	255	12.291			DSS	DSS-S-13_20.0x_3	577800	14.75	0	255	5.784
	DSS	DSS-S-14_20.0x_1	577800	10.542	0	255	4.134			Mg-high	S-L-58_20X_1	1283617	53.751	0	255	21.079			DSS	DSS-S-14_20.0x_1	577800	19.986	0	255	7.838
	DSS	DSS-S-14_20.0x_2	577800	8.421	0	255	3.302			Mg-high	S-L-58_20X_2	1283617	38.708	0	255	15.18			DSS	DSS-S-14_20.0x_2	577800	6.908	0	255	2.709
	DSS	DSS-S-14_20.0x_3	577800	15.602	0	255	6.119			Mg-high	S-L-58_20X_3	1283617	15.656	0	255	6.139			DSS	DSS-S-14_20.0x_3	577800	10.379	0	255	4.07
	DSS	DSS-S-15_20.0x_1	577800	12.357	0	255	4.846			Mg-high	S-L-60_20X_1	1283617	48.279	0	255	18.933			DSS	DSS-S-15_20.0x_1	577800	6.858	0	255	2.69
	DSS	DSS-S-15_20.0x_2	577800	16.665	0	255	6.535			Mg-high	S-L-60_20X_2	1283617	30.382	0	255	11.914			DSS	DSS-S-15_20.0x_2	577800	10.191	0	255	3.996
	DSS	DSS-S-15_20.0x_3	577800	16.966	0	255	6.653			Mg-high	S-L-60_20X_3	1283617	37.006	0	255	14.512			DSS	DSS-S-15_20.0x_3	577800	8.518	0	255	3.34
	DSS	DSS-S-16_20.0x_1	577800	5.365	0	255	2.104												DSS	DSS-S-16_20.0x_1	577800	7.203	0	255	2.825
	DSS	DSS-S-16_20.0x_2	577800	0.185	0	255	0.073												DSS	DSS-S-16_20.0x_2	577800	6.403	0	255	2.511
	DSS	DSS-S-16_20.0x_3	577800	10.991	0	255	4.31												DSS	DSS-S-16_20.0x_3	577800	6.872	0	255	2.695
	DSS	DSS-S-17_20.0x_1	577800	6.868	0	255	2.693												DSS	DSS-S-17_20.0x_1	577800	8.355	0	255	3.277
	DSS	DSS-S-17_20.0x_2	577800	7.465	0	255	2.927												DSS	DSS-S-17_20.0x_2	577800	12.93	0	255	5.07
	DSS	DSS-S-17_20.0x_3	577800	8.24	0	255	3.232												DSS	DSS-S-17_20.0x_3	577800	8.429	0	255	3.306
	DSS	DSS-S-19_20.0x_1	577800	11.301	0	255	4.432												DSS	DSS-S-19_20.0x_1	577800	14.63	0	255	5.737
	DSS	DSS-S-19_20.0x_2	577800	8.712	0	255	3.416												DSS	DSS-S-19_20.0x_2	577800	8.478	0	255	3.325
	DSS	DSS-S-19_20.0x_3	577800	14.849	0	255	5.823												DSS	DSS-S-19_20.0x_3	577800	16.447	0	255	6.45
	Mg-high	DSS-J-52_20.0x_1	577800	6.43	0	255	2.521												Mg-high	DSS-J-52_20.0x_1	577800	4.534	0	255	1.778
	Mg-high	DSS-J-52_20.0x_2	577800	0.132	0	255	0.052												Mg-high	DSS-J-52_20.0x_2	577800	9.925	0	255	3.892
	Mg-high	DSS-J-52_20.0x_3	577800	0.266	0	255	0.104												Mg-high	DSS-J-52_20.0x_3	577800	0.161	0	255	0.063
	Mg-high	DSS-J-54_20.0x_1	577800	6.649	0	255	2.607												Mg-high	DSS-J-54_20.0x_1	577800	4.503	0	255	1.766
	Mg-high	DSS-J-54_20.0x_2	577800	5.491	0	255	2.154												Mg-high	DSS-J-54_20.0x_2	577800	3.154	0	255	1.237
	Mg-high	DSS-J-54_20.0x_3	577800	7.495	0	255	2.939												Mg-high	DSS-J-54_20.0x_3	577800	4.335	0	255	1.7
	Mg-high	DSS-J-55_20.0x_1	577800	6.804	0	255	2.668												Mg-high	DSS-J-55_20.0x_1	577800	6.474	0	255	2.539
	Mg-high	DSS-J-55_20.0x_2	577800	5.696	0	255	2.234												Mg-high	DSS-J-55_20.0x_2	577800	13.345	0	255	5.233
	Mg-high	DSS-J-55_20.0x_3	577800	0.151	0	255	0.059												Mg-high	DSS-J-55_20.0x_3	577800	4.733	0	255	1.856
	Mg-high	DSS-J-57_20.0x_1	577800	4.582	0	255	1.797												Mg-high	DSS-J-57_20.0x_1	577800	11.452	0	255	4.491
	Mg-high	DSS-J-57_20.0x_2	577800	0.154	0	255	0.061												Mg-high	DSS-J-57_20.0x_2	577800	7.995	0	255	3.135
	Mg-high	DSS-J-57_20.0x_3	577800	0.191	0	255	0.075												Mg-high	DSS-J-57_20.0x_3	577800	5.841	0	255	2.29
	Mg-high	DSS-J-58_20.0x_1	577800	0.127	0	255	0.05												Mg-high	DSS-J-58_20.0x_1	577800	11.015	0	255	4.32
	Mg-high	DSS-J-58_20.0x_2	577800	0.124	0	255	0.049												Mg-high	DSS-J-58_20.0x_2	577800	3.109	0	255	1.219
	Mg-high	DSS-J-58_20.0x_3	577800	0.222	0	255	0.087												Mg-high	DSS-J-58_20.0x_3	577800	7.758	0	255	3.042
	Mg-high	DSS-J-60_20.0x_1	577800	10.439	0	255	4.094												Mg-high	DSS-S-52_20.0x_1	577800	4.93	0	255	1.933
	Mg-high	DSS-J-60_20.0x_2	577800	6.809	0	255	2.67												Mg-high	DSS-S-52_20.0x_2	577800	9.812	0	255	3.848
	Mg-high	DSS-J-60_20.0x_3	577800	5.7	0	255	2.235												Mg-high	DSS-S-52_20.0x_3	577800	6.046	0	255	2.371
	Mg-high	DSS-S-52_20.0x_1	577800	5.806	0	255	2.277												Mg-high	DSS-S-54_20.0x_1	577800	4.745	0	255	1.861
	Mg-high	DSS-S-52_20.0x_2	577800	0.208	0	255	0.082												Mg-high	DSS-S-54_20.0x_2	577800	5.01	0	255	1.965
	Mg-high	DSS-S-52_20.0x_3	577800	0.167	0	255	0.066												Mg-high	DSS-S-54_20.0x_3	577800	4.835	0	255	1.896
	Mg-high	DSS-S-54_20.0x_1	577800	5.373	0	255	2.107												Mg-high	DSS-S-55_20.0x_1	577800	5.254	0	255	2.061
	Mg-high	DSS-S-54_20.0x_2	577800	0.157	0	255	0.061												Mg-high	DSS-S-55_20.0x_2	577800	5.192	0	255	2.036
	Mg-high	DSS-S-54_20.0x_3	577800	6.808	0	255	2.67												Mg-high	DSS-S-55_20.0x_3	577800	7.757	0	255	3.042
	Mg-high	DSS-S-55_20.0x_1	577800	3.887	0	255	1.524												Mg-high	DSS-S-57_20.0x_1	577800	7.939	0	255	3.113
	Mg-high	DSS-S-55_20.0x_2	577800	2.875	0	255	1.127												Mg-high	DSS-S-57_20.0x_2	577800	12.462	0	255	4.887
	Mg-high	DSS-S-55_20.0x_3	577800	0.396	0	255	0.155												Mg-high	DSS-S-57_20.0x_3	577800	5.898	0	255	2.313
	Mg-high	DSS-S-57_20.0x_1	577800	7.064	0	255	2.77												Mg-high	DSS-S-58_20.0x_1	577800	9.899	0	255	3.882
	Mg-high	DSS-S-57_20.0x_2	577800	3.072	0	255	1.205												Mg-high	DSS-S-58_20.0x_2	577800	8.416	0	255	3.3
	Mg-high	DSS-S-57_20.0x_3	577800	2.467	0	255	0.967												Mg-high	DSS-S-58_20.0x_3	577800	6.31	0	255	2.474
	Mg-high	DSS-S-58_20.0x_1	577800	6.989	0	255	2.741
	Mg-high	DSS-S-58_20.0x_2	577800	7.451	0	255	2.922
	Mg-high	DSS-S-58_20.0x_3	577800	5.513	0	255	2.162
	Mg-high	DSS-S-60_20.0x_1	577800	6.343	0	255	2.487
	Mg-high	DSS-S-60_20.0x_2	577800	3.913	0	255	1.534
	Mg-high	DSS-S-60_20.0x_3	577800	4.652	0	255	1.825

## Sheet: Figure 4H
Inflammatory cytokine levels among the normal, DSS, and Mg-high groups (Related to Figure 4H).
	Group	Samples	IL-1 beta (pg/ml)	IL-6 (pg/ml)	KC (pg/ml)	IL-10 (pg/ml)
	Normal	M-1	59.86	47	965.39	241.51
		M-2	38.42	0.06	447.45	145.69
		M-3	42.28	0.09	682.63	127.94
		M-4	44.15	13.15	520.71	257.38
		M-5	49.61	10.33	498.64	307.78
		M-6	46	5.23	487.95	253.43
		M-7	40.37	13.45	498.64	284.73
	Mg deficient	M-8	54.83	116.59	1199	273.07
		M-9	84.41	645.43	2424	269.17
		M-10	53.11	17.07	2038	188.46
		M-11	56.53	28.92	1008	188.46
		M-12	58.21	238.29	1336	221.39
		M-13	59.86	90.83	1572	213.25
		M-14	58.21	243.5	1173	221.39
	Mg-high	M-18	51.37	1.44	498.64	292.45
		M-19	40.37	8.02	592.98	261.32
		M-20	38.42	5.96	493.27	307.78
		M-21	42.28	2.24	428.48	276.97
		M-22	40.37	0.11	504.07	254.42
		M-23	46	11.14	632.79	269.17
		M-24	34.4	0.88	419.3	253.43

## Sheet: Figure 4I
The dynamic changes of immune-related proteins in monkeys, Mg-deficient mice, and DSS-induced colitis mice (Related to Figure 4I).
	44 immune-related proteins in Mg-deficient mice																								44 immune-related proteins in DSS-induced colitis mice												30 immune-related proteins in monkeys
	Gene name	NC_21J	NC_22J	NC_24J	NC_26J	NC_27J	NC_21S	NC_22S	NC_24S	NC_26S	NC_27S	De_31J	De_32J	De_33J	De_34J	De_35J	De_31S	De_32S	De_33S	De_34S	De_35S				Gene name	NC_1	NC_2	NC_3	DSS_1	DSS_2	DSS_3	Mg_DSS_10_1	Mg_DSS_10_2	Mg_DSS_10_3			Uniprot ID	Gene name	2-18-A	2-18-D	2-18-R	2-18-T	2-2-A	2-2-D	2-2-R	2-2-T	2-20-A	2-20-D	2-20-R
	Cfh	-0.844275	-1.05676	-0.0472995	-0.591547	-1.20682	-0.967726	-0.702371	-0.619518	0.170307	-0.724463	0.501617	-0.429311	0.676427	2.79102	0.12664	-0.335291	-0.0813312	0.839939	1.66492	0.835843				Cfh	-0.704412	-0.774117	-0.777091	0.904102	0.96948	1.93296	-0.470622	-0.572173	-0.508125			G7NWI7	CFH	-0.509174	-0.016778	-0.183586	0.348667	1.27493	0.368018	0.483653	1.72141	-0.233988	-2.48497	-2.47665
	Clu	-0.286251	-1.01933	-0.286868	-1.04165	-0.435095	-1.16931	-0.802971	-0.807318	-0.871631	-0.255365	0.937896	-0.640533	0.674475	1.19122	-0.0653998	2.26019	-0.292056	0.766202	0.126713	2.01708				Clu	-0.540395	-0.934481	-0.825279	1.20641	0.846654	1.77492	-0.325315	-0.634166	-0.568355			Q5ISQ2	CLU	-0.188249	0.197636	0.689172	-0.132881	-0.0639464	-1.89659	-1.00178	0.450227	0.711926	-0.36359	0.200258
	F10	-1.06991	-0.779911	0.0410127	-0.71341	-1.21467	NA	NA	NA	NA	NA	0.711988	-0.398088	0.845866	1.81738	0.759744	NA	NA	NA	NA	NA				F10	-0.919113	-0.764694	-1.09871	0.651315	1.01188	1.84484	0.223034	-0.396381	-0.552175			G7Q1U2	F9	0.251073	-0.950724	1.13113	0.261059	1.12828	1.87532	0.373657	0.856001	0.252551	-0.1482	0.675797
	F9	-1.09967	-1.03455	-1.09078	-0.851605	-0.806833	-1.04782	-0.63796	-0.7977	-0.74775	-1.02044	0.301881	0.307619	0.985841	1.24311	0.579144	0.855942	0.802412	1.70491	1.57708	0.777164				F9	-0.726803	-0.725896	-0.744534	1.01899	0.446563	2.12078	-0.419952	-0.55186	-0.417285			G7P6F8	FGA	-0.0450522	-0.268228	-0.190271	0.370964	1.1146	0.732334	0.322825	1.74429	0.87755	-0.974485	-0.188616
	Fga	-0.751787	-1.34003	-1.02289	-1.07122	-0.931663	-0.479197	-0.567954	-0.676096	-0.366221	0.637649	-0.14823	-0.711477	0.502993	0.818188	1.497	0.134861	0.0414993	1.74418	0.435662	2.25473				Fga	-0.633684	-0.7021	-0.726834	1.43155	0.585044	1.77838	-0.478142	-0.689657	-0.564556			G8F3V9	CFB	-0.852686	-0.601013	-0.288616	-0.507201	1.03289	-0.481183	-0.434402	0.236085	1.26158	-1.61897	-1.38704
	Cfb	-1.29503	-0.762167	0.282896	-0.605636	-1.61995	-1.70314	-0.567595	0.0395203	0.159167	-0.711189	0.432179	-0.0852578	1.32434	2.19712	0.981062	-0.134123	-0.318465	1.03464	0.868594	0.483033				Cfb	-0.636055	-0.746993	-0.714336	1.12001	1.09402	1.7164	-0.558507	-0.690384	-0.584162			G7PHA8	SERPIND1	0.673888	0.540356	0.290669	0.791255	1.41371	-0.382835	-0.136323	0.354437	1.69114	-0.771014	-0.117317
	Serpind1	-0.467623	-1.13308	-0.289515	-0.707598	-1.24909	-1.32745	-0.929707	-0.284317	-0.535755	-1.3218	0.787006	0.586592	0.828723	2.09022	0.68174	-0.00461967	0.0474635	1.0184	0.537383	1.67302				Serpind1	-0.471021	-0.764871	-0.90029	1.10748	1.50489	1.29814	-0.309585	-0.869503	-0.595246			G7PHG6	KNG1	0.291097	-0.156587	0.33332	0.630934	-0.29656	-1.84676	-0.940053	-0.545365	0.428933	-1.46495	-1.74482
	Kng1	-0.552565	-0.856623	-0.0661711	-0.585899	-1.12429	-1.17419	-0.252634	0.513772	0.0698683	-0.816413	0.661945	-0.516572	1.24413	1.70665	1.46806	-0.410147	-1.58524	-0.365953	0.906041	1.73623				Kng1	-0.739029	-0.764981	-0.840677	1.16333	1.2297	1.54901	-0.378934	-0.683844	-0.534566			G7P478	PLG	-1.05982	-0.509859	0.187988	-0.122007	1.48523	0.322904	-0.138377	1.20732	1.14186	-2.06324	-2.174
	Mbl2	-0.992585	-1.2041	-1.72231	-1.13027	-0.51995	-0.820561	-0.210188	-0.739803	0.116621	0.898465	0.171647	-0.933884	0.312276	0.858066	0.456168	0.396461	0.64429	2.18973	0.825052	1.40487				Mbl2	-0.889707	-0.960538	-0.724569	0.79718	1.12684	1.83609	-0.343626	-0.498278	-0.343397			G7PT00	SERPINF2	0.502343	-0.20176	0.59664	-0.163714	0.249457	-1.41474	-0.975789	0.305971	2.63026	0.558263	0.751727
	Plg	-0.898817	-1.52112	0.0206896	-1.17664	-1.39855	-1.42164	-0.732923	-0.0107673	-0.410581	-0.951235	1.26814	0.125712	0.525323	1.1817	0.595147	0.596269	1.11298	0.711574	0.798001	1.58674				Plg	-0.707269	-0.722236	-0.828768	1.21757	1.12616	1.59198	-0.360746	-0.726078	-0.590619			G7PTW8	VTN	-0.663768	-1.01741	-1.12591	-0.510406	1.68587	-0.456423	0.504553	0.694737	0.316099	-1.06511	-2.34586
	Serpinf2	-0.56769	-1.57216	-0.0357253	-0.777749	-1.56233	-1.42286	-0.738445	-0.157148	-0.421466	-0.830292	0.766803	-0.357451	0.595327	1.65488	0.971095	0.202126	0.707324	1.36723	0.804507	1.37402				Serpinf2	-0.707138	-0.720036	-0.812784	1.3156	1.1933	1.4577	-0.414017	-0.720844	-0.59178			G7P6F9	FGG	-0.158893	-0.314769	0.217409	0.25179	0.999152	-0.23688	-0.169752	0.221324	1.52147	-1.49505	-0.675005
	Serpina1b	0.400646	-1.04174	0.658613	-0.820332	-1.79311	-0.955549	-0.336095	-0.370287	-0.135584	-1.36026	1.14579	-0.549207	0.0502712	1.9524	1.09332	-0.43916	-0.147794	0.357002	0.509308	1.78177				Serpina1b	-0.336436	-0.44124	-1.1712	1.15577	1.4241	1.25674	-0.294382	-0.899396	-0.693961			G7P6F7	FGB	-0.292861	-0.399794	0.0593632	0.191968	1.00114	-0.124546	-0.132512	0.790027	0.886527	-2.08502	-0.922249
	Vtn	-1.16321	-1.60292	0.429178	-1.25786	-1.67714	-0.839189	-0.4124	0.496371	-0.101114	-0.270907	0.125297	-0.340025	0.552328	1.83952	-0.0538271	-0.203699	0.929229	1.41279	0.691042	1.44653				Vtn	-0.583382	-0.754025	-0.70798	1.18621	0.720452	1.90275	-0.525824	-0.628874	-0.609331			G7PJR5	A2M	0.549835	0.119142	0.908228	1.25764	0.478943	-0.736071	-0.477931	0.604539	2.72506	-0.836042	0.225603
	Fgg	-0.616062	-1.03071	-0.385714	-0.879424	-0.872148	-0.499785	-0.569695	-0.707883	-0.654028	-0.594399	-0.419336	-0.58307	0.300018	0.890306	0.903101	0.0432378	0.464556	2.15036	0.462824	2.59784				Fgg	-0.693139	-0.82331	-0.765195	1.27332	0.804244	1.77621	-0.477601	-0.60215	-0.492378			G7PV74	APOH	-0.992578	-1.18875	-1.36103	-0.432484	1.04915	0.648213	0.914865	1.48575	-0.935232	-1.74006	-1.80021
	Fgb	-0.625745	-1.00024	-0.687766	-0.838809	-0.836172	-0.516843	-0.412534	-0.687945	-0.661829	-0.399572	-0.50398	-0.844598	0.391226	0.918486	1.01798	0.126186	0.564429	1.99659	0.405268	2.59586				Fgb	-0.779993	-0.876264	-0.838484	1.16618	0.856807	1.79809	-0.381714	-0.500919	-0.443703			G7PT19	LGALS3BP	2.32955	-0.32094	0.801203	0.572383	-0.178803	-0.326917	0.071531	-0.0889694	1.17106	1.04245	1.02227
	A2m	-0.659519	-0.897631	-0.157702	-1.19007	-1.18863	-0.667616	-0.727451	-0.989188	-0.573302	-0.610709	0.138481	-0.417563	0.931645	2.08437	0.925005	-0.0157378	0.60766	1.99614	0.141168	1.27065				A2m	-0.625756	-0.724578	-0.782488	0.660127	0.57237	2.25574	-0.395116	-0.513165	-0.447136			G7NYL9	HRG	-1.33512	-0.0604388	0.407957	0.981236	0.639673	-1.28426	-0.328053	0.766477	0.470485	-1.72935	-0.831993
	Alb	-0.508305	-1.04303	0.329656	-0.695653	-1.12887	-1.78061	-0.329615	0.0978325	-0.0921368	-0.784394	2.11775	0.17752	0.573434	1.36631	1.23567	-0.404571	-0.133841	-1.06493	0.732385	1.33539				Alb	-0.402716	0.153935	-1.34572	0.702335	0.92949	1.65735	0.117865	-1.25453	-0.558014			G7PLQ1	APOB	0.563595	-0.463536	0.691772	0.0646587	-0.806507	-1.64787	-1.21909	-1.27631	3.57925	0.918758	2.09342
	Apoh	-0.571035	-0.961237	0.65258	-0.954405	-1.39048	-1.75305	-0.826622	-0.299548	-0.604641	-0.984001	1.44202	0.353172	1.12032	1.10233	0.966252	-0.130773	0.578128	0.203311	0.260081	1.79759				Apoh	-0.883836	-0.68056	-0.911371	1.01843	1.56199	1.30494	-0.330971	-0.703535	-0.375087			G7PZZ0	APRT	1.77945	0.838579	0.828872	1.24615	-1.03738	-1.05762	-0.287578	-1.25607	0.375604	0.544409	1.00825
	Lgals3bp	-1.36062	-1.01222	-0.571623	-0.883599	-1.15571	-1.59077	-0.44784	2.20468	0.347916	-0.0392518	0.868388	-0.0652443	-0.919336	0.684994	-0.0740094	0.956969	1.39388	0.691919	0.286864	0.684604				Lgals3bp	-0.946844	-0.821996	-1.14651	0.931101	1.01464	1.67468	-0.256557	-0.574916	0.126401			G8F2R0	CHL1	-0.0739404	-0.513792	0.377885	0.972432	-0.034529	-0.53474	-0.59657	0.499947	2.61024	2.10739	0.332422
	Hrg	-0.594365	-0.960608	0.452863	-0.984398	-1.25357	-0.912053	-0.519231	-0.0702429	-0.540869	-0.959358	0.108801	-0.743812	2.20055	0.651186	1.03776	-0.396205	0.0111778	1.85775	0.159714	1.45491				Hrg	-0.66846	-0.802179	-0.750497	1.03553	1.19944	1.68652	-0.480594	-0.69997	-0.519788			G7Q1J3	HP	0.58479	0.266636	0.847588	0.888842	0.0573689	-0.58998	-0.74789	-0.0482057	0.788707	-1.02132	-0.326725
	Anxa8	-0.400314	-0.0339303	0.0472712	-0.0387275	0.214697	-0.672309	-1.2262	-1.15152	-1.26938	-1.12586	1.35601	1.673	1.40821	1.83647	1.11821	-0.857429	-0.425108	-0.604281	-0.138981	0.290167				Anxa8	-0.70987	-0.711746	-0.671944	0.543258	0.78557	2.19583	-0.694878	-0.209669	-0.526552			G7P3A6	FKBP5	1.13301	-0.191969	-2.27501	-0.336166	0.0469977	0.0133776	0.311787	0.297447	0.20426	-0.125229	-1.17867
	Apob	-1.29434	-1.46195	-0.787502	-1.13758	-0.861656	-0.732652	-0.797596	-0.505475	-0.742938	-0.431936	0.393679	1.62461	0.00423583	1.57933	0.580303	0.653084	0.472125	0.947231	1.06361	1.43541				Apob	-0.820087	-0.94156	-0.870395	0.995225	1.31712	1.55737	-0.321601	-0.527441	-0.388631			G7PDV7	NT5C2	0.228424	-0.652497	0.0803244	-0.424993	-0.0332763	-0.864662	-1.24459	-0.747288	-0.123089	-0.398591	0.306699
	Aprt	-1.02835	-1.0503	0.665276	-1.5295	-1.25716	-1.72148	-0.821564	-0.724888	-0.59437	0.361758	0.543412	0.50182	0.241867	1.12154	1.37499	0.277608	1.07921	1.46454	0.757545	0.338039				Aprt	-1.06865	-1.0005	-0.698766	1.23614	1.32302	1.28759	-0.314876	-0.237965	-0.525983			G7P1C5	PON1	-0.672023	-1.46305	-0.228384	-0.643763	-1.18642	0.0859078	-1.79551	0.149064	-0.0769083	-2.2993	-0.92854
	Hmox1	-0.932765	-1.03208	-0.865767	-0.818518	-0.802418	-1.11983	-0.928657	-0.783943	-0.708867	-0.673409	0.215097	0.331655	1.99661	0.738932	0.540086	1.4261	1.03899	-0.0981187	1.50637	0.970538				Hmox1	-0.897471	-0.665255	-0.899536	0.468714	0.910359	2.10534	-0.13884	-0.60369	-0.279622			G8F2R2	SLC2A1	1.79234	0.475535	1.00473	1.42077	-1.09036	-1.73743	-1.25514	-1.75818	0.266835	-1.00717	-0.275778
	Apoa4	-0.667264	-0.872358	-0.704156	-1.3084	-1.26532	-1.19653	0.0151052	0.114011	-1.7372	-0.478415	0.649438	1.26461	1.85023	0.328575	0.515427	-0.0602569	0.513505	0.74994	1.25788	1.03118				Apoa4	-0.628704	-1.16286	-1.0583	0.882043	1.60929	1.1219	0.16049	-0.625496	-0.298361			G7NZN4	CP	-0.0887305	-0.334803	0.263088	0.103431	-1.15657	-1.72164	-1.85999	-0.61585	1.19706	-0.202125	-0.056868
	Chl1	-1.0004	-1.15567	0.132413	-1.14567	-0.935855	-0.924149	-0.687842	-0.0480094	-0.348628	-1.03687	1.44912	1.50988	-0.2103	-0.436123	-0.368944	1.62891	1.72391	0.952999	0.102917	0.798314				Chl1	-0.722885	-0.858691	-0.808413	0.585007	1.35883	1.79575	-0.294861	-0.649874	-0.404861			G7PHN2	ARID2	0.493474	0.339147	0.187411	0.217673	-0.126397	-0.869534	0.0583368	-0.508277	0.723859	-0.538312	0.323184
	Hp	-0.520278	-0.509547	-0.492218	-0.51379	-0.50986	-0.597889	-0.602708	-0.563507	-0.539319	-0.327625	-0.30218	-0.205002	2.56627	1.25112	-0.565989	-0.411549	-0.110459	2.62295	0.688217	-0.356634				Hp	-0.773736	-0.81768	-0.796155	1.54625	1.03948	1.35025	-0.467464	-0.568601	-0.512333			G7P4J4	GPLD1	1.41828	-0.741932	0.732807	1.154	0.433853	-0.122482	-0.729686	-0.00955938	2.5192	-1.17946	-0.711981
	Fkbp5	-1.46367	-1.24529	-1.07875	-1.02347	-1.16877	-0.656367	0.601999	0.0450103	0.059391	-0.330893	-0.613994	-0.327615	1.03876	0.737825	0.998297	0.260428	-0.465974	1.75841	1.76001	1.11466				Fkbp5	-1.10528	-0.659503	-0.7613	1.35285	1.28931	1.25586	-0.322113	-0.665074	-0.38476			G7NW84	CD5L	-0.15929	-1.21058	0.278423	-0.912445	0.656331	0.0322937	-0.249076	-0.221198	0.186232	-2.21424	-0.711479
	Nt5c2	-1.52796	-1.66142	-0.191988	-1.06778	-0.693217	-0.821955	-0.932868	-0.258208	-0.523738	0.475253	0.145371	-0.0611182	0.568896	0.130615	0.663127	0.330599	1.43284	1.86983	0.220501	1.90322				Nt5c2	-0.953551	-0.71547	-0.711154	0.96083	0.774579	1.96832	-0.675953	-0.391097	-0.256501			G7PQV9	HPX	-0.832758	-0.596844	-0.103576	-0.380087	0.528695	-0.575169	-1.22225	-0.230595	0.575839	-0.628235	-0.235081
	Col18a1	-0.934737	-1.60331	-0.772818	-0.8881	-0.625223	-0.281667	-0.953886	-0.945513	-0.848941	-0.364536	0.257012	-0.124827	0.187598	1.64653	1.85481	0.203549	1.48246	1.11929	0.71223	0.880075				Col18a1	-0.589641	-0.879421	-0.851064	0.663431	0.982204	2.01769	-0.387	-0.667554	-0.288641			G7P0C0	AZGP1	-0.970474	-0.0204875	-1.28841	0.3204	0.640293	-1.05245	-0.581251	0.630923	0.473674	-0.248651	-0.138771
	Pon1	-0.638138	-0.887294	-0.51437	-1.37894	-1.04664	0.0157661	0.121492	-0.351671	-0.528014	-0.207183	-0.423933	-1.25807	-0.692874	1.67106	1.03563	0.69578	1.86154	0.651795	-0.0236323	1.89769				Pon1	-0.740243	-0.797597	-1.06055	0.911663	1.56886	1.28545	-0.0530235	-0.804617	-0.309941
	Slc2a1	-1.16648	-1.1758	-0.775144	-0.730231	-0.832895	-0.744294	-0.507982	-0.732691	-0.25657	-0.892081	-0.162095	-0.57869	0.789899	1.81367	1.42363	-0.0288516	0.467055	1.08157	1.55176	1.45623				Slc2a1	-0.511435	-0.935396	-0.262856	2.01775	0.728522	0.795831	-0.351318	-0.329037	-1.15207
	Apoc1	-0.371847	-0.0584226	-0.119248	-1.43803	-0.629429	-0.84431	0.159043	-0.775471	-0.292721	-0.289002	-0.804641	-0.834831	-0.95725	0.933423	-0.0874257	0.284855	1.63384	0.494253	1.38709	2.61012				Apoc1	-0.0779578	-1.00442	-0.897254	1.18285	1.64702	0.871887	-0.415935	-1.02854	-0.277654
	Cp	-0.75763	-0.944438	0.0748439	-0.947475	-1.18196	-1.41857	-0.875559	-0.751785	-0.746201	-0.979036	1.21908	0.00598677	1.56339	1.55775	0.516374	0.272073	0.522029	1.59489	0.486378	0.789848				Cp	-0.703482	-0.735899	-0.761342	0.935092	1.10207	1.83063	-0.465056	-0.651264	-0.550754
	Lama1	-0.91323	-1.45834	-1.32205	-0.714095	0.302154	0.0705731	-0.868713	-0.720756	-0.26614	-0.124141	0.344665	0.0860819	1.13317	1.60851	2.57463	-1.02884	-0.0607505	0.404379	0.573428	0.379462				Lama1	-0.659429	-0.833913	-0.676585	1.04516	1.23256	1.64236	-0.522677	-0.809396	-0.418068
	Arid2	-0.963125	-1.80471	-0.918846	-0.244377	0.188912	-1.01072	-1.14683	-0.838211	-0.239995	-0.586345	-0.0649537	-0.255854	0.295008	0.212958	0.962093	1.71602	0.906605	1.88817	0.667073	1.23712				Arid2	0.0835774	-0.539256	-1.03273	1.25693	1.36097	1.12216	-0.347098	-1.02355	-0.881019
	Gpld1	-0.651949	-0.721153	-0.225175	-0.724198	-0.786106	-1.048	-0.67906	-0.637298	-0.173753	-0.674051	-0.109981	-0.509204	0.470789	0.661788	2.54125	-0.295432	0.0661353	1.18691	-0.0411101	2.3496				Gpld1	-0.55079	-0.723476	-0.814797	0.684243	1.06795	1.97044	-0.275027	-0.778113	-0.580424
	Ranbp9	-0.888546	-1.66398	0.033624	-1.2095	-1.05304	-0.239929	-0.679197	-0.634383	-0.443724	-0.491123	0.156216	-0.455273	-0.244023	0.779358	0.581391	0.680319	2.49048	1.08222	1.00436	1.19476				Ranbp9	-1.56734	-0.717237	-0.14369	0.87238	1.37862	1.20717	-0.3104	-0.87661	0.157099
	Lama3	NA	NA	NA	NA	NA	-0.972085	-0.880446	-1.10675	-1.29077	0.112869	NA	NA	NA	NA	NA	0.400338	0.771139	1.65514	0.762398	0.548168				Lama3	-0.2909	-1.40765	-0.844216	1.69892	1.28689	0.524374	-0.319871	-0.109502	-0.538048
	Cd5l	-0.788481	-0.690874	-0.982898	-0.847571	0.419647	-0.237372	-0.301505	-0.764936	-0.945467	0.481416	-0.439526	-0.49889	1.81734	-0.121408	2.60368	-0.780965	0.306867	1.12729	-0.533066	1.17671				Cd5l	-0.569328	-0.878737	-0.575516	0.883191	1.25969	1.73611	-0.498534	-0.784372	-0.572507
	Hpx	-0.611107	-0.76355	0.0768327	-0.730187	-0.58262	-0.792632	-0.618916	-0.265892	-0.561886	-0.440794	-0.202027	-0.500766	2.80536	0.744443	0.177241	-0.57682	-0.318032	2.47356	0.208137	0.479657				Hpx	-0.728076	-0.844499	-0.822099	1.15125	1.13966	1.63316	-0.433465	-0.570929	-0.525
	Azgp1	-1.00032	-1.20241	0.542684	-0.926692	-1.35222	-2.08293	0.0284601	0.0438803	-0.378925	-0.555689	0.50875	-0.557486	0.89942	2.08355	0.897818	0.065137	0.830214	0.714587	0.657064	0.785105				Azgp1	-0.658631	-0.888314	-1.03296	1.14279	1.14639	1.57706	-0.26777	-0.587879	-0.430682
	Lipa	-0.918767	-0.659084	0.0531749	-1.44386	-1.06165	-1.36566	-0.67495	-0.42426	-0.443509	-0.526795	0.0522053	0.132625	-0.554892	0.562063	-0.025089	1.33399	1.44204	1.6733	1.71573	1.13338				Lipa	-1.08504	-0.577412	-0.983073	0.838476	1.09802	1.77157	-0.564146	-0.378076	-0.120323
	Serpina3n	-1.09665	-0.997833	-0.849547	-0.415265	-1.06884	-0.664273	-0.769802	-0.866424	-0.676011	-0.348676	0.876051	0.348295	2.2314	1.4279	1.36818	-0.441111	-0.324567	1.39304	0.418157	0.455978				Serpina3n	-0.642599	-0.66044	-0.650888	0.589993	0.83331	2.1833	-0.480836	-0.594463	-0.577375
[truncated: 61 more columns]
