# Supplementary material for: Magnesium Deficiency Accelerates Gut Aging and Increases Susceptibility to Colitis
Source: Aging Cell. 2026 Mar 16;25(3):e70446. doi: 10.1111/acel.70446 (PMC13093417; doi:10.1111/acel.70446)
Supplement: Supplementary file 1 — Appendix S1: acel70446‐sup‐0001‐AppendixS1.zip. [file ACEL-25-e70446-s003.zip › Source Data Figure 5.xlsx]

## Sheet: Figure 5A-D
51 overlaping phosphosites between Mg-deficient and DSS-induced colitis mice (Related to Figure 5A-D).
	51 overlaping phosphosites in DSS-induced colitis mice																							51 overlaping phosphosites in Mg-deficient mice																									41 overlaping phosphosites in nature aging mice
	Proteins_Positions	Uniprot ID	Gene name	NC_5_S	NC_6_S	NC_7_S	NC_5_J	NC_6_J	NC_7_J	DSS_13_S	DSS_16_S	DSS_18_S	DSS_13_J	DSS_16_J	DSS_18_J	Mg_52_S	Mg_57_S	Mg_60_S	Mg_52_J	Mg_57_J	Mg_60_J			Proteins_Positions	Uniprot ID	Gene name	NC_21J	NC_22J	NC_24J	NC_26J	NC_27J	NC_21S	NC_22S	NC_24S	NC_26S	NC_27S	De_31J	De_32J	De_33J	De_34J	De_35J	De_31S	De_32S	De_33S	De_34S	De_35S			Proteins_Positions
	A2ALS5_S484p	A2ALS5	Rap1gap	1.03927	1.38851	0.384742	-0.767202	-0.134923	0.150456	-2.03488	-0.0123365	-0.0504936	-0.510992	-1.04749	-1.65741	0.494455	0.326515	1.83332	-0.400522	-0.0455421	1.04452			A2ALS5_S484p	A2ALS5	Rap1gap	0.176801	0.204676	-1.18971	0.317746	0.0736471	0.687336	1.98438	2.50378	1.20727	0.285099	-1.16105	-0.619573	-0.446166	-0.874899	-0.768504	-0.731906	-0.830404	-0.584834	0.274029	-0.507717			A2ALS5_S484p
	O54931_S799p	O54931	Akap2	-0.640205	-0.0791891	-0.229905	1.01876	0.71737	1.19838	-2.64734	-1.59834	-0.874757	-0.47317	-0.231492	0.454423	-0.000289693	0.321525	0.459666	1.15593	0.846828	0.601817			O54931_S799p	O54931	Akap2	1.18365	1.06013	1.91923	0.685186	0.237426	-0.594706	0.683024	-0.227396	0.718907	0.0653034	0.22282	-0.426306	-0.302447	0.645921	-1.2436	-0.64682	-2.72839	-0.563732	-0.634897	-0.0532948			O54931_S799p
	P55088_S315p	P55088	Aqp4	NA	NA	NA	0.375296	0.138723	1.30777	NA	NA	NA	-1.43339	-1.37309	-0.937116	NA	NA	NA	0.871722	0.535695	0.514387			P55088_S315p	P55088	Aqp4	1.52627	0.297876	1.30024	0.214967	0.852708	NA	NA	NA	NA	NA	-0.747053	-1.24016	-1.14564	-0.257326	-0.801879	NA	NA	NA	NA	NA			P11627_S1166p
	P55937_S60p	P55937	Golga3	0.654729	0.816736	0.30717	NA	NA	NA	-2.00111	-1.31309	-0.204937	NA	NA	NA	0.444892	0.679744	0.615866	NA	NA	NA			P55937_S60p	P55937	Golga3	0.689767	1.71513	0.012961	1.34995	0.522132	0.30889	0.982273	0.331079	1.21188	0.648456	-0.771911	-0.573961	0.54666	-0.188097	-0.609016	-1.42815	-1.86091	-1.50401	-0.88753	-0.495603			P11627_S1184p
	P57016_S62p	P57016	Lad1	-0.938576	0.36426	0.825955	1.59101	1.09114	0.145902	-1.27262	-1.50585	-0.305872	-1.48388	-1.56838	-0.511607	0.385287	0.541569	0.922792	0.943455	0.68162	0.0938004			P57016_S62p	P57016	Lad1	1.69105	1.93587	1.23496	0.99012	0.774227	-0.50548	0.100554	0.070079	-0.703642	-0.900346	0.168355	0.468412	0.544106	0.39026	-0.474228	-0.887317	-1.17639	-1.22052	-1.20242	-1.29765			P21447_S657p
	P97433_S1604p	P97433	Arhgef28	NA	NA	NA	0.217165	1.46879	-0.0778185	NA	NA	NA	-1.35219	-1.25831	-0.703407	NA	NA	NA	-0.208699	0.899036	1.01543			P97433_S1604p	P97433	Arhgef28	0.225659	0.967611	-0.189688	0.913704	0.959018	0.383412	1.37432	1.99889	1.21711	-0.109505	-1.24514	-0.636558	-0.110948	-0.090508	-0.52955	-1.25725	-1.21791	-1.45262	-0.0770732	-1.12298			P42859_S1853p
	Q3TZZ7_S685p	Q3TZZ7	Esyt2	NA	NA	NA	0.885861	-0.0684691	0.354795	NA	NA	NA	-1.70259	-0.478325	-1.20595	NA	NA	NA	1.4627	0.175341	0.576635			Q3TZZ7_S685p	Q3TZZ7	Esyt2	NA	NA	NA	NA	NA	-0.275413	-1.16447	-0.533988	-0.50354	-1.48968	NA	NA	NA	NA	NA	0.559437	1.63501	0.837464	-0.117835	1.05302			P55937_S60p
	Q3UMF0_S1044p	Q3UMF0	Cobll1	NA	NA	NA	1.16502	0.664824	0.619228	NA	NA	NA	-1.59529	-1.45521	-0.731757	NA	NA	NA	0.334604	0.433445	0.565142			Q3UMF0_S1044p	Q3UMF0	Cobll1	0.456578	1.77095	-0.314607	1.37279	0.0340346	1.00962	0.782428	-0.158499	0.373702	-0.0281709	-1.84438	-1.83517	0.891439	0.237553	-0.330756	-1.72766	-0.992619	0.274316	0.235186	-0.206733			P57016_S62p
	Q5RI75_S266p	Q5RI75	Rasef	0.74745	-0.484385	0.0506054	1.39295	1.46083	0.774115	-0.991047	-1.45028	-1.41915	-1.21066	-1.06851	-0.54145	0.955417	-0.378735	-0.386775	0.726908	1.17127	0.651456			Q5RI75_S266p	Q5RI75	Rasef	NA	NA	NA	NA	NA	0.761882	0.569118	0.633012	1.72389	0.698136	NA	NA	NA	NA	NA	-1.0154	-0.878444	-1.26257	-0.41115	-0.818478			P70232_S1148p
	Q61846_S521p	Q61846	Melk	1.24725	1.29603	0.190518	0.767062	0.712124	0.936953	-1.64873	-1.66644	-1.70148	-0.492712	-0.125412	-0.654377	0.0718758	0.213446	1.1977	-0.899975	-0.0596053	0.615785			Q61846_S521p	Q61846	Melk	-0.010094	0.619469	-0.123198	-0.639099	0.0437234	0.114232	-1.19524	-1.62002	-1.30504	-0.443983	0.810655	-0.263844	0.624406	1.4231	2.7696	-0.36269	0.315477	-0.922073	-0.315757	0.480369			P97433_S1604p
	Q62417_S58p	Q62417	Sorbs1	-1.41389	0.123388	0.575023	0.324528	0.189584	0.686868	-1.60745	-0.810444	-1.32745	-1.14228	-0.439586	-0.44514	1.51981	-0.194711	1.62528	0.372921	0.60305	1.3605			Q62417_S58p	Q62417	Sorbs1	0.682934	1.00163	0.78735	0.769045	1.32904	NA	NA	NA	NA	NA	-1.39919	-0.649507	-0.92782	-0.650783	-0.9427	NA	NA	NA	NA	NA			Q3UMF0_S1044p
	Q6ZWX6_S158p	Q6ZWX6	Eif2s1	-0.154469	0.776026	1.52874	NA	NA	NA	-1.54318	-1.31829	-0.333917	NA	NA	NA	0.891011	0.0649369	0.0891427	NA	NA	NA			Q6ZWX6_S158p	Q6ZWX6	Eif2s1	1.17748	0.413282	1.60514	0.00757802	0.596469	NA	NA	NA	NA	NA	-1.43349	-0.595531	-0.144823	-0.197506	-1.4286	NA	NA	NA	NA	NA			Q569Z6_S669p
	Q70IV5_S1371p	Q70IV5	Synm	-0.468399	-0.320993	0.744684	1.5793	0.641924	1.49896	-0.661798	-1.48832	-1.06816	-1.09248	-1.58383	-1.10111	0.469517	0.128037	0.519412	0.695016	0.495001	1.01325			Q70IV5_S1371p	Q70IV5	Synm	1.22034	0.53981	2.1851	0.785566	1.48834	1.26856	-0.389748	0.248207	-0.726574	-0.676108	-0.234093	-0.324013	-0.379023	0.77286	-0.764514	-1.33824	-0.886983	-1.17212	-0.635415	-0.981946			Q5RI75_S266p
	Q8BTM8_S2284p	Q8BTM8	Flna	0.340913	-0.219714	1.33614	NA	NA	NA	-1.68397	-0.484816	-1.24894	NA	NA	NA	0.355527	0.854535	0.750317	NA	NA	NA			Q8BTM8_S2284p	Q8BTM8	Flna	0.160877	-0.363987	0.503935	1.18226	1.84974	NA	NA	NA	NA	NA	-0.286037	-0.306825	-0.156285	-0.952491	-1.63119	NA	NA	NA	NA	NA			Q61846_S521p
	Q8BX90_S203p	Q8BX90	Fndc3a	0.527288	-0.0886851	1.32398	0.10445	0.385688	1.59694	-1.4823	-2.06073	-0.393431	-0.738901	-1.75199	-0.260851	0.589675	0.997333	0.599694	0.118878	0.030887	0.502089			Q8BX90_S203p	Q8BX90	Fndc3a	0.433793	0.662572	0.411952	0.434943	1.4908	0.420746	0.656385	-0.0529542	1.78356	1.11896	0.472294	0.549624	-0.334445	-0.608958	-0.806119	-1.04568	-1.13042	-1.41967	-1.30617	-1.73122			Q61937_S125p
	Q8BYF6_S603p	Q8BYF6	Slc5a8	-0.39675	0.846343	0.349752	0.363801	0.784349	0.315947	-2.09873	-0.198856	-0.618012	-1.22897	-0.202843	-1.46331	0.493556	-1.21556	0.84601	0.718521	1.23705	1.46771			Q8BYF6_S603p	Q8BYF6	Slc5a8	1.33058	1.05393	2.62635	0.474267	0.996385	-0.140295	-0.448174	-0.415664	0.0733116	-0.111968	0.0477087	-0.302061	-0.0861593	0.518262	0.242956	-0.905332	-1.19976	-0.895886	-1.33825	-1.5202			Q62417_S58p
	Q8R1F6_S673p	Q8R1F6	Hid1	NA	NA	NA	0.251918	-0.120473	0.678254	NA	NA	NA	-0.914337	-1.05708	-1.63752	NA	NA	NA	0.91052	1.2718	0.616916			Q8R1F6_S673p	Q8R1F6	Hid1	0.976588	0.3963	1.60665	0.729086	0.38701	-0.46367	-0.602511	-0.554781	2.00772	1.57419	-0.832016	-0.725955	-1.295	-0.527409	-0.617614	-0.828935	0.84384	-0.530231	-1.40593	-0.137338			Q64332_S426p
	Q99K01_S718p	Q99K01	Pdxdc1	0.22967	1.44638	-0.123829	-0.287993	0.497796	0.148507	-0.434073	-1.08739	-0.305966	-1.38954	-0.854264	-1.74465	0.269373	-0.301917	2.04894	-0.0244064	0.206586	1.70678			Q99K01_S718p	Q99K01	Pdxdc1	0.203993	0.308928	2.2124	-0.22764	0.587848	-0.300256	0.273321	2.29196	1.26284	-0.279585	-1.24501	0.51031	-0.780776	-0.332279	-0.173097	-1.19738	-0.777708	-0.888292	-0.868416	-0.581159			Q66JV4_S376p
	Q99KC7_S86p	Q99KC7	Smagp	NA	NA	NA	1.06222	0.000821593	0.588154	NA	NA	NA	-1.01241	-1.29266	-1.45087	NA	NA	NA	0.789298	1.00166	0.313786			Q99KC7_S86p	Q99KC7	Smagp	1.07628	1.42835	1.17789	0.303359	-0.0874403	0.435457	1.44079	1.22407	0.315573	0.594694	-0.704188	-0.600807	0.585642	-1.11822	-2.00774	-1.19236	-0.496872	-0.986142	-0.619556	-0.76878			Q6DIC0_S1499p
	Q9EST3_S77p	Q9EST3	Eif4enif1	0.676464	0.771259	0.674774	0.718025	1.13302	-1.19186	-2.87782	-1.33614	0.0583354	-0.0647663	-0.808742	-0.241966	0.857248	0.357809	0.711744	0.227498	0.105487	0.229633			Q9EST3_S77p	Q9EST3	Eif4enif1	0.598012	2.60117	0.253764	0.00938094	0.562613	0.481217	1.65527	0.594617	-0.283106	0.389405	-0.581528	-0.123901	0.551729	-0.318278	-0.668225	-1.00514	-1.05881	-1.43051	-0.921939	-1.30575			Q6DIC0_S1503p
	Q9Z0S5_S211p	Q9Z0S5	Cldn15	0.280133	-0.569201	1.1372	-0.043144	0.599477	-0.819869	-0.165711	-0.107748	-1.45162	-1.15129	-0.96614	-2.05457	1.20688	0.657761	0.313956	1.45655	1.09207	0.585274			Q9Z0S5_S211p	Q9Z0S5	Cldn15	0.464321	0.18653	0.721374	1.88208	0.722316	2.22869	0.305354	-0.755137	0.465389	0.682186	0.0967158	-0.4169	-0.485622	0.197131	-1.364	-1.54538	-0.499605	-0.697109	-1.18439	-1.00394			Q6NWW9_S208p
	Q9Z0U1_S968p	Q9Z0U1	Tjp2	-0.163617	-0.30782	0.392517	1.82232	1.52641	0.268809	-1.78032	-0.91604	-0.650808	-0.665722	-1.68312	0.38907	0.874749	0.659347	-0.65824	0.806948	0.696087	-0.61057			Q9Z0U1_S968p	Q9Z0U1	Tjp2	1.78692	1.54959	0.625149	1.16158	0.364064	0.0638304	-0.00608792	0.543633	0.228252	-1.20342	0.087639	-0.0447937	0.771862	0.518205	0.143038	-1.36068	-1.41606	-1.23112	-1.03199	-1.54962			Q70IV5_S1371p
	Q9Z2H5_S782p	Q9Z2H5	Epb41l1	0.608117	1.2446	-0.463981	1.066	1.09873	0.543527	-2.45342	-0.192449	0.519747	-1.46962	-0.707881	-1.06289	0.258897	-0.600911	0.329384	0.239029	-0.175591	1.21871			Q9Z2H5_S782p	Q9Z2H5	Epb41l1	0.500065	-0.241455	-0.151661	0.129071	-0.0869439	0.0609764	0.880372	2.67617	1.65971	-0.995394	-0.426471	-0.173536	-0.277578	0.325773	0.151109	-0.453205	-1.51573	-1.10021	0.606956	-1.56801			Q8BJ05_S409p
	Q9Z2H5_T475p	Q9Z2H5	Epb41l1	-0.0941874	0.76543	0.221582	1.2958	0.600263	0.27287	-0.838101	-0.913359	0.0695412	-1.91587	-0.568409	-1.19416	0.317844	-0.710191	0.26055	2.45025	-0.559454	0.53961			Q9Z2H5_T475p	Q9Z2H5	Epb41l1	0.17142	-0.0433288	0.151531	0.850998	1.72698	0.228345	0.191004	1.26734	0.63951	0.184768	0.641505	1.08038	0.300124	-0.591074	-0.108923	-1.58411	-2.22319	-1.05198	-0.26924	-1.56206			Q8BTM8_S2284p
	O08738_S62p	O08738	Casp6	0.197313	1.2302	-0.472288	-1.21753	-0.967684	-0.279729	2.36905	0.516109	1.0428	0.706414	0.337999	0.547592	-0.602661	-0.495939	0.30175	-1.40678	-0.385095	-1.42152			O08738_S62p	O08738	Casp6	NA	NA	NA	NA	NA	0.122937	-1.43157	-0.605978	-1.21154	-0.673755	NA	NA	NA	NA	NA	0.252664	1.13471	0.107865	0.592104	1.71257			Q8BX90_S203p
	P11627_S1166p	P11627	L1cam	-0.412671	-0.533516	-0.312328	NA	NA	NA	1.75048	0.893582	0.925358	NA	NA	NA	-1.52959	-0.186133	-0.595185	NA	NA	NA			P11627_S1166p	P11627	L1cam	-0.963088	-1.10982	0.457927	-1.00715	-0.518123	-0.81008	-0.936159	-0.4771	-0.471979	-0.5207	0.272242	1.09	-0.365406	-0.707716	-0.276238	1.69562	1.85058	1.35009	-0.264283	1.71139			Q8BYF6_S603p
	P11627_S1184p	P11627	L1cam	0.409644	0.0653558	-0.354806	-0.85174	-0.410598	0.139304	2.54978	0.949925	1.83338	-0.0457447	0.109366	0.286276	-0.0456239	-1.07035	-0.566638	-0.661116	-0.785925	-1.55049			P11627_S1184p	P11627	L1cam	-0.739138	-1.35219	0.763685	-1.29679	-0.666049	-1.13724	-0.566745	-0.21619	-0.485861	0.556804	1.60812	0.602072	-0.657438	-0.313536	-0.736167	1.99895	0.820176	0.636965	-0.388811	1.56939			Q8C0T5_S1528p
	P21447_S657p	P21447	Abcb1a	0.074875	0.125671	-1.3086	NA	NA	NA	1.05909	1.30617	1.13351	NA	NA	NA	-1.10612	-0.871383	-0.413218	NA	NA	NA			P21447_S657p	P21447	Abcb1a	-0.821824	-0.719357	-0.368885	-0.999047	-1.00145	NA	NA	NA	NA	NA	1.15526	1.94033	-0.208248	0.468534	0.554688	NA	NA	NA	NA	NA			Q8VC57_S29p
	P28741_T635p	P28741	Kif3a	-1.3496	-0.110964	-1.66085	-0.357271	-0.350446	1.16996	2.29705	0.578978	0.296454	0.291362	1.4144	0.848566	-0.476818	-0.199332	-1.13712	-0.231083	-0.241005	-0.782275			P28741_T635p	P28741	Kif3a	-0.806467	-0.876584	2.23303	-1.05616	-1.42972	-0.253265	-0.841908	-1.20877	-0.559751	-0.147149	1.23563	-0.112565	-0.773402	0.0909854	0.0552968	0.572779	0.756986	1.25872	0.432332	1.42998			Q91WK2_S183p
	P42859_S1853p	P42859	Htt	NA	NA	NA	-0.664621	-0.690622	0.406503	NA	NA	NA	1.01265	0.597197	1.79684	NA	NA	NA	-0.81557	-0.439431	-1.20295			P42859_S1853p	P42859	Htt	0.874353	-0.40473	0.558201	1.67134	0.929034	NA	NA	NA	NA	NA	-1.24979	-0.490425	-1.3733	0.118651	-0.633342	NA	NA	NA	NA	NA			Q924Z4_S348p
	P70232_S1148p	P70232	Chl1	-0.226505	-0.175937	-0.0594746	-0.726443	-0.688214	0.0270594	0.768637	0.626875	-0.224297	1.07398	2.35537	1.9699	-0.845459	-0.172913	-0.871786	-0.881648	-1.21406	-0.73509			P70232_S1148p	P70232	Chl1	-0.990816	-0.733828	-0.207806	-0.916847	-0.975537	-0.858532	-0.481409	-0.101931	0.139036	-0.183359	0.704263	0.415094	-0.435609	-0.107966	-0.470611	2.55247	1.75073	1.35042	0.780355	-1.22811			Q924Z4_S349p
	Q569Z6_S669p	Q569Z6	Thrap3	-0.229014	0.295054	0.182659	-0.252674	-0.575743	-2.5296	2.3794	1.28617	0.328572	0.518047	0.442768	-0.318424	0.276021	0.568314	-0.542136	-0.95161	-0.266465	-0.611336			Q569Z6_S669p	Q569Z6	Thrap3	-1.15764	-1.38166	-0.26524	-0.835264	-1.11595	0.0404547	-0.096673	-0.411683	-0.847356	0.511018	0.0956831	-0.802292	-0.265019	-0.325233	-0.160962	1.54972	1.59295	2.08855	0.25063	1.53597			Q99K01_S718p
	Q61937_S125p	Q61937	Npm1	0.17431	-1.34304	-0.136817	-0.648107	-0.226424	-0.354635	3.04406	0.19911	-0.0304278	0.683257	0.739766	0.567782	-0.00844007	0.432107	-0.502841	-1.76249	-0.317052	-0.510125			Q61937_S125p	Q61937	Npm1	-0.660327	-0.953197	0.521277	-0.206618	-0.409146	-0.718746	-1.0162	-0.892172	-1.26764	-0.698973	0.601333	-0.406059	0.622882	0.537206	-0.303729	0.66952	3.03622	1.19689	-0.198906	0.546378			Q9DBR1_S499p
	Q64332_S426p	Q64332	Syn2	0.829312	0.224296	0.2507	-1.80706	-1.77873	-1.30421	0.671509	1.11442	1.62013	0.415004	0.674306	0.456961	-0.703355	0.267573	0.755962	0.0993283	-1.18683	-0.599309			Q64332_S426p	Q64332	Syn2	-1.13896	-1.32775	-1.49306	-0.793086	-0.624139	-0.915192	-0.149503	-0.0859206	-0.316335	0.256744	-0.0573487	0.417147	-0.500281	-0.159505	0.116067	1.17394	0.995484	2.0503	0.449693	2.10172			Q9DBR1_S501p
	Q66JV4_S376p	Q66JV4	Rbm12b2	0.723823	-1.11047	0.0663298	-1.10161	-0.597225	-0.056074	2.40107	1.73297	0.779103	-0.190216	0.0472864	0.22547	0.275511	-0.308579	0.47609	-0.986998	-1.1392	-1.23728			Q66JV4_S376p	Q66JV4	Rbm12b2	-0.108457	-0.824362	-0.599374	-0.903889	-0.514189	-0.158635	-1.15742	-0.915524	-0.860839	-0.574068	0.0418187	-0.629339	-0.198297	0.206304	0.0375145	1.14728	2.16468	1.78517	0.0823188	1.97931			Q9ES52_S246p
	Q6DIC0_S1499p	Q6DIC0	Smarca2	NA	NA	NA	-0.446786	0.194087	-0.294056	NA	NA	NA	0.540595	1.74006	1.14846	NA	NA	NA	-1.31825	-0.977255	-0.586867			Q6DIC0_S1499p	Q6DIC0	Smarca2	-0.989666	-1.46516	-1.25006	0.303839	0.303402	NA	NA	NA	NA	NA	1.6123	-0.276666	0.289023	1.11228	0.360701	NA	NA	NA	NA	NA			Q9EST3_S77p
	Q6DIC0_S1503p	Q6DIC0	Smarca2	NA	NA	NA	-0.446786	0.194087	-0.294056	NA	NA	NA	0.540595	1.74006	1.14846	NA	NA	NA	-1.31825	-0.977255	-0.586867			Q6DIC0_S1503p	Q6DIC0	Smarca2	-0.989666	-1.46516	-1.25006	0.303839	0.303402	NA	NA	NA	NA	NA	1.6123	-0.276666	0.289023	1.11228	0.360701	NA	NA	NA	NA	NA			Q9JIK5_S245p
	Q6NWW9_S208p	Q6NWW9	Fndc3b	NA	NA	NA	-0.526686	-1.19924	-1.18066	NA	NA	NA	1.08664	1.58863	0.9319	NA	NA	NA	-0.553384	-0.0584886	-0.0887171			Q6NWW9_S208p	Q6NWW9	Fndc3b	0.584963	1.24352	0.657761	0.741998	1.30505	0.0892034	0.951671	0.322945	0.77399	0.614481	-0.390874	-0.282512	0.0307073	0.0892756	-0.117699	-0.34498	-2.01502	-1.84564	-0.285675	-2.12317			Q9WTI7_S736p
	Q80TV8_S559p	Q80TV8	Clasp1	NA	NA	NA	-1.00428	-0.713839	-0.489155	NA	NA	NA	0.715124	1.49071	1.43585	NA	NA	NA	-0.484312	-1.09206	0.141954			Q80TV8_S559p	Q80TV8	Clasp1	0.583676	1.14027	-1.21912	1.15931	0.953047	0.556603	0.398349	0.102533	0.87167	1.51509	-1.00684	-0.798743	-0.637687	-1.23961	-0.302038	1.06326	-1.81706	-0.91691	-0.925651	0.519855			Q9Z0S5_S211p
	Q8BJ05_S409p	Q8BJ05	Zc3h14	NA	NA	NA	-1.26845	-0.830877	-0.106779	NA	NA	NA	1.56903	0.711563	1.20604	NA	NA	NA	0.173023	-0.426554	-1.02699			Q8BJ05_S409p	Q8BJ05	Zc3h14	-0.137198	-0.511286	-1.15563	1.38713	0.378389	1.09621	2.02311	1.13921	0.235078	0.918463	-0.847373	-0.500707	-0.0671079	-0.814919	-0.844095	0.126844	-2.05565	-0.528154	0.765376	-0.607693			Q9Z0U1_S968p
	Q8C0T5_S1528p	Q8C0T5	Sipa1l1	0.727188	0.604601	-0.275201	-1.45761	-1.05792	-0.577769	1.47631	-0.194451	0.710829	1.94969	0.93265	1.18462	-1.13187	-0.771978	-0.280565	-0.141035	-1.19429	-0.503194			Q8C0T5_S1528p	Q8C0T5	Sipa1l1	-0.700372	-0.616406	1.20885	-0.564021	0.613753	0.0553066	1.72274	2.66063	0.723764	-0.0903695	0.00345759	-0.39928	0.214347	-1.71653	-0.382241	-0.413706	-0.493221	-0.537088	-0.11605	-1.17357			Q9Z2H5_T475p
	Q8VC57_S29p	Q8VC57	Kctd5	-0.676467	-0.82868	0.136239	-0.211471	-0.811898	-1.20866	0.958358	2.56383	1.77076	0.134673	0.447831	-0.510318	-1.20615	-0.515735	0.0363393	-0.285594	-0.505176	0.712123			Q8VC57_S29p	Q8VC57	Kctd5	-1.29828	-0.738485	-1.40628	0.292034	-0.157601	NA	NA	NA	NA	NA	0.818888	0.662733	-0.431967	0.483912	1.77505	NA	NA	NA	NA	NA
	Q91WK2_S183p	Q91WK2	Eif3h	NA	NA	NA	-0.947022	-0.250034	0.108765	NA	NA	NA	1.16283	1.74586	0.40095	NA	NA	NA	-1.45009	-0.201655	-0.56959			Q91WK2_S183p	Q91WK2	Eif3h	-1.23413	-1.22592	-0.381217	-0.429266	0.110575	NA	NA	NA	NA	NA	-0.722147	0.135522	1.41953	0.73356	1.59348	NA	NA	NA	NA	NA
	Q924Z4_S348p	Q924Z4	Cers2	0.187576	0.12158	-0.226302	-1.38441	-1.03929	-0.0807254	2.72713	0.763371	-0.50897	0.879802	1.1048	0.0631164	-0.596404	0.0917395	0.256656	-1.67956	-0.600544	-0.0795694			Q924Z4_S348p	Q924Z4	Cers2	-0.913024	-0.72886	-1.30843	-0.372795	-0.65453	-0.378947	-0.516158	-0.737772	-0.311848	0.17347	-0.72512	-0.55811	-0.275143	0.0592681	-0.302065	1.21151	2.02897	2.34512	0.626762	1.3377
	Q924Z4_S349p	Q924Z4	Cers2	0.17714	0.110403	-0.241386	-1.44733	-1.07279	-0.0646097	2.74522	0.759402	-0.527228	0.838544	1.12006	0.0640987	-0.615644	0.0802274	0.246996	-1.5925	-0.559185	-0.0214283			Q924Z4_S349p	Q924Z4	Cers2	-0.886545	-0.734056	-1.31412	-0.340788	-0.647057	-0.380306	-0.517557	-0.739236	-0.313187	0.172274	-0.750909	-0.580179	-0.279943	0.0631854	-0.297622	1.21062	2.02832	2.34456	0.625699	1.33684
	Q99MD9_S466p	Q99MD9	Nasp	NA	NA	NA	-0.553946	-0.747031	-0.492272	NA	NA	NA	1.61606	1.08935	1.1217	NA	NA	NA	-0.739779	-0.171864	-1.12222			Q99MD9_S466p	Q99MD9	Nasp	-1.14271	-0.609953	-0.351206	0.346036	-0.234607	-0.84938	-0.037727	-0.788297	-0.739671	-0.260136	0.450649	-1.2484	1.02835	0.885243	2.68952	0.67195	-1.12503	-0.122862	1.57415	-0.135927
	Q9DBR1_S499p	Q9DBR1	Xrn2	-0.34183	-0.986762	-1.27007	-0.856984	-0.0741429	0.00546219	2.7292	0.187739	0.556249	0.225754	1.6177	0.690631	-0.307442	-1.26038	-0.0506052	-0.852605	-0.326656	0.314741			Q9DBR1_S499p	Q9DBR1	Xrn2	-0.453736	-1.77605	0.616637	-0.283314	-1.02889	-1.0848	-0.922979	-1.27458	-0.0957386	0.3532	0.63326	0.208614	0.317888	0.422955	0.654805	0.126614	1.67499	2.22223	-0.983778	0.672677
	Q9DBR1_S501p	Q9DBR1	Xrn2	-0.34183	-0.986762	-1.27007	-0.856984	-0.0741429	0.00546219	2.7292	0.187739	0.556249	0.225754	1.6177	0.690631	-0.307442	-1.26038	-0.0506052	-0.852605	-0.326656	0.314741			Q9DBR1_S501p	Q9DBR1	Xrn2	-0.453736	-1.77605	0.616637	-0.283314	-1.02889	-1.0848	-0.922979	-1.27458	-0.0957386	0.3532	0.63326	0.208614	0.317888	0.422955	0.654805	0.126614	1.67499	2.22223	-0.983778	0.672677
	Q9ES52_S246p	Q9ES52	Inpp5d	-0.475128	0.220627	-0.418629	-0.766918	-1.02913	-0.11309	2.70152	0.294958	0.811549	0.698251	0.216741	0.938722	0.428073	0.073148	-0.234346	-1.82083	-0.167709	-1.3578			Q9ES52_S246p	Q9ES52	Inpp5d	-0.904905	-1.00875	-0.142492	-0.686517	-0.60349	-0.997431	-0.719115	-1.58913	-0.257556	1.17757	0.943539	0.735661	0.0363873	0.85301	-1.20406	0.493578	2.05259	1.20595	-0.436381	1.05155
	Q9JIK5_S245p	Q9JIK5	Ddx21	NA	NA	NA	-0.659922	-0.485231	-0.250223	NA	NA	NA	1.19546	0.852601	1.46171	NA	NA	NA	-0.637093	0.120614	-1.59792			Q9JIK5_S245p	Q9JIK5	Ddx21	NA	NA	NA	NA	NA	-0.452408	-0.802168	-1.52637	-1.0038	0.43024	NA	NA	NA	NA	NA	1.0339	0.147791	1.75448	0.640931	-0.222589
	Q9WTI7_S736p	Q9WTI7	Myo1c	NA	NA	NA	-1.00686	-0.979412	-0.188503	NA	NA	NA	0.69143	1.65525	1.26277	NA	NA	NA	-0.723785	-0.803984	0.0930877			Q9WTI7_S736p	Q9WTI7	Myo1c	-0.020194	-0.966557	0.515665	-1.17764	-0.288361	-0.508088	-0.455719	-0.592865	-0.956498	-0.651465	-0.51676	-0.26934	-0.562673	-0.27524	-0.0994876	0.737754	2.381	2.3586	0.0631237	1.28475
[truncated: 50 more columns]

## Sheet: Figure 5E
The levels of TJP2_S968p in natural aging mice and monkeys (Related to Fig. 5E).
	Nature aging mice		Monkeys
	Group	TJP2_S968p	Group	TJP2_S943p
	Y	NA	Y	-0.110456
	Y	NA	Y	0.00725368
	Y	NA	Y	-0.961986
	Y	NA	Y	0.0116079
	Y	NA	Y	-0.602242
	Y	NA	Y	-0.520075
	Y	NA	Y	-0.799393
	Y	NA	Y	-0.625014
	Y	NA	Y	0.820495
	Y	NA	Y	0.238532
	Y	-0.162974	Y	0.329552
	Y	0.259832	Y	0.308099
	Y	-0.378313	Y	0.00533099
	Y	0.167075	Y	0.426097
	Y	-0.702576	Y	0.093512
	Y	0.432884	Y	0.381303
	Y	0.0886704	Y	-0.892838
	Y	0.0822861	Y	-0.588608
	Y	-0.372489	Y	-0.0507071
	Y	-0.357534	Y	-0.203649
	O	NA	Y	-0.684433
	O	0.277683	Y	-0.200688
	O	NA	Y	0.0351381
	O	0.386235	Y	0.375237
	O	NA	M	0.526633
	O	-0.130397	M	0.485754
	O	NA	M	0.359249
	O	-0.131427	M	0.538783
	O	NA	M	0.481455
	O	0.109616	M	0.970533
	O	-0.210745	M	0.482096
	O	-0.120721	M	1.11613
	O	0.273388	M	1.02031
	O	-0.0634962	M	0.820231
	O	0.220302	M	0.448646
	O	-0.73505	M	0.645392
	O	0.247244	M	-0.0224124
	O	0.0842872	M	-0.40134
	O	0.223151	M	-0.198462
	O	0.0484266	M	-0.3313
			M	0.235552
			M	0.221964
			M	0.495836
			M	-0.422253
			M	0.768433
			M	-0.122601
			M	-0.97401
			M	0.0318589
			O	0.0348067
			O	-0.143892
			O	-0.149813
			O	-0.447139
			O	-0.197925
			O	-0.0117425
			O	-0.0712495
			O	-1.19169
			O	-0.399522
			O	-0.389727
			O	-0.144183
			O	0.352295
			O	0.509472
			O	-0.434548
			O	0.264355
			O	0.324419
			O	-0.318106
			O	0.0387674
			O	-0.624398
			O	-0.397785
			O	0.374057
			O	0.977504
			O	0.336288
			O	0.344242

## Sheet: Figure 5G
SA-β-gal staining in cells transfected with TJP2WT, TJP2 S986A, or TJP2 S986D plasmid (Related to Fig. 5G).
	Group	Sample	Count	Positive cells	Positive cells (%)	Average_Positive cells (%)
	Vector-1	sh+PLV3 1_1.tif	2256	66	2.92553	3.19217
		sh+PLV3 1_2.tif	1829	57	3.11646
		sh+PLV3 1_3.tif	1839	65	3.53453
	Vector-2	sh+PLV3 2_1.tif	2025	68	3.35802	3.23743
		sh+PLV3 2_2.tif	1982	76	3.83451
		sh+PLV3 2_3.tif	2024	51	2.51976
	Vector-3	sh+PLV3 3_1.tif	2190	45	2.05479	2.61926
		sh+PLV3 3_2.tif	1603	49	3.05677
		sh+PLV3 3_3.tif	2112	58	2.74621
	TJP2_WT-1	sh+WT 1_1.tif	2596	71	2.73498	2.22642
		sh+WT 1_2.tif	2857	53	1.85509
		sh+WT 1_3.tif	2489	52	2.08919
	TJP2_WT-2	sh+WT 2_1.tif	2429	54	2.22314	2.2624
		sh+WT 2_2.tif	2728	59	2.16276
		sh+WT 2_3.tif	2457	59	2.4013
	TJP2_WT-3	sh+WT 3_1.tif	2429	63	2.59366	2.32978
		sh+WT 3_2.tif	2280	48	2.10526
		sh+WT 3_3.tif	2183	50	2.29043
	TJP2_S986A-1	sh+A 1_1.tif	2563	76	2.96528	2.78095
		sh+A 1_2.tif	3138	71	2.26259
		sh+A 1_3.tif	2183	68	3.11498
	TJP2_S986A-2	sh+A 2_1.tif	2261	48	2.12295	2.0131
		sh+A 2_2.tif	2212	41	1.85353
		sh+A 2_3.tif	2133	44	2.06282
	TJP2_S986A-3	sh+A 3_1.tif	2049	46	2.245	1.99782
		sh+A 3_2.tif	2203	38	1.72492
		sh+A 3_3.tif	2125	43	2.02353
	TJP2_S986D-1	sh+D 1_1.tif	2291	24	1.04758	1.00376
		sh+D 1_2.tif	2165	23	1.06236
		sh+D 1_3.tif	1997	18	0.901352
	TJP2_S986D-2	sh+D 2_1.tif	2274	21	0.923483	0.863664
		sh+D 2_2.tif	2145	18	0.839161
		sh+D 2_3.tif	2173	18	0.828348
	TJP2_S986D-3	sh+D 3_1.tif	2347	21	0.894759	0.914819
		sh+D 3_2.tif	2647	24	0.906687
		sh+D 3_3.tif	2439	23	0.943009

## Sheet: Figure 5H,I
18 overlaping N-glycopeptides between Mg-deficient and DSS-induced colitis mice (Related to Figure 5H,I).
	18 overlaping N-glycopeptides in DSS-induced colitis mice																									18 overlaping N-glycopeptides in Mg-deficient mice
	UniqueID	Uniport ID	Gene name	Composition	Glycopeptides	NC_5J	NC_6J	NC_7J	NC_5S	NC_6S	NC_7S	DSS__13J	DSS__16J	DSS__18J	DSS__13S	DSS__16S	DSS__18S	Mg_52J	Mg_57J	Mg_60J	Mg_52S	Mg_57S	Mg_60S			UniqueID	Uniport ID	Gene name	Composition	Glycopeptides	NC_21J	NC_21S	NC_22J	NC_22S	NC_24J	NC_24S	NC_26J	NC_26S	NC_27J	NC_27S	De_31J	De_31S	De_32J	De_32S	De_33J	De_33S	De_34J	De_34S	De_35J
	1156_Q9JKR6_VFGSQNLTTVK_V1TMTN6GlcNAcK11TMT_515_N2H9F0S0	Q9JKR6	Hyou1	N2H9F0S0	Q9JKR6_N515_N2H9F0S0	1.21133	1.28237	1.22501	0.998899	1.10164	0.886342	0.660277	0.910307	0.79642	1.03136	0.914671	0.819683	0.931915	0.939332	1.2581	1.18464	1.06924	1.10352			1156_Q9JKR6_VFGSQNLTTVK_V1TMTN6GlcNAcK11TMT_515_N2H9F0S0	Q9JKR6	Hyou1	N2H9F0S0	Q9JKR6_N515_N2H9F0S0	1.64782	1.7088	1.91792	1.20614	0.467988	1.09848	1.54859	1.1875	1.13463	0.95832	0.829513	1.02035	0.903362	0.608199	1.02657	0.979038	0.943679	0.839065	0.601791
	1425_A2ARA8_IRVNGTK_I1TMTN4GlcNAcK7TMT_121_N2H9F0S0	A2ARA8	Itga8	N2H9F0S0	A2ARA8_N121_N2H9F0S0	0.981294	0.826279	0.925176	1.0536	1.04492	0.880896	1.26922	0.99107	1.19085	1.27943	1.12399	1.23291	0.770285	0.990201	0.87193	1.11066	0.941291	0.961548			1425_A2ARA8_IRVNGTK_I1TMTN4GlcNAcK7TMT_121_N2H9F0S0	A2ARA8	Itga8	N2H9F0S0	A2ARA8_N121_N2H9F0S0	0.927226	0.814225	0.802036	0.76675	0.82064	0.821818	0.698516	0.699981	0.810521	0.748112	0.855143	0.95094	0.887104	0.847453	0.947372	1.0917	1.02534	1.09655	1.18968
	1425_Q9QZ05_AINLTQK_A1TMTN3GlcNAcK7TMT_1413_N2H9F0S0	Q9QZ05	Eif2ak4	N2H9F0S0	Q9QZ05_N1413_N2H9F0S0	NA	NA	NA	1.0536	1.04492	0.880896	NA	NA	NA	1.27943	1.12399	1.23291	NA	NA	NA	1.11066	0.941291	0.961548			1425_Q9QZ05_AINLTQK_A1TMTN3GlcNAcK7TMT_1413_N2H9F0S0	Q9QZ05	Eif2ak4	N2H9F0S0	Q9QZ05_N1413_N2H9F0S0	NA	0.814225	NA	0.76675	NA	0.821818	NA	0.699981	NA	0.748112	NA	0.95094	NA	0.847453	NA	1.0917	NA	1.09655	NA
	1625_P01029_FSDGLESNR_F1TMTN8GlcNAc_224_N2H10F0S0	P01029	C4b	N2H10F0S0	P01029_N224_N2H10F0S0	0.797258	0.803128	0.476112	0.733915	0.660261	0.55339	1.12244	1.2063	0.879445	1.5873	1.29468	1.68019	0.967267	0.940226	0.965479	0.771542	0.709346	0.845043			1625_P01029_FSDGLESNR_F1TMTN8GlcNAc_224_N2H10F0S0	P01029	C4b	N2H10F0S0	P01029_N224_N2H10F0S0	NA	0.777865	NA	0.842008	NA	0.781367	NA	0.725972	NA	0.999553	NA	0.604215	NA	0.71927	NA	0.577445	NA	0.625078	NA
	163_O35604_LIASNITETMR_L1TMTN5GlcNAc_1063_N2H9F0S0	O35604	Npc1	N2H9F0S0	O35604_N1063_N2H9F0S0	0.774798	0.791998	0.848775	1.00127	1.10055	0.973661	1.26482	1.26361	1.18269	1.32721	1.22249	1.45665	0.928943	0.922039	0.908655	0.938103	0.879808	0.929849			163_O35604_LIASNITETMR_L1TMTN5GlcNAc_1063_N2H9F0S0	O35604	Npc1	N2H9F0S0	O35604_N1063_N2H9F0S0	0.891525	0.636683	0.791643	0.704384	1.08592	0.842724	0.759801	0.793746	0.823173	0.627118	0.892171	0.893243	0.828117	0.911928	0.961972	1.11291	1.05556	0.933377	1.14743
	163_Q3UNN8_QPNCSSLSK_Q1TMTN3GlcNAcC4CamK9TMT_509_N2H9F0S0	Q3UNN8	Pld5	N2H9F0S0	Q3UNN8_N509_N2H9F0S0	0.774798	0.791998	0.848775	NA	NA	NA	1.26482	1.26361	1.18269	NA	NA	NA	0.928943	0.922039	0.908655	NA	NA	NA			163_Q3UNN8_QPNCSSLSK_Q1TMTN3GlcNAcC4CamK9TMT_509_N2H9F0S0	Q3UNN8	Pld5	N2H9F0S0	Q3UNN8_N509_N2H9F0S0	NA	0.636683	NA	0.704384	NA	0.842724	NA	0.793746	NA	0.627118	NA	0.893243	NA	0.911928	NA	1.11291	NA	0.933377	NA
	1646_Q8BRT1_GVTEAIQNFSFR_G1TMTN8GlcNAc_942_N5H6F1S1	Q8BRT1	Clasp2	N5H6F1S1	Q8BRT1_N942_N5H6F1S1	NA	NA	NA	0.87152	0.798516	0.809731	NA	NA	NA	1.15272	1.13814	1.04271	NA	NA	NA	0.861336	0.776485	0.772171			1646_P04925_GENFTETDVK_G1TMTN3GlcNAcK10TMT_196_N5H6F1S1	P04925	Prnp	N5H6F1S1	P04925_N196_N5H6F1S1	0.76239	0.733492	0.740178	1.10244	0.977168	1.23584	0.758957	1.04057	0.875312	0.811106	0.908188	1.42849	0.922638	1.39044	1.08145	1.23724	1.02041	1.13925	1.07501
	1647_P04925_GENFTETDVK_G1TMTN3GlcNAcK10TMT_196_N5H6F1S1	P04925	Prnp	N5H6F1S1	P04925_N196_N5H6F1S1	NA	NA	NA	0.87152	0.798516	0.809731	NA	NA	NA	1.15272	1.13814	1.04271	NA	NA	NA	0.861336	0.776485	0.772171			1646_Q8BRT1_GVTEAIQNFSFR_G1TMTN8GlcNAc_942_N5H6F1S1	Q8BRT1	Clasp2	N5H6F1S1	Q8BRT1_N942_N5H6F1S1	NA	0.733492	NA	1.10244	NA	1.23584	NA	1.04057	NA	0.811106	NA	1.42849	NA	1.39044	NA	1.23724	NA	1.13925	NA
	1818_Q61646_NLFLNHSETASAK_N1TMTN5GlcNAcK13TMT_148_N4H7F0S1	Q61646	Hp	N4H7F0S1	Q61646_N148_N4H7F0S1	0.768835	0.800532	0.837618	0.830592	0.706913	0.649115	2.29638	1.9765	1.60422	1.93438	1.35261	1.5541	0.756553	0.953206	0.966405	0.942656	0.758755	0.827394			1818_Q61646_NLFLNHSETASAK_N1TMTN5GlcNAcK13TMT_148_N4H7F0S1	Q61646	Hp	N4H7F0S1	Q61646_N148_N4H7F0S1	0.239164	0.223037	0.312134	0.227792	0.299524	0.243275	0.295474	0.321284	0.286779	0.240124	0.361539	0.325544	0.417613	0.371886	0.970199	0.928098	0.699372	0.506325	0.482705
	1937_Q61009_ESGIQNVSTCR_E1TMTN6GlcNAcC10Cam_330_N2H9F0S0	Q61009	Scarb1	N2H9F0S0	Q61009_N330_N2H9F0S0	0.7087	0.707572	0.681261	0.50699	0.693311	0.93846	1.14149	0.878105	0.972705	0.8882	1.25004	1.29202	1.0155	0.64183	0.804681	1.01294	0.70211	0.567883			1937_Q61009_ESGIQNVSTCR_E1TMTN6GlcNAcC10Cam_330_N2H9F0S0	Q61009	Scarb1	N2H9F0S0	Q61009_N330_N2H9F0S0	NA	0.565665	NA	0.600329	NA	0.831353	NA	1.04132	NA	1.14156	NA	1.01221	NA	1.15044	NA	1.41276	NA	1.51325	NA
	2163_Q8R422_QLNGSVIAK_Q1TMTN3GlcNAcK9TMT_246_N2H6F0S0	Q8R422	Cd109	N2H6F0S0	Q8R422_N246_N2H6F0S0	1.15448	1.03017	0.943128	0.957014	0.947616	1.05462	1.38027	1.33649	1.42073	1.08944	1.07927	1.36251	1.10099	0.98777	1.10497	0.870034	1.02095	0.991807			2163_Q8R422_QLNGSVIAK_Q1TMTN3GlcNAcK9TMT_246_N2H6F0S0	Q8R422	Cd109	N2H6F0S0	Q8R422_N246_N2H6F0S0	0.80107	0.671216	0.842825	0.953962	0.936803	0.831966	0.771351	0.931746	0.868514	0.750554	0.988618	0.983804	0.995572	0.88974	0.836447	0.943149	1.67186	0.936594	0.86588
	2210_P47932_CLPNLSEELK_C1TMT@CamN4GlcNAcK10TMT_93_N2H8F0S0	P47932	Rln1	N2H8F0S0	P47932_N93_N2H8F0S0	1.60646	1.20994	1.07921	NA	NA	NA	2.63215	2.34056	2.19907	NA	NA	NA	1.4282	1.16636	1.37425	NA	NA	NA			2210_P47932_CLPNLSEELK_C1TMT@CamN4GlcNAcK10TMT_93_N2H8F0S0	P47932	Rln1	N2H8F0S0	P47932_N93_N2H8F0S0	0.805961	0.650982	0.701128	1.00386	0.764323	1.03627	0.830845	1.12835	0.688244	0.726913	0.931475	1.33514	0.846915	1.41404	0.704273	1.29023	1.09071	1.35227	0.889809
	2239_Q9D7Z6_GVNLQNNQWMNGSVIVDSSVGK_G1TMTN11GlcNAcK22TMT_504_N5H5F1S1	Q9D7Z6	Clca1	N5H5F1S1	Q9D7Z6_N504_N5H5F1S1	NA	NA	NA	1.02642	1.3521	1.46582	NA	NA	NA	0.673073	0.515263	0.864843	NA	NA	NA	0.931354	1.1999	1.29092			4088_Q9D7Z6_GVNLQNNQWMNGSVIVDSSVGK_G1TMTN11GlcNAcK22TMT_504_N5H5F1S1	Q9D7Z6	Clca1	N5H5F1S1	Q9D7Z6_N504_N5H5F1S1	NA	0.912742	NA	1.23043	NA	0.801506	NA	1.48945	NA	1.40204	NA	0.938952	NA	0.769581	NA	0.857871	NA	0.665579	NA
	656_P97821_SDINCSVMEATEEK_S1TMTN4GlcNAcC5CamK14TMT_53_N2H7F0S0	P97821	Ctsc	N2H7F0S0	P97821_N53_N2H7F0S0	0.982448	0.909917	0.872119	0.964538	0.758127	1.01868	1.27678	1.08498	1.28841	1.00305	1.11403	1.46288	1.13587	0.951642	1.04666	0.822399	0.902085	0.791658			656_P97821_SDINCSVMEATEEK_S1TMTN4GlcNAcC5CamK14TMT_53_N2H7F0S0	P97821	Ctsc	N2H7F0S0	P97821_N53_N2H7F0S0	0.925164	0.784094	0.880566	0.872291	0.975209	0.957329	1.02365	1.0461	0.856569	0.76066	1.09248	1.13961	0.952106	0.67634	1.06403	1.16853	1.62025	0.854465	1.43644
	952_Q61838_SLGEVNFTATAEALQSPELCGNK_S1TMTN6GlcNAcC20CamK23TMT_881_N3H5F1S0	Q61838	Pzp	N3H5F1S0	Q61838_N881_N3H5F1S0	1.15386	1.11345	0.665651	0.782226	0.987033	0.901321	1.25427	1.26548	1.35584	1.18032	1.24951	1.6819	1.08975	1.09915	0.967257	0.844767	0.895369	0.778244			952_Q61838_SLGEVNFTATAEALQSPELCGNK_S1TMTN6GlcNAcC20CamK23TMT_881_N3H5F1S0	Q61838	Pzp	N3H5F1S0	Q61838_N881_N3H5F1S0	NA	0.643349	NA	0.656044	NA	0.885402	NA	0.750483	NA	0.847369	NA	0.890267	NA	0.998202	NA	1.19472	NA	0.962877	NA
	952_Q9JLC8_VINNCRNICNITTLDEEMVK_V1TMTC5CamC9CamN10GlcNAcK20TMT_3759_N3H5F1S0	Q9JLC8	Sacs	N3H5F1S0	Q9JLC8_N3759_N3H5F1S0	1.15386	1.11345	0.665651	0.782226	0.987033	0.901321	1.25427	1.26548	1.35584	1.18032	1.24951	1.6819	1.08975	1.09915	0.967257	0.844767	0.895369	0.778244			952_Q9JLC8_VINNCRNICNITTLDEEMVK_V1TMTC5CamC9CamN10GlcNAcK20TMT_3759_N3H5F1S0	Q9JLC8	Sacs	N3H5F1S0	Q9JLC8_N3759_N3H5F1S0	NA	0.643349	NA	0.656044	NA	0.885402	NA	0.750483	NA	0.847369	NA	0.890267	NA	0.998202	NA	1.19472	NA	0.962877	NA
	952_Q9JLC8_VINNCRNICNITTLDEEMVK_V1TMTC5CamN7GlcNAcC9CamK20TMT_3756_N3H5F1S0	Q9JLC8	Sacs	N3H5F1S0	Q9JLC8_N3756_N3H5F1S0	NA	NA	NA	0.782226	0.987033	0.901321	NA	NA	NA	1.18032	1.24951	1.6819	NA	NA	NA	0.844767	0.895369	0.778244			952_Q9JLC8_VINNCRNICNITTLDEEMVK_V1TMTC5CamN7GlcNAcC9CamK20TMT_3756_N3H5F1S0	Q9JLC8	Sacs	N3H5F1S0	Q9JLC8_N3756_N3H5F1S0	NA	0.643349	NA	0.656044	NA	0.885402	NA	0.750483	NA	0.847369	NA	0.890267	NA	0.998202	NA	1.19472	NA	0.962877	NA
	952_Q9JLC8_VINNCRNICNITTLDEEMVK_V1TMTN3GlcNAcC5CamC9CamK20TMT_3752_N3H5F1S0	Q9JLC8	Sacs	N3H5F1S0	Q9JLC8_N3752_N3H5F1S0	NA	NA	NA	0.782226	0.987033	0.901321	NA	NA	NA	1.18032	1.24951	1.6819	NA	NA	NA	0.844767	0.895369	0.778244			952_Q9JLC8_VINNCRNICNITTLDEEMVK_V1TMTN3GlcNAcC5CamC9CamK20TMT_3752_N3H5F1S0	Q9JLC8	Sacs	N3H5F1S0	Q9JLC8_N3752_N3H5F1S0	NA	0.643349	NA	0.656044	NA	0.885402	NA	0.750483	NA	0.847369	NA	0.890267	NA	0.998202	NA	1.19472	NA	0.962877	NA
[truncated: 46 more columns]
