# Supplementary material for: Magnesium Deficiency Accelerates Gut Aging and Increases Susceptibility to Colitis
Source: Aging Cell. 2026 Mar 16;25(3):e70446. doi: 10.1111/acel.70446 (PMC13093417; doi:10.1111/acel.70446)
Supplement: Supplementary file 1 — Appendix S1: acel70446‐sup‐0001‐AppendixS1.zip. [file ACEL-25-e70446-s003.zip › Source Data Figure 6.xlsx]

## Sheet: Figure 6A,B
Associations between dietary magnesium intake and gut disorder incidence (Related to Figure 6A,B).
	n_eid	Sex	Age	TDI	Ethnicity	Education	BMI	Physical activity	Energy	Smoking	Drinking	Mg	Mg_fz	Mg_adj	Mg_fz_adj	Crohn_disease_time	Crohn_disease_status	Irritable_bowel_time	Irritable_bowel_status	Ulcerative_colitis_time	Ulcerative_colitis_status	Celiac_disease_time	Celiac_disease_status	Diverticular_disease_time	Diverticular_disease_status
	1000024	1	67	-2.1936	1	0	26.2061	2	9453.61	1	2	508.204	5	225.388	5	12.9691	0	12.9691	0	12.9691	0	12.9691	0	12.9691	0
	1000036	0	60	-1.56599	1	NA	25.4341	NA	6448.87	1	2	340.192	3	147.266	5	12.8291	0	12.8291	0	12.8291	0	12.8291	0	12.8291	0
	1000072	1	43	-2.80459	1	NA	22.7729	2	14745.3	0	2	389.798	4	-51.3265	1	12.4777	0	12.4777	0	12.4777	0	12.4777	0	12.4777	0
	1000188	0	47	6.22459	1	0	28.5232	2	6667.22	0	0	191.47	1	-7.9884	1	13.0158	0	13.0158	0	13.0158	0	13.0158	0	13.0158	0
	1000192	0	51	-5.04242	1	0	26.3728	0	10223.9	0	2	559.802	5	253.941	5	12.4969	0	12.4969	0	12.4969	0	12.4969	0	12.4969	0
	1000207	0	59	5.41791	1	NA	39.209	2	6995.47	1	2	278.42	2	69.1416	3	12.3898	0	12.3898	0	12.3898	0	12.3898	0	12.3898	0
	1000256	0	42	-5.38678	1	0	19.3424	NA	7062.08	1	2	245.322	1	34.0509	2	14.7865	0	14.7865	0	14.7865	0	14.7865	0	14.7865	0
	1000263	1	54	4.28327	1	1	21.1657	2	11621.8	1	2	487.683	5	140.002	5	14.1222	0	14.1222	0	14.1222	0	14.1222	0	14.1222	0
	1000281	1	41	2.53845	1	0	31.4819	0	10816.1	0	2	295.685	2	-27.8915	1	14.1881	0	14.0865	1	14.1881	0	14.1881	0	14.1881	0
	1000290	1	57	-3.44152	1	1	27.1501	1	7896.31	0	2	418.714	5	182.485	5	13.9272	0	13.9272	0	13.9272	0	13.9272	0	13.9272	0
	1000312	0	65	-2.67644	1	0	25.677	1	5653.62	1	2	281.225	2	112.09	4	12.4667	0	12.4667	0	12.4667	0	12.4667	0	12.4667	0
	1000327	1	57	1.66528	2	NA	29.8586	2	6286.72	2	2	275.339	2	87.2637	4	12.4722	0	12.4722	0	12.4722	0	12.4722	0	12.4722	0
	1000373	0	49	6.60574	2	1	21.1901	NA	9733.41	2	2	441.323	5	150.135	5	13.4029	0	13.4029	0	13.4029	0	13.4029	0	13.4029	0
	1000386	0	63	-0.691706	1	1	29.2304	1	6790.27	1	2	318.246	3	115.106	4	13.1887	0	13.1887	0	13.1887	0	13.1887	0	13.1887	0
	1000416	0	59	6.96415	2	1	16.3304	0	6335.28	1	2	226.502	1	36.974	2	12.9005	0	12.9005	0	12.9005	0	12.9005	0	12.9005	0
	1000420	1	63	-3.85877	1	1	24.114	2	8296.44	1	2	341.642	3	93.4436	4	14.9623	0	14.9623	0	14.9623	0	14.9623	0	14.9623	0
	1000447	0	56	-0.324787	2	1	24.706	2	11080.8	1	2	308.31	3	-23.1857	1	12.3898	0	12.3898	0	12.3898	0	12.3898	0	12.3898	0
	1000471	1	64	-3.9378	1	1	20.6945	0	9799.43	0	2	402.191	5	109.029	4	15.234	0	15.234	0	15.234	0	15.234	0	6.14413	1
	1000484	0	47	-1.18005	1	1	20.5416	1	2576.34	2	2	136.972	1	59.8975	3	13.4496	0	13.4496	0	13.4496	0	13.4496	0	13.4496	0
	1000543	0	56	-2.52664	2	0	23.0078	2	6618.67	1	2	279.445	2	81.4395	3	14.1963	0	14.1963	0	14.1963	0	14.1963	0	14.1963	0
	1000610	1	51	0.340231	1	0	29.5184	1	12233	1	2	443.503	5	77.5372	3	15.4427	0	15.4427	0	15.4427	0	15.4427	0	15.4427	0
	1000626	1	64	1.04858	1	0	25.7387	2	8691.45	1	2	358.295	4	98.2791	4	12.6644	0	12.6644	0	12.6644	0	12.6644	0	12.6644	0
	1000669	0	58	-2.05015	1	NA	22.0982	2	5949.93	0	2	239.239	1	61.2391	3	13.7598	0	13.7598	0	13.7598	0	13.7598	0	13.7598	0
	1000675	1	64	-5.30023	1	0	22.4592	1	11217.5	1	2	444.793	5	109.206	4	12.4914	0	12.4914	0	12.4914	0	12.4914	0	12.4914	0
	1000687	0	49	-6.14169	1	1	25.0138	2	9579.84	2	2	383.977	4	97.3841	4	13.2766	0	13.2766	0	13.2766	0	13.2766	0	13.2766	0
	1000691	0	43	-1.1183	1	0	24.9748	1	9207.89	0	2	433.914	5	158.448	5	13.5758	0	13.5758	0	13.5758	0	13.5758	0	13.5758	0
	1000717	0	64	-2.53788	1	1	26.7759	1	10286.5	0	2	309.222	3	1.48821	1	12.5546	0	12.5546	0	12.5546	0	12.5546	0	12.5546	0
	1000778	0	65	-1.43971	1	1	25.8203	1	7009.39	0	1	245.439	1	35.7439	2	13.7323	0	13.7323	0	13.7323	0	13.7323	0	0.247083	1
	1000793	0	58	-2.49113	1	0	20.2797	2	6571.85	0	2	249.627	1	53.0219	2	14.0728	0	14.0728	0	14.0728	0	14.0728	0	14.0728	0
	1000811	0	54	-2.61209	1	0	42.5806	NA	7155.1	0	2	260.704	2	46.65	2	12.9334	0	12.9334	0	12.9334	0	12.9334	0	12.9334	0
	1000834	1	56	-4.34103	1	1	45.2931	0	5549.52	0	2	198.089	1	32.068	2	13.0762	0	13.0762	0	13.0762	0	13.0762	0	13.0762	0
	1000883	1	63	-3.04964	1	NA	27.1778	0	7852.9	0	2	335.279	3	100.349	4	14.1386	0	14.1386	0	14.1386	0	14.1386	0	14.1386	0
	1000897	1	65	-1.68374	1	1	27.9489	NA	10557.8	0	2	357.617	4	41.7659	2	13.7213	0	13.7213	0	13.7213	0	13.7213	0	13.7213	0
	1000908	1	63	-1.94831	1	NA	26.5346	1	12220	0	0	454.501	5	88.9226	4	12.5244	0	12.5244	0	12.5244	0	12.5244	0	12.5244	0
	1000915	0	58	-2.63979	1	0	23.7374	0	7238.05	0	2	257.673	2	41.1375	2	14.3116	0	14.3116	0	14.3116	0	14.3116	0	14.3116	0
	1000929	0	68	-3.81185	1	0	28.1825	NA	8116.36	0	0	274.701	2	31.8897	2	12.3761	0	12.3761	0	12.3761	0	12.3761	0	12.3761	0
	1000937	0	52	-1.98013	1	0	30.2813	0	8629.14	0	1	301.295	2	43.1429	2	13.0872	0	13.0872	0	13.0872	0	13.0872	0	13.0872	0
	1000994	0	49	-5.75848	1	0	21.1833	0	7030.63	0	0	267.93	2	57.5996	2	13.9684	0	13.9684	0	13.9684	0	13.9684	0	13.9684	0
	1001000	0	40	1.24371	1	1	21.7738	2	7948.44	1	2	497.091	5	259.303	5	12.6754	0	12.6754	0	12.6754	0	12.6754	0	12.6754	0
	1001046	0	47	-3.51305	1	1	21.9531	2	6915.03	1	2	397.606	4	190.734	5	12.4695	0	12.4695	0	12.4695	0	0.856555	1	12.4695	0
	1001054	1	42	-1.41235	1	1	30.5259	0	6589.38	0	2	216.469	1	19.3393	1	14.0755	0	14.0755	0	14.0755	0	14.0755	0	14.0755	0
	1001149	1	52	1.67757	1	1	25.5369	2	10735.8	0	2	335.107	3	13.9323	1	13.3946	0	13.3946	0	13.3946	0	13.3946	0	13.3946	0
	1001186	1	61	-2.59408	1	1	31.7425	1	9002.56	0	2	325.05	3	55.7276	2	15.1984	0	15.1984	0	15.1984	0	15.1984	0	15.1984	0
	1001201	0	65	-5.18311	1	1	26.7818	NA	7543.54	0	1	291.345	2	65.6706	3	13.3864	0	13.3864	0	13.3864	0	13.3864	0	13.3864	0
	1001236	1	57	-2.45337	1	1	25.2268	0	10074.5	1	2	401.459	5	100.066	4	14.4983	0	14.4983	0	14.4983	0	14.4983	0	1.91078	1
	1001272	0	62	-2.98935	1	1	27.5865	1	8824.73	0	2	323.189	3	59.1855	3	12.6259	0	12.6259	0	12.6259	0	12.6259	0	5.09815	1
	1001299	0	59	-2.72214	1	1	21.5228	NA	7981.09	0	2	364.159	4	125.394	5	12.5353	0	12.5353	0	12.5353	0	12.5353	0	12.5353	0
	1001318	0	60	3.47768	1	0	36.8318	0	10043.7	2	2	340.125	3	39.6534	2	14.1496	0	14.1496	0	14.1496	0	14.1496	0	6.90734	1
	1001339	0	51	6.05954	2	0	25.6491	2	11390.1	0	2	365.234	4	24.4846	1	13.2272	0	13.2272	0	13.2272	0	13.2272	0	13.2272	0
	1001415	0	59	0.5136	1	NA	27.9522	2	10425.9	1	2	316.48	3	4.57705	1	14.2951	0	14.2951	0	14.2951	0	14.2951	0	14.2951	0
	1001470	0	42	-1.3129	1	1	32.6421	1	8976.56	1	2	218.347	1	-50.1983	1	15.3603	0	15.3603	0	15.3603	0	15.3603	0	15.3603	0
	1001482	0	54	-1.97511	1	0	23.8098	1	7748.09	0	2	281.953	2	50.1593	2	13.9574	0	13.9574	0	13.9574	0	13.9574	0	13.9574	0
	1001494	0	63	-1.72517	1	1	25.8746	0	8430.55	0	2	387.199	4	134.988	5	12.7742	0	12.7742	0	12.7742	0	12.7742	0	12.7742	0
	1001584	0	57	-1.6035	1	0	21.9848	NA	6625.42	0	2	421.518	5	223.31	5	12.6918	0	12.6918	0	12.6918	0	12.6918	0	12.6918	0
	1001619	0	55	4.23377	2	1	27.1446	1	7499.91	1	2	316.076	3	91.7066	4	14.1826	0	14.1826	0	14.1826	0	14.1826	0	12.6397	1
	1001642	1	66	-2.85893	1	NA	26.9896	1	11495	1	2	347.92	4	4.03372	1	12.4338	0	12.4338	0	12.4338	0	12.4338	0	12.4338	0
	1001656	0	55	-3.5521	1	1	25.1956	2	8236.73	0	2	339.332	3	92.9197	4	13.488	0	13.488	0	13.488	0	13.488	0	13.488	0
	1001728	1	63	-1.80905	1	1	23.8516	1	8358.27	1	2	288.731	2	38.6827	2	13.6225	0	13.6225	0	13.6225	0	13.6225	0	13.6225	0
	1001760	0	61	-3.0885	1	0	29.4941	1	10072	1	2	348.188	4	46.8713	2	13.7598	0	13.7598	0	13.7598	0	13.7598	0	13.7598	0
	1001776	0	64	-5.33909	1	0	27.7862	1	9612.31	1	2	389.267	4	101.703	4	14.4681	0	14.4681	0	14.4681	0	14.4681	0	14.4681	0
	1001810	0	66	-4.27548	1	0	22.7694	2	6694.12	0	0	366.316	4	166.053	5	13.6417	0	13.6417	0	13.6417	0	13.6417	0	13.6417	0
	1001844	0	44	4.73478	NA	0	39.7266	1	4197.51	1	2	89.6555	1	-35.9182	1	13.1064	0	13.1064	0	13.1064	0	13.1064	0	8.13178	1
	1001891	1	65	-1.80031	1	0	26.1246	0	4725.84	0	2	227.505	1	86.125	4	14.2951	0	14.2951	0	14.2951	0	14.2951	0	9.41661	1
	1001914	0	48	-3.78766	1	0	32.0835	1	8692.42	0	2	300.834	2	40.7892	2	13.6911	0	13.6911	0	13.6911	0	8.76047	1	13.6911	0
	1001988	1	66	-2.85551	2	1	27.4412	0	9121.96	1	2	257.303	1	-15.5923	1	12.431	0	12.431	0	12.431	0	12.431	0	12.431	0
	1002005	1	52	-1.02922	1	0	26.6456	2	13080	0	2	600.062	5	208.757	5	14.0014	0	14.0014	0	14.0014	0	14.0014	0	14.0014	0
	1002122	0	53	-1.60479	1	0	25.3811	2	8424.68	0	2	286.06	2	34.0244	2	12.7687	0	12.7687	0	12.7687	0	12.7687	0	12.7687	0
	1002146	1	62	-2.52582	1	0	28.4532	2	7971.67	1	2	373.748	4	135.265	5	12.7687	0	12.7687	0	12.7687	0	12.7687	0	12.7687	0
	1002218	1	57	-5.15631	1	0	29.9168	0	10255.4	2	2	289.709	2	-17.0928	1	12.7714	0	12.7714	0	12.7714	0	12.7714	0	4.5024	1
	1002277	0	46	-1.87069	1	0	21.4711	2	7680.95	0	2	286.447	2	56.6614	2	13.0295	0	13.0295	0	13.0295	0	13.0295	0	13.0295	0
	1002285	0	68	-1.6396	1	0	32.2349	2	7374.41	1	2	259.578	2	38.9633	2	12.3267	0	12.3267	0	12.3267	0	12.3267	0	12.3267	0
	1002313	0	57	-3.83865	1	1	28.8211	0	7463.67	0	2	401.556	5	178.271	5	13.4194	0	13.4194	0	13.4194	0	13.4194	0	13.4194	0
	1002336	0	42	2.66482	1	0	26.1774	1	14001.3	0	2	363.048	4	-55.8188	1	12.4777	0	12.4777	0	12.4777	0	12.4777	0	12.4777	0
	1002348	0	56	0.137007	1	0	26.9336	2	6688.74	0	2	277.66	2	77.5576	3	12.6781	0	12.6781	0	12.6781	0	12.6781	0	12.6781	0
	1002355	0	61	1.70082	1	0	24.2526	0	4531.11	1	2	239.342	1	103.788	4	12.4118	0	12.4118	0	12.4118	0	12.4118	0	12.4118	0
	1002372	1	51	-1.18332	1	1	22.1325	2	8385.08	0	0	448.676	5	197.825	5	13.0872	0	13.0872	0	13.0872	0	13.0872	0	13.0872	0
	1002380	0	62	-2.76219	1	0	29.3352	1	9227.54	1	2	283.534	2	7.48007	1	13.046	0	13.046	0	13.046	0	13.046	0	13.046	0
	1002426	0	59	-4.69745	1	0	28.9726	NA	7144.9	1	2	271.136	2	57.3875	2	14.0343	0	14.0343	0	14.0343	0	14.0343	0	14.0343	0
	1002432	0	44	-2.55262	1	0	32.3282	2	5917.81	0	2	320.756	3	143.717	5	13.0158	0	13.0158	0	13.0158	0	13.0158	0	13.0158	0
	1002444	1	63	-4.03025	1	0	26.901	0	7749.55	0	2	303.8	3	71.9625	3	13.046	0	13.046	0	13.046	0	13.046	0	13.046	0
	1002487	1	67	1.38023	1	1	27.7447	2	13136.9	0	2	522.891	5	129.884	5	13.1338	0	13.1338	0	13.1338	0	13.1338	0	13.1338	0
	1002538	0	52	-1.93626	1	0	18.5566	0	8385.25	1	2	277.249	2	26.3931	1	13.3507	0	13.3507	0	13.3507	0	13.3507	0	13.3507	0
	1002542	0	62	-4.26332	1	0	26.0063	2	11678.6	0	2	407.715	5	58.3335	2	12.7001	0	12.2636	1	12.7001	0	12.7001	0	12.7001	0
	1002556	0	69	-2.60621	1	0	28.4054	NA	7115.81	1	2	351.26	4	138.382	5	13.5017	0	13.5017	0	13.5017	0	13.5017	0	13.5017	0
	1002581	0	64	-2.34977	1	0	22.1855	NA	10761.8	1	2	452.658	5	130.706	5	13.3672	0	13.3672	0	13.3672	0	13.3672	0	13.3672	0
	1002590	0	63	-1.57923	1	1	25.3462	1	6876.42	0	2	302.629	2	96.9121	4	12.7797	0	12.7797	0	12.7797	0	12.7797	0	12.7797	0
	1002620	0	61	4.00143	1	0	23.3937	NA	7009.17	0	2	268.356	2	58.6674	3	12.5106	0	12.5106	0	12.5106	0	12.5106	0	5.91352	1
	1002633	1	50	-0.303961	1	0	35.2389	0	9685.61	1	2	345.947	4	56.1891	2	14.836	0	14.836	0	14.836	0	14.836	0	14.836	0
	1002659	1	55	-3.81992	1	1	28.105	1	6997.69	2	2	342.498	3	133.153	5	14.2787	0	14.2787	0	14.2787	0	14.2787	0	14.2787	0
	1002668	0	56	-0.881401	1	0	19.4389	2	8066.63	0	2	273.564	2	32.2406	2	14.0453	0	14.0453	0	14.0453	0	14.0453	0	14.0453	0
	1002706	0	46	-3.51841	1	1	31.5263	1	6088.43	0	2	260.069	2	77.9255	3	13.0487	0	13.0487	0	13.0487	0	13.0487	0	13.0487	0
	1002731	0	40	0.444386	2	1	28.2553	1	11208.7	0	2	422.142	5	86.8194	4	12.6781	0	12.6781	0	12.6781	0	12.6781	0	12.6781	0
	1002740	1	67	5.80974	1	NA	26.673	1	7662.39	0	2	236.446	1	7.21631	1	12.5161	0	12.5161	0	12.5161	0	12.5161	0	12.5161	0
	1002765	0	58	-2.35558	1	1	26.2012	0	8874.76	0	2	279.982	2	14.4826	1	13.7955	0	13.7955	0	13.7955	0	13.7955	0	13.7955	0
	1002779	0	49	-3.54238	1	0	24.1685	2	8304.31	0	2	427.881	5	179.447	5	13.2986	0	13.2986	0	13.2986	0	13.2986	0	13.2986	0
	1002837	0	52	1.52654	1	0	23.3067	NA	8824.18	0	2	312.371	3	48.3845	2	12.5436	0	8.57927	1	12.5436	0	12.5436	0	12.5436	0
	1002853	1	58	-3.45027	1	0	25.8806	1	8568.02	0	2	322.964	3	66.6408	3	13.7461	0	13.7461	0	13.7461	0	13.7461	0	5.45779	1
	1002866	1	51	-3.25957	1	0	32.339	2	4685.6	0	2	234.207	1	94.0313	4	12.5216	0	12.5216	0	12.5216	0	12.5216	0	12.5216	0
	1002870	1	43	2.58309	1	0	28.2793	2	15680.4	0	2	482.856	5	13.7568	1	12.5655	0	12.5655	0	12.5655	0	12.5655	0	12.5655	0
	1002894	0	62	-3.81714	1	0	29.8682	NA	7933.41	1	2	347.929	4	110.591	4	12.9883	0	12.9883	0	12.9883	0	12.9883	0	10.6054	1
	1002928	1	46	-4.33835	1	0	31.411	1	6466.38	1	2	241.85	1	48.3995	2	12.7577	0	12.7577	0	12.7577	0	12.7577	0	12.7577	0
	1002952	0	56	-3.80801	1	0	24.762	NA	6382.44	2	2	196.333	1	5.39415	1	14.5861	0	14.5861	0	14.5861	0	14.5861	0	14.5861	0
	1003003	0	59	-4.52058	1	1	23.8343	1	7125.36	0	2	304.852	3	91.6874	4	14.0233	0	14.0233	0	14.0233	0	14.0233	0	14.0233	0
	1003032	0	62	-2.4749	1	0	20.7922	1	9479.84	2	2	330.314	3	46.7124	2	12.8346	0	12.8346	0	12.8346	0	12.8346	0	12.8346	0
	1003058	1	58	-1.55416	1	0	26.3994	NA	10457.9	NA	2	365.995	4	53.1336	2	12.8373	0	12.8373	0	12.8373	0	12.8373	0	12.8373	0
	1003087	1	55	-3.21497	1	0	26.5635	2	11527.9	1	2	490.986	5	146.115	5	14.4296	0	14.4296	0	14.4296	0	14.4296	0	14.4296	0
	1003091	0	50	-3.74619	1	0	23.4484	2	10456.1	0	2	386.885	4	74.0779	3	13.4386	0	13.4386	0	13.4386	0	13.4386	0	13.4386	0
	1003116	1	63	5.51139	2	1	26.0951	1	13292.6	0	2	531.263	5	133.598	5	13.9712	0	13.9712	0	13.9712	0	13.9712	0	13.9712	0
	1003171	0	56	-4.44019	2	1	30.2448	0	8708.16	0	0	353.253	4	92.7379	4	13.0734	0	13.0734	0	13.0734	0	13.0734	0	13.0734	0
	1003184	1	47	5.40606	1	0	21.7588	2	10354.9	1	2	255.065	1	-54.7151	1	14.2924	0	14.2924	0	14.2924	0	14.2924	0	14.2924	0
	1003211	0	56	4.2021	1	1	23.4862	0	9763.67	1	2	442.063	5	149.97	5	13.7488	0	13.7488	0	13.7488	0	13.7488	0	12.5024	1
	1003260	1	41	5.16577	2	1	40.4983	2	8369.45	0	2	253.648	1	3.26521	1	13.1531	0	13.1531	0	13.1531	0	13.1531	0	13.1531	0
	1003276	1	49	-1.99521	1	1	24.2502	0	7973.45	2	2	266.892	2	28.3556	2	14.9128	0	14.9128	0	14.9128	0	14.9128	0	14.9128	0
	1003283	0	47	0.903196	1	0	35.4783	1	7554.64	0	2	241.038	1	15.0314	1	13.2601	0	13.2601	0	13.2601	0	13.2601	0	13.2601	0
	1003315	0	64	-3.96005	1	1	28.0445	2	6224.28	1	2	263.425	2	77.2181	3	12.4502	0	12.4502	0	12.4502	0	12.4502	0	12.4502	0
	1003329	0	41	0.24679	1	NA	26.9557	1	4082.82	0	0	157.137	1	34.9942	2	13.1613	0	13.1613	0	13.1613	0	13.1613	0	13.1613	0
	1003427	1	64	-3.30207	1	1	26.7593	2	6392.82	0	2	234.697	1	43.4475	2	13.6527	0	13.6527	0	13.6527	0	13.6527	0	13.6527	0
	1003451	1	69	-2.61552	1	0	20.6574	2	11817.2	1	2	491.291	5	137.763	5	13.908	0	13.908	0	13.908	0	13.908	0	13.908	0
	1003473	1	61	-3.16361	1	1	25.0416	1	8088.03	2	2	293.581	2	51.6169	2	13.164	0	13.164	0	13.164	0	13.164	0	13.164	0
	1003486	0	61	-0.191304	1	1	37.7927	2	10117.7	1	2	497.358	5	194.674	5	13.9986	0	13.9986	0	13.9986	0	13.9986	0	11.0803	1
	1003498	0	48	-1.98227	1	0	22.5325	2	4713.78	2	2	143.154	1	2.13525	1	13.8119	0	13.8119	0	13.8119	0	13.8119	0	13.8119	0
	1003506	1	60	-3.86009	1	1	22.5591	1	9483.59	0	2	366.108	4	82.3944	3	13.9108	0	13.9108	0	13.9108	0	13.9108	0	13.9108	0
	1003588	1	50	-3.00409	1	0	31.1111	2	9969.3	0	2	435.001	5	136.757	5	12.6397	0	12.6397	0	12.6397	0	12.6397	0	12.6397	0
	1003617	0	48	-4.29744	1	0	27.0473	2	6168.86	0	2	323.56	3	139.011	5	14.6767	0	14.6767	0	14.6767	0	14.6767	0	14.6767	0
	1003635	0	65	2.89483	1	NA	26.8327	1	9206.04	2	2	263.388	2	-12.0224	1	12.4695	0	12.4695	0	12.4695	0	12.4695	0	12.4695	0
	1003646	0	46	-2.0407	1	0	21.7574	2	6017.5	0	2	214.195	1	34.1742	2	12.9719	0	12.9719	0	12.9719	0	12.9719	0	12.9719	0
	1003661	1	61	-3.25689	1	1	24.6646	0	8334.78	0	2	331.688	3	82.3428	3	14.3802	0	14.3802	0	14.3802	0	14.3802	0	14.3802	0
	1003678	0	58	-3.43616	1	1	22.5196	2	10059.4	1	2	484.959	5	184.02	5	12.464	0	12.464	0	12.464	0	12.464	0	12.464	0
	1003689	1	64	4.97616	1	0	27.6951	1	7669.68	2	2	284.397	2	54.9487	2	14.5944	0	14.5944	0	14.5944	0	14.5944	0	14.5944	0
	1003790	0	58	-3.62293	1	0	21.5198	1	5113.92	0	2	290.835	2	137.845	5	12.4969	0	12.4969	0	12.4969	0	12.4969	0	12.4969	0
	1003801	0	52	2.60558	2	0	20.2632	2	8529.78	0	0	327.433	3	72.2538	3	13.0405	0	13.0405	0	13.0405	0	13.0405	0	13.0405	0
	1003813	0	55	-1.90171	1	0	25.4915	2	5998.74	1	2	350.717	4	171.257	5	13.6692	0	13.6692	0	13.6692	0	13.6692	0	13.6692	0
	1003880	0	56	-4.01097	1	0	36.9531	0	9835.16	0	2	362.19	4	67.9586	3	13.5402	0	13.5402	0	13.5402	0	13.5402	0	13.5402	0
	1003904	0	55	1.07141	1	0	26.3107	NA	9791.03	0	0	480.652	5	187.741	5	12.9197	0	12.9197	0	12.9197	0	12.9197	0	12.9197	0
	1003921	0	43	7.37215	2	1	27.8345	2	6128.52	2	2	410.763	5	227.42	5	14.1579	0	14.1579	0	14.1579	0	14.1579	0	14.1579	0
	1003943	1	63	-4.7297	1	0	27.1309	1	7997.83	1	2	350.833	4	111.568	4	12.3844	0	12.3844	0	12.3844	0	12.3844	0	12.3844	0
	1004014	1	47	-2.76219	1	0	23.7172	1	7880.85	0	2	303.955	3	68.1897	3	13.0377	0	13.0377	0	13.0377	0	13.0377	0	7.45367	1
	1004023	1	60	-0.604966	1	1	35.2245	1	9462.13	1	2	388.974	4	105.903	4	13.9135	0	13.9135	0	13.9135	0	13.9135	0	13.9135	0
	1004040	0	60	-2.83399	2	0	22.3825	2	9391.49	1	2	329.651	3	48.6926	2	12.7083	0	12.7083	0	12.7083	0	12.7083	0	12.7083	0
	1004079	0	44	-2.61809	1	0	23.0969	2	7024.98	0	2	305.674	3	95.5127	4	14.1826	0	14.1826	0	14.1826	0	14.1826	0	14.1826	0
	1004101	0	60	-2.68839	1	0	31.5165	0	7950.82	0	2	323.599	3	85.7396	3	14.1908	0	14.1908	0	14.1908	0	14.1908	0	14.1908	0
	1004124	0	63	-3.76086	1	1	24.0238	NA	4505.64	0	2	245.489	1	110.697	4	12.431	0	12.431	0	12.431	0	12.431	0	12.431	0
	1004148	0	52	1.77528	1	0	26.6406	1	7357.56	0	2	254.462	1	34.3506	2	13.6445	0	13.6445	0	13.6445	0	13.6445	0	13.6445	0
	1004205	1	56	-4.23392	1	1	22.4691	0	10267.8	0	2	344.796	3	37.6236	2	14.0782	0	12.1592	1	14.0782	0	14.0782	0	11.2697	1
	1004249	0	46	-4.14414	1	0	24.1656	2	8752.85	1	2	391.245	4	129.393	5	13.6143	0	13.6143	0	13.6143	0	13.6143	0	13.6143	0
	1004251	0	61	5.82043	1	NA	30.407	2	6130.17	1	1	326.787	3	143.395	5	13.4029	0	13.4029	0	13.4029	0	13.4029	0	13.4029	0
	1004264	1	61	-1.53378	1	0	27.9662	0	7548.51	0	2	302.764	2	76.9403	3	14.1935	0	14.1935	0	14.1935	0	14.1935	0	14.1935	0
	1004286	0	40	-4.71229	2	0	28.1205	2	7763.91	1	2	288.425	2	56.1577	2	12.9966	0	12.9966	0	12.9966	0	12.9966	0	12.9966	0
	1004319	1	59	-2.90903	1	0	20.8602	2	8614.78	0	2	328.868	3	71.1459	3	14.2183	0	14.2183	0	14.2183	0	14.2183	0	14.2183	0
	1004325	0	49	-5.88711	1	1	22.1388	NA	9357.37	1	2	324.985	3	45.0471	2	13.9684	0	13.9684	0	13.9684	0	13.9684	0	13.9684	0
	1004342	1	61	-2.2012	1	1	33.9618	0	9721.73	1	2	399.968	5	109.13	4	12.7385	0	12.7385	0	12.7385	0	12.7385	0	12.7385	0
	1004363	1	66	-4.75382	1	1	NA	NA	7593.84	1	2	312.224	3	85.0446	3	12.6424	0	12.6424	0	12.6424	0	12.6424	0	12.6424	0
	1004390	1	61	0.5914	1	1	23.2397	1	6131.98	0	2	261.517	2	78.0709	3	12.755	0	12.755	0	12.755	0	12.755	0	12.755	0
	1004411	0	67	-0.637078	1	1	24.5723	1	8398.55	1	2	373.07	4	121.816	5	14.7124	0	14.7124	0	14.7124	0	14.7124	0	14.7124	0
	1004497	0	55	-4.68817	1	0	20.5159	NA	6874.56	1	2	323.364	3	117.703	4	13.1558	0	13.1558	0	13.1558	0	13.1558	0	13.1558	0
	1004503	1	60	1.7165	1	0	21.943	1	15790	0	2	561.429	5	89.051	4	12.3542	0	12.3542	0	12.3542	0	12.3542	0	11.7612	1
	1004575	0	58	-1.8205	2	NA	23.5123	1	13877.7	2	2	467.672	5	52.5029	2	12.7028	0	12.7028	0	12.7028	0	12.7028	0	12.7028	0
	1004587	0	62	-3.06706	1	0	22.5964	2	5670.7	0	2	290.004	2	120.358	5	14.3034	0	14.3034	0	14.3034	0	14.3034	0	14.3034	0
	1004639	1	65	2.66406	1	0	29.1028	1	6873.14	0	2	228.174	1	22.5555	1	12.582	0	12.582	0	12.582	0	12.582	0	12.582	0
	1004729	1	59	1.08139	1	NA	32.0105	1	12657.7	1	2	378.262	4	-0.409265	1	14.641	0	14.641	0	14.641	0	14.641	0	14.641	0
	1004766	0	62	-2.10581	1	0	28.7415	NA	10424.2	1	2	418.772	5	106.919	4	12.7165	0	12.7165	0	12.7165	0	12.7165	0	1.72409	1
	1004820	1	57	-4.47431	1	0	28.1209	0	10266.3	0	2	352.207	4	45.0771	2	14.1441	0	14.1441	0	14.1441	0	14.1441	0	14.1441	0
	1004833	1	46	0.110584	1	1	24.083	2	9403.27	0	2	375.601	4	94.2902	4	12.9142	0	12.9142	0	12.9142	0	12.9142	0	12.9142	0
	1004868	0	62	-4.18839	1	1	20.474	0	9934.33	1	2	427.269	5	130.071	5	13.2354	0	13.2354	0	13.2354	0	13.2354	0	13.2354	0
	1004871	1	62	-4.79722	1	1	28.8489	1	6891.19	0	2	225.244	1	19.0853	1	12.766	0	12.766	0	12.766	0	12.766	0	12.766	0
	1004917	0	62	-2.08445	1	0	24.3531	1	7548.63	0	2	331.317	3	105.49	4	13.024	0	13.024	0	13.024	0	13.024	0	13.024	0
	1004922	0	58	-0.62665	1	1	22.6254	2	12102.8	0	2	616.237	5	254.166	5	13.1942	0	13.1942	0	13.1942	0	13.1942	0	13.1942	0
	1004935	1	66	-3.90691	1	0	24.3028	NA	9575.98	0	2	251.974	1	-34.5036	1	14.3885	0	14.3885	0	14.3885	0	14.3885	0	14.3885	0
	1004989	1	49	-0.684653	1	0	21.9652	2	11772.9	0	2	452.752	5	100.549	4	14.2732	0	14.2732	0	14.2732	0	14.2732	0	14.2732	0
	1005008	0	61	-4.21705	1	NA	30.6506	2	7250.44	0	2	314.383	3	97.4767	4	12.4063	0	12.4063	0	12.4063	0	12.4063	0	12.4063	0
	1005029	0	58	-4.21705	2	1	22.6698	0	8678.68	0	2	328.187	3	68.5532	3	13.7076	0	13.7076	0	13.7076	0	13.7076	0	13.7076	0
	1005041	1	49	-4.8602	1	0	26.5346	2	12106.1	0	2	395.684	4	33.5133	2	12.4969	0	12.4969	0	12.4969	0	12.4969	0	12.4969	0
	1005053	0	67	-3.95254	1	1	32.4859	2	9846.48	1	2	353.549	4	58.9792	3	13.2217	0	13.2217	0	13.2217	0	13.2217	0	5.17227	1
	1005082	0	64	-1.39051	1	0	28.277	1	8728.17	0	2	368.386	4	107.272	4	15.1187	0	15.1187	0	15.1187	0	15.1187	0	15.1187	0
	1005119	1	44	4.57264	1	0	26.919	2	4615.6	0	0	195.375	1	57.2933	2	12.8483	0	12.8483	0	12.8483	0	12.8483	0	12.8483	0
	1005125	0	64	2.20114	1	0	31.1575	0	14372.5	2	2	492.603	5	62.6313	3	14.3253	0	14.3253	0	14.3253	0	14.3253	0	1.57584	1
	1005181	0	60	3.79539	1	1	24.9962	NA	6573.45	2	2	272.696	2	76.0428	3	13.0844	0	13.0844	0	13.0844	0	13.0844	0	13.0844	0
	1005257	0	68	-3.95522	1	1	26.3043	2	7207.91	0	2	272.86	2	57.2262	2	14.4324	0	14.4324	0	14.4324	0	14.4324	0	14.4324	0
	1005279	0	61	-2.60614	1	NA	27.5147	2	7051.73	1	2	294.436	2	83.4746	3	14.4681	0	14.4681	0	14.4681	0	14.4681	0	14.4681	0
	1005288	0	58	-3.37522	1	1	23.3536	NA	8337.27	0	2	366.655	4	117.235	4	13.466	0	13.466	0	13.466	0	13.466	0	13.466	0
	1005292	0	46	-3.2172	1	1	23.3772	1	6383.31	0	2	269.479	2	78.5141	3	14.7069	0	14.7069	0	14.7069	0	14.7069	0	14.7069	0
	1005303	0	41	-3.39998	1	0	33.4591	NA	5542.62	0	2	287.946	2	122.131	5	12.7687	0	12.7687	0	12.7687	0	12.7687	0	12.7687	0
	1005332	1	58	1.38677	1	1	23.8851	1	9849.36	1	2	370.87	4	76.2142	3	13.348	0	13.348	0	13.348	0	13.348	0	13.348	0
	1005344	0	59	7.22778	1	1	21.2585	1	8017.14	1	2	424.167	5	184.324	5	13.9794	0	13.9794	0	13.9794	0	13.9794	0	12.6589	1
	1005358	1	59	-0.937173	1	1	42.9779	1	10897.4	1	2	362.863	4	36.854	2	12.582	0	12.5216	1	12.582	0	12.582	0	4.51613	1
	1005375	1	66	-0.224411	1	NA	25.665	2	11394.9	1	2	479.742	5	138.849	5	12.9417	0	12.9417	0	12.9417	0	12.9417	0	12.9417	0
	1005400	0	55	-4.36783	1	1	29.3584	NA	9564.87	0	2	255.179	1	-30.9663	1	12.4338	0	12.4338	0	12.4338	0	12.4338	0	12.4338	0
	1005417	1	50	-3.06438	2	1	25.2489	NA	9880.5	0	2	357.455	4	61.8672	3	13.024	0	13.024	0	13.024	0	13.024	0	13.024	0
	1005435	0	45	-4.16826	1	0	21.6351	2	8382.81	0	2	268.219	2	17.437	1	12.5655	0	12.5655	0	12.5655	0	12.5655	0	12.5655	0
	1005493	0	65	-2.6348	1	NA	22.2095	2	8580.64	0	2	331.474	3	74.7733	3	14.2567	0	14.2567	0	14.2567	0	14.2567	0	14.2567	0
	1005528	0	63	-3.24455	1	1	20.6795	2	2594.81	1	2	146.195	1	68.5679	3	12.4063	0	12.4063	0	12.4063	0	12.4063	0	12.4063	0
	1005552	0	66	-3.87833	1	NA	33.9781	2	10714.9	0	0	342.72	3	22.1701	1	12.7797	0	12.7797	0	12.7797	0	12.7797	0	12.2526	1
	1005560	0	55	-0.719903	1	1	24.8438	2	6425.17	1	2	301.285	2	109.068	4	13.5072	0	13.5072	0	13.5072	0	13.5072	0	13.5072	0
	1005605	1	60	0.313358	1	1	27.4445	0	7894.98	1	2	220.217	1	-15.9713	1	14.092	0	14.092	0	14.092	0	14.092	0	14.092	0
	1005627	1	42	-1.59861	1	0	25.4222	2	8903.35	0	2	213.231	1	-53.1241	1	12.7303	0	12.7303	0	12.7303	0	12.7303	0	12.7303	0
	1005651	1	59	3.20064	1	1	29.5741	2	7828.09	1	2	456.572	5	222.385	5	13.8312	0	13.8312	0	13.8312	0	13.8312	0	13.8312	0
	1005664	1	62	-2.23078	1	0	27.2062	0	6954.71	1	2	225.776	1	17.717	1	14.0535	0	14.0535	0	14.0535	0	14.0535	0	14.0535	0
	1005702	1	53	-1.91884	1	1	26.3637	1	11375.6	1	2	502.153	5	161.838	5	14.0755	0	14.0755	0	14.0755	0	14.0755	0	12.0137	1
	1005720	0	47	0.842734	1	0	24.0055	1	9110.56	0	2	371.235	4	98.681	4	12.9197	0	12.9197	0	12.9197	0	12.9197	0	12.9197	0
	1005759	1	59	-2.26856	1	0	24.836	0	8370.37	0	2	321.884	3	71.4737	3	13.8504	0	13.8504	0	13.8504	0	13.8504	0	13.8504	0
	1005768	0	56	-2.76165	1	0	22.2428	2	8945.18	0	2	331.543	3	63.936	3	13.3535	0	13.3535	0	13.3535	0	13.3535	0	13.3535	0
	1005795	0	56	2.4433	1	1	29.5684	0	6928.97	1	2	280.562	2	73.273	3	14.2292	0	14.2292	0	14.2292	0	14.2292	0	14.2292	0
	1005818	0	58	0.296515	1	NA	26.0863	NA	9616.97	1	2	481.479	5	193.775	5	12.5463	0	12.5463	0	12.5463	0	12.5463	0	12.5463	0
	1005821	0	49	-4.64653	1	0	27.3833	1	7317.93	1	2	278.936	2	60.0112	3	13.0487	0	13.0487	0	13.0487	0	13.0487	0	13.0487	0
	1005924	1	47	-1.54852	1	0	25.616	1	15611.3	1	2	615.391	5	148.359	5	14.3226	0	14.3226	0	14.3226	0	14.3226	0	14.3226	0
	1005936	1	64	-2.54344	1	1	24.1993	NA	11417.6	1	2	344.022	3	2.44842	1	12.8373	0	12.8373	0	12.8373	0	12.8373	0	12.8373	0
	1005948	1	56	0.459073	1	1	23.6	1	14500.2	1	2	605.539	5	171.747	5	14.0618	0	14.0618	0	14.0618	0	14.0618	0	14.0618	0
	1005980	1	62	-3.01086	1	0	26.9485	2	10286.8	0	2	365.667	4	57.9242	2	12.5875	0	12.5875	0	12.5875	0	12.5875	0	12.5875	0
	1006002	1	66	1.02289	1	0	34.7677	NA	5805.65	2	0	245.065	1	71.3822	3	12.5244	0	12.5244	0	12.5244	0	12.5244	0	12.5244	0
	1006016	0	54	-2.00333	2	1	18.9899	NA	9192.89	0	2	289.751	2	14.734	1	15.1352	0	15.1352	0	15.1352	0	15.1352	0	15.1352	0
	1006047	1	69	-3.55191	1	NA	28.8327	2	9645.69	1	2	335.025	3	46.4619	2	13.6829	0	13.6829	0	13.6829	0	13.6829	0	13.6829	0
	1006068	0	53	-3.3337	1	1	23.37	2	7850.41	0	2	293.14	2	58.2855	2	14.1441	0	14.1441	0	14.1441	0	14.1441	0	14.1441	0
	1006084	0	59	-3.37524	1	1	27.5982	1	8278.34	0	2	290.286	2	42.6291	2	13.2574	0	13.2574	0	13.2574	0	13.2574	0	13.2574	0
	1006095	0	66	-0.839918	1	NA	32.4639	2	5409.63	1	2	292.957	2	131.121	5	12.6369	0	12.6369	0	12.6369	0	12.6369	0	7.05285	1
	1006132	0	60	-3.9672	1	0	28.6726	NA	8145.63	0	2	308.368	3	64.681	3	14.5477	0	14.5477	0	14.5477	0	14.5477	0	14.5477	0
	1006158	1	61	-2.34091	1	0	22.3094	2	9577.79	0	2	303.752	3	17.2197	1	13.6829	0	13.6829	0	13.6829	0	13.6829	0	13.6829	0
	1006175	0	50	-2.98328	1	0	27.2399	NA	7767.06	0	2	275.051	2	42.6895	2	13.1997	0	13.1997	0	13.1997	0	13.1997	0	13.1997	0
	1006191	0	65	-4.20712	1	0	23.1529	2	8280.14	1	2	348.355	4	100.644	4	12.4502	0	12.4502	0	12.4502	0	12.4502	0	12.4502	0
	1006208	0	50	-4.62241	1	0	26.6217	0	6193.36	1	2	192.24	1	6.95792	1	13.1256	0	13.1256	0	13.1256	0	13.1256	0	13.1256	0
	1006253	1	67	4.87624	1	NA	32.386	0	12058.6	1	2	332.538	3	-28.2104	1	13.0954	0	13.0954	0	13.0954	0	13.0954	0	2.88264	1
	1006294	0	61	-2.93503	1	0	19.9449	1	8016.89	1	2	290.972	2	51.1361	2	13.3123	0	13.3123	0	13.3123	0	13.3123	0	13.3123	0
	1006360	1	48	3.57806	1	0	31.0258	NA	7217.07	1	2	304.073	3	88.1654	4	13.9959	0	13.9959	0	13.9959	0	13.9959	0	13.9959	0
	1006401	0	58	-1.02184	1	1	NA	1	11682.5	0	2	491.214	5	141.718	5	13.3809	0	13.3809	0	13.3809	0	13.3809	0	13.3809	0
	1006424	0	41	-3.01008	1	0	22.0386	2	8638.15	0	2	365.687	4	107.266	4	13.3809	0	13.3809	0	13.3809	0	13.3809	0	13.3809	0
	1006436	1	69	2.39644	1	1	37.5158	1	7051.85	0	2	227.505	1	16.5399	1	13.3342	0	13.3342	0	13.3342	0	13.3342	0	10.4763	1
	1006448	0	43	-1.47801	1	0	19.7467	0	5501.47	0	2	232.86	1	68.2765	3	13.499	0	13.499	0	13.499	0	13.499	0	13.499	0
	1006455	1	62	-0.0184745	1	0	25.4677	1	5920.41	0	2	210.998	1	33.8815	2	12.906	0	12.906	0	12.906	0	12.906	0	12.906	0
	1006480	0	57	2.53176	1	1	23.5978	2	9041.2	0	2	399.734	4	129.255	5	13.0377	0	13.0377	0	13.0377	0	13.0377	0	13.0377	0
	1006517	0	65	-3.06706	2	0	24.0796	1	8096.12	2	2	298.002	2	55.7959	2	13.6939	0	13.6939	0	13.6939	0	13.6939	0	13.6939	0
	1006554	0	64	-1.85875	1	1	29.0819	2	7490.55	0	2	269.551	2	45.4616	2	15.4043	0	15.4043	0	15.4043	0	15.4043	0	15.4043	0
	1006578	1	66	-3.4307	1	1	27.8603	2	11405.4	2	2	349.685	4	8.47839	1	12.3844	0	12.3844	0	12.3844	0	12.3844	0	12.3844	0
	1006593	0	62	-4.90174	2	0	21.4902	2	9772.08	0	2	502.346	5	210.002	5	14.6191	0	14.6191	0	14.6191	0	14.6191	0	14.6191	0
	1006614	0	64	1.20232	1	0	20.7612	2	10311.7	0	2	436.493	5	128.004	5	13.488	0	13.488	0	13.488	0	13.488	0	13.488	0
	1006623	0	61	-4.31692	1	NA	27.2847	0	11015.6	1	2	324.67	3	-4.87575	1	12.8181	0	12.8181	0	12.8181	0	12.8181	0	11.094	1
	1006631	1	63	1.55435	1	0	27.0242	NA	7232.58	1	2	234.412	1	18.0401	1	12.42	0	12.42	0	12.42	0	12.42	0	12.42	0
	1006640	0	56	-4.10529	1	1	20.3856	0	9384.42	0	2	443.526	5	162.779	5	15.0611	0	15.0611	0	15.0611	0	15.0611	0	15.0611	0
	1006679	0	45	4.49259	1	1	26.31	NA	10205.1	2	2	290.488	2	-14.8115	1	14.2128	0	14.2128	0	14.2128	0	14.2128	0	14.2128	0
	1006704	1	58	-0.110984	1	1	24.2302	0	6089.62	1	2	244.602	1	62.4232	3	13.8119	0	13.8119	0	13.8119	0	13.8119	0	13.8119	0
	1006718	1	66	-5.95276	1	1	26.1797	0	10458.1	1	2	495.172	5	182.305	5	13.3068	0	13.3068	0	13.3068	0	13.3068	0	7.27797	1
	1006721	1	58	-4.3899	1	0	20.3326	2	10059.9	0	2	381.924	4	80.9697	3	13.1201	0	13.1201	0	13.1201	0	13.1201	0	13.1201	0
	1006762	0	60	0.322526	1	NA	25.1125	1	6154.2	0	2	359.481	4	175.37	5	12.7605	0	12.7605	0	12.7605	0	12.7605	0	12.7605	0
	1006777	0	42	4.17887	2	1	31.4545	1	7233.51	1	2	259.075	2	42.6758	2	12.4804	0	12.4804	0	12.4804	0	12.4804	0	12.4804	0
	1006785	0	53	-0.990536	1	NA	19.3222	NA	7734.75	0	2	290.067	2	58.6721	3	15.2533	0	15.2533	0	15.2533	0	15.2533	0	15.2533	0
	1006796	1	62	6.18447	1	0	36.3131	0	8187.38	1	2	346.145	4	101.209	4	12.8071	0	12.8071	0	12.8071	0	12.8071	0	12.8071	0
	1006864	0	61	-3.77567	1	0	28.2031	NA	5255.64	1	2	280.289	2	123.06	5	12.6946	0	12.6946	0	12.6946	0	12.6946	0	12.6946	0
	1006907	1	50	-3.34147	1	1	27.4406	2	7028.54	0	2	219.033	1	8.76525	1	14.0371	0	14.0371	0	14.0371	0	14.0371	0	14.0371	0
	1006919	0	51	0.516109	1	0	24.0964	0	6454.47	1	2	253.731	1	60.6373	3	14.5148	0	14.5148	0	14.5148	0	14.5148	0	14.5148	0
	1006956	1	65	-4.18829	1	1	28.3937	2	8975.63	1	2	412.63	5	144.112	5	13.4825	0	13.4825	0	13.4825	0	13.4825	0	13.4825	0
	1006981	0	61	-2.87221	1	NA	24.6533	NA	3847.66	0	2	197.403	1	82.2953	3	13.2903	0	12.4091	1	13.2903	0	13.2903	0	13.2903	0
	1006990	1	64	-4.32655	1	NA	34.714	NA	7633.59	0	2	248.508	1	20.1394	1	13.1887	0	13.1887	0	13.1887	0	13.1887	0	13.1887	0
	1007009	0	40	-3.14568	1	0	29.5211	2	9707.01	0	2	333.836	3	43.4379	2	12.4585	0	12.4585	0	12.4585	0	12.4585	0	12.4585	0
	1007034	1	58	-2.13379	1	NA	24.7653	1	13557.6	0	2	561.239	5	155.646	5	13.7159	0	13.7159	0	13.7159	0	13.7159	0	13.7159	0
	1007045	1	44	-0.573128	1	0	34.801	0	11304.8	0	2	330.155	3	-8.04253	1	13.1778	0	13.1778	0	13.1778	0	13.1778	0	12.0686	1
	1007076	0	45	2.80886	2	0	28.2763	NA	4006.59	0	2	168.582	1	48.7195	2	12.3898	0	12.3898	0	12.3898	0	12.3898	0	12.3898	0
	1007121	1	51	5.99732	1	1	28.1994	2	15999.9	1	1	543.945	5	65.2889	3	13.7186	0	13.7186	0	13.7186	0	13.7186	0	13.7186	0
	1007162	1	55	-1.29945	1	NA	28.1209	1	9971.99	0	2	308.716	3	10.3912	1	12.464	0	12.464	0	12.464	0	12.464	0	12.464	0
	1007217	1	57	-2.68927	1	0	26.649	0	5773.69	0	2	182.895	1	10.1677	1	14.9513	0	14.9513	0	14.9513	0	14.9513	0	14.9513	0
	1007254	1	65	-3.19569	1	0	29.8309	1	9772.9	1	2	376.646	4	84.2767	3	14.8524	0	14.8524	0	14.8524	0	14.8524	0	14.8524	0
	1007261	1	55	0.37061	1	1	28.858	1	10220.6	1	2	402.135	5	96.373	4	12.906	0	12.906	0	12.906	0	12.906	0	12.906	0
	1007289	0	67	-3.58399	1	0	31.3917	1	6414.15	0	2	260.856	2	68.9685	3	14.4434	0	14.4434	0	14.4434	0	14.4434	0	14.4434	0
	1007302	0	57	-4.5815	1	1	30.8137	1	10096.9	0	2	332.337	3	30.2735	2	12.5793	0	12.5793	0	12.5793	0	12.5793	0	8.84832	1
	1007316	1	46	-2.87794	1	0	21.8407	0	11526.2	0	2	324.185	3	-20.636	1	14.7591	0	14.7591	0	14.7591	0	14.7591	0	14.7591	0
	1007320	0	46	-2.20811	1	0	30.292	1	7642.7	2	2	359.982	4	131.34	5	13.3452	0	13.3452	0	13.3452	0	13.3452	0	13.3452	0
	1007333	0	55	-2.72003	1	1	23.2047	2	6443.29	0	2	226.948	1	34.1884	2	12.4338	0	12.4338	0	12.4338	0	12.4338	0	12.4338	0
	1007347	0	62	4.05266	1	NA	19.1217	1	8089.03	0	2	240.934	1	-1.05992	1	12.6342	0	12.6342	0	12.6342	0	12.6342	0	12.6342	0
	1007359	1	64	-2.24258	1	0	28.4736	1	11528.6	1	2	411.826	5	66.9343	3	13.9657	0	13.9657	0	13.9657	0	13.9657	0	13.9657	0
	1007406	1	54	-5.18311	1	0	29.6814	1	7657.6	0	2	300.707	2	71.6195	3	13.9327	0	13.9327	0	13.9327	0	13.9327	0	13.9327	0
	1007414	0	55	1.96375	1	1	22.1631	2	8451.64	0	2	306.135	3	53.2932	2	12.4777	0	12.4777	0	12.4777	0	12.4777	0	7.97529	1
	1007541	0	58	-4.33718	1	0	31.4114	2	8635.8	1	2	367.683	4	109.332	4	13.6609	0	13.6609	0	13.6609	0	13.6609	0	13.6609	0
	1007566	0	58	-4.13737	1	0	22.4059	0	7508.27	0	2	299.913	2	75.2935	3	14.1524	0	14.1524	0	14.1524	0	14.1524	0	14.1524	0
	1007601	1	57	1.93098	1	1	25.5355	0	11208	2	2	323.72	3	-11.5815	1	14.5971	0	14.5971	0	14.5971	0	14.5971	0	14.5971	0
	1007624	1	48	-3.40936	1	0	29.5139	2	9063.44	2	2	327.688	3	56.5436	2	13.1503	0	13.1503	0	13.1503	0	13.1503	0	6.97049	1
	1007655	0	52	-5.49586	1	0	26.0275	NA	8295.29	0	2	246.607	1	-1.5577	1	13.606	0	13.606	0	13.606	0	13.606	0	13.606	0
	1007672	1	57	-3.2223	1	0	29.5733	0	6679.86	0	2	195.348	1	-4.48854	1	12.5189	0	12.5189	0	12.5189	0	12.5189	0	7.27797	1
	1007680	0	62	-1.18332	1	0	27.4191	NA	7456.54	0	2	347.21	4	124.138	5	0.104324	1	13.1448	0	13.1448	0	13.1448	0	13.1448	0
	1007699	1	68	-4.1923	1	NA	22.5261	1	9249.67	0	2	295.891	2	19.1749	1	12.7358	0	12.7358	0	12.7358	0	12.7358	0	12.7358	0
	1007710	1	65	-1.1499	1	0	33.4834	2	10294.5	0	2	293.238	2	-14.7351	1	13.1036	0	13.1036	0	13.1036	0	13.1036	0	5.26836	1
	1007726	1	55	-2.28054	1	1	27.1887	2	10208.7	1	2	404.719	5	99.3133	4	14.4434	0	14.4434	0	14.4434	0	14.4434	0	14.4434	0
	1007744	1	49	-5.68344	1	1	27.3355	0	8408.45	1	2	328.072	3	76.5223	3	13.0789	0	13.0789	0	13.0789	0	13.0789	0	13.0789	0
	1007758	0	66	-2.57879	1	1	20.2332	1	7634.87	0	2	368.071	4	139.664	5	13.477	0	8.02471	1	13.477	0	13.477	0	13.477	0
	1007819	0	53	2.2236	1	1	44.1726	1	8597.26	0	2	313.912	3	56.7141	2	13.3425	0	13.3425	0	13.3425	0	13.3425	0	7.02539	1
	1007842	0	43	3.5624	1	0	23.8756	1	7817.93	0	0	253.733	1	19.85	1	13.1311	0	13.1311	0	13.1311	0	13.1311	0	13.1311	0
	1007881	0	43	0.999192	1	1	18.8132	1	9276.41	0	2	336.131	3	58.6156	3	13.1009	0	13.1009	0	13.1009	0	13.1009	0	13.1009	0
	1007890	0	40	5.24846	1	0	25.4529	2	12959.4	1	2	419.889	5	32.192	2	12.7358	0	12.7358	0	12.7358	0	12.7358	0	12.7358	0
	1007905	1	58	2.48837	1	1	29.4133	1	9483.27	0	2	378.312	4	94.6074	4	12.5381	0	12.5381	0	12.5381	0	12.5381	0	12.5381	0
	1007912	0	54	0.0655326	1	1	28.2102	0	4308.56	0	2	222.228	1	93.3321	4	14.8415	0	14.8415	0	14.8415	0	14.8415	0	14.8415	0
	1007927	0	56	-0.776944	1	1	27.38	1	6743.73	1	2	318.355	3	116.608	4	12.5546	0	12.5546	0	12.5546	0	12.5546	0	1.40837	1
	1007964	0	58	-2.78308	1	NA	38.6945	NA	8920.57	0	2	317.058	3	50.1875	2	12.9993	0	12.9993	0	12.9993	0	12.9993	0	12.9993	0
	1007986	0	62	-3.18023	1	1	23.7508	0	8950.74	1	2	317.13	3	49.3577	2	13.8339	0	13.8339	0	13.8339	0	13.8339	0	13.8339	0
	1008018	0	60	-3.80917	1	1	23.5969	2	6805.09	1	2	341.796	3	138.213	5	13.7213	0	13.7213	0	13.7213	0	13.7213	0	13.7213	0
	1008039	1	45	-4.55676	1	1	25.2034	2	8599.46	0	2	281.978	2	24.714	1	13.9959	0	13.9959	0	13.9959	0	13.9959	0	13.9959	0
	1008050	0	67	-1.04791	1	0	25.5936	2	7917.18	0	2	317.806	3	80.9534	3	13.1558	0	13.1558	0	13.1558	0	13.1558	0	13.1558	0
	1008077	1	51	2.40688	1	0	28.2486	2	13277.2	2	2	536.108	5	138.904	5	12.8318	0	12.8318	0	12.8318	0	12.8318	0	12.8318	0
	1008096	0	46	-1.45205	1	0	28.0064	1	9543.82	1	2	382.786	4	97.2704	4	13.3562	0	13.3562	0	13.3562	0	13.3562	0	13.3562	0
	1008216	1	42	3.4356	2	0	32.2096	2	9998.87	0	1	331.154	3	32.025	2	13.4852	0	13.4852	0	13.4852	0	13.4852	0	13.4852	0
	1008220	1	48	-1.25631	1	1	24.6249	1	8717.42	2	2	360.916	4	100.123	4	13.7955	0	13.7955	0	13.7955	0	13.7955	0	13.7955	0
	1008233	0	53	1.01571	2	1	28.3092	1	9487.69	1	2	362.697	4	78.8606	3	12.3459	0	12.3459	0	12.3459	0	12.3459	0	11.1462	1
	1008295	1	55	-5.38678	1	0	38.854	1	8864.91	0	2	337.11	3	71.9051	3	13.2766	0	13.2766	0	13.2766	0	13.2766	0	13.2766	0
	1008317	0	54	-0.895976	1	1	24.4726	1	7279	0	2	321.785	3	104.024	4	14.0453	0	14.0453	0	14.0453	0	14.0453	0	14.0453	0
	1008335	1	61	-2.64845	1	0	27.1755	1	6416.2	0	2	264.766	2	72.817	3	13.8147	0	13.8147	0	13.8147	0	13.8147	0	13.8147	0
	1008346	0	41	-3.67109	1	1	24.1115	2	6478.07	0	2	331.256	3	137.456	5	14.7865	0	14.7865	0	14.7865	0	14.7865	0	14.7865	0
	1008393	0	63	0.323272	1	0	22.5686	0	7954.43	0	2	223.288	1	-14.6785	1	13.7872	0	13.7872	0	13.7872	0	13.7872	0	13.7872	0
	1008425	1	64	-3.21981	1	0	29.1516	2	5966.57	2	2	266.337	2	87.8392	4	13.5813	0	13.5813	0	13.5813	0	13.5813	0	13.5813	0
	1008536	0	54	2.31621	1	1	25.1131	2	7229.74	2	2	331.962	3	115.675	4	13.0213	0	13.0213	0	13.0213	0	13.0213	0	13.0213	0
	1008580	1	53	-2.72948	2	0	24.2123	0	7800.47	0	2	294.828	2	61.4673	3	13.0158	0	13.0158	0	13.0158	0	13.0158	0	6.27042	1
	1008615	1	68	-3.31225	1	1	27.4585	1	9477.08	0	2	368.019	4	84.5005	3	15.0995	0	15.0995	0	15.0995	0	15.0995	0	15.0995	0
	1008641	0	58	-4.29682	1	0	24.6955	0	7733.52	0	2	328.206	3	96.8479	4	14.3034	0	14.3034	0	14.3034	0	14.3034	0	14.3034	0
	1008705	1	42	-2.05174	1	0	27.3509	NA	9728.28	0	2	297.014	2	5.98008	1	14.7289	0	14.7289	0	14.7289	0	14.7289	0	14.7289	0
	1008730	1	59	-2.57756	1	1	30.0605	1	13049.2	1	2	448.043	5	57.6595	2	12.722	0	12.722	0	12.722	0	12.722	0	12.722	0
	1008749	0	47	-4.63242	1	0	29.375	1	7643.8	0	2	278.916	2	50.2419	2	13.035	0	13.035	0	13.035	0	13.035	0	13.035	0
	1008786	0	67	-2.04487	2	1	23.2034	1	12384.1	0	2	458.989	5	88.5022	4	13.5045	0	13.5045	0	13.5045	0	13.5045	0	13.5045	0
	1008798	0	59	-3.06177	1	0	33.062	NA	5644.69	0	0	210.767	1	41.8989	2	12.9252	0	12.9252	0	12.9252	0	12.9252	0	3.28071	1
	1008823	0	63	-3.06974	1	0	30.8997	NA	5389.4	2	2	180.699	1	19.468	1	12.6177	0	12.6177	0	12.6177	0	12.6177	0	12.6177	0
	1008831	1	41	-4.09323	1	0	27.2445	2	12492.5	0	2	424.704	5	50.9749	2	12.9526	0	12.9526	0	12.9526	0	12.9526	0	12.9526	0
	1008903	0	48	1.0155	1	1	26.6508	1	6819.85	1	2	255.312	1	51.2878	2	12.6314	0	12.6314	0	12.6314	0	12.6314	0	12.6314	0
	1008944	0	65	-2.94111	2	1	28.1239	1	5655.91	1	2	230.97	1	61.7656	3	12.5436	0	12.5436	0	12.5436	0	12.5436	0	12.5436	0
	1008975	1	46	-5.52534	2	1	30.0974	NA	13546.6	2	2	537.161	5	131.897	5	13.0762	0	13.0762	0	13.0762	0	13.0762	0	13.0762	0
	1009007	1	48	3.90076	1	1	24.6499	1	8457.62	0	2	273.528	2	20.5075	1	13.1146	0	13.1146	0	13.1146	0	13.1146	0	6.99794	1
	1009038	0	65	-4.77311	1	1	30.1322	0	8620.24	0	2	396.097	4	138.212	5	13.4331	0	13.4331	0	13.4331	0	13.4331	0	12.0302	1
	1009129	0	44	-4.3263	1	0	22.2248	1	9494.16	2	2	381.053	4	97.0231	4	14.092	0	14.092	0	14.092	0	14.092	0	10.7975	1
	1009153	1	49	-4.72219	1	1	24.1588	2	8049.38	0	2	311.019	3	70.2112	3	12.3706	0	12.3706	0	12.3706	0	12.3706	0	12.3706	0
	1009166	1	48	-2.01933	1	0	25.5922	0	14702.6	0	2	491.248	5	51.4009	2	14.2073	0	14.2073	0	14.2073	0	14.2073	0	4.10981	1
	1009194	1	52	1.30315	1	NA	30.3287	NA	14400.2	0	2	323.678	3	-107.124	1	15.3027	0	15.3027	0	15.3027	0	15.3027	0	15.3027	0
	1009226	1	63	-3.16015	1	1	31.4276	NA	8131.74	1	2	321.921	3	78.6502	3	13.5402	0	13.5402	0	13.5402	0	13.5402	0	13.5402	0
	1009269	1	60	-5.12952	2	1	22.0612	1	9996.02	0	2	356.137	4	57.0926	2	15.0144	0	15.0144	0	15.0144	0	15.0144	0	15.0144	0
	1009357	0	66	-2.54574	1	1	25.2185	1	7285.47	0	2	350.091	4	132.136	5	12.6397	0	12.6397	0	12.6397	0	12.6397	0	12.6397	0
	1009421	0	62	-3.18694	1	NA	26.8122	2	9057.49	0	2	218.395	1	-52.5711	1	13.4441	0	13.4441	0	13.4441	0	13.4441	0	13.4441	0
	1009443	0	66	-6.0278	1	1	30.2836	0	8230.07	1	2	263.605	2	17.3921	1	13.5676	0	13.5676	0	13.5676	0	13.5676	0	13.5676	0
	1009477	0	48	-4.26332	1	0	34.3524	2	6402.52	1	2	295.356	2	103.816	4	13.1503	0	13.1503	0	13.1503	0	13.1503	0	13.1503	0
	1009527	0	67	-2.47572	1	NA	29.2314	0	5845.91	1	2	236.671	1	61.7826	3	12.6754	0	12.6754	0	12.6754	0	12.6754	0	12.6754	0
	1009551	0	64	-4.05044	1	1	22.6203	2	8943.27	0	2	339.189	3	71.64	3	13.8998	0	13.8998	0	13.8998	0	13.8998	0	13.8998	0
	1009598	0	48	-1.40016	1	1	26.4264	1	7118.29	0	2	253.7	1	40.7477	2	13.2299	0	13.2299	0	13.2299	0	13.2299	0	13.2299	0
	1009609	0	58	-4.23652	1	1	26.4907	1	12576.3	1	2	425.84	5	49.6039	2	12.4997	0	7.77213	1	12.4997	0	12.4997	0	7.77213	1
	1009611	1	66	-1.83711	1	1	25.7266	1	9627.7	1	2	369.203	4	81.1782	3	14.6163	0	14.6163	0	14.6163	0	14.6163	0	14.6163	0
	1009634	0	49	1.07415	1	1	20.9417	2	11989.7	0	2	496.649	5	137.962	5	14.0947	0	14.0947	0	14.0947	0	14.0947	0	14.0947	0
	1009645	0	54	3.5436	1	NA	28.9231	NA	8053.65	0	2	261.079	2	20.1438	1	13.3068	0	13.3068	0	13.3068	0	13.3068	0	13.3068	0
	1009724	0	63	1.67979	1	1	23.466	2	5726.13	0	2	275.409	2	104.105	4	13.1942	0	13.1942	0	13.1942	0	13.1942	0	13.1942	0
	1009736	0	62	-1.96716	1	0	29.1686	1	7181.98	1	2	268.099	2	53.2412	2	14.6767	0	14.6767	0	14.6767	0	14.6767	0	14.6767	0
	1009755	0	49	-1.85121	1	1	20.6807	0	10378	1	2	383.831	4	73.3599	3	12.7193	0	12.7193	0	12.7193	0	12.7193	0	12.7193	0
	1009767	1	56	2.70401	1	0	29.7705	1	13970.7	1	1	583.227	5	165.276	5	14.199	0	14.199	0	14.199	0	14.199	0	14.199	0
	1009799	0	55	-3.11191	1	0	32.3745	2	7024.85	0	2	230.066	1	19.9085	1	13.2382	0	13.2382	0	13.2382	0	13.2382	0	13.2382	0
	1009800	1	54	-4.1128	1	0	30.9917	NA	8097.07	0	2	408.965	5	166.731	5	12.6232	0	12.6232	0	12.6232	0	12.6232	0	12.6232	0
	1009846	0	67	-1.27679	2	0	28.4542	2	6389.81	1	2	373.135	4	181.976	5	12.4283	0	12.4283	0	12.4283	0	12.4283	0	12.4283	0
	1009889	0	45	-1.84587	1	0	25.8465	2	6237.58	0	2	335.806	3	149.201	5	13.9849	0	13.9849	0	13.9849	0	13.9849	0	13.9849	0
	1009893	0	58	0.984141	1	1	23.5982	2	11842.6	0	2	405.794	5	51.5068	2	12.582	0	12.582	0	12.582	0	12.582	0	12.582	0
	1009920	0	49	4.26117	1	0	28.3941	0	6797.61	1	2	263.802	2	60.4427	3	12.4804	0	12.4804	0	12.4804	0	12.4804	0	12.4804	0
	1010011	0	54	-4.46493	1	1	23.0199	1	10405	0	2	553.269	5	241.99	5	13.1201	0	13.1201	0	13.1201	0	13.1201	0	13.1201	0
	1010045	0	50	-2.95473	1	1	24.0238	1	7764.78	0	2	361.77	4	129.477	5	15.083	0	15.083	0	15.083	0	15.083	0	15.083	0
	1010052	0	48	4.0192	2	1	18.3226	NA	8300.82	0	0	283.647	2	35.3174	2	13.8037	0	13.8037	0	13.8037	0	13.8037	0	2.20453	1
	1010060	0	45	-0.238155	1	0	33.7803	1	5634.15	0	2	203.455	1	34.902	2	13.304	0	13.304	0	13.304	0	13.304	0	13.304	0
	1010118	0	51	-1.36376	1	0	35.8293	0	11762.3	0	2	320.502	3	-31.3822	1	14.4461	0	14.4461	0	14.4461	0	14.4461	0	14.4461	0
	1010143	0	62	-2.81918	1	0	25.8897	1	6796.84	0	2	360.801	4	157.465	5	12.4612	0	12.4612	0	12.4612	0	12.4612	0	12.4612	0
	1010162	0	45	-0.0411398	1	0	24.2822	2	6330.31	1	0	287.383	2	98.0037	4	13.0734	0	13.0734	0	13.0734	0	13.0734	0	13.0734	0
	1010196	0	68	-0.351168	1	0	24.1949	2	7218.38	1	2	259.086	2	43.1386	2	13.2519	0	13.2519	0	13.2519	0	13.2519	0	13.2519	0
	1010217	1	46	-4.17355	1	0	28.5633	2	5018.31	0	2	262.014	2	111.885	4	12.9801	0	12.9801	0	12.9801	0	12.9801	0	12.9801	0
	1010261	0	59	-5.7491	1	0	23.5504	1	7207.54	0	2	318.254	3	102.631	4	14.4791	0	14.4791	0	14.4791	0	14.4791	0	14.4791	0
	1010289	1	58	3.29403	1	0	23.5564	1	10970.9	1	2	352.448	4	24.2393	1	12.8346	0	12.8346	0	12.8346	0	12.8346	0	9.01579	1
	1010293	1	61	-3.60364	1	0	27.8764	2	8454.48	0	2	399.518	4	146.592	5	13.0981	0	13.0981	0	13.0981	0	13.0981	0	13.0981	0
	1010302	0	55	-1.62815	1	1	38.0288	0	4940.44	0	2	212.857	1	65.0571	3	13.7461	0	13.7461	0	13.7461	0	13.7461	0	13.7461	0
	1010316	1	63	-2.5094	2	1	29.8446	2	9233.07	1	2	304.808	3	28.5884	2	13.2986	0	13.2986	0	13.2986	0	13.2986	0	13.2986	0
	1010320	0	63	-4.17355	1	0	27.2824	NA	7021.04	1	2	286.895	2	76.8521	3	13.0817	0	13.0817	0	13.0817	0	13.0817	0	13.0817	0
	1010347	0	59	-2.12629	1	1	26.1774	NA	5655.65	0	2	293.036	2	123.84	5	13.6994	0	13.6994	0	13.6994	0	13.6994	0	13.6994	0
	1010371	1	64	-5.45298	1	0	25.3422	1	7985.19	0	2	329.573	3	90.6854	4	12.6342	0	12.6342	0	12.6342	0	12.6342	0	12.6342	0
	1010384	1	50	2.9429	2	1	27.3586	1	5349.57	0	2	323.806	3	163.766	5	13.1174	0	13.1174	0	13.1174	0	13.1174	0	13.1174	0
	1010406	1	65	-3.77382	1	0	26.2164	1	7865.46	0	2	320.656	3	85.3507	3	12.9911	0	12.9911	0	12.9911	0	12.9911	0	12.9911	0
	1010537	0	64	-4.21786	1	NA	24.6959	1	7634.95	1	2	162.089	1	-66.3203	1	13.5429	0	13.5429	0	13.5429	0	13.5429	0	13.5429	0
	1010582	0	46	-1.1886	1	0	20.5611	NA	7777.49	0	2	399.813	4	167.14	5	15.1599	0	15.1599	0	15.1599	0	15.1599	0	15.1599	0
	1010601	1	58	-5.51864	2	0	25.6312	NA	8861.76	0	2	314.365	3	49.2541	2	14.199	0	14.199	0	14.199	0	14.199	0	14.199	0
	1010648	1	56	-0.303928	2	0	26.8084	1	13651.7	1	2	721.564	5	313.156	5	12.6507	0	12.6507	0	12.6507	0	12.6507	0	12.6507	0
	1010655	0	49	-4.78248	1	0	23.2896	2	10594.1	0	2	558.812	5	241.876	5	13.5594	0	13.5594	0	13.5594	0	13.5594	0	13.5594	0
	1010710	1	64	0.770778	1	1	25.8584	2	10471.1	1	2	418.938	5	105.681	4	12.9334	0	12.9334	0	12.9334	0	12.9334	0	12.9334	0
	1010775	0	62	-4.1562	1	NA	28.8828	1	5212.66	0	2	284.823	2	128.88	5	12.7769	0	12.7769	0	12.7769	0	12.7769	0	12.7769	0
	1010787	0	53	-4.72424	1	1	32.3828	2	10554.1	0	2	343.185	3	27.4456	2	13.8037	0	13.8037	0	13.8037	0	13.8037	0	13.8037	0
	1010791	0	53	1.48753	1	0	20.5034	1	8247.91	0	2	320.637	3	73.8902	3	12.5079	0	12.5079	0	12.5079	0	12.5079	0	12.5079	0
	1010819	0	66	0.170565	1	0	23.4098	1	8632.16	0	2	308.348	3	50.1061	2	12.4695	0	12.4695	0	12.4695	0	12.4695	0	12.4695	0
	1010856	1	69	0.302971	1	1	28.1909	NA	9336.2	2	2	294.815	2	15.5105	1	13.4221	0	13.4221	0	13.4221	0	13.4221	0	13.4221	0
	1010881	0	51	-2.19762	1	0	32.0674	1	8618.76	0	2	289.775	2	31.9338	2	14.092	0	14.092	0	14.092	0	14.092	0	14.092	0
	1010890	1	41	-2.02691	1	1	28.7037	1	8024.27	0	2	298.916	2	58.8591	3	12.6946	0	12.6946	0	12.6946	0	12.6946	0	12.6946	0
	1010949	1	50	-4.33575	2	1	32.9012	0	5431.15	0	2	156.633	1	-5.84629	1	13.6911	0	13.6911	0	13.6911	0	13.6911	0	13.6911	0
	1010998	0	52	-0.539856	1	1	22.2908	1	7702.58	1	1	405.671	5	175.238	5	14.1606	0	14.1606	0	14.1606	0	14.1606	0	14.1606	0
	1011026	0	64	4.87238	1	0	41.1341	NA	8089.38	1	2	306.512	3	64.5079	3	12.4859	0	12.4859	0	12.4859	0	12.4859	0	12.4859	0
	1011044	0	64	-0.29656	1	1	24.4628	1	8317.48	0	2	281.952	2	33.1244	2	12.6699	0	12.6699	0	12.6699	0	12.6699	0	12.6699	0
	1011058	0	54	-2.46545	1	NA	28.1239	NA	10222.8	1	2	370.776	4	64.9479	3	13.175	0	13.175	0	13.175	0	13.175	0	13.175	0
	1011069	0	63	-0.803056	1	1	28.1824	2	7096.39	0	2	338.638	3	126.34	5	13.6417	0	13.6417	0	13.6417	0	13.6417	0	13.6417	0
	1011228	0	68	-2.783	1	0	24.4352	2	11125.9	0	2	479.971	5	147.126	5	13.2766	0	13.2766	0	13.2766	0	13.2766	0	13.2766	0
	1011260	0	51	-2.90903	1	0	22.0107	1	11606	1	2	499.691	5	152.483	5	12.6699	0	12.6699	0	12.6699	0	12.6699	0	12.6699	0
	1011297	1	52	1.84791	1	0	21.7981	2	7614.95	1	2	374.403	4	146.592	5	13.93	0	13.93	0	13.93	0	13.93	0	13.93	0
	1011341	0	41	-5.97688	1	0	24.2079	2	6643.79	0	2	325.666	3	126.909	5	13.0844	0	13.0844	0	13.0844	0	13.0844	0	13.0844	0
	1011394	0	61	-2.69323	1	0	28.6785	1	8462.98	0	2	274.276	2	21.0951	1	13.1503	0	13.1503	0	13.1503	0	13.1503	0	13.1503	0
	1011412	0	69	-4.2996	1	1	28.6254	2	5213.72	1	2	242.974	1	86.9989	4	12.733	0	12.733	0	12.733	0	12.733	0	12.733	0
	1011451	1	42	-5.05448	1	1	21.9774	NA	15106.6	0	2	558.664	5	106.732	4	12.4667	0	12.4667	0	12.4667	0	12.4667	0	10.5834	1
	1011486	1	49	0.840471	1	1	22.7583	1	8295.27	1	2	403.593	5	155.429	5	12.9005	0	12.9005	0	12.9005	0	12.9005	0	12.9005	0
	1011514	0	49	-4.72424	1	1	25.0995	1	9545.89	0	2	408.103	5	122.526	5	12.4091	0	12.4091	0	12.4091	0	12.4091	0	12.4091	0
	1011523	0	55	-3.19569	1	1	24.6826	NA	7888.54	1	2	543.3	5	307.304	5	12.6205	0	12.6205	0	12.6205	0	12.6205	0	12.6205	0
	1011531	0	59	-1.70392	1	0	23.8388	2	12919.7	0	2	531.013	5	144.504	5	12.3953	0	12.3953	0	12.3953	0	12.3953	0	0.233356	1
	1011540	0	59	-2.85893	1	1	18.4022	2	11555.5	1	2	478.884	5	133.185	5	12.7303	0	12.7303	0	12.7303	0	12.7303	0	12.7303	0
	1011565	0	54	-1.89555	1	1	26.6965	0	8554.93	1	2	351.321	4	95.3892	4	12.3185	0	12.3185	0	12.3185	0	12.3185	0	12.1016	1
	1011588	0	49	1.03797	1	1	25.0995	2	7298.44	0	2	222.288	1	3.94584	1	14.4598	0	14.4598	0	14.4598	0	14.4598	0	14.4598	0
	1011592	1	42	-4.44833	1	1	30.3601	0	13031.3	0	2	393.565	4	3.71632	1	14.6685	0	14.6685	0	14.6685	0	14.6685	0	14.6685	0
	1011600	0	50	-1.87141	1	0	23.7037	1	5758.76	0	2	218.649	1	46.3683	2	12.4091	0	12.4091	0	12.4091	0	12.4091	0	12.4091	0
	1011622	0	46	-1.47327	1	1	20.4237	NA	10508.2	0	2	438.345	5	123.979	5	12.6397	0	12.6397	0	12.6397	0	12.6397	0	12.6397	0
	1011635	1	44	-2.85283	1	0	26.2956	NA	5763.7	0	2	252.769	1	80.3406	3	14.2567	0	14.2567	0	14.2567	0	14.2567	0	14.2567	0
	1011646	0	56	-4.72156	1	1	25.6558	0	8067.53	0	2	383.806	4	142.455	5	13.8229	0	13.8229	0	13.8229	0	13.8229	0	13.8229	0
	1011678	0	60	-3.87751	1	0	19.5409	NA	10448	0	2	432.685	5	120.12	4	14.2018	0	14.2018	0	14.2018	0	14.2018	0	14.2018	0
	1011763	1	65	-2.52602	1	0	25.1843	2	7551.17	1	2	263.435	2	37.5321	2	12.5491	0	12.5491	0	12.5491	0	12.5491	0	12.5491	0
	1011781	1	49	-1.11705	NA	1	31.7294	2	5918.75	0	2	269.285	2	92.2178	4	14.1167	0	14.1167	0	14.1167	0	14.1167	0	14.1167	0
	1011836	0	58	-3.17226	1	0	30.5594	NA	6651.28	1	2	280.479	2	81.4975	3	14.0371	0	14.0371	0	14.0371	0	14.0371	0	14.0371	0
	1011880	0	58	1.07397	2	1	23.1182	1	7021.8	1	2	242.114	1	32.0479	2	12.8373	0	8.26356	1	12.8373	0	12.8373	0	12.8373	0
	1011921	1	48	2.2848	1	1	30.423	NA	8771.87	0	2	367.193	4	104.771	4	13.5649	0	13.5649	0	13.5649	0	13.5649	0	13.5649	0
	1011962	0	64	2.07692	1	1	24.7156	2	6698.19	0	2	254.618	1	54.2327	2	13.4303	0	13.4303	0	13.4303	0	13.4303	0	13.4303	0
	1011985	1	57	-4.65859	1	0	29.1516	1	6139.28	0	2	322.421	3	138.757	5	14.5614	0	14.5614	0	14.5614	0	14.5614	0	14.5614	0
	1011996	1	51	-2.99086	1	0	28.9421	2	11539.4	1	2	400.594	5	55.3781	2	13.5978	0	13.5978	0	13.5978	0	13.5978	0	13.5978	0
	1012002	1	68	1.01571	1	1	26.343	1	10222.9	1	2	402.812	5	96.9809	4	12.3514	0	12.3514	0	12.3514	0	12.3514	0	12.3514	0
	1012068	1	64	-4.39195	1	0	28.3266	2	10814.4	1	2	438.69	5	115.165	4	12.9472	0	12.9472	0	12.9472	0	12.9472	0	12.9472	0
	1012071	1	49	-3.53308	1	0	23.2072	NA	12077.8	1	2	377.03	4	15.7072	1	13.0954	0	13.0954	0	13.0954	0	13.0954	0	13.0954	0
	1012103	0	48	3.2141	1	0	32.4438	2	8225.88	0	2	302.722	2	56.634	2	13.0075	0	13.0075	0	13.0075	0	13.0075	0	13.0075	0
	1012126	0	46	-4.13208	2	0	24.8282	2	11181.2	0	2	426.052	5	91.5521	4	12.3487	0	12.3487	0	12.3487	0	12.3487	0	12.3487	0
	1012132	1	56	-4.21814	1	0	32.9257	1	5139.63	0	2	120.579	1	-33.1796	1	14.5834	0	14.5834	0	14.5834	0	14.5834	0	14.5834	0
	1012158	1	50	0.210711	1	1	25.463	2	12622.8	1	1	332.611	3	-45.0162	1	13.9822	0	13.9822	0	13.9822	0	13.9822	0	13.9822	0
	1012187	0	41	-4.05169	1	0	18.2422	1	8042.09	1	2	324.463	3	83.8734	3	14.383	0	14.383	0	14.383	0	14.383	0	14.383	0
	1012191	0	56	-3.65233	1	0	23.533	1	8001.24	0	2	260.623	2	21.2555	1	14.5752	0	14.5752	0	14.5752	0	14.5752	0	14.5752	0
	1012208	0	47	-1.11804	1	1	25.1825	2	6418.5	1	2	244.452	1	52.4345	2	14.9238	0	14.9238	0	14.9238	0	14.9238	0	10.8579	1
	1012215	1	56	-0.709785	1	0	32.851	0	7394.72	0	2	316.17	3	94.9472	4	12.7989	0	12.7989	0	12.7989	0	12.7989	0	12.7989	0
	1012241	1	58	8.01744	1	0	27.4083	2	9761.07	2	2	499.339	5	207.324	5	13.0048	0	13.0048	0	13.0048	0	13.0048	0	13.0048	0
	1012270	1	69	-4.31692	1	1	26.2277	NA	9612.43	0	2	410.077	5	122.509	5	12.755	0	12.755	0	12.755	0	12.755	0	11.4097	1
	1012282	1	60	-6.10551	1	1	23.0018	2	10341.8	0	2	348.932	4	39.5428	2	14.943	0	14.943	0	14.943	0	14.943	0	14.943	0
	1012294	0	54	-1.48219	1	1	22.1741	1	6892.1	0	2	296.378	2	90.1919	4	12.4777	0	12.4777	0	12.4777	0	12.4777	0	12.4777	0
	1012309	0	58	-2.04374	1	0	26.5839	NA	6764.22	0	2	255.401	1	53.0412	2	14.1798	0	14.1798	0	14.1798	0	14.1798	0	14.1798	0
	1012311	0	51	-1.89616	1	1	29.4742	2	6123.89	0	2	267.732	2	84.5278	3	12.9197	0	12.9197	0	12.9197	0	12.9197	0	12.9197	0
	1012345	0	52	-4.16149	1	1	24.6605	0	8764.42	0	2	269.366	2	7.16718	1	12.6012	0	12.6012	0	12.6012	0	12.6012	0	12.6012	0
	1012360	1	51	0.987258	1	0	31.7424	1	11408.6	2	2	295.126	2	-46.1768	1	13.5841	0	13.5841	0	13.5841	0	13.5841	0	13.5841	0
	1012376	0	51	0.375752	1	1	33.4934	0	12255.3	0	2	428.466	5	61.833	3	12.9197	0	12.9197	0	12.9197	0	12.9197	0	12.9197	0
	1012424	0	63	-3.85331	1	0	25.1797	NA	9048.08	0	2	295.04	2	24.3547	1	12.7769	0	12.7769	0	12.7769	0	12.7769	0	12.7769	0
	1012448	0	56	-3.97934	1	1	24.0575	NA	6198.44	0	2	257.413	2	71.9786	3	14.081	0	14.081	0	14.081	0	14.081	0	14.081	0
	1012455	0	54	0.761093	1	0	27.0062	2	9662.39	1	2	304.943	3	15.8804	1	12.7303	0	12.7303	0	12.7303	0	12.7303	0	12.7303	0
	1012467	1	50	1.66165	1	0	23.1415	NA	8534.89	1	2	293.427	2	38.0949	2	13.7378	0	13.7378	0	13.7378	0	13.7378	0	13.7378	0
	1012472	0	57	-4.10797	1	1	22.9984	0	8672.35	0	2	411.667	5	152.223	5	13.952	0	13.952	0	13.952	0	13.952	0	13.952	0
	1012535	1	47	6.05601	1	1	22.3457	2	10545.6	0	2	495.104	5	179.618	5	14.1579	0	14.1579	0	14.1579	0	14.1579	0	14.1579	0
	1012546	1	48	-2.57941	1	0	24.5173	0	11014.8	0	2	471.115	5	141.593	5	12.9334	0	12.9334	0	12.9334	0	12.9334	0	12.9334	0
	1012578	1	61	-4.17578	1	1	25.9752	2	12311.4	1	2	425.112	5	56.8005	2	13.9053	0	13.9053	0	13.9053	0	13.9053	0	13.9053	0
	1012606	1	67	-3.65903	2	1	26.6845	NA	8586.11	1	2	369.016	4	112.152	4	12.7769	0	12.7769	0	12.7769	0	12.7769	0	12.7769	0
	1012614	1	60	-0.976383	1	0	26.7045	0	4748.52	1	2	196.095	1	54.037	2	13.1064	0	13.1064	0	13.1064	0	13.1064	0	13.1064	0
	1012657	0	62	3.06389	2	0	25.2501	2	6960.85	0	2	262.579	2	54.3356	2	13.5072	0	13.5072	0	13.5072	0	13.5072	0	6.84695	1
	1012679	1	47	-0.825341	1	0	25.0865	1	5872.98	0	2	200.299	1	24.6013	1	14.2292	0	14.2292	0	14.2292	0	14.2292	0	14.2292	0
	1012692	1	45	2.47449	1	1	24.8783	1	5146.48	1	2	270.409	2	116.445	4	13.0268	0	13.0268	0	13.0268	0	13.0268	0	13.0268	0
	1012721	1	57	-3.98016	1	0	22.3027	2	10748	1	2	398.991	4	77.4509	3	12.3844	0	12.3844	0	12.3844	0	12.3844	0	12.3844	0
	1012830	0	54	-3.00516	1	NA	29.883	0	7159.07	0	2	283.489	2	69.3167	3	13.7598	0	13.7598	0	13.7598	0	13.7598	0	13.7598	0
	1012849	0	58	0.460745	1	1	28.0541	0	10116.5	0	2	365.119	4	62.4705	3	13.0432	0	13.0432	0	13.0432	0	13.0432	0	13.0432	0
	1012864	1	41	-4.96471	1	1	24.8706	2	11250.8	0	2	474.173	5	137.591	5	14.2732	0	14.2732	0	14.2732	0	14.2732	0	14.2732	0
	1012907	0	54	-2.7536	1	0	23.1345	1	4355.15	1	2	214.676	1	84.3858	3	13.3233	0	13.3233	0	13.3233	0	13.3233	0	13.3233	0
	1012919	0	42	-4.30414	1	1	16.7711	0	8523.25	0	2	313.902	3	58.9184	3	13.8367	0	13.8367	0	13.8367	0	13.8367	0	13.8367	0
	1012925	0	44	-3.11726	1	1	19.6629	1	11630.1	1	2	449.841	5	101.911	4	13.3837	0	13.3837	0	13.3837	0	13.3837	0	13.3837	0
	1012938	0	42	-5.97688	1	1	24.093	1	8550.25	1	2	289.094	2	33.3023	2	13.0817	0	13.0817	0	13.0817	0	13.0817	0	13.0817	0
	1012956	1	52	-2.95726	1	1	20.7585	1	9191.47	0	2	490.452	5	215.478	5	15.2176	0	15.2176	0	15.2176	0	15.2176	0	15.2176	0
	1012990	1	47	-2.34888	1	0	27.0875	NA	8716.51	0	2	374.1	4	113.334	4	13.0075	0	13.0075	0	13.0075	0	13.0075	0	13.0075	0
	1013001	0	54	-3.46295	1	1	22.2865	1	9239.56	0	2	528.626	5	252.213	5	14.5642	0	14.5642	0	14.5642	0	14.5642	0	14.5642	0
	1013013	1	52	-3.12475	1	1	24.5105	1	9449.33	0	2	386.059	4	103.37	4	14.4763	0	14.4763	0	14.4763	0	14.4763	0	14.4763	0
	1013067	1	68	-4.41607	1	1	26.673	1	8464.64	0	2	326.618	3	73.3876	3	12.9472	0	12.9472	0	12.9472	0	12.9472	0	12.9472	0
	1013080	0	49	5.10037	1	0	29.5848	1	7218.8	2	2	314.639	3	98.6793	4	14.9842	0	14.9842	0	14.9842	0	14.9842	0	14.9842	0
	1013106	1	54	-5.33586	1	0	24.4304	1	10555.5	1	2	445.894	5	130.113	5	14.4489	0	14.4489	0	14.4489	0	14.4489	0	14.4489	0
	1013123	0	53	-1.08677	1	1	22.0581	2	10343.9	1	2	326.711	3	17.2603	1	13.315	0	13.315	0	13.315	0	13.315	0	13.315	0
	1013165	0	60	-0.568233	1	0	23.8751	1	8497.61	1	2	329.002	3	74.7851	3	13.5676	0	13.5676	0	13.5676	0	13.5676	0	13.5676	0
	1013188	0	66	1.47028	1	0	26.0247	2	6800.15	0	2	336.936	3	133.501	5	13.0103	0	13.0103	0	13.0103	0	13.0103	0	13.0103	0
	1013192	0	61	-3.04294	1	0	23.6328	1	11656.5	2	2	480.9	5	132.181	5	13.0652	0	13.0652	0	13.0652	0	13.0652	0	13.0652	0
	1013225	0	51	-4.35041	1	1	21.2017	0	7778.41	0	2	285.776	2	53.0749	2	12.4859	0	12.4859	0	12.4859	0	12.4859	0	12.4859	0
	1013238	0	59	1.74989	1	0	25.4325	NA	11015.8	0	2	431.563	5	102.011	4	13.4194	0	13.4194	0	13.4194	0	13.4194	0	13.4194	0
	1013242	1	59	4.56535	1	0	32.5	2	10014.4	0	2	308.339	3	8.74543	1	14.6191	0	14.6191	0	14.6191	0	14.6191	0	14.6191	0
	1013274	0	67	-0.0332138	1	0	29.5128	1	11916.6	0	2	418.787	5	62.2867	3	12.3487	0	12.3487	0	12.3487	0	12.3487	0	7.47289	1
	1013281	0	65	-1.75821	1	NA	30.4857	2	9784.53	1	2	319.327	3	26.6106	1	13.0872	0	13.0872	0	13.0872	0	13.0872	0	13.0872	0
	1013290	1	64	4.84638	1	1	28.0664	2	8161.51	1	2	368.219	4	124.057	5	13.8174	0	13.8174	0	13.8174	0	13.8174	0	4.65614	1
	1013305	1	53	-3.73897	1	1	28.4532	2	7549.85	0	2	296.563	2	70.6999	3	13.1146	0	13.1146	0	13.1146	0	13.1146	0	13.1146	0
	1013327	1	65	-0.585306	1	1	31.0477	2	12942.7	1	2	498.851	5	111.654	4	14.3226	0	14.3226	0	14.3226	0	14.3226	0	2.38023	1
	1013364	0	67	3.66122	1	1	28.301	NA	6801.02	1	2	297.369	2	93.9075	4	12.4255	0	12.4255	0	12.4255	0	12.4255	0	12.4255	0
	1013416	1	49	-1.65434	1	1	27.0676	1	7840.57	0	2	301.39	2	66.8298	3	13.6747	0	13.6747	0	13.6747	0	13.6747	0	13.6747	0
	1013420	0	64	-2.74044	1	1	29.5082	2	7712.56	1	2	333.225	3	102.494	4	14.6712	0	14.6712	0	14.6712	0	14.6712	0	14.6712	0
	1013433	1	63	-1.82325	1	1	23.9007	1	10580.4	0	2	334.103	3	17.5768	1	13.6362	0	13.6362	0	13.6362	0	13.6362	0	13.6362	0
	1013468	0	58	-5.83351	1	1	32.1981	1	6511.3	0	2	270.631	2	75.8374	3	15.1627	0	15.1627	0	15.1627	0	15.1627	0	15.1627	0
	1013484	0	51	-1.2686	1	0	22.3092	2	6974.4	1	2	265.494	2	56.8459	2	12.8456	0	12.8456	0	12.8456	0	12.8456	0	12.8456	0
	1013543	0	43	3.16248	1	0	25.7484	2	6548.24	0	2	216.585	1	20.686	1	14.1633	0	14.1633	0	14.1633	0	14.1633	0	14.1633	0
	1013603	1	51	-2.95994	1	NA	33.7749	2	11457.4	2	1	337.888	3	-4.87605	1	13.2354	0	13.2354	0	13.2354	0	13.2354	0	13.2354	0
	1013632	0	51	-5.78528	1	0	22.7087	1	5989.4	0	2	318.834	3	139.653	5	14.4653	0	14.4653	0	14.4653	0	14.4653	0	14.4653	0
	1013754	0	63	0.614255	1	0	20.5979	0	8267.28	1	2	276.826	2	29.4998	2	13.1311	0	13.1311	0	13.1311	0	13.1311	0	13.1311	0
	1013761	0	50	-2.40069	1	0	27.6224	2	7509.32	1	2	261.441	2	36.7899	2	14.4214	0	14.4214	0	14.4214	0	14.4214	0	14.4214	0
	1013809	1	49	-4.18829	1	0	29.3019	1	8403	0	2	320.937	3	69.5502	3	14.1112	0	14.1112	0	14.1112	0	14.1112	0	14.1112	0
	1013811	0	50	-3.87966	1	0	39.2622	1	8517.72	1	2	292.039	2	37.2205	2	13.2986	0	13.2986	0	13.2986	0	13.2986	0	13.2986	0
	1013845	1	64	-2.79802	1	1	24.9291	1	8763.83	0	2	385.058	4	122.876	5	13.9657	0	13.9657	0	13.9657	0	13.9657	0	13.9657	0
	1013883	0	64	1.15946	1	1	25.8416	1	5090.41	1	1	229.874	1	77.5872	3	12.5161	0	12.5161	0	12.5161	0	12.5161	0	12.5161	0
	1013908	0	64	-3.83597	1	NA	25.3966	NA	9885.58	0	2	337.068	3	41.3282	2	13.5209	0	13.5209	0	13.5209	0	13.5209	0	13.5209	0
	1013953	1	60	2.04624	1	0	31.274	NA	7285.52	1	2	207.237	1	-10.7185	1	12.5463	0	12.5463	0	12.5463	0	12.5463	0	1.33425	1
	1013970	0	44	0.195874	1	0	24.9049	2	6271.98	0	2	395.538	4	207.904	5	12.6342	0	12.6342	0	12.6342	0	12.6342	0	12.6342	0
	1014021	1	67	2.94457	1	1	24.0671	2	9407.31	0	2	391.6	4	110.168	4	15.4811	0	15.4811	0	15.4811	0	15.4811	0	15.4811	0
	1014039	0	67	0.449107	1	1	25.3146	2	8029.6	1	0	277.858	2	37.6422	2	14.7591	0	14.7591	0	14.7591	0	14.7591	0	14.7591	0
	1014096	1	70	-4.1294	1	1	24.7577	0	7954.19	1	2	371.47	4	133.51	5	13.175	0	13.175	0	13.175	0	13.175	0	13.175	0
	1014134	0	68	-2.34776	1	0	24.3865	2	10316	0	2	290.128	2	-18.4874	1	13.5621	0	13.5621	0	13.5621	0	13.5621	0	13.5621	0
	1014145	0	46	1.4914	1	1	22.374	NA	8170.32	2	2	437.69	5	193.264	5	13.8504	0	13.8504	0	13.8504	0	13.8504	0	13.8504	0
	1014152	1	58	0.842487	1	1	24.9925	0	6713.85	2	2	284.127	2	83.2733	3	12.7962	0	12.7962	0	12.7962	0	12.7962	0	12.7962	0
	1014176	0	61	-3.23919	1	0	28.9163	1	7387.7	1	2	377.61	4	156.597	5	12.6397	0	12.6397	0	12.6397	0	12.6397	0	12.6397	0
	1014216	1	48	-4.75837	1	0	41.6319	1	8869.88	0	2	289.97	2	24.6162	1	12.4777	0	12.4777	0	12.4777	0	12.4777	0	12.4777	0
	1014259	0	57	-1.941	1	NA	26.928	1	7114.73	0	2	271.183	2	58.3366	2	12.9883	0	12.4722	1	12.9883	0	12.9883	0	12.9883	0
	1014317	0	60	-2.05098	1	NA	26.1103	2	8137.13	1	2	428.838	5	185.405	5	12.4063	0	12.4063	0	12.4063	0	12.4063	0	3.60192	1
	1014354	0	60	-2.70196	1	0	33.59	1	10792.9	0	2	304.95	3	-17.9324	1	12.6836	0	12.6836	0	12.6836	0	12.6836	0	7.76664	1
	1014419	1	45	-1.34932	1	0	29.4236	2	11702.1	2	2	396.559	4	46.4757	2	13.3672	0	13.3672	0	13.3672	0	13.3672	0	13.3672	0
	1014463	0	49	-5.1322	1	0	22.805	2	11362.4	1	2	476.782	5	136.861	5	13.8174	0	13.8174	0	13.8174	0	13.8174	0	13.8174	0
	1014555	1	47	-4.4643	1	1	22.3464	0	5236.66	0	2	247.206	1	90.5444	4	13.5045	0	13.5045	0	13.5045	0	13.5045	0	13.5045	0
	1014580	0	55	6.62469	1	1	20.6217	1	8934.61	0	2	310.265	3	42.9752	2	14.0755	0	14.0755	0	14.0755	0	14.0755	0	14.0755	0
	1014608	1	54	-1.0078	NA	NA	27.0347	NA	10169.9	NA	NA	307.141	3	2.8947	1	13.7763	0	13.7763	0	13.7763	0	13.7763	0	7.68703	1
	1014615	0	51	-3.8944	1	1	27.8153	2	5493.12	0	2	249.662	1	85.3286	3	13.7927	0	13.7927	0	13.7927	0	13.7927	0	13.7927	0
	1014629	0	53	1.30349	1	NA	27.301	0	5196.86	1	2	238.284	1	82.8133	3	12.9224	0	12.9224	0	12.9224	0	12.9224	0	12.9224	0
	1014637	1	47	-0.916143	1	0	29.0726	0	8396.28	0	2	313.296	3	62.1102	3	14.0151	0	14.0151	0	14.0151	0	14.0151	0	14.0151	0
	1014666	1	56	1.07354	1	NA	27.0168	NA	13132	1	2	540.046	5	147.184	5	12.6644	0	12.6644	0	12.6644	0	12.6644	0	7.53603	1
	1014670	1	60	-1.01284	1	1	25.06	1	9978.85	0	2	395.086	4	96.5559	4	14.9485	0	14.9485	0	14.9485	0	14.9485	0	14.9485	0
	1014749	0	69	-1.61082	1	1	27.0552	NA	7483.43	1	2	291.858	2	67.9816	3	13.3315	0	13.3315	0	13.3315	0	13.3315	0	8.10981	1
	1014764	1	64	-1.10178	1	1	23.56	2	7977.07	0	2	426.232	5	187.588	5	13.4056	0	13.4056	0	13.4056	0	13.4056	0	13.4056	0
	1014773	1	68	2.091	1	0	33.6447	1	5822.35	1	2	217.321	1	43.1379	2	13.8119	0	13.8119	0	13.8119	0	13.8119	0	13.8119	0
	1014786	1	64	-2.19359	1	0	27.1277	2	8250.89	2	2	271.844	2	25.0081	1	14.8167	0	14.8167	0	14.8167	0	14.8167	0	14.8167	0
	1014798	1	62	-2.82008	1	NA	25.8806	1	10753.7	1	2	444.778	5	123.068	5	14.372	0	14.372	0	14.372	0	14.372	0	14.372	0
	1014814	0	61	-2.30008	1	0	32.2253	2	7680.66	1	2	344.162	3	114.385	4	13.0487	0	13.0487	0	13.0487	0	13.0487	0	13.0487	0
	1014831	0	61	-3.35782	1	1	16.4366	NA	8575.71	0	2	392.294	4	135.741	5	14.1496	0	14.1496	0	14.1496	0	14.1496	0	14.1496	0
	1014879	0	47	-0.0969588	1	0	24.2347	1	9604.07	1	2	374.634	4	87.316	4	13.8065	0	13.8065	0	13.8065	0	13.8065	0	13.8065	0
	1014903	1	61	-4.11735	1	1	26.0292	1	9641.88	1	2	365.548	4	77.0993	3	12.9526	0	12.9526	0	12.9526	0	12.9526	0	10.2128	1
	1014910	0	60	3.03624	2	1	24.4977	NA	5688.18	1	2	302.713	2	132.544	5	14.0096	0	14.0096	0	14.0096	0	14.0096	0	14.0096	0
	1014926	0	49	1.06592	2	0	23.8087	1	8410.55	0	2	353.288	4	101.676	4	12.9966	0	12.9966	0	12.9966	0	12.9966	0	12.9966	0
	1014944	0	55	-2.36832	1	0	23.0063	1	9381.67	0	2	383.74	4	103.075	4	12.5738	0	12.5738	0	12.5738	0	12.5738	0	12.5738	0
	1014969	1	54	-2.39719	1	NA	24.4637	2	10890.3	0	2	462.538	5	136.741	5	12.9417	0	12.9417	0	12.9417	0	12.9417	0	12.9417	0
	1014975	1	51	-3.08634	1	0	28.0258	1	6070.33	0	2	282.734	2	101.132	4	14.6767	0	14.6767	0	14.6767	0	14.6767	0	14.6767	0
	1015005	0	65	-3.32227	1	0	39.0835	2	13766.2	1	2	478.6	5	66.7665	3	13.1256	0	13.1256	0	13.1256	0	13.1256	0	13.1256	0
	1015027	1	60	-0.589156	1	0	25.7296	1	8920.36	0	2	307.713	3	40.849	2	13.0844	0	13.0844	0	13.0844	0	13.0844	0	13.0844	0
	1015030	1	63	-3.88688	1	0	26.6447	1	12493.6	1	2	378.739	4	4.977	1	14.5642	0	14.5642	0	14.5642	0	14.5642	0	14.5642	0
	1015049	0	57	2.99706	1	1	31.5663	NA	6703.18	0	2	240.71	1	40.1754	2	12.4036	0	12.4036	0	12.4036	0	12.4036	0	12.4036	0
	1015064	0	60	-1.84396	2	1	25.2943	1	9738.8	0	2	365.228	4	73.8797	3	15.2533	0	15.2533	0	15.2533	0	15.2533	0	15.2533	0
	1015100	0	60	-3.85822	1	1	26.3158	2	7618.7	1	2	377.672	4	149.749	5	12.8154	0	12.8154	0	12.8154	0	12.8154	0	12.8154	0
	1015135	0	41	-3.50209	2	0	22.231	1	10734.7	1	2	396.758	4	75.6157	3	12.7111	0	12.7111	0	12.7111	0	12.7111	0	12.7111	0
	1015154	0	64	-1.50034	1	NA	24.8828	NA	7008.11	1	2	313.779	3	104.122	4	14.1579	0	14.1579	0	14.1579	0	14.1579	0	10.9101	1
	1015161	1	66	-1.83451	1	0	28.3429	2	10176.6	1	2	466.776	5	162.33	5	13.6527	0	13.6527	0	13.6527	0	13.6527	0	13.2711	1
	1015218	0	63	-0.526615	1	0	24.7751	NA	6447.25	1	2	376.46	4	183.582	5	13.0048	0	13.0048	0	13.0048	0	13.0048	0	13.0048	0
	1015262	1	53	-3.10056	2	1	23.9838	NA	5472.02	0	2	216.497	1	52.7945	2	14.0755	0	14.0755	0	14.0755	0	14.0755	0	14.0755	0
	1015277	0	44	-1.72611	1	1	26.5202	1	7445.36	1	2	326.059	3	103.321	4	12.9032	0	12.9032	0	12.9032	0	12.9032	0	12.9032	0
	1015296	1	63	-1.51234	1	1	24.0235	2	7976.43	1	2	340.514	3	101.889	4	12.3294	0	12.3294	0	12.3294	0	12.3294	0	12.3294	0
	1015301	0	62	1.66154	1	1	19.5282	2	9187.17	0	2	364.519	4	89.6726	4	14.987	0	14.987	0	14.987	0	14.987	0	14.987	0
	1015348	0	58	-1.78702	1	0	41.5753	0	8672.83	1	2	332.929	3	73.47	3	13.0185	0	13.0185	0	13.0185	0	13.0185	0	13.0185	0
	1015367	1	68	-2.11296	1	NA	26.4979	0	7966.42	1	2	295.527	2	57.2014	2	13.6033	0	13.6033	0	13.6033	0	13.6033	0	7.7035	1
	1015410	0	49	-4.03286	1	0	21.1369	2	6890.68	0	2	358.637	4	152.494	5	13.6802	0	13.6802	0	13.6802	0	13.6802	0	13.6802	0
	1015426	0	57	-1.26714	1	1	24.0731	2	7580.72	0	2	240.261	1	13.4737	1	13.197	0	13.197	0	13.197	0	13.197	0	11.0693	1
	1015444	0	61	-3.7756	1	1	25.6544	0	7352.91	0	2	295.498	2	75.5267	3	14.383	0	14.383	0	14.383	0	14.383	0	14.383	0
	1015487	0	60	1.55603	1	1	29.0606	NA	8982.97	0	2	352.976	4	84.2386	3	13.4523	0	13.4523	0	13.4523	0	13.4523	0	13.4523	0
	1015563	0	57	-3.69796	1	0	23.4236	2	5905.01	2	2	319.897	3	143.241	5	12.7742	0	12.7742	0	12.7742	0	12.7742	0	12.7742	0
	1015590	1	65	-3.64704	1	0	30.3051	0	10564.4	1	2	447.134	5	131.086	5	14.836	0	14.836	0	14.836	0	14.836	0	14.836	0
	1015602	1	46	-3.86805	1	1	29.7217	NA	6756.4	1	2	364.897	4	162.77	5	14.663	0	14.663	0	14.663	0	14.663	0	14.663	0
	1015659	0	45	-2.97729	2	0	32.6111	0	2818.16	0	0	178.132	1	93.8231	4	12.6342	0	12.6342	0	12.6342	0	12.6342	0	12.6342	0
	1015740	0	51	-0.416754	1	1	50.0074	NA	6667.74	0	2	281.843	2	82.3689	3	13.7406	0	13.7406	0	13.7406	0	13.7406	0	13.7406	0
	1015779	1	69	-3.34453	1	1	25.548	2	6409.74	1	2	261.281	2	69.5253	3	14.7152	0	14.7152	0	14.7152	0	14.7152	0	14.7152	0
	1015788	1	64	-2.37121	1	0	26.4949	1	8334.1	1	2	364.658	4	115.332	4	13.164	0	13.164	0	13.164	0	13.164	0	13.164	0
	1015792	1	57	-1.5177	1	0	NA	2	9292.35	1	2	278.176	2	0.183479	1	12.722	0	12.722	0	12.722	0	12.722	0	1.7488	1
	1015808	0	63	-4.47431	1	0	23.9062	1	6892.75	1	1	294.937	2	88.7319	4	13.0597	0	13.0597	0	13.0597	0	13.0597	0	13.0597	0
	1015815	0	65	-5.77322	1	0	24.4051	2	5186.58	1	2	207.819	1	52.6558	2	13.3837	0	13.3837	0	13.3837	0	13.3837	0	13.3837	0
	1015829	1	58	-4.27009	1	1	22.3529	1	5344.84	0	2	174.587	1	14.6893	1	15.116	0	15.116	0	15.116	0	15.116	0	15.116	0
	1015870	0	61	-4.03579	1	0	25.0995	1	8699.44	1	2	274.369	2	14.1143	1	12.6836	0	12.6836	0	12.6836	0	12.6836	0	5.51544	1
	1015882	1	62	-4.52058	1	0	26.0583	0	7945.77	0	2	326.567	3	88.8598	4	13.2135	0	13.2135	0	13.2135	0	13.2135	0	13.2135	0
	1015928	0	58	-2.7839	1	0	20.5367	2	10478	0	2	346.101	4	32.6388	2	12.3734	0	12.3734	0	12.3734	0	12.3734	0	12.3734	0
	1015934	1	61	-2.47304	2	1	24.1906	2	9189.47	1	0	335.815	3	60.9003	3	12.5381	0	12.5381	0	12.5381	0	12.5381	0	12.5381	0
	1015976	1	68	-3.75694	1	NA	28.8407	2	8335.54	1	2	370.763	4	121.395	5	14.1579	0	14.1579	0	14.1579	0	14.1579	0	14.1579	0
	1016079	0	61	-4.66859	1	1	24.2969	2	9990.33	1	2	378.615	4	79.7415	3	14.4379	0	14.4379	0	14.4379	0	14.4379	0	14.4379	0
	1016092	0	51	-3.45712	1	1	25.5647	NA	7832.63	0	2	211.436	1	-22.8871	1	15.1517	0	15.1517	0	15.1517	0	15.1517	0	15.1517	0
	1016136	1	60	-4.46698	1	1	25.2131	2	5474.13	1	2	302.795	2	139.029	5	12.9719	0	12.9719	0	12.9719	0	12.9719	0	12.9719	0
	1016167	1	54	-1.84649	1	1	35.6167	1	9715.33	1	2	314.776	3	24.1297	1	13.6555	0	13.6555	0	13.6555	0	13.6555	0	13.6555	0
	1016180	0	61	-5.36723	1	1	22.9481	NA	4040.24	1	2	169.78	1	48.9111	2	14.4983	0	14.4983	0	14.4983	0	14.4983	0	14.4983	0
	1016205	1	57	-2.81248	1	NA	24.8332	1	10595.4	0	2	483.491	5	166.518	5	13.9794	0	13.9794	0	13.9794	0	13.9794	0	13.9794	0
	1016230	1	67	-4.15194	1	NA	29.2408	2	5910.54	0	2	309.78	3	132.959	5	13.2135	0	13.2135	0	13.2135	0	13.2135	0	13.2135	0
	1016298	1	48	-0.267633	1	1	19.3186	2	3368.27	0	2	169.941	1	69.1749	3	12.9609	0	12.9609	0	12.9609	0	12.9609	0	12.9609	0
	1016307	0	58	-2.43419	1	0	20.35	NA	5563.66	1	2	257.668	2	91.224	4	14.8222	0	14.8222	0	14.8222	0	14.8222	0	14.8222	0
	1016319	1	57	1.75741	1	1	20.4987	2	9723.46	1	2	411.209	5	120.319	5	12.6369	0	12.6369	0	12.6369	0	12.6369	0	12.6369	0
	1016325	1	42	0.387086	1	0	23.6794	NA	13932.1	0	2	488.036	5	71.2394	3	12.4777	0	12.4777	0	12.4777	0	12.4777	0	12.4777	0
	1016342	0	53	-0.949863	1	0	20.202	2	8500.7	0	2	487.171	5	232.862	5	14.0151	0	14.0151	0	14.0151	0	14.0151	0	14.0151	0
	1016363	1	55	-2.45573	1	0	28.8349	0	10685.9	1	2	311.912	3	-7.76885	1	13.6362	0	13.6362	0	13.6362	0	13.6362	0	13.6362	0
	1016381	0	48	0.00953409	1	1	22.1281	2	6709.76	1	2	321.271	3	120.54	5	12.4667	0	12.4667	0	12.4667	0	12.4667	0	12.4667	0
	1016428	0	51	6.55149	1	0	31.0156	NA	5036.97	0	2	219.988	1	69.3006	3	13.1805	0	13.1805	0	13.1805	0	13.1805	0	13.1805	0
	1016434	1	67	-3.49512	1	0	23.1663	2	12116.2	0	2	654.807	5	292.336	5	13.3288	0	13.3288	0	13.3288	0	13.3288	0	13.3288	0
	1016445	1	63	-1.91554	1	1	29.5237	2	9768.17	1	2	332.62	3	40.3931	2	13.1229	0	13.1229	0	13.1229	0	13.1229	0	13.1229	0
	1016476	0	63	2.57615	1	0	21.6244	NA	9077.61	0	2	404.958	5	133.39	5	13.6911	0	13.6911	0	13.6911	0	13.6911	0	13.6911	0
	1016558	1	43	5.78664	1	0	28.3709	NA	13241.5	2	2	327.721	3	-68.4156	1	14.7563	0	14.7563	0	14.7563	0	14.7563	0	14.7563	0
	1016604	0	45	-1.38557	1	0	23.4979	1	6162.07	0	0	242.623	1	58.2768	2	13.4084	0	13.4084	0	13.4084	0	13.4084	0	13.4084	0
	1016621	0	60	0.648908	1	0	22.2266	1	6947.91	0	2	260.728	2	52.8722	2	13.3892	0	13.3892	0	13.3892	0	13.3892	0	13.3892	0
	1016662	1	61	-0.803801	2	1	27.661	2	10062.4	0	2	469.636	5	168.606	5	13.2739	0	13.2739	0	13.2739	0	13.2739	0	8.47769	1
	1016677	1	57	-2.70598	1	0	27.6611	NA	5546.12	0	2	197.261	1	31.3421	2	13.337	0	13.337	0	13.337	0	13.337	0	13.337	0
	1016715	0	65	-2.37039	1	1	37.1109	1	8913.98	1	2	345.587	4	78.9141	3	13.3864	0	13.3864	0	13.3864	0	13.3864	0	13.3864	0
	1016753	1	60	4.1913	1	NA	26.1738	1	9783.39	1	1	303.937	3	11.2544	1	13.0103	0	13.0103	0	13.0103	0	13.0103	0	13.0103	0
	1016766	1	46	-2.3829	1	0	29.2726	1	15814.4	0	2	611.725	5	138.618	5	12.5628	0	12.5628	0	12.5628	0	12.5628	0	12.5628	0
	1016782	1	62	-4.29012	1	0	23.1978	0	10975.1	0	0	410.231	5	81.8959	3	13.5456	0	13.5456	0	13.5456	0	13.5456	0	13.5456	0
	1016859	1	51	-0.469119	1	0	27.6898	1	7749.17	0	2	328.162	3	96.3357	4	13.337	0	13.337	0	13.337	0	13.337	0	11.7502	1
	1016895	1	53	-0.659985	1	0	26.821	NA	12589.1	0	2	573.273	5	196.653	5	12.9032	0	12.9032	0	12.9032	0	12.9032	0	12.9032	0
	1016900	1	57	-4.23392	1	0	23.5755	2	11397.1	0	2	447.545	5	106.586	4	13.2464	0	13.2464	0	13.2464	0	13.2464	0	13.2464	0
	1016954	0	58	1.99396	1	0	35.5463	2	6971.65	0	2	238.437	1	29.8712	2	13.035	0	13.035	0	13.035	0	13.035	0	11.3795	1
	1016989	0	53	-2.67179	1	1	26.6665	2	8919.11	0	2	304.629	3	37.8028	2	13.1805	0	13.1805	0	13.1805	0	13.1805	0	13.1805	0
	1017025	0	54	-0.0512848	1	1	30.3434	1	8879.78	0	2	237.611	1	-28.0396	1	13.0295	0	13.0295	0	13.0295	0	13.0295	0	13.0295	0
	1017042	0	67	-2.47511	1	1	25.8045	1	8537.19	0	2	421.016	5	165.615	5	12.5189	0	12.5189	0	12.5189	0	12.5189	0	12.5189	0
	1017056	0	64	-3.67079	1	0	20.0346	2	11869.1	1	2	440.682	5	85.6033	3	14.232	0	14.232	0	14.232	0	14.232	0	14.232	0
	1017074	1	49	-3.4442	1	1	28.3377	1	10367.3	0	2	336.131	3	25.98	1	13.488	0	13.488	0	13.488	0	13.488	0	13.488	0
	1017081	0	55	-4.27548	1	0	22.68	0	7333.14	1	2	326	3	106.62	4	15.0638	0	15.0638	0	15.0638	0	15.0638	0	15.0638	0
	1017137	0	52	-0.811835	1	1	24.6232	0	7412.84	1	2	301.354	2	79.5894	3	14.1304	0	14.1304	0	14.1304	0	14.1304	0	14.1304	0
	1017153	0	56	-3.47707	1	0	25.8924	1	5903.74	0	2	273.435	2	96.8164	4	12.6918	0	12.6918	0	12.6918	0	12.6918	0	10.2979	1
	1017170	0	64	-3.6491	1	0	21.7153	2	8302.14	0	2	381.467	4	133.098	5	13.1009	0	13.1009	0	13.1009	0	13.1009	0	13.1009	0
	1017194	1	61	-4.31692	1	0	24.0036	1	9299.19	0	2	379.986	4	101.789	4	13.0762	0	13.0762	0	13.0762	0	13.0762	0	13.0762	0
	1017226	1	55	4.45583	1	0	31.9942	NA	5503.18	0	2	222.019	1	57.3848	2	12.5189	0	12.5189	0	12.5189	0	12.5189	0	12.5189	0
	1017244	0	52	4.29363	1	1	28.5211	2	9419.61	1	2	329.788	3	47.9883	2	13.0377	0	13.0377	0	13.0377	0	13.0377	0	13.0377	0
	1017258	1	48	0.127796	1	0	29.2726	0	12240.5	0	2	433.075	5	66.8848	3	13.0048	0	13.0048	0	13.0048	0	13.0048	0	13.0048	0
	1017306	0	61	-2.08901	1	NA	30.5909	NA	8956.22	0	2	263.239	2	-4.69776	1	13.0103	0	13.0103	0	13.0103	0	13.0103	0	13.0103	0
	1017323	0	56	7.68947	2	0	28.504	NA	8174.14	0	2	205.982	1	-38.5578	1	12.3871	0	12.3871	0	12.3871	0	12.3871	0	12.3871	0
	1017357	0	58	-4.67333	1	0	26.7998	NA	4638.97	0	2	228.204	1	89.4233	4	12.5436	0	12.5436	0	12.5436	0	12.5436	0	12.5436	0
	1017388	1	60	-3.60283	1	0	27.2904	2	11032.6	1	2	403.172	5	73.1177	3	12.4008	0	12.4008	0	12.4008	0	12.4008	0	12.4008	0
	1017392	1	41	-2.44161	1	0	31.2563	1	9892.59	1	2	512.377	5	216.428	5	12.4859	0	12.4859	0	12.4859	0	12.4859	0	12.4859	0
	1017418	0	49	-2.14038	1	0	22.367	0	9333.18	1	2	336.3	3	57.0863	2	13.6719	0	13.6719	0	13.6719	0	13.6719	0	13.6719	0
	1017421	0	69	-1.58387	1	NA	29.5687	NA	9356.14	1	2	371.015	4	91.114	4	12.4722	0	12.4722	0	12.4722	0	12.4722	0	12.4722	0
	1017443	0	43	-2.16877	1	0	20.4849	0	12559.4	2	1	422.55	5	46.8196	2	15.2725	0	15.2725	0	15.2725	0	15.2725	0	15.2725	0
	1017496	0	42	-2.14	1	0	20.412	1	10794	0	2	510.873	5	187.957	5	14.048	0	14.048	0	14.048	0	14.048	0	14.048	0
	1017551	0	58	-4.44833	1	0	25.5805	1	6218.02	1	2	238.887	1	52.8668	2	13.3562	0	13.3562	0	13.3562	0	13.3562	0	13.3562	0
	1017586	0	42	-1.30872	1	0	26.2891	1	6810.78	0	2	338.588	3	134.835	5	13.0542	0	13.0542	0	13.0542	0	13.0542	0	13.0542	0
	1017611	0	57	-3.6323	1	0	30.0425	2	9460.51	0	2	412.584	5	129.561	5	12.6726	0	12.6726	0	12.6726	0	12.6726	0	12.6726	0
	1017628	0	62	0.598306	1	NA	21.4062	0	7508.53	0	2	330.692	3	106.065	4	14.641	0	14.641	0	14.641	0	14.641	0	14.641	0
	1017634	1	66	-0.710603	1	0	27.2664	2	12207.7	1	2	492.521	5	127.312	5	12.6809	0	12.6809	0	12.6809	0	12.6809	0	12.6809	0
	1017724	0	62	-2.81987	1	0	20.6618	1	8425.75	1	2	319.324	3	67.2568	3	12.4585	0	12.4585	0	12.4585	0	12.4585	0	12.4585	0
	1017736	0	54	0.313358	2	1	23.5218	1	7307.73	0	2	236.696	1	18.0757	1	13.2848	0	13.2848	0	13.2848	0	13.2848	0	13.2848	0
	1017767	1	49	-1.83553	1	1	25.2792	2	7855.09	1	2	365.72	4	130.725	5	13.941	0	13.941	0	13.941	0	13.941	0	13.941	0
	1017799	1	62	-3.98604	1	1	23.1678	1	6754.78	0	2	232.432	1	30.3541	2	12.6012	0	12.6012	0	12.6012	0	12.6012	0	12.6012	0
	1017800	1	63	5.32793	1	1	24.4748	1	8594.92	1	2	389.873	4	132.745	5	12.3761	0	12.3761	0	12.3761	0	12.3761	0	12.3761	0
	1017817	1	51	-4.79928	1	0	25.5922	0	3794.6	0	2	140.731	1	27.2107	2	13.4056	0	13.4056	0	13.4056	0	13.4056	0	13.4056	0
	1017846	0	59	-4.82402	1	0	23.0557	2	6122.93	1	2	234.318	1	51.1427	2	13.6005	0	13.6005	0	13.6005	0	13.6005	0	13.6005	0
	1017854	1	53	-3.37735	1	1	30.451	2	8503.1	0	2	317.502	3	63.1209	3	13.0981	0	13.0981	0	13.0981	0	13.0981	0	13.0981	0
	1017861	1	56	2.70827	1	0	25.6596	0	8448.87	1	2	360.749	4	107.99	4	15.5086	0	15.5086	0	15.5086	0	15.5086	0	15.5086	0
	1017916	0	42	-4.61313	1	0	27.8307	1	8325.07	0	2	329.214	3	80.1585	3	14.0069	0	14.0069	0	14.0069	0	14.0069	0	14.0069	0
	1017920	0	42	-1.90225	1	1	21.6128	0	7833.74	0	2	272.174	2	37.8178	2	12.9883	0	12.9883	0	12.9883	0	12.9883	0	12.9883	0
	1017933	1	46	-5.00357	1	1	23.2141	NA	13567.7	1	2	617.799	5	211.904	5	13.4331	0	13.4331	0	13.4331	0	13.4331	0	13.4331	0
	1017971	0	52	-4.18829	1	NA	25.8465	NA	10870.5	0	1	369.408	4	44.2031	2	15.4482	0	15.4482	0	15.4482	0	15.4482	0	15.4482	0
	1017984	0	45	-1.5867	1	0	24.4051	2	7637.34	1	2	284.633	2	56.1525	2	13.4825	0	13.4825	0	13.4825	0	13.4825	0	13.4825	0
	1018015	1	53	3.33737	1	1	28.6728	1	5323.49	0	2	227.132	1	67.873	3	12.4722	0	12.4722	0	12.4722	0	12.4722	0	12.4722	0
	1018066	0	53	0.480029	1	1	29.3367	1	6957.74	1	2	314.959	3	106.809	4	12.5848	0	12.5848	0	12.5848	0	12.5848	0	12.5848	0
	1018138	1	62	1.38347	1	NA	24.8902	NA	5977.5	0	2	219.771	1	40.9465	2	12.9581	0	12.9581	0	12.9581	0	12.9581	0	12.9581	0
	1018156	1	40	0.802847	1	0	29.1265	1	6373.65	0	2	199.473	1	8.79679	1	13.0048	0	13.0048	0	13.0048	0	13.0048	0	13.0048	0
	1018174	0	55	-2.88231	1	0	34.6051	2	10970.3	0	2	366.42	4	38.2295	2	12.906	0	12.906	0	12.906	0	12.906	0	12.906	0
	1018206	0	66	-4.7999	1	0	19.7822	1	9795.7	1	2	398.057	4	105.006	4	13.3068	0	13.3068	0	13.3068	0	13.3068	0	13.3068	0
	1018214	0	58	-4.30682	1	0	28.9116	NA	8157.81	0	2	222.005	1	-22.0467	1	13.6253	0	13.6253	0	9.44681	1	13.6253	0	13.6253	0
	1018240	0	51	-3.32503	1	0	24.4919	2	10861.9	1	2	426.488	5	101.541	4	15.2889	0	15.2889	0	15.2889	0	15.2889	0	15.2889	0
	1018257	0	53	-3.97266	1	0	24.684	2	3970.6	2	2	265.485	2	146.699	5	12.9252	0	12.9252	0	12.9252	0	12.9252	0	12.9252	0
	1018265	0	51	-3.68806	1	1	22.0018	0	7269.47	0	2	266.723	2	49.2475	2	13.6253	0	13.6253	0	13.6253	0	13.6253	0	13.6253	0
	1018303	0	68	-2.75092	1	1	31.3291	2	8010.73	1	2	283.945	2	44.2937	2	12.6342	0	1.3617	1	12.6342	0	12.6342	0	6.25395	1
	1018344	0	64	-3.7497	1	0	24.8301	2	8566.68	0	2	345.604	4	89.3213	4	13.9684	0	13.9684	0	13.9684	0	13.9684	0	13.9684	0
	1018358	0	41	-2.66465	1	0	28.5032	NA	2797.48	0	2	106.853	1	23.1628	1	13.4029	0	13.4029	0	13.4029	0	13.4029	0	13.4029	0
	1018369	1	56	0.867156	1	1	22.9605	2	8197.02	1	2	416.806	5	171.582	5	12.7742	0	12.7742	0	12.7742	0	12.7742	0	12.7742	0
	1018417	1	61	4.45828	1	NA	35.6789	0	9855.61	1	2	282.19	2	-12.6532	1	13.7763	0	13.7763	0	13.7763	0	13.7763	0	11.838	1
	1018454	1	68	-3.29484	1	0	25.0519	2	6779.81	0	2	295.066	2	92.2393	4	13.768	0	13.768	0	13.768	0	13.768	0	5.36994	1
	1018478	0	60	-3.52779	1	1	24.6194	1	4675.98	0	2	177.976	1	38.0877	2	12.6809	0	12.6809	0	12.6809	0	12.6809	0	12.6809	0
	1018489	1	61	-2.35184	1	0	27.0795	1	7499.67	1	2	281.533	2	57.1704	2	12.5381	0	12.5381	0	12.5381	0	12.5381	0	12.5381	0
	1018493	1	56	-5.20723	1	1	30.051	1	7757.73	1	2	362.519	4	130.437	5	13.65	0	13.65	0	13.65	0	13.65	0	13.65	0
	1018509	0	43	-3.09118	1	0	24.2887	NA	7401.06	0	2	321.022	3	99.6103	4	12.4859	0	12.4859	0	12.4859	0	12.4859	0	12.4859	0
	1018528	1	62	-2.06963	1	NA	22.9714	2	6653.77	1	2	285.273	2	86.217	4	13.0542	0	13.0542	0	13.0542	0	13.0542	0	13.0542	0
	1018545	0	52	3.60093	1	0	26.3608	1	11346.9	2	2	369.934	4	30.477	2	12.9636	0	12.9636	0	12.9636	0	12.9636	0	12.9636	0
	1018605	1	40	-5.29219	2	1	25.2014	2	7748.05	0	2	373.385	4	141.592	5	14.3308	0	14.3308	0	14.3308	0	14.3308	0	14.3308	0
	1018627	0	70	-1.52736	2	1	26.8809	0	6776.38	1	2	287.225	2	84.5007	3	13.6719	0	13.6719	0	13.6719	0	13.6719	0	13.6719	0
	1018630	1	48	2.36127	2	1	37.5142	0	9184.12	1	1	333.602	3	58.8473	3	12.9774	0	12.9774	0	12.9774	0	12.9774	0	2.77831	1
	1018664	0	57	-4.48867	1	1	20.9959	2	6274.49	1	2	211.365	1	23.6556	1	14.3363	0	14.3363	0	14.3363	0	14.3363	0	14.3363	0
	1018673	0	54	-3.33887	1	0	25.644	2	9404.44	0	2	437.3	5	155.954	5	12.3816	0	12.3816	0	12.3816	0	12.3816	0	12.3816	0
	1018686	0	68	1.20947	1	NA	23.931	2	7438.31	0	2	261.786	2	39.2595	2	13.2382	0	13.2382	0	13.2382	0	13.2382	0	0.0384351	1
	1018747	0	61	2.84451	1	NA	40.2529	1	3711.58	1	2	226.816	1	115.779	4	14.4598	0	14.4598	0	14.4598	0	14.4598	0	14.4598	0
	1018768	1	43	0.517645	1	1	20.1384	1	7886.35	0	2	395.952	4	160.022	5	12.6973	0	12.6973	0	12.6973	0	12.6973	0	12.6973	0
	1018784	1	65	1.61815	1	1	23.0857	1	7724.76	0	2	333.173	3	102.077	4	13.326	0	13.326	0	13.326	0	13.326	0	5.84214	1
	1018795	0	60	-0.803709	1	0	27.1075	1	9622.47	0	2	309.405	3	21.5365	1	12.9636	0	12.9636	0	12.9636	0	12.9636	0	12.9636	0
	1018839	1	67	-1.455	1	0	24.6181	2	9154.83	1	2	385.249	4	111.371	4	12.6754	0	12.6754	0	12.6754	0	12.6754	0	12.6754	0
	1018843	1	54	-3.15932	1	0	39.5146	0	10949.1	1	2	303.043	2	-24.5151	1	14.0069	0	14.0069	0	14.0069	0	14.0069	0	14.0069	0
	1018901	1	56	-1.25631	2	1	28.3076	2	14199	0	2	568.908	5	144.127	5	12.6726	0	12.6726	0	12.6726	0	12.6726	0	12.6726	0
	1018913	0	63	4.19553	1	0	29.5899	1	10803.6	0	2	322.527	3	-0.675871	1	12.6836	0	12.6836	0	12.6836	0	12.6836	0	0.41455	1
	1018924	0	62	-1.82632	1	NA	24.0344	1	10622.1	0	2	410.668	5	92.8933	4	13.046	0	13.046	0	13.046	0	13.046	0	13.046	0
	1018948	0	56	-2.14075	1	1	21.9116	1	6774.09	1	2	236.642	1	33.9864	2	13.2491	0	13.2491	0	13.2491	0	13.2491	0	13.2491	0
	1018967	0	58	-3.20079	1	0	27.3218	2	8251.6	0	2	296.797	2	49.9403	2	12.9224	0	12.9224	0	12.9224	0	12.9224	0	12.9224	0
	1019017	0	48	-0.178138	1	1	22.0389	1	6583.9	0	2	309.903	3	112.937	4	14.0151	0	14.0151	0	14.0151	0	14.0151	0	14.0151	0
	1019046	1	53	-3.16288	1	1	30.6745	2	7863.55	1	2	297.601	2	62.3535	3	14.7756	0	14.7756	0	14.7756	0	14.7756	0	14.7756	0
	1019078	1	62	-0.51624	1	0	27.1426	0	7758.32	2	2	385.073	4	152.973	5	12.4338	0	12.4338	0	12.4338	0	12.4338	0	12.4338	0
	1019089	0	59	-1.96835	1	0	22.7748	NA	7591.06	1	2	366.785	4	139.689	5	13.7653	0	13.7653	0	13.7653	0	13.7653	0	13.7653	0
	1019151	0	48	6.93314	1	1	27.6817	NA	11687.3	0	2	619.361	5	269.719	5	13.7296	0	13.0927	1	13.7296	0	13.7296	0	13.7296	0
	1019164	0	60	-3.47688	2	0	23.618	NA	6518.56	0	2	255.409	1	60.3975	3	13.2299	0	13.2299	0	13.2299	0	13.2299	0	13.2299	0
	1019186	0	56	-5.78528	1	0	24.4584	2	8159.23	0	1	264.798	2	20.7046	1	14.394	0	14.394	0	14.394	0	14.394	0	14.394	0
	1019198	0	53	-4.67879	1	1	22.5798	NA	7575.72	0	2	338.994	3	112.357	4	14.2512	0	14.2512	0	14.2512	0	14.2512	0	14.2512	0
	1019201	1	52	-3.21775	1	1	24.3253	1	4374.31	2	2	171.399	1	40.5356	2	12.464	0	12.464	0	12.464	0	12.464	0	12.464	0
	1019236	0	58	-3.72691	1	0	23.3377	1	2920.86	1	2	157.875	1	70.4937	3	13.7543	0	13.7543	0	13.7543	0	13.7543	0	13.7543	0
	1019248	1	52	-5.22922	1	0	27.4412	1	12506.1	0	2	452.813	5	78.677	3	14.4873	0	14.4873	0	14.4873	0	14.4873	0	14.4873	0
	1019255	1	42	-0.815322	1	0	25.1575	1	4990.69	0	2	212.64	1	63.3371	3	12.7495	0	12.7495	0	12.7495	0	12.7495	0	12.7495	0
	1019272	0	58	4.61761	1	0	29.8011	1	8081.53	0	2	283.917	2	42.1475	2	14.2485	0	14.2485	0	14.2485	0	14.2485	0	14.2485	0
	1019280	0	64	-3.70279	1	NA	26.2252	2	10484.6	1	2	455.029	5	141.369	5	13.7763	0	13.7763	0	13.7763	0	13.7763	0	13.7763	0
	1019299	0	66	-2.16968	1	1	23.2872	2	6289.6	1	2	311.152	3	122.991	5	13.9465	0	13.9465	0	13.9465	0	13.9465	0	13.9465	0
	1019304	0	50	-1.78036	1	1	26.9382	1	5454.74	0	2	253.426	1	90.2405	4	13.7296	0	13.7296	0	13.7296	0	13.7296	0	13.7296	0
	1019318	1	60	-4.59088	1	1	30.7132	1	10055.4	1	2	380.569	4	79.7489	3	15.267	0	15.267	0	15.267	0	15.267	0	15.267	0
	1019377	0	40	6.23466	1	1	29.1495	NA	11377.5	2	2	371.584	4	31.2116	2	12.6232	0	12.6232	0	12.6232	0	12.6232	0	12.6232	0
	1019408	1	57	-1.64311	1	0	22.9797	0	9808.11	0	2	348.942	4	55.5199	2	14.7069	0	14.7069	0	14.7069	0	14.7069	0	12.3075	1
	1019437	0	53	-1.62152	1	0	20.7356	1	7446.46	0	2	293.709	2	70.9383	3	13.1338	0	13.1338	0	13.1338	0	13.1338	0	13.1338	0
	1019441	0	56	-3.93326	1	1	20.2134	1	11716.6	1	2	539.238	5	188.721	5	12.5106	0	12.5106	0	12.5106	0	12.5106	0	12.5106	0
	1019466	0	66	-0.473161	2	1	17.5413	2	6518.13	0	2	348.991	4	153.993	5	14.1798	0	14.1798	0	14.1798	0	14.1798	0	14.1798	0
	1019470	0	62	-1.90357	1	1	22.1285	NA	6474.81	1	2	285.483	2	91.7809	4	14.4763	0	14.4763	0	14.4763	0	14.4763	0	14.4763	0
	1019502	0	53	-4.67333	1	0	29.5525	NA	7726.25	0	2	273.784	2	42.6433	2	12.7303	0	12.7303	0	12.7303	0	12.7303	0	12.7303	0
	1019559	0	60	-3.84803	1	0	32.1875	2	6530.25	0	2	217.884	1	22.5237	1	12.4118	0	12.4118	0	12.4118	0	12.4118	0	5.65546	1
	1019571	1	60	5.53267	2	1	26.5295	1	8729.45	1	2	351.257	4	90.1039	4	15.5196	0	15.5196	0	15.5196	0	15.5196	0	3.09403	1
	1019595	0	66	-5.20723	1	NA	21.5287	1	5836.04	0	0	211.333	1	36.7404	2	12.5655	0	12.5655	0	12.5655	0	12.5655	0	12.5655	0
	1019709	1	40	-0.912238	1	0	24.0474	1	7165.45	2	2	304.053	3	89.6889	4	15.1956	0	15.1956	0	15.1956	0	15.1956	0	15.1956	0
	1019711	1	68	-3.74165	1	1	27.3306	2	9515.51	1	2	387.868	4	103.199	4	14.4681	0	14.4681	0	14.4681	0	14.4681	0	14.4681	0
	1019728	0	55	-3.82659	1	0	30.0092	0	9222.26	2	2	344.325	3	68.4296	3	14.1743	0	14.1743	0	14.1743	0	14.1743	0	14.1743	0
	1019734	1	40	-3.88234	1	1	25.8423	0	10291.9	0	2	327.72	3	19.8247	1	14.1935	0	14.1935	0	14.1935	0	14.1935	0	14.1935	0
	1019760	0	69	-1.96362	1	1	23.8144	1	6612.95	1	2	278.707	2	80.872	3	12.6012	0	12.6012	0	12.6012	0	12.6012	0	8.82086	1
	1019803	1	64	0.442922	1	1	23.3167	1	10303.6	0	2	360.681	4	52.435	2	13.941	0	13.941	0	13.941	0	13.941	0	13.941	0
	1019832	0	42	-1.02386	1	1	22.4197	2	9238.18	0	2	407.089	5	130.717	5	13.2217	0	13.2217	0	13.2217	0	13.2217	0	13.2217	0
	1019887	1	41	-2.24168	1	0	27.2146	2	5843.76	2	2	192.42	1	17.5965	1	12.3679	0	12.3679	0	12.3679	0	12.3679	0	12.3679	0
	1019891	1	47	-0.326615	1	0	33.6779	2	8604.94	0	2	283.422	2	25.9942	1	13.5429	0	13.5429	0	13.5429	0	13.5429	0	13.5429	0
	1019906	1	49	-0.703087	1	0	34.1986	2	7093.78	0	2	294.799	2	82.5798	3	12.6397	0	12.6397	0	12.6397	0	12.6397	0	12.6397	0
	1019940	0	49	-5.11746	1	NA	26.6835	1	10017.6	2	2	243.041	1	-56.6483	1	12.4447	0	12.4447	0	12.4447	0	12.4447	0	12.4447	0
	1019965	1	62	-3.70964	1	0	31.1041	2	7203.2	1	2	431.167	5	215.674	5	13.3892	0	13.3892	0	13.3892	0	13.3892	0	10.4187	1
	1019979	0	46	-2.21085	1	0	19.2744	NA	6652.39	0	0	236.839	1	37.8239	2	14.0014	0	14.0014	0	14.0014	0	14.0014	0	14.0014	0
	1019988	0	48	0.0218593	2	0	23.3492	1	10246.7	1	2	390.505	4	83.9622	3	12.4914	0	12.4914	0	12.4914	0	12.4914	0	12.4914	0
	1020085	0	52	1.00892	1	1	36.7345	0	7654.37	0	0	356.536	4	127.545	5	13.1229	0	13.1229	0	13.1229	0	13.1229	0	13.1229	0
	1020109	0	53	3.79776	1	0	22.0103	1	6667.6	1	2	401.404	5	201.934	5	14.0535	0	14.0535	0	14.0535	0	14.0535	0	11.0391	1
	1020233	0	61	-3.6926	1	1	23.7141	NA	10809.8	0	2	373.875	4	50.4869	2	12.9856	0	12.9856	0	12.9856	0	12.9856	0	12.9856	0
	1020295	1	63	-0.362167	2	0	25.6519	NA	8445.1	1	2	279.709	2	27.0626	1	12.9032	0	12.9032	0	12.9032	0	12.9032	0	12.9032	0
	1020322	0	57	-3.98472	2	1	31.2449	0	9421.17	0	2	374.261	4	92.4149	4	15.2148	0	15.2148	0	15.2148	0	15.2148	0	15.2148	0
	1020335	0	45	-4.2727	1	0	25.8166	NA	9056.56	0	2	377.762	4	106.823	4	13.4001	0	13.4001	0	13.4001	0	13.4001	0	13.4001	0
	1020389	1	56	-1.23392	1	1	28.0252	NA	6631.03	1	2	279.37	2	80.9943	3	12.6369	0	12.6369	0	12.6369	0	12.6369	0	12.6369	0
	1020425	0	44	-5.52534	1	1	28.0116	1	8786.78	1	2	298.853	2	35.9852	2	13.0762	0	13.0762	0	13.0762	0	13.0762	0	13.0762	0
	1020438	0	44	0.757013	1	1	21.5123	2	8903.47	0	2	414.937	5	148.578	5	13.8998	0	13.8998	0	13.8998	0	13.8998	0	13.8998	0
	1020442	0	46	-4.18318	1	1	25.0657	1	9461.02	0	2	321.993	3	38.9545	2	15.429	0	15.429	0	15.429	0	15.429	0	15.429	0
	1020456	0	51	-3.04294	1	1	33.7768	1	8213.83	0	2	241.511	1	-4.21687	1	14.3253	0	14.3253	0	14.3253	0	14.3253	0	2.62457	1
	1020474	0	64	-1.17335	1	0	29.7967	NA	8051.09	0	2	320.029	3	79.1707	3	14.4598	0	14.4598	0	14.4598	0	14.4598	0	14.4598	0
	1020490	0	57	-3.676	1	0	25.0037	1	8832.79	1	2	343.855	3	79.6104	3	13.9684	0	13.9684	0	13.9684	0	13.9684	0	13.9684	0
	1020501	0	64	-5.95008	1	1	27.7177	2	8707.12	1	2	340.178	3	79.6933	3	13.6417	0	13.6417	0	13.6417	0	13.6417	0	13.6417	0
	1020513	0	62	-3.60302	1	0	22.2456	2	7559.84	0	2	359.077	4	132.915	5	13.7461	0	9.35072	1	13.7461	0	13.7461	0	13.7461	0
	1020524	0	66	-5.12952	1	0	27.6427	1	5692.86	0	2	240.124	1	69.8151	3	13.1915	0	13.1915	0	13.1915	0	13.1915	0	11.4537	1
	1020536	0	54	-1.63256	2	1	23.8502	NA	4826.91	0	0	183.07	1	38.6662	2	14.1579	0	14.1579	0	14.1579	0	14.1579	0	14.1579	0
	1020599	0	58	4.30251	1	1	19.5703	2	11563.2	1	2	369.803	4	23.8765	1	12.6589	0	12.6589	0	12.6589	0	12.6589	0	12.6589	0
	1020682	1	68	-4.05966	1	NA	31.8694	NA	5342.84	1	2	247.865	1	88.0271	4	13.0103	0	13.0103	0	13.0103	0	13.0103	0	9.65546	1
	1020694	1	69	-3.56085	1	0	30.5241	NA	6121.76	1	2	241.056	1	57.9157	2	12.7577	0	12.7577	0	12.7577	0	12.7577	0	12.7577	0
	1020705	1	53	-2.72271	1	0	22.5013	0	9936.41	0	2	338.526	3	41.266	2	14.545	0	14.545	0	14.545	0	14.545	0	14.545	0
	1020712	1	69	-3.47546	1	0	25.6649	2	8002.91	0	2	188.293	1	-51.1243	1	14.3857	0	14.3857	0	14.3857	0	14.3857	0	14.3857	0
	1020727	0	61	-0.949863	1	NA	28.1245	2	6875.44	1	1	372.287	4	166.599	5	14.0014	0	14.0014	0	14.0014	0	14.0014	0	14.0014	0
	1020764	1	59	-3.87379	1	NA	30.8951	0	10495.6	1	2	363.92	4	49.9299	2	12.722	0	12.722	0	12.722	0	12.722	0	12.722	0
	1020786	0	59	-0.539732	1	0	25.625	NA	8506.58	0	2	377.856	4	123.371	5	12.6452	0	12.6452	0	12.6452	0	12.6452	0	12.6452	0
	1020798	0	43	-5.18311	1	1	29.5215	2	9082.36	1	2	290.238	2	18.5275	1	14.5175	0	14.5175	0	14.5175	0	14.5175	0	14.5175	0
	1020806	1	46	-3.80508	1	1	27.1106	2	8770.14	0	2	269.755	2	7.38506	1	12.4008	0	12.4008	0	12.4008	0	12.4008	0	12.4008	0
	1020823	0	62	-3.5521	1	NA	20.8457	2	9138.26	0	2	415.819	5	142.436	5	13.3617	0	13.3617	0	13.3617	0	13.3617	0	13.3617	0
	1020865	1	52	-2.98058	1	1	25.9281	2	11461.5	0	2	468.954	5	126.068	5	13.326	0	13.326	0	13.326	0	13.326	0	13.326	0
	1020879	1	44	0.228366	1	0	26.511	2	8862.69	0	2	405.733	5	140.594	5	12.6232	0	12.6232	0	12.6232	0	12.6232	0	12.6232	0
	1020903	0	53	-3.54459	1	0	27.9205	2	8387.23	1	2	336.486	3	85.5718	3	12.4393	0	12.4393	0	12.4393	0	12.4393	0	12.4393	0
	1020958	1	47	1.44931	1	0	29.1975	2	4966.19	1	1	148.008	1	-0.561918	1	13.4578	0	13.4578	0	13.4578	0	13.4578	0	13.4578	0
	1020987	0	48	0.448686	1	1	25.2763	1	9445.18	0	2	419.327	5	136.762	5	13.3644	0	13.3644	0	13.3644	0	13.3644	0	13.3644	0
	1021012	0	51	1.1675	1	1	27.5076	2	11880.8	1	2	382.009	4	26.5797	1	15.2752	0	15.2752	0	15.2752	0	15.2752	0	15.2752	0
	1021030	0	44	5.41362	1	1	27.8896	1	5809.12	0	2	216.649	1	42.8618	2	13.3754	0	5.96843	1	13.3754	0	13.3754	0	13.3754	0
	1021049	0	66	-1.87321	1	1	25.7785	1	7308.45	0	2	368.046	4	149.404	5	12.6836	0	12.6836	0	12.6836	0	12.6836	0	12.6836	0
	1021073	0	63	6.73442	2	0	26.9332	NA	3060.17	0	2	160.006	1	68.4571	3	12.4228	0	12.4228	0	12.4228	0	12.4228	0	12.4228	0
	1021086	1	43	-3.71084	1	1	34.3509	2	5484.26	0	2	305.073	3	141.004	5	12.6561	0	12.6561	0	12.6561	0	12.6561	0	12.6561	0
	1021122	1	69	3.00045	1	NA	26.7091	1	9088.43	0	2	376.794	4	104.902	4	13.9108	0	13.9108	0	13.9108	0	13.9108	0	13.9108	0
	1021146	0	61	-2.56282	2	0	23.1641	1	5537.34	1	2	180.85	1	15.1929	1	13.1393	0	13.1393	0	13.1393	0	13.1393	0	13.1393	0
	1021178	1	45	-1.38376	1	1	29.3596	NA	9171.15	0	2	334.425	3	60.0585	3	14.2128	0	14.2128	0	14.2128	0	14.2128	0	14.2128	0
	1021193	0	42	-2.89421	1	0	23.6609	1	9299	0	2	319.692	3	41.501	2	13.2354	0	13.2354	0	13.2354	0	13.2354	0	13.2354	0
	1021204	1	58	-3.37735	1	1	24.6417	2	9776.49	1	2	434.625	5	142.148	5	13.0597	0	13.0597	0	13.0597	0	13.0597	0	13.0597	0
	1021218	0	62	-4.23652	1	0	27.6799	2	8103.77	0	2	363.271	4	120.837	5	14.1963	0	14.1963	0	14.1963	0	13.0597	1	6.49828	1
	1021221	0	54	-3.90646	1	0	24.3069	1	6625.92	0	2	178.311	1	-19.9119	1	14.2347	0	14.2347	0	14.2347	0	14.2347	0	14.2347	0
	1021239	1	41	2.39546	1	0	29.2892	1	5396.9	2	2	232.908	1	71.4528	3	12.4832	0	12.4832	0	12.4832	0	12.4832	0	12.4832	0
	1021250	1	63	-0.817377	1	0	45.8432	NA	5048.07	1	2	282.235	2	131.215	5	12.5189	0	12.5189	0	12.5189	0	12.5189	0	12.5189	0
	1021262	1	48	4.57264	1	0	24.5888	NA	6252.77	2	2	158.13	1	-28.9296	1	13.4194	0	13.4194	0	13.4194	0	13.4194	0	13.4194	0
	1021285	1	61	-3.77292	1	0	26.0276	0	10450	1	2	434.06	5	121.435	5	14.803	0	14.803	0	14.803	0	14.803	0	14.803	0
	1021301	1	61	0.810775	1	1	25.695	1	7831.82	1	2	280.058	2	45.7586	2	14.3802	0	14.3802	0	14.3802	0	14.3802	0	14.3802	0
	1021313	1	54	-1.10179	1	0	31.4052	NA	9789.99	0	2	504.081	5	211.201	5	13.6719	0	13.6719	0	13.6719	0	13.6719	0	13.6719	0
	1021324	0	57	-3.26414	1	1	27.5492	2	7119.83	0	2	335.858	3	122.859	5	13.2546	0	13.2546	0	13.2546	0	13.2546	0	9.04598	1
	1021336	0	57	-3.01086	1	1	24.5994	2	6037.62	0	2	249.613	1	68.9902	3	12.733	0	12.733	0	12.733	0	12.733	0	12.733	0
	1021410	1	68	-3.19569	1	1	28.2349	1	10747.5	0	2	407.199	5	85.6733	3	12.7852	0	12.7852	0	12.7852	0	12.7852	0	12.7852	0
	1021475	0	54	0.125115	1	1	43.5158	1	8984.22	1	2	273.636	2	4.86192	1	12.9444	0	12.9444	0	12.9444	0	12.9444	0	12.9444	0
	1021563	0	48	-1.86617	1	0	25.2629	2	6851.89	0	2	213.264	1	8.28096	1	14.523	0	14.523	0	14.523	0	14.523	0	14.523	0
	1021581	0	60	-2.65437	1	1	20.4245	2	9552.22	0	2	318.228	3	32.4611	2	13.6417	0	13.6417	0	13.6417	0	13.6417	0	13.6417	0
	1021647	0	56	1.37151	1	1	25.591	0	10649.6	1	2	416.182	5	97.5843	4	12.3871	0	12.3871	0	12.3871	0	12.3871	0	12.3871	0
	1021668	1	61	-2.12867	1	1	22.2215	1	8574.86	1	2	334.863	3	78.3354	3	14.0069	0	14.0069	0	14.0069	0	14.0069	0	14.0069	0
	1021684	0	48	-4.13469	1	1	24.7657	0	5054.87	0	0	192.41	1	41.1874	2	13.9053	0	13.9053	0	13.9053	0	13.9053	0	13.9053	0
	1021714	0	52	-2.57152	1	0	24.098	NA	8185.42	0	2	351.554	4	106.677	4	13.0762	0	13.0762	0	13.0762	0	13.0762	0	13.0762	0
	1021757	0	59	-0.54812	1	1	27.3648	1	10756.6	0	2	394.606	4	72.8081	3	12.6452	0	12.6452	0	12.6452	0	12.6452	0	12.6452	0
	1021792	1	54	-1.99274	2	1	24.1646	1	7573.3	0	2	344.702	3	118.137	4	14.2787	0	14.2787	0	14.2787	0	14.2787	0	14.2787	0
	1021815	1	51	-4.67333	1	1	20.4	1	13263.4	0	2	443.913	5	47.1214	2	12.5381	0	12.5381	0	12.5381	0	12.5381	0	12.5381	0
	1021841	0	53	4.79613	1	0	24.3951	1	6883.08	1	2	336.416	3	130.5	5	12.7522	0	12.7522	0	12.7522	0	12.7522	0	12.7522	0
	1021911	0	58	-3.79034	1	1	26.7034	1	7783.53	0	2	351.106	4	118.252	4	12.5793	0	12.5793	0	12.5793	0	12.5793	0	12.5793	0
	1021934	0	59	-2.95049	1	0	19.8694	NA	6386.31	0	2	268.188	2	77.1329	3	13.9602	0	13.9602	0	13.9602	0	13.9602	0	13.9602	0
	1021976	1	54	-4.5179	1	0	26.7036	1	10988.5	1	2	294.632	2	-34.1017	1	12.7467	0	12.7467	0	12.7467	0	12.7467	0	12.7467	0
	1021997	0	64	-5.16837	1	0	24.4531	0	6430.59	1	2	345.486	3	153.106	5	14.081	0	14.081	0	14.081	0	14.081	0	14.081	0
	1022035	0	41	4.82019	1	1	22.4426	2	7750.87	0	2	329.632	3	97.7548	4	12.6644	0	12.6644	0	12.6644	0	12.6644	0	12.6644	0
	1022046	0	56	-5.09066	2	1	21.8365	0	8079.99	1	2	322.547	3	80.824	3	13.8284	0	13.8284	0	13.8284	0	13.8284	0	13.8284	0
	1022054	1	56	-3.57684	1	0	22.1594	2	6699.81	1	2	196.689	1	-3.74437	1	13.9382	0	13.9382	0	13.9382	0	13.9382	0	13.9382	0
	1022061	0	64	-4.54202	1	0	18.9844	NA	6201.56	0	2	291.033	2	105.505	4	14.4324	0	14.4324	0	14.4324	0	14.4324	0	14.4324	0
	1022089	0	45	5.70584	1	1	19.7429	2	5839.34	1	2	227.026	1	52.3351	2	12.766	0	12.766	0	12.766	0	12.766	0	12.766	0
	1022112	0	45	2.67212	1	0	40.9123	0	7354.59	1	2	262.394	2	42.372	2	14.9595	0	14.9595	0	14.9595	0	14.9595	0	14.6328	1
	1022149	1	55	-2.40404	1	1	21.8407	2	9043.43	0	2	339.705	3	69.1596	3	12.4859	0	12.4859	0	12.4859	0	12.4859	0	12.4859	0
	1022186	1	64	1.61958	1	0	25.665	0	5911.77	1	2	250.166	1	73.3074	3	13.7323	0	13.7323	0	13.7323	0	13.7323	0	13.7323	0
	1022248	1	43	-2.5119	1	1	28.0075	NA	10220.4	0	2	342.878	3	37.1227	2	14.965	0	14.965	0	14.965	0	14.965	0	14.965	0
	1022272	1	64	-2.95914	1	1	28.1525	1	7344.58	0	2	300.086	2	80.3636	3	14.3418	0	14.3418	0	14.3418	0	14.3418	0	14.3418	0
	1022280	1	65	-4.35334	1	0	22.1951	1	11355.1	1	2	451.556	5	111.852	4	13.9135	0	13.9135	0	13.9135	0	13.9135	0	12.8236	1
	1022321	0	49	-3.72423	1	1	30.2516	0	7183	0	2	320.015	3	105.126	4	14.3418	0	14.3418	0	14.3418	0	14.3418	0	14.3418	0
	1022350	0	55	-2.52038	1	0	28.8519	0	2905.31	1	2	171.416	1	84.4999	3	15.256	0	15.256	0	15.256	0	15.256	0	15.256	0
	1022408	1	61	-4.887	1	1	28.5241	1	12594.3	1	2	386.883	4	10.1071	1	13.1997	0	13.1997	0	13.1997	0	13.1997	0	13.1997	0
	1022415	1	56	0.997787	2	1	29.1003	1	7507.84	0	2	272.476	2	47.8694	2	13.0021	0	13.0021	0	13.0021	0	13.0021	0	13.0021	0
	1022441	0	40	2.33425	1	1	27.8659	1	9108.08	0	2	365.868	4	93.3886	4	14.1716	0	14.1716	0	14.1716	0	14.1716	0	14.1716	0
	1022453	0	63	2.84446	1	1	27.251	2	8199.8	1	2	391.28	4	145.973	5	12.4804	0	12.4804	0	12.4804	0	12.4804	0	7.23679	1
	1022470	1	64	-0.0928486	1	0	30.4809	1	9894.02	1	2	359.902	4	63.9097	3	12.5106	0	12.5106	0	12.5106	0	12.5106	0	12.5106	0
	1022482	1	58	-0.195503	1	0	26.9857	2	9399.59	1	2	355.291	4	74.0902	3	14.5065	0	14.5065	0	14.5065	0	14.5065	0	14.5065	0
	1022502	0	58	0.163752	1	0	21.5774	2	11287.4	0	2	611.741	5	274.064	5	13.2162	0	13.2162	0	13.2162	0	13.2162	0	13.2162	0
	1022520	0	66	-3.61302	1	1	28.5121	1	5922.09	0	2	285.281	2	108.115	4	12.8483	0	12.8483	0	12.8483	0	12.8483	0	12.8483	0
	1022547	1	67	-3.21924	1	0	31.0213	1	7709.62	2	2	265.046	2	34.4029	2	15.0803	0	15.0803	0	15.0803	0	15.0803	0	15.0803	0
	1022584	0	41	-4.54202	1	0	28.9341	1	6671.09	0	2	234.553	1	34.9793	2	14.2375	0	14.2375	0	14.2375	0	14.2375	0	14.2375	0
	1022607	0	58	-0.925746	1	0	24.8724	NA	11615.2	2	2	365.548	4	18.065	1	13.1833	0	13.1833	0	13.1833	0	13.1833	0	13.1833	0
	1022625	0	59	-2.83816	1	0	26.8787	1	6640.86	0	2	350.07	4	151.4	5	14.6054	0	14.6054	0	14.6054	0	14.6054	0	14.6054	0
	1022656	0	57	-4.34381	2	0	25.1562	NA	6279.41	0	2	268.656	2	80.7999	3	14.21	0	14.21	0	14.21	0	14.21	0	14.21	0
	1022681	0	64	3.96225	1	0	27.9812	NA	8506.17	1	2	363.273	4	108.8	4	13.4084	0	13.4084	0	13.4084	0	13.4084	0	13.4084	0
	1022690	1	54	0.416977	1	1	23.2762	2	11332	0	2	564.122	5	225.11	5	13.1448	0	13.1448	0	13.1448	0	13.1448	0	13.1448	0
	1022711	0	55	4.07016	2	1	21.2183	2	7947.2	0	2	359.242	4	121.491	5	13.3562	0	13.3562	0	13.3562	0	13.3562	0	13.3562	0
	1022752	0	41	-3.39998	1	0	24.7358	NA	3115.4	0	0	98.1002	1	4.89903	1	12.9224	0	12.9224	0	12.9224	0	12.9224	0	12.9224	0
	1022760	1	56	-5.95008	1	1	23.9553	NA	6852.66	0	2	265.688	2	60.6819	3	14.4214	0	14.4214	0	14.4214	0	14.4214	0	9.2162	1
	1022776	0	42	-4.35041	1	1	21.2528	2	13612.7	0	2	677.04	5	269.799	5	15.1517	0	15.1517	0	15.1517	0	15.1517	0	15.1517	0
	1022797	0	48	3.57112	1	1	18.6812	1	10043.2	0	2	272.672	2	-27.7814	1	12.3459	0	12.3459	0	12.3459	0	12.3459	0	12.3459	0
	1022832	1	57	-3.48161	1	1	27.4584	NA	8547.24	0	2	416.418	5	160.716	5	14.3143	0	6.61633	1	14.3143	0	14.3143	0	14.3143	0
	1022858	1	65	0.327614	1	0	27.6262	NA	7905.92	1	0	260.49	2	23.9743	1	12.9499	0	12.9499	0	12.9499	0	12.9499	0	12.9499	0
	1022891	0	69	-0.866091	1	1	30.8137	NA	6691.06	0	2	206.357	1	6.18539	1	12.6012	0	12.6012	0	12.6012	0	12.6012	0	11.5909	1
	1022923	0	48	-4.32655	1	0	28.9955	1	5684.35	0	2	335.918	3	165.863	5	14.8524	0	14.8524	0	14.8524	0	14.8524	0	14.8524	0
	1022931	0	41	-3.98194	1	1	20.8278	1	8549.87	0	2	300.048	2	44.2679	2	13.5456	0	13.5456	0	13.5456	0	13.5456	0	13.5456	0
	1022940	0	67	-0.215901	1	NA	29.8603	NA	5383.5	1	2	166.968	1	5.91372	1	13.2107	0	13.2107	0	13.2107	0	13.2107	0	11.7282	1
	1022965	0	65	-3.31825	1	0	27.5506	NA	7580.38	1	1	272.911	2	46.1337	2	14.6328	0	14.6328	0	14.6328	0	14.6328	0	14.6328	0
	1022988	1	54	-0.54812	2	1	24.1643	1	9594.49	0	2	399.698	4	112.666	4	15.4784	0	15.4784	0	15.4784	0	15.4784	0	15.4784	0
	1022992	1	63	-4.3899	1	0	28.1826	2	4523.83	0	2	210.549	1	75.2132	3	13.0487	0	13.0487	0	13.0487	0	13.0487	0	13.0487	0
	1023037	1	63	-1.27838	1	NA	31.0592	NA	7953.71	0	2	329.597	3	91.6516	4	13.3233	0	13.3233	0	13.3233	0	13.3233	0	13.3233	0
	1023041	0	67	0.580327	2	1	27.3045	2	8396.07	1	2	361.525	4	110.346	4	12.5244	0	12.5244	0	12.5244	0	12.5244	0	12.5244	0
	1023125	1	51	-0.991642	1	1	22.5	2	7689.81	0	2	288.399	2	58.3485	2	14.9266	0	14.9266	0	14.9266	0	14.9266	0	14.9266	0
	1023142	1	44	-1.68919	1	1	30.1293	2	9247.51	0	2	378.478	4	101.827	4	13.208	0	13.208	0	13.208	0	13.208	0	13.208	0
	1023181	0	58	-1.5177	1	1	20.9542	2	6847.23	0	2	349.209	4	144.365	5	12.6973	0	12.6973	0	12.6973	0	12.6973	0	12.6973	0
	1023190	0	68	-2.09375	1	1	21.8264	0	10558.9	1	2	310.219	3	-5.66398	1	12.9444	0	12.9444	0	12.9444	0	12.9444	0	10.1908	1
	1023214	0	62	-3.63044	1	0	21.3346	NA	7489.21	0	2	328.281	3	104.231	4	12.8291	0	12.8291	0	12.8291	0	12.8291	0	12.8291	0
	1023231	0	57	-0.36359	1	1	26.8327	1	7233.72	0	2	311.601	3	95.1953	4	13.952	0	13.952	0	13.952	0	13.952	0	13.952	0
	1023288	1	62	2.42199	1	0	22.2478	2	7403.53	0	2	189.533	1	-31.9531	1	12.4612	0	12.4612	0	12.4612	0	12.4612	0	12.4612	0
	1023292	0	60	-1.07407	1	NA	23.9875	2	6761.31	0	2	353.091	4	150.818	5	13.8065	0	13.8065	0	13.8065	0	13.8065	0	13.8065	0
	1023303	1	61	-0.0845904	1	1	32.7073	1	6468.17	0	2	465.362	5	271.858	5	13.9684	0	13.9684	0	13.9684	0	13.9684	0	13.9684	0
	1023310	1	49	-2.96255	1	0	23.9521	1	7640.39	1	2	291.161	2	62.589	3	12.6397	0	12.6397	0	12.6397	0	12.6397	0	12.6397	0
	1023344	0	55	-2.57941	1	1	25.1177	2	6930.8	0	2	204.456	1	-2.88774	1	13.3507	0	13.3507	0	13.3507	0	13.3507	0	13.3507	0
	1023391	1	47	-2.11005	1	0	28.6982	1	8299.99	1	2	364.592	4	116.287	4	13.315	0	13.315	0	13.315	0	13.315	0	13.315	0
	1023400	1	63	-4.24598	2	1	22.1737	2	10053.8	0	2	217.173	1	-83.5978	1	12.6946	0	12.6946	0	12.6946	0	12.6946	0	12.6946	0
	1023417	1	61	-2.89957	1	0	24.3215	0	10218.2	0	2	370.159	4	64.4691	3	13.0268	0	13.0268	0	13.0268	0	13.0268	0	13.0268	0
	1023446	0	40	-0.351244	1	0	33.5825	0	12742.2	0	2	412.235	5	31.0358	2	13.1366	0	13.1366	0	13.1366	0	13.1366	0	13.1366	0
	1023493	0	57	-2.62773	1	NA	22.8099	1	7687.14	1	2	287.993	2	58.0225	2	14.6712	0	14.6712	0	14.6712	0	14.6712	0	14.6712	0
	1023528	1	58	1.39775	1	0	28.3115	2	12236.2	1	2	350.778	4	-15.2823	1	13.0021	0	13.0021	0	13.0021	0	13.0021	0	13.0021	0
	1023560	1	70	-1.99388	1	1	29.275	0	8807.95	1	2	351.671	4	88.1702	4	14.1881	0	14.1881	0	14.1881	0	14.1881	0	10.3693	1
	1023630	0	59	-4.15407	1	1	23.2377	NA	10735.8	0	2	408.055	5	86.8798	4	14.1194	0	14.1194	0	14.1194	0	14.1194	0	14.1194	0
	1023651	1	57	-2.22053	1	1	27.5617	1	9760.54	0	2	329.6	3	37.6005	2	12.4502	0	12.4502	0	12.4502	0	12.4502	0	12.4502	0
	1023673	0	40	-1.85087	1	1	28.4287	2	11911.9	1	2	351.466	4	-4.89371	1	14.9375	0	14.9375	0	14.9375	0	14.9375	0	14.9375	0
	1023698	0	62	-3.95041	1	1	24.2053	0	9398.86	1	2	394.03	4	112.851	4	12.4255	0	12.4255	0	12.4255	0	12.4255	0	12.4255	0
	1023720	0	50	-3.36291	1	1	29.5118	0	6676.61	0	2	300.578	2	100.839	4	14.059	0	14.059	0	14.059	0	14.059	0	14.059	0
	1023733	0	45	-4.53542	1	1	30.7071	2	10329.5	0	2	446.979	5	137.959	5	13.7268	0	13.7268	0	13.7268	0	13.7268	0	10.4296	1
	1023747	0	47	-3.12853	1	0	23.1755	NA	8263.04	1	2	318.695	3	71.4951	3	14.3885	0	14.3885	0	14.3885	0	14.3885	0	14.3885	0
	1023795	1	54	-3.07644	1	0	27.4706	0	11465.2	1	2	476.76	5	133.763	5	13.348	0	13.348	0	13.348	0	13.348	0	13.348	0
	1023843	0	41	-4.2392	1	0	26.3298	2	6977.38	1	2	160.772	1	-47.9652	1	14.9183	0	14.9183	0	14.9183	0	14.9183	0	14.9183	0
	1023885	0	56	-2.17618	1	1	40.3385	0	6830.04	0	2	345.322	3	140.993	5	13.9767	0	13.9767	0	13.9767	0	13.9767	0	6.31709	1
	1023901	1	52	-2.24381	1	0	22.4309	1	10199.6	0	2	402.272	5	97.1375	4	13.1366	0	13.1366	0	13.1366	0	13.1366	0	13.1366	0
	1023972	1	69	-4.38952	1	0	26.7373	1	9094.96	0	2	438.36	5	166.272	5	12.7358	0	12.7358	0	12.7358	0	12.7358	0	12.7358	0
	1023999	0	43	-3.98219	1	0	22.884	1	8028.68	0	2	280.334	2	40.1458	2	14.9458	0	14.9458	0	14.9458	0	14.9458	0	14.9458	0
	1024028	0	50	-5.56687	1	0	22.4466	2	4785.76	0	2	267.039	2	123.867	5	14.0755	0	14.0755	0	14.0755	0	14.0755	0	14.0755	0
	1024034	0	45	3.39962	1	1	19.5602	0	13368.5	0	2	354.978	4	-44.9578	1	13.4468	0	13.4468	0	13.4468	0	13.4468	0	13.4468	0
	1024060	0	66	-4.92853	2	1	25.6626	1	8168.66	1	2	262.357	2	17.9807	1	14.3995	0	14.3995	0	14.3995	0	14.3995	0	14.3995	0
	1024076	1	62	4.44869	1	1	21.8879	2	7949.24	0	2	315.154	3	77.3427	3	13.5264	0	13.5264	0	13.5264	0	13.5264	0	13.5264	0
	1024083	0	66	-4.75382	1	0	29.4673	NA	5338.78	0	2	262.302	2	102.586	4	12.6424	0	12.6424	0	12.6424	0	12.6424	0	12.6424	0
	1024121	1	41	-2.80042	2	0	23.5021	2	12762.1	0	2	360.753	4	-21.0422	1	12.9526	0	12.9526	0	12.9526	0	12.9526	0	12.9526	0
	1024139	0	56	-2.91359	1	1	21.1226	1	7237.16	1	2	346.418	4	129.909	5	13.7076	0	13.7076	0	13.7076	0	13.7076	0	13.7076	0
	1024185	1	60	-5.82413	1	1	25.9043	1	10548.7	1	2	365.439	4	49.8612	2	14.35	0	14.35	0	14.35	0	14.35	0	14.35	0
	1024200	1	53	-2.47428	1	1	25.4893	2	9293.57	0	2	282.265	2	4.23616	1	15.0995	0	15.0995	0	15.0995	0	15.0995	0	11.6321	1
	1024217	0	60	-1.50053	1	0	21.1536	2	6842.25	0	2	301.132	2	96.4372	4	14.103	0	14.103	0	14.103	0	14.103	0	14.103	0
	1024222	0	50	-3.83142	1	0	24.2415	NA	9649.92	0	2	312.211	3	23.5212	1	13.0075	0	13.0075	0	13.0075	0	13.0075	0	13.0075	0
	1024261	1	58	-3.83142	2	0	37.0934	1	8012.97	0	2	268.231	2	28.5128	2	13.3452	0	13.3452	0	13.3452	0	13.3452	0	13.3452	0
	1024289	1	64	-2.56728	1	1	24.2468	NA	9544.85	0	2	331.894	3	46.3476	2	13.035	0	13.035	0	13.035	0	13.035	0	13.035	0
	1024302	0	47	3.59861	1	0	26.1427	1	7138.12	1	2	275.747	2	62.201	3	13.304	0	13.304	0	13.304	0	13.304	0	13.304	0
	1024320	0	60	-2.24712	1	0	30.2017	0	7900.83	1	2	271.906	2	35.5421	2	13.908	0	13.908	0	13.908	0	13.908	0	7.83528	1
	1024347	0	52	-3.49512	1	0	23.5935	1	10682	0	2	284.357	2	-35.2088	1	13.4001	0	13.4001	0	13.4001	0	13.4001	0	13.4001	0
	1024384	1	68	-3.0349	1	0	27.6817	NA	8740.7	0	2	396.585	4	135.096	5	13.9108	0	13.9108	0	13.9108	0	13.9108	0	13.9108	0
	1024414	0	48	1.07152	1	0	23.8519	1	7058.86	0	2	306.013	3	94.8379	4	14.2567	0	14.2567	0	14.2567	0	14.2567	0	14.2567	0
	1024488	0	58	-4.11057	1	1	23.3856	1	10631.6	1	2	374.115	4	56.0574	2	13.93	0	13.93	0	13.93	0	13.93	0	13.93	0
	1024508	0	55	-4.74418	1	1	38.46	0	12836.8	0	2	459.303	5	75.2737	3	14.4873	0	14.4873	0	14.4873	0	14.4873	0	14.4873	0
	1024566	1	64	-4.98883	1	1	29.0207	1	7264	1	2	429.56	5	212.248	5	12.7605	0	12.7605	0	12.7605	0	12.7605	0	12.7605	0
	1024570	0	53	-1.57978	2	1	32.2795	1	10555.7	0	0	315.791	3	0.00425034	1	12.4585	0	0.628689	1	12.4585	0	12.4585	0	1.23816	1
	1024624	0	58	0.785727	1	1	30.9878	1	7439.61	1	2	243.614	1	21.0482	1	15.4839	0	15.4839	0	15.4839	0	15.4839	0	15.4839	0
	1024655	1	68	-3.68402	1	1	28.6351	1	9975.15	1	2	323.744	3	25.3246	1	14.0178	0	14.0178	0	14.0178	0	14.0178	0	14.0178	0
	1024726	1	63	-1.24844	1	0	22.7328	1	11157.3	0	2	308.658	3	-25.1273	1	14.49	0	14.49	0	14.49	0	14.49	0	2.84695	1
	1024744	0	69	-3.15415	1	1	20.286	NA	8574.35	1	2	347.442	4	90.9294	4	13.3699	0	13.3699	0	13.3699	0	13.3699	0	13.3699	0
	1024791	1	56	-3.69528	1	0	27.5048	2	11588.5	1	2	330.137	3	-16.5484	1	13.7186	0	13.7186	0	13.7186	0	13.7186	0	13.7186	0
	1024819	0	61	-1.15785	1	0	30.5438	0	6275.69	0	2	208.234	1	20.4887	1	14.3528	0	14.3528	0	14.3528	0	14.3528	0	14.3528	0
	1024842	1	51	-1.62273	1	1	25.157	0	8934.89	0	2	192.875	1	-74.4236	1	12.8428	0	12.8428	0	12.8428	0	12.8428	0	12.8428	0
	1024863	0	64	-4.92317	1	0	23.7954	1	9101.32	0	2	357.569	4	85.2914	3	15.083	0	15.083	0	15.083	0	15.083	0	11.9341	1
	1024949	1	55	-0.902953	1	0	26.3764	NA	8069.17	1	2	325.039	3	83.6395	3	13.4688	0	13.4688	0	13.4688	0	13.4688	0	13.4688	0
	1024986	1	46	-4.46967	1	0	32.4901	NA	10514.1	0	2	347.293	4	32.7509	2	13.9574	0	13.9574	0	13.9574	0	13.9574	0	13.9574	0
	1025003	0	60	-4.00401	1	0	27.486	2	9131.33	0	0	326.131	3	52.9556	2	14.2594	0	14.2594	0	14.2594	0	14.2594	0	14.2594	0
	1025010	1	45	-2.95726	1	1	24.192	1	7789.41	2	2	348.286	4	115.256	4	14.5148	0	14.5148	0	14.5148	0	14.5148	0	14.5148	0
	1025032	1	61	-4.15613	1	0	27.2783	1	6972.76	0	2	278.642	2	70.0432	3	13.6335	0	13.6335	0	13.6335	0	13.6335	0	13.6335	0
	1025091	1	59	0.998581	1	0	27.4355	NA	9611.08	1	2	408.872	5	121.344	5	13.6582	0	13.6582	0	13.6582	0	13.6582	0	13.6582	0
	1025133	1	64	-2.66383	1	1	29.668	0	10112.7	0	2	351.968	4	49.4337	2	12.4118	0	12.4118	0	12.4118	0	12.4118	0	6.965	1
	1025168	1	62	-4.33575	1	1	27.8081	2	10054.2	0	2	436.408	5	135.625	5	13.4111	0	13.4111	0	13.4111	0	13.4111	0	13.4111	0
	1025171	1	42	-0.581629	1	0	23.3932	2	7614.18	0	2	412.249	5	184.461	5	13.0405	0	13.0405	0	13.0405	0	13.0405	0	13.0405	0
	1025211	0	44	-3.5789	1	0	20.5326	1	9046.47	1	2	305.829	3	35.1923	2	14.3061	0	14.3061	0	14.3061	0	14.3061	0	14.3061	0
	1025245	0	50	-5.74374	1	0	25.5568	1	5906.53	0	2	246.694	1	69.9921	3	13.3342	0	13.3342	0	13.3342	0	13.3342	0	13.3342	0
	1025260	1	51	1.70361	2	1	23.9137	2	12249.7	1	2	504.665	5	138.199	5	12.4887	0	12.4887	0	12.4887	0	12.4887	0	12.4887	0
	1025308	0	59	-0.650026	1	0	25.9516	1	7510.89	0	2	208.578	1	-16.1193	1	15.0226	0	15.0226	0	15.0226	0	15.0226	0	15.0226	0
	1025315	0	62	-0.298183	1	0	28.6542	1	4850.58	0	2	235.933	1	90.8219	4	15.1929	0	14.6575	1	15.1929	0	15.1929	0	0.749485	1
	1025353	1	51	-5.16837	1	1	27.5783	1	10924.9	1	2	344.236	3	17.4037	1	14.21	0	14.21	0	14.21	0	14.21	0	14.21	0
	1025394	1	42	-4.33567	1	0	25.2675	0	11517.2	0	2	375.947	4	31.3933	2	13.6692	0	13.6692	0	13.6692	0	13.6692	0	13.6692	0
	1025412	0	67	-4.22446	2	1	26.5322	2	8485.58	0	0	284.866	2	31.009	2	13.3342	0	13.3342	0	13.3342	0	13.3342	0	13.3342	0
	1025427	1	49	-0.326741	1	0	27.1084	2	6643.86	0	2	212.074	1	13.3144	1	12.4612	0	12.4612	0	12.4612	0	12.4612	0	12.4612	0
	1025449	0	53	-2.85052	1	0	23.5408	NA	10247.1	0	0	386.548	4	79.9929	3	13.4825	0	13.4825	0	13.4825	0	13.4825	0	13.4825	0
	1025523	0	41	-1.24024	1	0	24.0832	1	9098.58	0	2	361.94	4	89.7439	4	13.4194	0	13.4194	0	13.4194	0	2.28415	1	13.4194	0
	1025540	0	51	2.73952	1	0	23.1274	2	8956.3	2	2	299.33	2	31.3908	2	13.1036	0	13.1036	0	13.1036	0	13.1036	0	13.1036	0
	1025565	1	64	2.50155	1	0	22.3691	NA	9147.32	1	2	380.388	4	106.734	4	14.0782	0	14.0782	0	14.0782	0	14.0782	0	14.0782	0
	1025579	0	46	-3.69397	1	0	35.1172	2	8465.73	0	2	298.942	2	45.6795	2	12.6589	0	12.6589	0	12.6589	0	12.6589	0	12.6589	0
	1025588	0	58	-1.44882	1	1	22.2633	NA	8401.98	1	2	392.145	4	140.789	5	12.5271	0	12.5271	0	12.5271	0	12.5271	0	12.5271	0
	1025592	0	63	-3.7229	1	0	21.7453	1	4614.01	1	2	195.981	1	57.9471	2	13.3672	0	13.3672	0	13.3672	0	13.3672	0	13.3672	0
	1025617	0	64	-3.5253	1	1	26.9831	2	11769.6	0	2	327.899	3	-24.2029	1	12.3349	0	12.3349	0	12.3349	0	12.3349	0	12.3349	0
	1025707	1	42	-0.0417815	1	1	25.2023	0	8237.62	0	2	359.676	4	113.238	4	12.3349	0	10.1194	1	12.3349	0	12.3349	0	12.3349	0
	1025719	0	63	-3.85822	1	0	30.3214	2	8413.74	0	2	335.53	3	83.8226	3	12.8538	0	12.8538	0	12.8538	0	12.8538	0	12.8538	0
	1025763	0	42	5.25962	1	1	23.4142	1	7772.88	1	2	257.097	1	24.5614	1	13.6774	0	13.6774	0	13.6774	0	13.6774	0	13.6774	0
	1025774	0	56	-1.8132	1	0	26.398	0	6293.19	0	2	220.546	1	32.2765	2	12.593	0	12.593	0	12.593	0	12.593	0	12.593	0
	1025781	1	50	2.06696	1	0	28.4032	NA	11744.4	1	2	416.652	5	65.3033	3	12.4804	0	12.4804	0	12.4804	0	12.4804	0	12.4804	0
	1025790	0	57	-3.97934	1	1	22.5	NA	8261.92	0	2	396.38	4	149.214	5	13.6911	0	13.6911	0	13.6911	0	13.6911	0	13.6911	0
	1025813	1	45	0.110584	1	1	19.2129	2	5229.74	0	2	288.874	2	132.419	5	12.9883	0	12.9883	0	12.9883	0	12.9883	0	12.9883	0
	1025943	0	53	3.00567	1	1	25.5788	1	9325.26	1	2	285.241	2	6.26443	1	13.4413	0	13.4413	0	13.4413	0	13.4413	0	13.4413	0
	1025950	1	59	4.05411	1	1	27.4301	2	9529.77	1	2	383.824	4	98.7289	4	13.639	0	13.639	0	13.639	0	13.639	0	13.639	0
	1026019	1	63	-5.75848	1	1	26.6523	1	10540.7	1	2	424.78	5	109.441	4	13.1229	0	13.1229	0	13.1229	0	13.1229	0	13.1229	0
	1026025	0	65	-1.9015	1	0	27.2509	1	5876.38	1	2	239.855	1	64.0552	3	12.582	0	12.582	0	12.582	0	12.582	0	3.76115	1
	1026038	1	49	-1.15861	1	1	23.045	1	9385.75	0	2	310.359	3	29.5724	2	13.5456	0	13.5456	0	13.5456	0	13.5456	0	13.5456	0
	1026074	0	51	3.3854	1	1	22.8407	1	5429.25	1	2	200.471	1	38.0481	2	13.2546	0	13.2546	0	13.2546	0	13.2546	0	13.2546	0
	1026108	0	55	-2.38245	1	0	22.1519	NA	7991.02	0	2	290.909	2	51.8476	2	13.6802	0	13.6802	0	13.6802	0	13.6802	0	13.6802	0
	1026137	1	52	-1.92152	1	1	30.5583	2	7443.63	0	2	343.614	3	120.928	5	14.1222	0	14.1222	0	14.1222	0	14.1222	0	14.1222	0
	1026141	0	55	-1.10267	1	1	25.99	0	8775.15	1	2	430.381	5	167.861	5	14.394	0	14.394	0	14.394	0	14.394	0	14.394	0
	1026166	1	53	-0.880578	1	NA	41.1504	1	7790.6	0	2	233.785	1	0.718749	1	12.7714	0	12.7714	0	12.7714	0	12.7714	0	9.95196	1
	1026232	1	62	2.43967	1	NA	27.3484	2	10848.8	1	2	417.593	5	93.0373	4	13.0597	0	13.0597	0	13.0597	0	13.0597	0	13.0597	0
	1026258	1	47	-4.04231	1	1	23.2515	0	7989.73	0	2	205.879	1	-33.1443	1	13.7076	0	13.7076	0	13.7076	0	13.7076	0	13.7076	0
	1026275	0	45	-2.22238	1	1	26.0197	1	8311.39	0	2	259.25	2	10.6048	1	15.0034	0	15.0034	0	15.0034	0	15.0034	0	15.0034	0
	1026306	1	64	-4.11727	1	0	24.7349	2	9775.26	1	2	277.93	2	-14.509	1	13.4798	0	13.4798	0	13.4798	0	13.4798	0	13.4798	0
	1026314	0	65	-4.02303	1	0	35.8372	1	8221.69	0	2	317.855	3	71.8926	3	14.5038	0	14.5038	0	14.5038	0	14.5038	0	14.5038	0
	1026340	0	68	-0.971125	1	0	26.3702	0	11033.5	1	0	385.317	4	55.2358	2	13.0927	0	13.0927	0	13.0927	0	13.0927	0	13.0927	0
	1026365	0	46	5.15059	1	1	22.1424	2	6424.73	2	2	194.672	1	2.46799	1	14.1551	0	14.1551	0	14.1551	0	14.1551	0	14.1551	0
	1026404	0	70	-2.85893	1	1	23.9162	0	8523.61	0	2	366.85	4	111.855	4	12.7028	0	12.7028	0	12.7028	0	12.7028	0	12.7028	0
	1026418	0	59	-5.6955	1	0	21.5193	1	3327.72	0	1	201.683	1	102.13	4	14.3473	0	14.3473	0	14.3473	0	14.3473	0	14.3473	0
	1026421	0	55	-5.03036	1	0	26.0845	NA	6624.85	1	2	321.536	3	123.345	5	14.7179	0	14.7179	0	14.7179	0	14.7179	0	13.6994	1
	1026485	1	58	2.57145	1	1	20.9071	NA	14084.5	2	2	406.15	5	-15.2062	1	13.1421	0	13.1421	0	13.1421	0	13.1421	0	13.1421	0
	1026549	0	63	-4.13737	1	0	32.4838	0	6627.86	0	0	274.128	2	75.8471	3	13.2766	0	13.2766	0	13.2766	0	13.2766	0	8.62869	1
	1026573	1	52	5.43331	1	1	25.4421	1	9557.57	0	2	348.685	4	62.7583	3	13.3452	0	13.3452	0	13.3452	0	13.3452	0	13.3452	0
	1026611	0	46	1.52713	1	1	22.2837	2	6641.94	1	2	276.666	2	77.9642	3	13.6774	0	13.6774	0	13.6774	0	13.6774	0	13.6774	0
	1026645	1	57	-0.512235	1	0	29.6364	1	7504.06	1	2	292.527	2	68.033	3	14.2128	0	14.2128	0	14.2128	0	14.2128	0	14.2128	0
	1026652	0	43	-3.61034	2	1	39.597	0	5105.79	1	2	231.104	1	78.3578	3	15.1709	0	15.1709	0	15.1709	0	15.1709	0	15.1709	0
	1026697	0	47	-3.70547	1	0	22.2089	NA	3453.44	0	2	174.124	1	70.8099	3	12.4118	0	12.4118	0	12.4118	0	12.4118	0	12.4118	0
	1026772	0	48	3.13388	1	1	27.8115	1	7875.84	1	2	354.082	4	118.467	4	12.7165	0	12.7165	0	12.7165	0	12.7165	0	12.7165	0
	1026835	0	42	-3.61079	1	0	20.6904	1	7337.78	0	2	263.677	2	44.1576	2	13.9218	0	13.9218	0	13.9218	0	13.9218	0	13.9218	0
	1026889	1	40	-0.96335	1	1	23.5286	1	7758.34	0	2	296.485	2	64.3843	3	13.0872	0	13.0872	0	13.0872	0	13.0872	0	13.0872	0
	1026893	1	45	-1.59941	1	1	27.0842	2	4581.66	0	2	237.893	1	100.827	4	13.4688	0	13.4688	0	13.4688	0	13.4688	0	13.4688	0
	1026933	0	59	3.71256	1	NA	23.5454	1	6660.25	1	2	354.456	4	155.206	5	14.1771	0	14.1771	0	14.1771	0	14.1771	0	14.1771	0
	1026968	1	63	-4.28476	1	1	23.1594	2	9452	0	2	406.334	5	123.565	5	13.3837	0	13.3837	0	13.3837	0	13.3837	0	13.3837	0
	1026984	0	60	-4.07182	1	1	24.5319	0	6446.2	0	2	191.547	1	-1.29931	1	13.2162	0	13.2162	0	13.2162	0	13.2162	0	9.22443	1
	1027023	1	58	-4.80742	1	0	29.7688	2	6937.93	0	2	250.763	1	43.206	2	13.488	0	13.488	0	13.488	0	13.488	0	13.488	0
	1027031	0	51	-2.37121	1	0	21.6811	1	11202.6	0	2	397.486	4	62.3447	3	13.9822	0	13.9822	0	13.9822	0	13.9822	0	13.9822	0
	1027079	0	52	-3.702	1	1	21.5184	2	4408.01	0	2	216.214	1	84.3427	3	12.442	0	12.442	0	12.442	0	12.442	0	12.442	0
	1027088	1	57	-1.88275	1	1	25.6551	1	9576.49	0	2	339.543	3	53.0506	2	14.0645	0	14.0645	0	14.0645	0	14.0645	0	14.0645	0
	1027092	0	43	-2.3928	1	0	28.1971	1	10353.8	0	2	338.522	3	28.7735	2	14.5642	0	14.5642	0	14.5642	0	14.5642	0	14.5642	0
	1027101	1	41	-0.255519	1	0	21.5619	1	9037.19	1	2	418.271	5	147.911	5	14.6603	0	14.6603	0	14.6603	0	14.6603	0	14.6603	0
	1027136	1	43	1.59857	1	1	28.0217	0	8179.67	0	2	316.518	3	71.8127	3	13.3095	0	13.3095	0	13.3095	0	13.3095	0	13.3095	0
	1027155	0	63	-3.82741	1	0	27.2537	1	9076.09	0	2	499.599	5	228.076	5	13.4852	0	12.011	1	13.4852	0	13.4852	0	13.4852	0
	1027167	1	63	0.837869	1	1	24.1405	1	9767.24	0	2	353.346	4	61.147	3	12.8373	0	12.8373	0	12.8373	0	12.8373	0	12.8373	0
	1027172	0	53	2.78169	1	1	32.5964	NA	5289.73	1	2	242.071	1	83.8215	3	14.372	0	14.372	0	14.372	0	14.372	0	14.372	0
	1027180	1	64	-0.482478	1	0	24.3784	1	10840.4	1	2	417.528	5	93.2249	4	13.6115	0	13.6115	0	13.6115	0	13.6115	0	13.6115	0
	1027230	0	56	-4.82402	1	1	22.3165	2	7195.83	0	2	298.254	2	82.9811	3	14.2347	0	14.2347	0	14.2347	0	14.2347	0	14.2347	0
	1027273	0	60	-4.64653	1	0	35.2549	1	9543.4	0	2	385.909	4	100.407	4	12.3761	0	12.3761	0	12.3761	0	12.3761	0	12.3761	0
	1027298	0	41	0.964054	1	0	31.7706	1	7590.14	1	2	302.434	2	75.3657	3	13.3672	0	13.3672	0	13.3672	0	13.3672	0	13.3672	0
	1027319	1	61	0.482945	1	1	27.8201	1	9933.78	1	2	337.397	3	40.2152	2	12.4338	0	12.4338	0	12.4338	0	12.4338	0	11.709	1
	1027325	1	46	-5.38678	1	0	25.9568	NA	5266.08	1	1	223.768	1	66.2263	3	14.1688	0	14.1688	0	14.1688	0	14.1688	0	14.1688	0
	1027338	0	41	1.20883	2	0	23.125	NA	6444.35	1	2	294.349	2	101.558	4	13.0295	0	13.0295	0	13.0295	0	13.0295	0	13.0295	0
	1027356	0	50	-3.60302	1	1	21.3384	2	8935.01	0	2	315.344	3	48.0418	2	12.4255	0	12.4255	0	12.4255	0	12.4255	0	12.4255	0
	1027390	1	48	0.851179	1	0	25.2795	1	7709.88	0	2	274.5	2	43.8491	2	12.3871	0	12.3871	0	12.3871	0	12.3871	0	12.3871	0
	1027409	0	47	-4.94997	1	1	23.8741	1	7243.11	1	2	314.688	3	98.0014	4	13.9767	0	13.9767	0	13.9767	0	13.9767	0	13.9767	0
	1027526	1	67	-4.41875	1	0	29.423	2	6631.26	1	2	272.502	2	74.1195	3	12.7001	0	5.24914	1	12.7001	0	12.7001	0	12.7001	0
	1027544	1	62	-3.33969	1	0	27.8704	2	9943.31	0	2	425.862	5	128.395	5	13.2519	0	13.2519	0	13.2519	0	13.2519	0	13.2519	0
	1027558	0	67	-3.52593	2	0	36.4525	NA	6489.98	0	2	305.304	3	111.148	4	13.2958	0	13.2958	0	13.2958	0	13.2958	0	13.2958	0
	1027604	0	65	-3.46295	1	0	39.3438	2	6122.04	1	2	281.999	2	98.8504	4	13.5182	0	13.5182	0	13.5182	0	13.5182	0	12.4118	1
	1027618	1	53	4.8695	1	0	34.9423	1	15944.6	0	2	497.866	5	20.8626	1	12.5024	0	12.5024	0	12.5024	0	12.5024	0	9.07069	1
	1027639	0	64	3.81813	1	0	26.1923	1	7261.31	0	2	258.572	2	41.341	2	13.7378	0	13.7378	0	13.7378	0	13.7378	0	13.7378	0
	1027677	0	55	-2.99203	1	0	42.9448	NA	9486.46	2	2	374.776	4	90.9764	4	13.0927	0	13.0927	0	13.0927	0	13.0927	0	13.0927	0
	1027685	1	65	-3.83142	1	0	24.0352	NA	8642.13	0	2	292.204	2	33.6638	2	13.5456	0	13.5456	0	13.5456	0	13.5456	0	13.5456	0
	1027708	0	50	-2.06785	1	1	22.7615	2	10244.2	0	2	331.82	3	25.3511	1	14.5916	0	14.5916	0	14.5916	0	14.5916	0	14.5916	0
	1027715	0	54	1.5136	2	1	24.3734	NA	8278.72	1	2	319.079	3	71.4105	3	12.604	0	12.604	0	12.604	0	12.604	0	11.8655	1
	1027770	0	45	-5.47174	1	1	22.477	1	8100.98	0	2	322.358	3	80.0068	3	14.1332	0	14.1332	0	14.1332	0	14.1332	0	14.1332	0
	1027816	1	65	-3.88279	1	0	26.4715	1	10116.1	0	2	420.081	5	117.445	4	14.5971	0	14.5971	0	14.5971	0	14.5971	0	14.5971	0
	1027820	1	61	-3.78588	1	1	30.1518	NA	6393.73	1	2	250.534	1	59.2574	3	13.197	0	13.197	0	13.197	0	13.197	0	13.197	0
	1027833	0	56	5.54828	1	1	21.5176	2	8464.54	0	2	354.272	4	101.044	4	12.4777	0	12.4777	0	12.4777	0	12.4777	0	12.4777	0
	1027859	0	57	3.15525	1	0	32.5368	2	4613.46	0	2	158.911	1	20.8935	1	13.5264	0	13.5264	0	13.5264	0	13.5264	0	13.5264	0
	1027895	1	54	-2.96791	1	0	28.7612	2	11146.5	2	2	374.134	4	40.6733	2	14.3226	0	14.3226	0	14.3226	0	14.3226	0	14.3226	0
	1027900	0	56	-4.51529	1	1	26.5603	1	10453.1	1	2	467.333	5	154.614	5	13.7213	0	13.7213	0	13.7213	0	13.7213	0	13.7213	0
	1027922	0	65	-4.41364	1	0	27.2867	1	9611.7	0	2	374.478	4	86.9317	4	14.2567	0	14.2567	0	14.2567	0	14.2567	0	14.2567	0
	1027935	1	52	-1.93796	1	NA	32.2368	0	6363.82	0	2	262.186	2	71.8042	3	13.2464	0	13.2464	0	13.2464	0	13.2464	0	13.2464	0
	1028067	1	51	1.0908	1	1	25.3976	2	8560.3	0	2	289.998	2	33.9061	2	12.442	0	12.442	0	12.442	0	12.442	0	12.442	0
	1028080	0	65	-3.6157	1	0	30.2843	1	6365.28	0	2	361.889	4	171.464	5	14.372	0	14.372	0	14.372	0	14.372	0	14.372	0
	1028106	0	69	4.58136	1	NA	31.2394	2	11891	1	2	394.485	4	38.7515	2	13.2382	0	13.2382	0	13.2382	0	13.2382	0	5.69938	1
	1028131	1	58	-5.30906	1	1	18.5387	1	5482.5	0	2	314.33	3	150.314	5	13.2903	0	13.2903	0	13.2903	0	13.2903	0	13.2903	0
	1028140	0	48	0.00549935	2	1	44.6413	0	10875.5	0	2	472.198	5	146.844	5	12.5655	0	12.5655	0	12.5655	0	12.5655	0	12.5655	0
	1028157	0	67	2.75136	1	0	25.9445	0	4398.27	0	2	174.335	1	42.7551	2	12.6589	0	12.6589	0	12.6589	0	12.6589	0	12.6589	0
	1028179	0	46	-2.47633	1	0	22.4567	2	10647.5	1	2	426.608	5	108.074	4	12.3816	0	12.3816	0	12.3816	0	12.3816	0	8.83185	1
	1028188	0	64	-0.905519	1	1	22.367	2	7123.6	0	2	308.08	3	94.9687	4	12.4914	0	12.4914	0	12.4914	0	12.4914	0	12.4914	0
	1028207	0	60	-1.75151	1	0	27.8866	0	4561.32	0	2	211.07	1	74.6123	3	12.5573	0	12.5573	0	12.5573	0	12.5573	0	12.5573	0
	1028290	1	46	-3.55005	1	1	19.047	0	10376.2	0	2	330.644	3	20.2259	1	14.21	0	14.21	0	14.21	0	14.21	0	14.21	0
	1028330	1	49	-1.22828	1	1	24.2727	2	10519.5	0	2	544.358	5	229.654	5	14.1579	0	14.1579	0	14.1579	0	14.1579	0	14.1579	0
	1028349	1	68	-0.598242	2	0	34.5841	0	7993.78	1	2	303.346	3	64.202	3	14.4791	0	14.4791	0	14.4791	0	14.4791	0	14.4791	0
	1028364	0	66	-3.68404	1	0	29.5703	1	7678.26	1	2	224.63	1	-5.07496	1	14.8332	0	14.8332	0	14.8332	0	14.8332	0	14.8332	0
	1028433	0	43	-3.08123	1	0	31.7636	1	8092.73	2	2	330.978	3	88.8736	4	13.6005	0	13.6005	0	13.6005	0	13.6005	0	13.6005	0
	1028484	1	58	2.76196	2	0	30.5398	0	14656.6	1	2	319.857	3	-118.614	1	13.0103	0	13.0103	0	13.0103	0	13.0103	0	13.0103	0
	1028521	1	65	6.62469	1	1	32.0782	0	16156.4	0	2	494.156	5	10.8157	1	13.9684	0	13.9684	0	13.9684	0	13.9684	0	13.9684	0
	1028539	0	65	-2.33359	1	0	22.1855	2	2718.9	0	2	173.345	1	92.0056	4	12.442	0	12.442	0	12.442	0	12.442	0	12.442	0
	1028550	0	63	0.443641	1	NA	30.3019	2	5554.1	0	2	251.464	1	85.306	3	13.4441	0	13.4441	0	13.4441	0	13.4441	0	13.4441	0
	1028577	1	55	1.54513	1	1	20.3957	0	5885.67	2	2	157.079	1	-18.9983	1	13.4496	0	13.4496	0	13.4496	0	13.4496	0	13.4496	0
	1028610	1	64	-1.24839	1	1	21.9935	1	8767.71	0	2	367.002	4	104.705	4	14.8469	0	14.8469	0	14.8469	0	14.8469	0	14.8469	0
	1028626	0	42	8.02993	1	0	22.0279	1	7012.88	0	0	278.878	2	69.0794	3	14.6108	0	14.6108	0	14.6108	0	3.44544	1	14.6108	0
	1028632	1	48	1.78792	1	0	24.5743	2	8271.11	1	2	280.046	2	32.6052	2	13.0185	0	13.0185	0	13.0185	0	13.0185	0	13.0185	0
	1028687	1	51	0.761093	1	1	26.5595	0	8590.5	0	2	401.377	5	144.382	5	12.8071	0	12.8071	0	12.8071	0	12.8071	0	12.8071	0
	1028717	1	51	-1.28579	1	1	33.9506	NA	7723.48	0	2	259.131	2	28.0732	2	14.0096	0	14.0096	0	14.0096	0	14.0096	0	14.0096	0
	1028722	0	55	5.42648	1	1	19.8728	0	4738.77	1	2	199.088	1	57.3216	2	14.1688	0	14.1688	0	14.1688	0	14.1688	0	14.1688	0
	1028746	0	59	4.60705	1	1	28.8281	2	13210.3	1	2	391.721	4	-3.482	1	13.0021	0	13.0021	0	13.0021	0	13.0021	0	13.0021	0
	1028793	0	66	0.749508	1	0	27.5468	2	3988.39	1	2	151.709	1	32.3912	2	12.766	0	12.766	0	12.766	0	12.766	0	12.766	0
	1028834	0	65	-2.89253	1	1	23.9521	1	10486.4	0	2	328.197	3	14.4817	1	14.1524	0	14.1524	0	14.1524	0	14.1524	0	14.1524	0
	1028845	1	56	-0.7727	1	1	23.5262	1	9625.55	0	2	408.251	5	120.29	4	12.5436	0	12.5436	0	12.5436	0	12.5436	0	12.5436	0
	1028852	0	58	-2.80719	1	1	19.2594	2	9182.98	1	2	308.119	3	33.398	2	13.7296	0	13.7296	0	13.7296	0	13.7296	0	13.7296	0
	1028897	1	60	-1.50087	1	0	31.0563	1	5025.98	0	2	249.692	1	99.3334	4	12.9828	0	12.9828	0	12.9828	0	12.9828	0	12.1592	1
	1028929	0	59	-2.04612	1	0	43.5109	0	8741.7	0	2	288.784	2	27.2647	2	12.3844	0	12.3844	0	12.3844	0	12.3844	0	12.3844	0
	1028970	0	61	-2.09175	1	0	28.2088	1	6100.99	0	2	310.746	3	128.227	5	12.3679	0	12.3679	0	12.3679	0	12.3679	0	12.3679	0
	1028994	0	59	0.842487	1	1	23.4282	0	8642.92	2	2	359.644	4	101.08	4	12.7907	0	12.7907	0	12.7907	0	12.7907	0	12.7907	0
	1029002	0	56	-2.23231	1	1	26.779	1	8848.21	1	2	337.824	3	73.1185	3	13.0268	0	13.0268	0	13.0268	0	13.0268	0	13.0268	0
	1029033	1	46	-3.02374	1	0	25.1742	0	7444.65	0	2	297.798	2	75.0824	3	13.0542	0	13.0542	0	13.0542	0	13.0542	0	13.0542	0
	1029047	0	59	-2.73994	2	0	22.6072	NA	5993.13	0	2	283.101	2	103.808	4	12.8236	0	12.8236	0	12.8236	0	12.8236	0	12.8236	0
	1029071	1	68	-3.37524	1	0	30.3498	2	13093.8	0	2	361.946	4	-29.7708	1	13.8284	0	13.8284	0	13.8284	0	13.8284	0	13.8284	0
	1029084	0	64	-1.55298	1	0	22.9624	2	6948.68	0	2	408.717	5	200.838	5	14.2375	0	14.2375	0	14.2375	0	14.2375	0	8.25257	1
	1029095	1	59	0.321933	1	NA	22.2975	2	11072.1	1	2	592.422	5	261.186	5	12.9801	0	12.9801	0	12.9801	0	12.9801	0	12.9801	0
	1029110	0	50	-4.22446	1	0	40.4149	NA	8275.91	0	2	321.713	3	74.1286	3	13.3233	0	13.3233	0	13.3233	0	13.3233	0	13.3233	0
	1029169	0	55	-4.44287	1	1	25.2703	2	5372.06	1	2	221.917	1	61.2051	3	12.5793	0	12.5793	0	12.5793	0	12.5793	0	1.17776	1
	1029175	0	56	-2.10368	1	0	25.3966	1	6580.04	0	2	192.49	1	-4.3603	1	12.3953	0	12.3953	0	12.3953	0	12.3953	0	12.3953	0
	1029187	1	62	-3.82741	1	0	25.2434	1	5392.27	1	2	256.403	1	95.0864	4	13.9657	0	13.9657	0	13.9657	0	13.9657	0	13.9657	0
	1029237	1	55	-3.85339	1	1	33.1016	1	13201.4	0	0	347.974	4	-46.9627	1	12.9115	0	12.9115	0	12.9115	0	12.9115	0	12.9115	0
	1029266	0	53	2.98413	1	NA	30.5895	2	4635.25	1	2	175.892	1	37.2226	2	14.6932	0	14.6932	0	14.6932	0	14.6932	0	14.6932	0
	1029270	1	64	-4.20035	1	0	26.067	1	11533.1	0	2	471.596	5	126.568	5	12.9334	0	12.0988	1	12.9334	0	12.9334	0	12.9334	0
	1029282	1	67	-3.75557	1	1	28.4874	2	11728.6	0	2	345.482	3	-5.39505	1	14.3747	0	14.3747	0	14.3747	0	14.3747	0	14.3747	0
	1029334	0	55	-1.97259	1	0	24.5409	NA	7399.87	1	2	319.373	3	97.9959	4	14.0288	0	14.0288	0	14.0288	0	14.0288	0	14.0288	0
	1029397	1	52	-3.261	1	1	25.8927	2	6924.93	0	2	277.122	2	69.9539	3	13.4194	0	13.4194	0	13.4194	0	13.4194	0	13.4194	0
	1029424	0	48	0.512286	1	0	31.7345	NA	12249.7	0	2	326.491	3	-39.9744	1	12.5216	0	12.5216	0	12.5216	0	12.5216	0	12.5216	0
	1029436	0	60	-4.60375	2	0	27.2536	1	4295.55	1	2	196.689	1	68.1821	3	12.3157	0	12.3157	0	12.3157	0	12.3157	0	12.3157	0
	1029448	0	46	-0.254697	1	0	29.4839	2	6741.23	1	2	289.813	2	88.1406	4	12.8044	0	12.8044	0	12.8044	0	12.8044	0	12.8044	0
	1029467	1	57	5.21391	1	0	24.4178	2	7996.05	0	2	250.2	1	10.988	1	13.0927	0	13.0927	0	13.0927	0	13.0927	0	13.0927	0
	1029480	0	47	-6.05459	1	1	21.6762	1	7900.19	1	2	343.341	3	106.997	4	14.7289	0	14.7289	0	14.7289	0	14.7289	0	14.7289	0
	1029522	1	44	-3.76504	1	1	32.4004	2	10269.8	1	2	335.899	3	28.6648	2	14.9952	0	14.9952	0	14.9952	0	14.9952	0	14.9952	0
	1029546	0	64	-2.72003	1	0	24.3261	2	7947.82	0	2	327.016	3	89.2468	4	12.4283	0	12.4283	0	12.4283	0	12.4283	0	12.4283	0
	1029561	1	44	-0.0975625	1	1	27.1475	NA	10788.5	0	2	480.997	5	158.243	5	13.9382	0	13.9382	0	13.9382	0	13.9382	0	13.9382	0
	1029593	0	61	6.55848	1	0	40.2453	0	13221.3	1	2	316.592	3	-78.9401	1	14.696	0	14.696	0	14.696	0	14.696	0	14.696	0
	1029606	1	56	-2.91412	1	0	28.7912	1	8527.41	1	2	315.423	3	60.3146	3	13.9327	0	13.9327	0	13.9327	0	13.9327	0	13.9327	0
	1029614	1	58	-4.60499	1	0	33.0881	2	10404.1	0	2	394.523	4	83.2706	3	13.0075	0	13.0075	0	13.0075	0	13.0075	0	13.0075	0
	1029657	0	41	3.43898	1	0	24.9925	0	5982.05	1	2	220.022	1	41.061	2	14.0261	0	14.0261	0	14.0261	0	14.0261	0	14.0261	0
	1029679	1	58	2.43896	1	0	24.6839	0	9412.33	2	2	372.219	4	90.6373	4	13.5566	0	13.5566	0	13.5566	0	13.5566	0	13.5566	0
	1029692	1	48	-3.42581	1	1	26.8225	2	10417.1	0	2	356.746	4	45.1044	2	14.501	0	14.501	0	14.501	0	14.501	0	14.501	0
	1029718	1	45	1.34663	1	1	28.2575	2	12079	0	2	391.8	4	30.4403	2	14.2018	0	14.2018	0	14.2018	0	14.2018	0	9.99863	1
	1029762	0	45	-1.58632	1	1	20.3665	1	7397.77	1	2	216.832	1	-4.48159	1	13.3095	0	13.3095	0	13.3095	0	13.3095	0	8.24708	1
	1029777	0	48	4.28015	1	0	28.4874	1	9044.25	1	2	254.035	1	-16.5351	1	13.7735	0	13.7735	0	13.7735	0	13.7735	0	13.7735	0
	1029812	0	60	-6.20734	1	0	19.4217	1	7301.7	0	2	337.745	3	119.305	4	14.7783	0	14.7783	0	14.7783	0	14.7783	0	14.7783	0
	1029849	1	62	-2.70832	1	0	28.858	NA	10136.3	1	2	336.726	3	33.4851	2	14.7756	0	14.7756	0	14.7756	0	14.7756	0	14.7756	0
	1029886	0	45	0.481992	1	1	32.3232	0	6152.18	0	2	185.249	1	1.1986	1	12.4969	0	12.4969	0	12.4969	0	12.4969	0	12.4969	0
	1029956	1	67	-2.74951	1	0	24.4541	2	8450.4	0	2	343.118	3	90.314	4	13.9053	0	13.9053	0	13.9053	0	13.9053	0	13.9053	0
	1029963	0	44	-2.64499	2	1	21.7046	2	9592.54	1	2	314.144	3	27.1704	2	13.3507	0	13.3507	0	13.3507	0	13.3507	0	13.3507	0
	1029974	1	49	2.93992	1	0	26.3361	1	9019.87	0	0	245.716	1	-24.1249	1	14.7701	0	14.7701	0	14.7701	0	14.7701	0	14.7701	0
	1030015	0	52	-4.40947	1	0	41.7353	0	8209.42	0	2	408.671	5	163.075	5	12.5106	0	12.5106	0	12.5106	0	12.5106	0	12.5106	0
	1030037	1	55	-3.17612	1	0	23.7616	2	9408.97	1	2	472.495	5	191.014	5	13.0817	0	13.0817	0	13.0817	0	13.0817	0	13.0817	0
	1030041	1	67	-2.66911	1	0	26.7158	2	7554	0	2	249.216	1	23.2284	1	13.4276	0	13.4276	0	13.4276	0	13.4276	0	13.4276	0
	1030066	0	44	-2.85811	1	0	23.6115	2	7094.23	0	2	277.854	2	65.621	3	13.2217	0	13.2217	0	13.2217	0	13.2217	0	13.2217	0
	1030094	0	57	-2.9436	1	0	37.329	1	9009.89	0	2	453.836	5	184.294	5	12.7714	0	12.7714	0	12.7714	0	12.7714	0	12.7714	0
	1030138	0	68	2.31402	2	NA	38.5547	1	4669.16	1	2	146.394	1	6.71011	1	12.8428	0	12.8428	0	12.8428	0	12.8428	0	12.8428	0
	1030174	1	66	-2.03361	1	0	25.8403	1	8508.08	0	2	280.171	2	25.6413	1	13.1366	0	13.1366	0	13.1366	0	13.1366	0	13.1366	0
	1030240	0	43	4.80214	1	1	20.3826	1	7319.76	0	2	277.709	2	58.7296	3	13.208	0	13.208	0	13.208	0	13.208	0	13.208	0
	1030310	0	47	3.45514	1	1	30.1838	2	7420.29	1	2	237.159	1	15.1715	1	13.3946	0	13.3946	0	13.3946	0	13.3946	0	13.3946	0
	1030326	1	66	-4.3698	1	1	30.1514	2	9214.74	0	2	413.007	5	137.336	5	12.6781	0	12.6781	0	12.6781	0	12.6781	0	12.6781	0
	1030332	1	61	2.63028	1	0	29.0533	2	6902.3	0	2	214.032	1	7.54103	1	13.2272	0	13.2272	0	13.2272	0	13.2272	0	13.2272	0
	1030391	0	58	1.79933	1	0	28.9205	1	3653.1	0	2	115.057	1	5.76985	1	13.3864	0	13.3864	0	13.3864	0	13.3864	0	13.3864	0
	1030400	0	46	-1.79014	1	1	24.7165	NA	7119.85	0	1	312.798	3	99.7991	4	14.0178	0	14.0178	0	14.0178	0	14.0178	0	14.0178	0
	1030417	0	67	1.53406	1	0	28.8761	NA	13185.9	1	2	439.298	5	44.825	2	12.9389	0	12.9389	0	12.9389	0	12.9389	0	12.9389	0
	1030435	0	61	-3.3069	1	1	21.6358	1	8806.74	0	2	328.194	3	64.729	3	13.4056	0	13.4056	0	13.4056	0	13.4056	0	12.1428	1
	1030454	1	63	-1.97505	1	0	30.8165	1	8829.22	0	2	307.221	3	43.0837	2	13.5758	0	13.5758	0	13.5758	0	13.5758	0	13.5758	0
	1030560	1	64	2.66132	1	0	30.3871	0	8511.58	1	1	388.927	4	134.292	5	14.0947	0	14.0947	0	14.0947	0	14.0947	0	14.0947	0
	1030597	0	50	0.188298	1	0	23.6996	NA	10222.9	0	2	322.916	3	17.0846	1	12.9499	0	12.9499	0	12.9499	0	12.9499	0	12.9499	0
	1030605	0	51	-5.05448	1	0	35.1203	1	7438.35	1	2	349.14	4	126.612	5	14.3116	0	14.3116	0	14.3116	0	14.3116	0	14.3116	0
	1030627	1	61	-4.46967	1	0	25.2792	2	7755.48	1	2	359.216	4	127.201	5	13.9574	0	13.9574	0	13.9574	0	13.9574	0	13.9574	0
	1030630	1	62	4.63813	1	0	29.7967	1	9277.85	1	2	292.55	2	14.9916	1	15.5251	0	15.5251	0	15.5251	0	15.5251	0	5.67193	1
	1030649	0	59	3.84152	1	0	26.2828	1	5856.09	1	2	216.251	1	41.0592	2	12.9774	0	12.9774	0	12.9774	0	12.9774	0	12.9774	0
	1030651	1	67	-1.42717	1	0	29.2901	1	11237.4	0	2	447.533	5	111.351	4	14.6905	0	14.6905	0	14.6905	0	14.6905	0	14.6905	0
	1030673	1	67	-2.68794	1	1	24.0832	1	6483.72	0	2	203.774	1	9.80573	1	14.7509	0	14.7509	0	14.7509	0	14.7509	0	14.7509	0
	1030686	0	58	-4.90657	1	0	42.475	NA	10450.3	0	2	415.873	5	103.239	4	14.4379	0	14.4379	0	14.4379	0	14.4379	0	7.49485	1
	1030698	1	41	-0.992	1	0	30.3103	NA	15186	0	1	529.97	5	75.6629	3	12.5353	0	12.5353	0	12.5353	0	12.5353	0	12.5353	0
	1030702	0	40	-4.17355	1	1	19.8522	NA	8844.17	0	2	292.356	2	27.7714	2	12.5491	0	12.5491	0	12.5491	0	12.5491	0	12.5491	0
	1030716	0	57	-0.812454	1	1	18.6843	2	5517.62	0	2	199.202	1	34.1353	2	12.5793	0	12.5793	0	12.5793	0	12.5793	0	12.5793	0
	1030720	0	48	-0.691564	1	1	33.7601	2	8704	0	2	369.368	4	108.977	4	13.3699	0	13.3699	0	13.3699	0	13.3699	0	13.3699	0
	1030733	1	45	-1.15644	1	0	26.8519	2	11365.8	1	2	415.526	5	75.5036	3	13.057	0	13.057	0	13.057	0	13.057	0	13.057	0
	1030747	1	41	-0.172692	1	1	27.3115	0	9134.21	1	2	284.838	2	11.5764	1	13.2546	0	13.2546	0	13.2546	0	13.2546	0	13.2546	0
	1030784	1	65	-2.48696	1	0	22.3094	0	8501.1	1	2	264.93	2	10.6091	1	13.4578	0	13.4578	0	13.4578	0	13.4578	0	13.4578	0
	1030818	0	62	-1.67491	1	0	23.1858	1	9099.5	0	0	316.272	3	44.0488	2	14.545	0	14.545	0	14.545	0	14.545	0	14.545	0
	1030843	1	44	-2.58604	1	1	23.1525	2	11594.6	0	2	377.399	4	30.5317	2	13.3068	0	13.3068	0	13.3068	0	13.3068	0	13.3068	0
	1030877	1	52	-2.01122	1	1	31.1744	0	10538.6	1	2	490.516	5	175.239	5	12.9224	0	12.9224	0	12.9224	0	12.9224	0	12.9224	0
	1030885	0	51	1.16458	1	1	30.2697	1	5957.51	1	2	236.337	1	58.1102	2	14.836	0	14.836	0	14.836	0	14.836	0	14.836	0
	1030896	0	66	-3.86805	1	1	24.8828	1	7382.36	0	2	380.394	4	159.541	5	13.9712	0	13.9712	0	13.9712	0	13.9712	0	13.9712	0
	1030924	0	49	-3.26599	1	1	26.3515	2	7896.51	0	2	366.934	4	130.7	5	12.4804	0	12.4804	0	12.4804	0	12.4804	0	12.4804	0
	1030955	0	65	2.09456	1	0	16.5889	2	6342.47	1	2	256.632	1	66.8889	3	12.7714	0	12.7714	0	12.7714	0	12.7714	0	12.7714	0
	1031002	1	56	-1.16619	2	1	26.0816	2	8752.58	0	2	385.132	4	123.287	5	15.3329	0	15.3329	0	15.3329	0	15.3329	0	15.3329	0
	1031016	1	69	-5.15631	1	1	31.1942	1	8109.1	0	2	386.944	4	144.35	5	12.6754	0	12.6754	0	12.6754	0	12.6754	0	6.66301	1
	1031020	1	66	-4.45019	1	0	28.1202	1	10399.6	2	2	392.921	4	81.8021	3	13.0295	0	13.0295	0	13.0295	0	13.0295	0	13.0295	0
	1031059	0	55	-3.21401	1	0	23.5673	2	7716.1	0	2	308.154	3	77.3167	3	13.6253	0	13.6253	0	13.6253	0	13.6253	0	13.6253	0
	1031068	1	64	1.61589	1	0	30.2992	0	9937.75	1	2	360.647	4	63.3461	3	12.6259	0	12.6259	0	12.6259	0	12.6259	0	12.6259	0
	1031071	0	44	-0.989033	1	0	21.8676	1	8519.12	1	2	276.8	2	21.9396	1	12.5353	0	12.5353	0	12.5353	0	12.5353	0	5.8696	1
	1031084	0	43	-1.25679	1	0	21.6041	1	6353.01	0	2	188.94	1	-1.11841	1	12.9828	0	12.9828	0	12.9828	0	12.9828	0	12.9828	0
	1031095	0	63	1.29045	1	1	24.2699	2	9884.05	0	2	457.776	5	162.082	5	13.2409	0	13.2409	0	13.2409	0	13.2409	0	13.2409	0
	1031132	0	54	-3.28	1	1	20.0439	1	6251.94	0	2	260.487	2	73.4524	3	15.1874	0	15.1874	0	15.1874	0	15.1874	0	15.1874	0
	1031144	1	59	-4.13737	1	0	29.7067	NA	9154.94	0	2	342.642	3	68.76	3	14.9321	0	14.9321	0	14.9321	0	14.9321	0	2.58339	1
	1031158	1	46	4.31308	1	0	24.4975	2	4187.1	0	2	128.771	1	3.50855	1	12.8126	0	12.8126	0	12.8126	0	12.8126	0	12.8126	0
	1031169	0	54	-2.91431	1	0	36.7345	0	11996.5	1	2	357.553	4	-1.33762	1	14.372	0	14.372	0	14.372	0	14.372	0	14.372	0
	1031253	1	69	-5.92328	1	1	30.1414	1	9217.27	1	2	367.672	4	91.9257	4	13.7351	0	13.7351	0	13.7351	0	13.7351	0	13.7351	0
	1031266	1	60	-3.25329	1	1	28.9338	1	5596.01	0	2	242.512	1	75.1002	3	13.9876	0	13.9876	0	13.9876	0	13.9876	0	13.9876	0
	1031270	0	66	-1.96548	1	0	28.2284	2	8874.03	1	2	339.309	3	73.8311	3	13.2656	0	13.2656	0	13.2656	0	13.2656	0	13.2656	0
	1031294	1	43	1.40181	2	1	24.4182	2	5305.57	2	2	264.059	2	105.336	4	12.9801	0	12.9801	0	12.9801	0	12.9801	0	12.9801	0
	1031328	0	64	1.78525	1	NA	27.7441	NA	8323.59	2	0	268.275	2	19.2642	1	12.5491	0	12.5491	0	12.5491	0	12.5491	0	12.5491	0
	1031334	0	56	-3.87083	1	0	27.0182	1	12243.8	1	2	379.582	4	13.2927	1	13.2848	0	13.2848	0	13.2848	0	13.2848	0	13.2848	0
	1031360	0	58	-4.7297	1	1	24.2439	2	8262.8	1	2	351.026	4	103.834	4	14.2073	0	14.2073	0	14.2073	0	14.2073	0	14.2073	0
	1031397	0	45	0.851804	2	1	22.2727	0	8211.42	0	2	264.746	2	19.091	1	14.7316	0	14.7316	0	14.7316	0	14.7316	0	14.7316	0
	1031401	0	44	-5.39402	1	1	18.4693	2	9092.88	1	2	323.208	3	51.1833	2	12.3487	0	12.3487	0	12.3487	0	12.3487	0	12.3487	0
	1031436	0	48	0.231127	1	0	27.4316	1	8308.46	2	2	279.632	2	31.0741	2	15.0226	0	15.0226	0	15.0226	0	15.0226	0	11.6047	1
	1031448	1	68	-2.13137	1	0	25.3919	2	9682.41	0	2	443.383	5	153.721	5	13.1064	0	13.1064	0	13.1064	0	13.1064	0	13.1064	0
	1031499	0	55	-2.73688	1	1	26.0634	1	7863.55	0	2	393.753	4	158.505	5	12.5765	0	12.5765	0	12.5765	0	12.5765	0	8.79067	1
	1031546	0	64	1.25751	1	0	27.9421	1	9065.74	0	2	402.764	5	131.551	5	13.4386	0	13.4386	0	13.4386	0	13.4386	0	13.4386	0
	1031561	0	66	0.980626	1	1	23.3787	NA	10414.2	0	2	412.529	5	100.975	4	12.3953	0	12.3953	0	12.3953	0	12.3953	0	12.3953	0
	1031593	1	62	-1.99364	1	0	27.4145	NA	7932.96	1	2	189.616	1	-47.7086	1	12.7714	0	12.7714	0	12.7714	0	12.7714	0	12.7714	0
	1031606	1	50	-3.57148	1	0	27.6064	2	9617.45	0	2	333.327	3	45.6083	2	15.1819	0	15.1819	0	15.1819	0	15.1819	0	15.1819	0
	1031623	1	52	-5.36991	1	1	24.5307	1	9411.1	1	2	425.212	5	143.667	5	14.2539	0	14.2539	0	14.2539	0	14.2539	0	14.2539	0
	1031665	0	65	-0.951619	1	0	30.9441	NA	4522.43	0	1	187.074	1	51.7797	2	14.6301	0	14.6301	0	14.6301	0	14.6301	0	1.81194	1
	1031688	1	49	-3.1133	1	1	25.6749	1	10048.6	0	2	421.002	5	120.385	5	13.8312	0	13.8312	0	13.8312	0	13.8312	0	4.86479	1
	1031739	1	57	-3.05955	1	0	31.3574	2	9754.77	0	2	347.843	4	56.017	2	13.7323	0	13.7323	0	13.7323	0	13.7323	0	13.7323	0
	1031762	1	52	2.34872	1	1	20.8756	NA	13643.4	1	2	499.593	5	91.4333	4	12.4969	0	12.4969	0	12.4969	0	12.4969	0	12.4969	0
	1031805	1	60	-3.32432	1	0	27.5913	NA	13284.4	1	2	466.565	5	69.1472	3	13.0158	0	13.0158	0	13.0158	0	13.0158	0	13.0158	0
	1031812	1	61	-0.105138	1	1	26.8148	1	12694	1	2	461.175	5	81.4171	3	13.7955	0	13.7955	0	13.7955	0	13.7955	0	13.7955	0
	1031830	0	66	1.94578	1	0	24.4494	NA	7374.48	1	2	315.449	3	94.8324	4	14.6218	0	14.6218	0	14.6218	0	14.6218	0	13.8614	1
	1031849	1	65	-2.80802	1	0	31.7413	1	7966.75	1	2	292.729	2	54.394	2	12.4804	0	12.4804	0	12.4804	0	12.4804	0	7.3768	1
	1031864	1	59	-4.16695	1	0	27.1115	1	7039	1	2	291.142	2	80.5611	3	13.8284	0	13.8284	0	13.8284	0	13.8284	0	13.8284	0
	1031925	0	53	-2.6191	1	0	25.7484	0	10751.1	0	2	445.192	5	123.558	5	12.7742	0	12.7742	0	12.7742	0	12.7742	0	12.7742	0
	1031963	1	47	2.04671	1	1	27.7447	2	11841.7	1	2	648.229	5	293.969	5	12.3624	0	12.3624	0	12.3624	0	12.3624	0	12.3624	0
	1031974	0	67	-3.69278	1	NA	24.1198	NA	5483.66	1	0	220.671	1	56.6204	2	13.1393	0	13.1393	0	13.1393	0	13.1393	0	13.1393	0
	1032026	1	68	-5.1322	1	1	25.9661	2	10145.2	1	2	409.098	5	105.589	4	13.2684	0	13.2684	0	13.2684	0	13.2684	0	13.2684	0
	1032075	0	61	-4.57696	1	NA	22.5312	2	6397.87	0	2	246.622	1	55.2215	2	14.059	0	14.059	0	14.059	0	14.059	0	14.059	0
	1032091	1	68	0.468733	1	0	30.2992	1	7866.81	0	2	344.146	3	108.8	4	12.4091	0	12.4091	0	12.4091	0	12.4091	0	6.31709	1
	1032133	0	52	-3.25329	1	0	22.0604	NA	6175.07	0	2	230.617	1	45.8819	2	14.0728	0	14.0728	0	14.0728	0	14.0728	0	14.0728	0
	1032168	1	60	0.381511	1	0	42.1551	0	14104.2	1	2	572.732	5	150.787	5	13.2409	0	13.2409	0	13.2409	0	13.2409	0	13.2409	0
	1032171	1	56	-2.68597	1	1	38.9589	2	11515.5	1	2	402.965	5	58.4636	2	14.1908	0	14.1908	0	14.1908	0	14.1908	0	9.2464	1
	1032228	0	45	-1.29667	1	0	27.577	1	9722.42	1	2	342.19	3	51.3319	2	14.0343	0	14.0343	0	14.0343	0	14.0343	0	14.0343	0
	1032252	0	56	-2.79328	1	0	26.8186	2	10225	0	2	377.416	4	71.5221	3	13.4798	0	13.4798	0	13.4798	0	13.4798	0	13.4798	0
	1032276	0	66	-3.37256	1	0	25.9354	2	8779.34	0	2	339.533	3	76.8878	3	13.2711	0	13.2711	0	13.2711	0	13.2711	0	13.2711	0
	1032283	0	59	-0.446065	2	0	28.8281	0	6505.77	1	2	240.756	1	46.1277	2	12.7412	0	12.7412	0	12.7412	0	12.7412	0	12.7412	0
	1032297	1	55	-3.24132	1	NA	25.3496	2	13048.4	1	2	539.306	5	148.947	5	13.4221	0	13.4221	0	13.4221	0	13.4221	0	13.4221	0
	1032382	0	57	-3.95336	1	0	28.2697	2	5564.85	0	2	276.76	2	110.281	4	14.5642	0	14.5642	0	14.5642	0	14.5642	0	14.5642	0
	1032451	0	60	-3.702	1	1	25.7583	1	8098.01	0	2	368.133	4	125.871	5	12.442	0	12.442	0	12.442	0	12.442	0	12.442	0
	1032486	0	61	-3.95254	1	0	18.8688	0	7385.03	1	2	334.199	3	113.266	4	13.2546	0	13.2546	0	13.2546	0	13.2546	0	13.2546	0
	1032506	0	64	-3.87751	1	0	23.8657	1	8321.06	1	2	414.538	5	165.603	5	13.6829	0	13.6829	0	13.6829	0	13.6829	0	0.392588	1
	1032514	0	66	-3.79704	1	0	19.6417	2	10884	1	2	322.786	3	-2.82122	1	13.5621	0	13.5621	0	13.5621	0	13.5621	0	13.5621	0
	1032531	0	44	-2.42815	1	0	26.9395	2	7753.8	1	2	288.499	2	56.5342	2	12.8044	0	12.8044	0	12.8044	0	12.8044	0	12.8044	0
	1032579	1	61	-0.937859	1	1	28.1214	2	15405.9	1	2	438.423	5	-22.4647	1	13.1036	0	13.1036	0	13.1036	0	13.1036	0	13.1036	0
	1032588	1	51	2.46269	1	NA	26.4248	2	6976.92	1	2	257.958	2	49.2344	2	12.7358	0	12.7358	0	12.7358	0	12.7358	0	12.7358	0
	1032600	0	59	0.835457	1	1	22.3126	0	7333.57	0	0	428.323	5	208.93	5	12.7275	0	12.7275	0	12.7275	0	12.7275	0	12.7275	0
	1032617	1	42	1.15222	2	1	23.7772	1	5595.95	1	2	242.588	1	75.178	3	12.9966	0	12.9966	0	12.9966	0	12.9966	0	12.9966	0
	1032646	1	68	-0.857283	1	NA	26.5397	NA	11310.4	1	2	417.738	5	79.3729	3	12.4695	0	12.4695	0	12.4695	0	12.4695	0	12.4695	0
	1032654	1	62	1.10164	1	1	22.4397	0	10613.5	1	2	325.017	3	7.50114	1	14.0837	0	14.0837	0	14.0837	0	14.0837	0	14.0837	0
	1032678	1	50	-2.02892	1	1	38.4148	0	11127.4	2	2	427.038	5	94.1476	4	12.8236	0	12.8236	0	12.8236	0	12.8236	0	12.8236	0
	1032689	1	56	-0.961013	1	1	23.9693	2	9748.34	0	2	395.788	4	104.154	4	14.3171	0	14.3171	0	14.3171	0	14.3171	0	14.3171	0
	1032707	0	59	-1.48569	1	0	25.5178	1	6757.02	0	2	218.881	1	16.7363	1	13.2464	0	13.2464	0	13.2464	0	13.2464	0	13.2464	0
	1032719	0	45	-5.88443	1	0	32.6254	NA	4976.34	0	2	230.943	1	82.0693	3	14.2018	0	14.2018	0	14.2018	0	14.2018	0	14.2018	0
	1032756	0	59	-2.33146	1	0	23.067	2	9350.38	0	2	388.89	4	109.162	4	13.3095	0	13.3095	0	13.3095	0	13.3095	0	13.3095	0
	1032774	0	52	-5.0518	1	0	31.3852	0	10977.9	0	2	457.911	5	129.492	5	14.3885	0	14.3885	0	14.3885	0	14.3885	0	14.3885	0
	1032790	1	69	-1.78824	1	0	26.1125	2	7974.07	0	2	336.562	3	98.0075	4	13.768	0	13.768	0	13.768	0	13.768	0	13.768	0
	1032801	0	50	-0.741074	1	1	26.196	0	5927.23	0	2	275.752	2	98.4315	4	12.8346	0	12.8346	0	12.8346	0	12.8346	0	12.8346	0
	1032848	0	42	2.3747	1	0	32.2425	2	8431.28	0	2	231.933	1	-20.2995	1	12.4612	0	12.4612	0	12.4612	0	12.4612	0	12.4612	0
	1032867	0	65	2.30648	1	0	25.2442	0	10639.2	0	0	436.797	5	118.512	4	13.2382	0	13.2382	0	13.2382	0	13.2382	0	13.2382	0
	1032904	0	48	-2.91163	1	0	20.9979	NA	6697.1	1	2	280.381	2	80.0287	3	12.5738	0	12.5738	0	12.5738	0	12.5738	0	12.5738	0
	1032939	0	52	4.81519	1	0	39.0016	2	9936.55	2	2	365.762	4	68.4971	3	13.164	0	13.164	0	13.164	0	13.164	0	13.164	0
	1032962	1	41	-2.0676	1	1	22.2521	2	10663.8	1	2	477.4	5	158.378	5	13.0844	0	13.0844	0	13.0844	0	13.0844	0	13.0844	0
	1033030	0	53	0.724916	1	1	26.2231	0	5797.76	0	2	219.319	1	45.8713	2	14.5999	0	14.5999	0	14.5999	0	14.5999	0	14.5999	0
	1033049	1	62	-2.0287	1	1	28.0967	2	8628.81	0	2	434.148	5	176.006	5	14.0096	0	14.0096	0	14.0096	0	14.0096	0	14.0096	0
	1033064	0	59	-0.18471	1	NA	26.4781	NA	4280.48	0	2	131.302	1	3.24597	1	13.2189	0	13.2189	0	13.2189	0	13.2189	0	13.2189	0
	1033073	1	48	-2.62497	1	1	NA	0	8115.31	0	2	246.688	1	3.90857	1	12.6507	0	12.6507	0	12.6507	0	12.6507	0	12.6507	0
	1033086	0	47	0.923773	1	0	28.9726	NA	11321.2	1	2	314.796	3	-23.8919	1	13.7708	0	13.7708	0	13.7708	0	13.7708	0	13.7708	0
	1033098	0	45	0.201217	1	0	22.4197	2	7295.99	1	2	360.632	4	142.363	5	13.7955	0	13.7955	0	13.7955	0	13.7955	0	13.7955	0
	1033117	1	47	-2.28574	1	0	27.4972	2	5054.31	0	2	185.922	1	34.7159	2	14.7865	0	14.7865	0	14.7865	0	14.7865	0	14.7865	0
	1033122	1	45	2.89934	1	1	27.0239	2	11568	1	2	456.579	5	110.508	4	14.2375	0	14.2375	0	14.2375	0	14.2375	0	14.2375	0
	1033161	1	60	3.40766	1	0	27.7447	2	10529.8	0	2	372.951	4	57.9386	2	12.5216	0	12.5216	0	12.5216	0	12.5216	0	12.5216	0
	1033193	1	49	0.930382	1	0	40.0044	0	10910	1	2	336.055	3	9.66866	1	14.1359	0	14.1359	0	14.1359	0	14.1359	0	14.1359	0
	1033204	0	48	-4.91111	1	0	21.9516	2	12469.5	0	2	432.043	5	59.0008	3	13.9629	0	13.9629	0	13.9629	0	13.9629	0	13.9629	0
	1033221	1	58	-0.9349	1	1	26.6537	NA	8254.75	0	2	456.404	5	209.453	5	12.5216	0	12.5216	0	12.5216	0	12.5216	0	12.5216	0
	1033285	1	67	-0.769203	1	0	21.9429	2	15286.6	0	0	808.061	5	350.743	5	12.442	0	12.442	0	12.442	0	12.442	0	12.442	0
	1033324	0	55	-0.182547	1	0	22.5451	1	7412.9	0	2	324.503	3	102.737	4	13.0432	0	13.0432	0	13.0432	0	13.0432	0	13.0432	0
	1033399	1	62	-2.85283	1	0	22.4632	2	10919.5	1	2	528.483	5	201.813	5	14.2183	0	14.2183	0	14.2183	0	14.2183	0	14.2183	0
	1033426	1	61	-2.60882	1	1	23.9683	NA	11351.2	0	2	341.086	3	1.49836	1	14.3912	0	14.3912	0	14.3912	0	14.3912	0	14.3912	0
	1033444	0	58	-2.49113	1	1	27.2705	2	9468.18	0	2	438.877	5	155.624	5	14.0151	0	14.0151	0	14.0151	0	14.0151	0	14.0151	0
	1033458	0	62	-4.64653	1	0	29.7913	1	8059.41	0	2	241.233	1	0.125455	1	13.65	0	13.65	0	13.65	0	13.65	0	13.65	0
	1033487	0	40	-0.248936	1	1	34.8439	1	12108.5	1	2	411.837	5	49.5978	2	12.3514	0	12.3514	0	12.3514	0	12.3514	0	12.3514	0
	1033507	0	43	-5.1054	1	1	22.6203	1	4032.98	1	2	119.951	1	-0.700749	1	14.1441	0	14.1441	0	14.1441	0	14.1441	0	14.1441	0
	1033538	0	49	1.48823	1	0	36.4183	1	9237.05	1	2	378.182	4	101.844	4	12.3569	0	12.3569	0	12.3569	0	12.3569	0	12.3569	0
	1033542	0	53	-2.53849	1	1	19.4964	1	8043.13	1	2	289.24	2	48.6195	2	15.3054	0	15.3054	0	15.3054	0	15.3054	0	15.3054	0
	1033574	0	59	-5.30906	1	NA	23.6719	2	8079.84	0	2	348.555	4	106.836	4	12.3459	0	12.3459	0	12.3459	0	12.3459	0	12.3459	0
	1033581	1	62	5.37634	1	1	28.1571	1	7484.68	0	2	324.805	3	100.891	4	13.7872	0	13.7872	0	13.7872	0	13.7872	0	13.7872	0
	1033590	1	44	0.821861	1	1	24.9257	2	8818.45	1	2	325.402	3	61.5868	3	13.1778	0	13.1778	0	13.1778	0	13.1778	0	13.1778	0
	1033647	0	41	-3.75282	1	0	25.5843	2	4184.72	0	2	189.409	1	64.2174	3	13.8037	0	13.8037	0	13.8037	0	13.8037	0	13.8037	0
	1033671	1	67	-4.29012	1	NA	29.3839	1	3511.51	2	2	138.681	1	33.6297	2	12.3706	0	12.3706	0	12.3706	0	12.3706	0	12.3706	0
	1033714	1	53	-2.03042	1	0	26.8678	1	5909.87	1	2	157.851	1	-18.9508	1	13.4084	0	13.4084	0	13.4084	0	13.4084	0	13.4084	0
	1033765	0	51	4.99291	1	0	18.5441	2	6190.52	0	2	155.677	1	-29.5202	1	13.0377	0	13.0377	0	13.0377	0	13.0377	0	13.0377	0
	1033779	0	43	-3.59695	1	1	27.2329	2	4535.69	1	2	259.833	2	124.142	5	12.442	0	12.442	0	12.442	0	12.442	0	12.442	0
	1033853	1	63	-2.04346	1	0	29.8256	1	11681.6	1	2	497.766	5	148.296	5	12.5271	0	12.5271	0	12.5271	0	12.5271	0	12.3953	1
	1033882	0	43	-2.22907	1	1	23.0889	1	9573.11	0	2	381.046	4	94.6539	4	14.0782	0	14.0782	0	14.0782	0	14.0782	0	14.0782	0
	1033928	1	51	-2.08983	1	0	28.897	2	9220.87	2	2	284.208	2	8.35389	1	12.5683	0	12.5683	0	12.5683	0	12.5683	0	12.5683	0
	1033952	0	56	7.90554	1	NA	33.1571	NA	10005.1	2	0	303.705	3	4.38965	1	12.604	0	5.45504	1	12.604	0	12.604	0	11.9533	1
	1033976	1	63	-5.04297	1	NA	24.3384	2	6086.75	1	2	264.872	2	82.7786	3	12.5079	0	12.5079	0	12.5079	0	12.5079	0	8.04393	1
	1033983	0	55	-3.68593	1	1	22.4059	1	8166.43	1	2	229.481	1	-14.8282	1	12.9636	0	6.64104	1	12.9636	0	12.9636	0	12.9636	0
	1034007	0	68	-5.062	1	NA	26.3439	0	4813.85	0	2	290.539	2	146.527	5	12.9115	0	12.9115	0	12.9115	0	12.9115	0	4.49691	1
	1034038	0	55	-2.72271	2	0	40.2734	0	10921.9	0	2	250.374	1	-76.3684	1	13.499	0	13.499	0	13.499	0	13.499	0	10.5395	1
	1034081	1	56	-1.24418	1	1	26.6548	0	8506.47	0	2	274.773	2	20.2911	1	12.4228	0	12.4228	0	12.4228	0	12.4228	0	12.4228	0
	1034108	0	61	-2.57145	1	1	22.1403	1	11156.8	2	2	345.322	3	11.5521	1	13.639	0	13.639	0	13.639	0	13.639	0	4.1757	1
	1034115	0	62	-4.79928	1	NA	24.4603	NA	7001.54	1	2	320.744	3	111.284	4	12.4447	0	12.4447	0	12.4447	0	12.4447	0	9.21071	1
	1034291	1	50	-4.8334	1	1	28.8466	2	16078.5	2	2	380.236	4	-100.772	1	14.0178	0	14.0178	0	14.0178	0	14.0178	0	14.0178	0
	1034388	0	67	-0.296221	1	NA	33.6254	NA	5264.55	0	2	243.579	1	86.0833	4	14.1002	0	14.1002	0	14.1002	0	14.1002	0	14.1002	0
	1034392	0	62	-0.227334	1	1	28.2699	2	12101.6	0	2	544.978	5	182.944	5	12.9499	0	12.9499	0	12.9499	0	12.9499	0	12.4942	1
	1034404	1	46	-1.80524	1	1	21.5251	2	11942.2	0	2	421.68	5	64.4126	3	15.3054	0	15.3054	0	15.3054	0	15.3054	0	15.3054	0
	1034439	1	57	-3.31289	1	0	31.3449	NA	12929.9	1	2	499.75	5	112.935	4	12.6589	0	12.6589	0	12.6589	0	12.6589	0	12.6589	0
	1034443	0	47	0.199166	1	1	20.4664	2	8122.99	1	2	380.667	4	137.657	5	13.304	0	13.304	0	13.304	0	13.304	0	13.304	0
	1034462	1	41	0.630194	2	1	24.3163	1	6565.99	0	2	236.287	1	39.857	2	14.6877	0	14.6877	0	14.6877	0	14.6877	0	1.93548	1
	1034477	1	65	-0.069554	1	1	26.9138	1	8406.64	0	2	399.692	4	148.197	5	14.1414	0	14.1414	0	14.1414	0	14.1414	0	14.1414	0
	1034496	0	50	-4.39446	1	1	24.2653	2	10537.4	1	2	406.027	5	90.7872	4	14.3747	0	14.3747	0	14.3747	0	14.3747	0	4.48593	1
	1034512	1	60	4.35322	2	1	31.349	1	8316.37	0	2	278.351	2	29.5567	2	12.3871	0	12.3871	0	12.3871	0	12.3871	0	12.3871	0
	1034530	1	64	-3.09268	1	0	30.3579	0	9223.85	1	2	346.7	4	70.7563	3	14.7014	0	14.7014	0	14.7014	0	14.7014	0	8.92793	1
	1034628	1	60	2.7934	1	0	32.4838	2	13059.1	1	1	407.011	5	16.3313	1	13.337	0	13.337	0	13.337	0	13.337	0	12.3706	1
	1034676	0	60	-3.7756	1	1	25.3516	1	7069.87	1	2	380.141	4	168.637	5	12.733	0	12.733	0	12.733	0	12.733	0	12.733	0
	1034697	1	67	-3.07383	1	1	21.9119	1	9391.93	1	2	432.346	5	151.375	5	12.9581	0	12.9581	0	12.9581	0	12.9581	0	12.9581	0
	1034755	1	47	0.440961	1	0	25.2073	2	7202.69	1	2	373.182	4	157.704	5	12.9966	0	12.9966	0	12.9966	0	12.9966	0	12.9966	0
	1034772	0	49	-2.56282	1	0	31.2724	1	6536.24	1	2	247.382	1	51.842	2	13.4798	0	13.4798	0	13.4798	0	13.4798	0	13.4798	0
	1034835	0	58	-3.13004	1	0	27.9172	1	7523.55	0	2	281.996	2	56.9194	2	13.0679	0	13.0679	0	13.0679	0	13.0679	0	13.0679	0
	1034861	0	55	-4.65859	1	0	20.7385	1	8632.58	0	2	376.136	4	117.881	4	12.3898	0	12.3898	0	12.3898	0	12.3898	0	12.3898	0
	1034902	0	65	1.87182	1	0	33.2748	1	7083.28	1	2	409.785	5	197.88	5	14.4983	0	14.4983	0	14.4983	0	14.4983	0	14.4983	0
	1034916	1	63	-3.2183	1	NA	31.5747	1	6907.05	1	2	295.784	2	89.1508	4	12.7742	0	12.7742	0	12.7742	0	12.7742	0	12.7742	0
	1034959	0	60	-3.57871	1	0	20.9625	2	9099.03	1	2	335.638	3	63.4288	3	14.2073	0	14.2073	0	9.2162	1	14.2073	0	14.2073	0
	1034984	1	60	4.624	1	NA	25.0461	1	8891.92	2	2	349.546	4	83.5329	3	13.2519	0	13.2519	0	13.2519	0	13.2519	0	13.2519	0
	1035013	0	51	0.0231676	1	0	22.6897	2	8010.6	1	2	290.969	2	51.321	2	14.534	0	14.534	0	14.534	0	14.534	0	14.534	0
	1035024	0	62	-3.77505	1	0	26.3841	1	7644.73	0	2	280.244	2	51.5421	2	12.3679	0	12.3679	0	12.3679	0	12.3679	0	12.3679	0
	1035055	1	43	-0.130288	1	1	23.5646	2	5622.93	0	2	237.184	1	68.9665	3	13.8531	0	13.8531	0	13.8531	0	13.8531	0	13.8531	0
	1035067	0	54	-1.16983	1	1	24.4261	NA	5521.65	1	2	235.947	1	70.7598	3	14.6026	0	14.6026	0	14.6026	0	14.6026	0	14.6026	0
	1035140	0	70	0.972615	1	1	25.5463	1	5906.09	0	2	290.885	2	114.197	4	13.7186	0	13.7186	0	13.7186	0	13.7186	0	13.7186	0
	1035165	0	60	-3.47233	1	0	20.5499	NA	10542.3	1	2	455.835	5	140.449	5	13.0268	0	13.0268	0	13.0268	0	13.0268	0	13.0268	0
	1035207	1	67	-4.03108	1	0	25.2801	NA	13599.9	1	2	509.724	5	102.867	4	12.6314	0	12.6314	0	12.6314	0	12.6314	0	12.6314	0
	1035225	1	53	-2.6182	1	1	24.9925	0	6043.99	0	2	280.162	2	99.3483	4	15.3109	0	15.3109	0	15.3109	0	15.3109	0	15.3109	0
	1035238	0	60	6.55628	1	NA	37.5603	2	7157.65	1	2	292.823	2	78.6929	3	14.4653	0	14.4653	0	14.4653	0	14.4653	0	14.4653	0
	1035256	0	48	-1.44605	1	0	22.5451	1	6938.67	0	2	305.071	3	97.4918	4	13.315	0	13.315	0	13.315	0	13.315	0	13.315	0
	1035290	1	63	-2.92769	1	0	23.5636	1	9843.02	1	1	440.455	5	145.988	5	12.4255	0	12.4255	0	12.4255	0	12.4255	0	12.4255	0
	1035312	0	53	-1.01514	1	NA	32.6803	NA	4614.15	1	2	280.895	2	142.857	5	12.906	0	12.906	0	12.906	0	12.906	0	12.906	0
	1035386	1	48	-1.75624	1	0	35.0527	0	13060.8	0	2	627.836	5	237.105	5	13.2189	0	13.2189	0	13.2189	0	13.2189	0	13.2189	0
	1035398	0	58	-3.73146	1	0	31.4491	1	8755.54	1	2	354.553	4	92.6198	4	12.5765	0	12.5765	0	12.5765	0	12.5765	0	12.5765	0
	1035471	1	52	-4.1562	1	NA	24.7707	NA	9257.35	0	2	337.111	3	60.1655	3	14.383	0	14.383	0	14.383	0	14.383	0	14.383	0
	1035518	1	57	-2.476	1	0	23.7196	2	6335.65	0	2	252.577	1	63.0379	3	14.4626	0	14.4626	0	14.4626	0	14.4626	0	14.4626	0
	1035521	0	57	-3.52192	1	0	24.7717	0	7216.23	2	2	322.734	3	106.852	4	13.304	0	13.304	0	13.304	0	13.304	0	13.304	0
	1035550	0	45	-2.41958	1	0	22.9158	1	9027.83	0	2	347.11	4	77.0311	3	12.6891	0	12.6891	0	12.6891	0	12.6891	0	12.6891	0
	1035562	0	51	-1.84997	2	1	NA	1	5339.98	1	2	208.058	1	48.3057	2	12.4804	0	12.4804	0	12.4804	0	12.4804	0	12.4804	0
	1035585	0	65	-3.97934	1	1	24.427	NA	10209	0	2	403.318	5	97.9027	4	13.5072	0	13.5072	0	13.5072	0	13.5072	0	13.5072	0
	1035626	1	53	2.00204	1	1	21.7335	2	11324.2	1	2	491.521	5	152.744	5	14.674	0	14.674	0	14.674	0	14.674	0	1.87783	1
	1035632	0	54	-3.97266	1	1	23.9081	NA	7856.15	0	2	299.737	2	64.7105	3	12.431	0	12.431	0	12.431	0	12.431	0	7.44544	1
	1035658	0	49	-0.0864031	1	1	27.0475	1	6513.02	1	2	333.202	3	138.357	5	12.5051	0	12.5051	0	12.5051	0	12.5051	0	12.5051	0
	1035669	1	64	-3.29752	1	0	31.1073	2	8373.83	1	2	370.082	4	119.568	4	13.0075	0	13.0075	0	13.0075	0	13.0075	0	2.07824	1
	1035717	0	61	1.70043	1	NA	28.9022	2	6092.09	0	2	213.238	1	30.986	2	14.4598	0	14.4598	0	14.4598	0	14.4598	0	14.4598	0
	1035761	1	59	-2.52061	1	0	31.4632	1	8275.09	1	2	303.145	2	55.5851	2	12.3816	0	12.3816	0	12.3816	0	12.3816	0	12.3816	0
	1035789	1	59	-4.44287	1	1	25.6757	NA	8769.57	1	2	367.587	4	105.234	4	14.3638	0	14.3638	0	14.3638	0	14.3638	0	14.3638	0
	1035809	0	54	-1.97197	1	1	23.0617	NA	6536.78	0	2	225.153	1	29.5969	2	12.9087	0	12.9087	0	12.9087	0	12.9087	0	12.9087	0
	1035845	0	60	3.83099	1	1	29.4118	1	8664.84	1	2	387.248	4	128.028	5	13.6445	0	13.6445	0	13.6445	0	13.6445	0	13.6445	0
	1035883	0	52	0.638138	1	NA	27.9224	NA	6837.92	2	2	287.082	2	82.5174	3	13.952	0	13.952	0	13.952	0	13.952	0	13.952	0
	1035915	1	69	-2.11554	1	0	31.5721	2	6693.81	1	2	228.657	1	28.4029	2	12.5436	0	12.5436	0	12.5436	0	12.5436	0	12.5436	0
	1035929	0	61	NA	1	NA	30.9007	NA	7831.88	1	2	309.829	3	75.5283	3	14.4296	0	14.4296	0	14.4296	0	14.4296	0	14.4296	0
	1035953	0	44	2.14336	1	0	29.5306	1	5491.47	2	2	296.495	2	132.211	5	13.9465	0	13.9465	0	13.9465	0	13.9465	0	13.9465	0
	1036000	1	50	2.70458	1	0	28.2727	1	11384.7	2	2	430.748	5	90.1602	4	12.4447	0	12.4447	0	12.4447	0	12.4447	0	12.4447	0
	1036022	0	50	-1.98337	1	0	35.0797	0	6681.93	0	0	378.986	4	179.088	5	14.21	0	14.21	0	14.21	0	14.21	0	14.21	0
	1036046	1	57	-3.87028	1	0	30.9716	1	7569.34	1	2	313.334	3	86.8872	4	12.3844	0	12.3844	0	12.3844	0	12.3844	0	10.9815	1
	1036054	0	65	-4.26064	2	NA	31.5721	NA	4834.72	0	2	281.358	2	136.721	5	13.2162	0	13.2162	0	13.2162	0	13.2162	0	13.2162	0
	1036093	0	62	-2.53575	1	1	38.4874	1	8341.46	0	2	387.755	4	138.21	5	12.6616	0	12.6616	0	12.6616	0	12.6616	0	12.6616	0
	1036105	0	61	-4.44081	1	0	32.0817	NA	4695.8	0	2	239.25	1	98.7686	4	12.9224	0	12.9224	0	12.9224	0	12.9224	0	12.9224	0
	1036127	0	61	-3.36291	1	0	32.212	NA	9367.41	1	2	343.186	3	62.948	3	15.2011	0	15.2011	0	15.2011	0	15.2011	0	15.2011	0
	1036130	0	50	1.42044	2	0	25.1088	1	12411.1	1	2	419.749	5	48.4561	2	12.7028	0	12.7028	0	12.7028	0	12.7028	0	12.7028	0
	1036201	1	53	7.72548	2	NA	32.0091	NA	3503.15	0	2	90.3354	1	-14.4658	1	12.3459	0	12.3459	0	12.3459	0	12.3459	0	12.3459	0
	1036224	0	48	4.07644	1	1	27.6249	1	7708.34	1	2	312.251	3	81.6463	3	12.5244	0	12.5244	0	12.5244	0	12.5244	0	12.5244	0
	1036236	1	59	-1.83175	1	0	29.1289	NA	10783.2	2	2	372.635	4	50.041	2	13.4084	0	13.4084	0	13.4084	0	13.4084	0	13.4084	0
	1036248	0	42	-2.58265	1	0	20.4045	2	5141.47	2	2	142.397	1	-11.4166	1	14.6767	0	14.6767	0	14.6767	0	14.6767	0	14.6767	0
	1036299	0	42	2.56559	1	0	21.0727	2	6239.48	0	1	358.767	4	172.104	5	13.7406	0	13.7406	0	13.7406	0	13.7406	0	13.7406	0
	1036415	1	41	-1.71786	1	1	24.6648	1	11490.5	0	2	430.623	5	86.871	4	13.3919	0	13.3919	0	13.3919	0	13.3919	0	13.3919	0
	1036441	0	55	-2.08523	1	1	26.0162	1	8388.94	0	2	264.285	2	13.319	1	12.9417	0	12.9417	0	12.9417	0	12.9417	0	12.9417	0
	1036466	0	50	-3.79302	1	0	23.4484	1	9806.71	0	2	303.745	3	10.3651	1	12.9444	0	12.9444	0	12.9444	0	12.9444	0	12.9444	0
	1036520	1	50	-3.77024	1	0	24.8158	1	7714.81	0	2	242.576	1	11.7774	1	13.606	0	13.606	0	13.606	0	13.606	0	13.606	0
	1036559	1	57	-1.99485	1	1	24.4875	2	12120.4	1	2	434.815	5	72.2173	3	14.9266	0	14.9266	0	14.9266	0	14.9266	0	14.9266	0
	1036571	0	46	-4.12263	1	1	34.798	2	6440.77	0	2	250.793	1	58.1091	2	13.1338	0	13.1338	0	13.1338	0	13.1338	0	13.1338	0
	1036595	1	70	-3.59613	1	0	21.5882	1	12386.8	1	2	593.601	5	223.036	5	13.7213	0	13.7213	0	13.7213	0	13.7213	0	13.7213	0
	1036638	0	54	-3.90155	1	0	24.1147	2	4986.19	0	2	228.63	1	79.4611	3	13.046	0	13.046	0	13.046	0	13.046	0	13.046	0
	1036674	0	54	-4.43758	1	0	22.913	2	3559.57	0	2	154.346	1	47.8569	2	13.1338	0	13.1338	0	13.1338	0	13.1338	0	13.1338	0
	1036709	0	49	-5.87505	1	1	24.1009	1	7814.47	0	2	346.854	4	113.074	4	13.5786	0	13.5786	0	13.5786	0	13.5786	0	13.5786	0
	1036728	0	44	-4.94997	1	0	22.8937	1	5181.82	2	2	176.55	1	21.5292	1	14.4379	0	14.4379	0	14.4379	0	14.4379	0	14.4379	0
	1036745	0	48	4.20901	1	0	27.3078	2	5441.33	0	2	257.789	2	95.0047	4	13.5676	0	13.5676	0	13.5676	0	13.5676	0	13.5676	0
	1036760	0	58	3.1929	2	0	28.0468	1	8592.29	0	2	298.385	2	41.3362	2	12.766	0	12.766	0	12.766	0	12.766	0	12.766	0
	1036783	1	41	0.365987	1	1	24.7555	2	10561.2	1	2	503.362	5	187.411	5	13.1613	0	13.1613	0	13.1613	0	13.1613	0	13.1613	0
	1036832	0	46	-2.75952	1	1	21.0812	1	6935.92	0	2	225.96	1	18.4628	1	12.6891	0	12.6891	0	12.6891	0	12.6891	0	12.6891	0
	1036844	0	60	-3.62375	1	0	20.6868	2	6125.98	0	2	242.769	1	59.5025	3	12.7769	0	12.7769	0	12.7769	0	12.7769	0	12.7769	0
	1036875	0	58	2.75665	1	1	29.5752	2	7943.91	0	2	341.517	3	103.865	4	14.4571	0	14.4571	0	14.4571	0	14.4571	0	14.4571	0
	1036891	1	49	-4.15943	1	NA	27.0853	0	12162.8	2	2	311.665	3	-52.2007	1	13.7982	0	13.7982	0	13.7982	0	13.7982	0	13.7982	0
	1036906	1	60	-2.14	1	1	20.484	0	8675.56	1	2	334.618	3	75.0775	3	14.059	0	14.059	0	14.059	0	14.059	0	14.059	0
	1036923	1	49	6.21902	1	0	24.5089	2	9777.99	0	2	281.415	2	-11.1061	1	13.9272	0	13.9272	0	13.9272	0	13.9272	0	13.9272	0
	1036965	0	53	-3.08589	1	0	23.8922	0	5378.67	0	2	257.822	2	96.9122	4	13.9767	0	13.9767	0	13.9767	0	13.9767	0	13.9767	0
	1037021	1	45	-4.65921	1	1	27.4122	NA	7368.74	1	2	266.057	2	45.6112	2	14.4983	0	14.4983	0	14.4983	0	14.4983	0	14.4983	0
	1037077	1	57	-4.82886	1	1	30.43	0	9492.43	0	2	294.116	2	10.1376	1	14.6218	0	14.6218	0	14.6218	0	14.6218	0	14.6218	0
	1037085	1	45	3.55437	2	1	23.8706	2	5715.91	2	2	243.711	1	72.7123	3	13.93	0	13.93	0	13.93	0	13.93	0	13.93	0
	1037145	1	62	-5.05448	1	1	21.6617	NA	8172.22	0	2	324.351	3	79.869	3	12.9389	0	12.9389	0	12.9389	0	12.9389	0	12.9389	0
	1037152	1	60	-4.55676	1	0	19.2744	NA	7630.34	0	2	285.074	2	56.8026	2	13.7461	0	13.7461	0	13.7461	0	13.7461	0	13.7461	0
	1037160	0	57	-0.979044	1	0	23.1834	2	6458.44	0	2	274.999	2	81.7864	3	13.4496	0	13.4496	0	13.4496	0	13.4496	0	13.4496	0
	1037202	1	50	1.16799	1	1	22.3282	1	11501.4	1	2	466.667	5	122.588	5	12.5079	0	12.5079	0	12.5079	0	12.5079	0	12.5079	0
	1037233	0	61	1.06596	1	0	34.8379	2	6392.38	1	2	261.979	2	70.7428	3	13.7186	0	13.7186	0	13.7186	0	13.7186	0	13.7186	0
	1037259	0	50	-2.3036	1	0	24.6505	1	8564.65	2	2	290.342	2	34.12	2	13.0185	0	13.0185	0	13.0185	0	13.0185	0	13.0185	0
	1037268	0	68	0.748545	1	0	20.217	NA	8178.91	2	2	265.964	2	21.281	1	14.4653	0	14.4653	0	14.4653	0	14.4653	0	14.4653	0
	1037295	1	49	-3.06239	1	1	27.5652	1	13936.4	2	2	485.792	5	68.8668	3	14.3061	0	14.3061	0	14.3061	0	14.3061	0	14.3061	0
	1037300	0	42	2.73839	1	0	28.1826	1	10286.8	0	0	650.394	5	342.651	5	12.5655	0	12.5655	0	12.5655	0	12.5655	0	12.5655	0
	1037322	0	67	4.57283	1	NA	33.3879	0	9946.26	1	2	345.755	4	48.1999	2	13.2958	0	13.2958	0	13.2958	0	13.2958	0	13.2958	0
	1037354	1	49	-2.11328	1	0	24.7644	2	8223.36	0	2	306.327	3	60.3147	3	13.5429	0	13.5429	0	13.5429	0	13.5429	0	13.5429	0
	1037378	0	68	1.70496	1	1	22.5608	1	9416.21	1	2	376.641	4	94.943	4	13.1531	0	12.0631	1	13.1531	0	13.1531	0	12.1373	1
	1037393	1	60	3.47184	2	1	26.7498	1	8128.9	0	2	345.825	4	102.638	4	13.1256	0	13.1256	0	13.1256	0	13.1256	0	13.1256	0
	1037419	0	46	1.23928	1	1	26.5585	1	7922.39	2	2	291.026	2	54.0173	2	12.9801	0	12.9801	0	12.9801	0	12.9801	0	12.9801	0
	1037463	0	63	-0.0265464	1	0	19.304	2	9681.73	0	2	472.461	5	182.82	5	12.4695	0	12.4695	0	12.4695	0	12.4695	0	12.4695	0
	1037481	1	61	-3.48893	1	0	21.8517	1	6908.31	0	2	196.946	1	-9.72492	1	12.9636	0	12.9636	0	12.9636	0	12.9636	0	12.9636	0
	1037501	1	49	1.86951	1	0	25.1781	0	9130.48	0	2	282.771	2	9.62103	1	12.4722	0	12.4722	0	12.4722	0	12.4722	0	12.4722	0
	1037567	1	63	5.04153	1	0	24.7405	1	7735.53	0	2	349.694	4	118.276	4	13.466	0	13.466	0	13.466	0	13.466	0	3.51407	1
	1037599	1	51	-3.5774	1	0	23.6735	2	8316.78	0	2	440.526	5	191.719	5	13.0652	0	13.0652	0	13.0652	0	13.0652	0	13.0652	0
	1037666	0	50	-1.86266	1	0	26.3236	NA	4469.74	0	0	210.18	1	76.462	3	13.5182	0	13.5182	0	13.5182	0	13.5182	0	13.5182	0
	1037670	1	40	-4.11057	1	1	22.8838	2	8546.7	0	1	474.64	5	218.955	5	15.3905	0	15.3905	0	15.3905	0	15.3905	0	15.3905	0
	1037705	0	56	-4.54202	1	1	23.734	2	6865.31	0	2	338.388	3	133.003	5	12.3349	0	12.3349	0	12.3349	0	12.3349	0	12.3349	0
	1037730	0	62	-2.99203	1	0	26.3439	2	5029.89	0	2	293.392	2	142.916	5	12.5024	0	6.16609	1	12.5024	0	12.5024	0	12.5024	0
	1037786	0	41	-1.16015	1	1	29.5081	1	8249.01	1	2	260.601	2	13.8209	1	13.7515	0	13.7515	0	13.7515	0	13.7515	0	13.7515	0
	1037798	0	45	-6.00368	1	1	25.8215	2	9970.07	1	2	409.738	5	111.471	4	13.4825	0	13.4825	0	13.4825	0	13.4825	0	13.4825	0
	1037814	1	68	-3.60631	1	1	22.1691	NA	8403.22	1	2	382.011	4	130.618	5	12.5106	0	12.5106	0	12.5106	0	12.5106	0	12.5106	0
	1037823	0	56	-4.90174	1	0	23.1096	1	7523.95	1	2	313.622	3	88.5334	4	14.1002	0	14.1002	0	14.1002	0	14.1002	0	14.1002	0
	1037831	1	64	-3.01354	1	0	27.2338	1	8747.94	1	1	301.426	2	39.7201	2	14.7563	0	14.7563	0	14.7563	0	14.7563	0	14.7563	0
	1037888	0	53	-1.704	2	1	27.76	2	9435.13	0	2	324.039	3	41.775	2	12.3844	0	12.3844	0	12.3844	0	12.3844	0	12.3844	0
	1037944	0	47	-3.74165	1	1	25.8044	NA	7784.24	0	2	333.846	3	100.971	4	14.0975	0	14.0975	0	14.0975	0	14.0975	0	14.0975	0
	1037958	1	47	-1.88795	1	1	18.9686	1	9170.38	0	2	302.502	2	28.1589	2	13.4413	0	13.4413	0	13.4413	0	13.4413	0	13.4413	0
	1037969	1	50	2.34751	1	1	27.1416	1	8378.27	0	2	391.792	4	141.145	5	13.4441	0	13.4441	0	13.4441	0	13.4441	0	13.4441	0
	1037987	0	45	-2.4583	1	1	26.3101	NA	6699.97	0	2	313.752	3	113.314	4	13.6829	0	13.6829	0	13.6829	0	13.6829	0	13.6829	0
	1038011	0	62	2.15184	1	1	22.3945	1	9256.37	1	2	375.729	4	98.813	4	12.9307	0	12.9307	0	12.9307	0	12.9307	0	12.9307	0
	1038028	1	67	-4.71951	1	1	28.0863	1	9016.28	0	0	335.914	3	66.1808	3	13.0405	0	13.0405	0	13.0405	0	13.0405	0	13.0405	0
	1038034	1	48	-0.829854	1	1	28.1994	1	12401.5	1	2	487.615	5	116.608	4	12.5546	0	12.5546	0	12.5546	0	12.5546	0	12.5546	0
	1038060	0	59	1.86142	1	0	23.2617	1	12184.3	1	2	406.445	5	41.9361	2	13.0954	0	13.0954	0	13.0954	0	13.0954	0	13.0954	0
	1038097	1	60	-1.16723	1	1	30.1007	1	9364.72	1	2	312.868	3	32.7104	2	13.3562	0	13.3562	0	13.3562	0	13.3562	0	7.94235	1
	1038104	1	62	-4.44169	1	0	24.8706	0	10708.4	1	2	463.916	5	143.56	5	12.9334	0	12.9334	0	12.9334	0	12.9334	0	1.18325	1
	1038118	0	52	0.380901	1	1	19.9806	2	6570.37	0	2	253.719	1	57.1584	2	12.9252	0	12.9252	0	12.9252	0	12.9252	0	12.9252	0
	1038139	1	69	-3.28278	1	0	25.7997	1	9242.98	1	2	328.863	3	52.3469	2	14.4653	0	14.4653	0	14.4653	0	14.4653	0	14.4653	0
	1038177	1	69	1.09916	1	NA	30.7072	2	10412.4	1	2	274.956	2	-36.5442	1	12.3294	0	12.3294	0	12.3294	0	12.3294	0	12.3294	0
	1038185	1	50	-2.07174	1	1	25.9942	0	8876.58	1	2	310.575	3	45.0212	2	14.4681	0	14.4681	0	14.4681	0	14.4681	0	5.13658	1
	1038200	0	54	-2.19177	1	0	26.7755	0	11171.4	0	2	697.236	5	363.029	5	12.6397	0	12.6397	0	12.6397	0	12.6397	0	12.6397	0
	1038302	0	60	-4.2459	1	0	23.1214	2	7159.06	0	2	273.759	2	59.5864	3	15.1132	0	15.1132	0	15.1132	0	15.1132	0	15.1132	0
	1038347	0	60	-0.766687	1	1	28.6288	2	7698.04	1	2	243.474	1	13.1773	1	12.5408	0	12.5408	0	12.5408	0	12.5408	0	2.29238	1
	1038359	0	66	-2.51525	1	0	32.367	1	9431.01	0	2	305.589	3	23.4483	1	14.0096	0	14.0096	0	14.0096	0	14.0096	0	14.0096	0
	1038368	0	52	1.58338	1	1	21.4112	2	12349.3	2	2	398.46	4	29.0149	2	12.9774	0	12.9774	0	12.9774	0	12.9774	0	12.9774	0
	1038414	1	53	3.1048	1	0	25.0272	2	5597.03	2	1	224.383	1	56.9407	2	12.8264	0	12.8264	0	12.8264	0	12.8264	0	12.8264	0
	1038431	0	50	-1.63515	1	1	25.0138	2	6756.04	0	2	260.053	2	57.9369	2	15.1242	0	15.1242	0	15.1242	0	15.1242	0	15.1242	0
	1038440	0	48	-2.22978	2	0	26.7818	2	8306.96	0	2	406.16	5	157.647	5	13.348	0	13.348	0	13.348	0	13.348	0	13.348	0
	1038457	1	41	-2.89931	2	0	25.9121	1	9466.86	0	2	402.336	5	119.123	4	13.1174	0	13.1174	0	13.1174	0	13.1174	0	13.1174	0
	1038488	0	61	-3.60364	1	0	25.9791	1	7896.14	0	2	280.519	2	44.2955	2	14.1002	0	14.1002	0	14.1002	0	14.1002	0	14.1002	0
	1038508	1	55	0.583824	1	0	29.1954	1	11050.9	1	2	421.697	5	91.0952	4	13.3699	0	13.3699	0	13.3699	0	13.3699	0	13.3699	0
	1038529	1	62	-5.27021	1	NA	27.3275	1	8352.8	0	2	478.147	5	228.262	5	12.9334	0	12.9334	0	12.9334	0	12.9334	0	12.9334	0
	1038553	1	64	-1.18183	1	1	26.4346	1	3765.92	1	2	141.318	1	28.6557	2	12.5106	0	12.5106	0	12.5106	0	12.5106	0	12.5106	0
	1038570	0	57	-6.14169	2	1	21.5668	1	9589.02	0	2	439.775	5	152.907	5	14.0371	0	14.0371	0	14.0371	0	14.0371	0	14.0371	0
	1038594	1	60	-2.90289	1	0	23.9779	1	11694.5	0	2	391.646	4	41.7901	2	14.3171	0	14.3171	0	14.3171	0	14.3171	0	14.3171	0
	1038624	0	58	-3.44285	1	1	24.6152	NA	8071.01	0	2	372.644	4	131.189	5	15.1352	0	15.1352	0	15.1352	0	15.1352	0	15.1352	0
	1038636	1	60	-2.34977	1	1	26.0676	NA	9969.86	2	2	467.268	5	169.007	5	13.2766	0	13.2766	0	13.2766	0	13.2766	0	13.2766	0
	1038648	1	50	-2.46969	1	1	25.9938	1	10770.4	1	2	336.513	3	14.3042	1	12.582	0	12.582	0	12.582	0	12.582	0	12.582	0
	1038655	1	58	-3.94309	1	0	26.358	1	9530.46	2	2	378.848	4	93.7321	4	13.0185	0	13.0185	0	13.0185	0	13.0185	0	13.0185	0
	1038667	0	53	-5.31899	1	0	28.0957	1	7465.7	0	2	347.867	4	124.521	5	13.7598	0	13.7598	0	13.7598	0	13.7598	0	7.13521	1
	1038672	0	55	-0.7727	1	1	17.7298	1	7991.89	0	2	359.477	4	120.39	5	12.5436	0	12.5436	0	12.5436	0	12.5436	0	6.1908	1
	1038699	1	44	4.01671	1	0	32.3183	2	9180.82	0	2	363.101	4	88.4452	4	13.2162	0	13.2162	0	13.2162	0	13.2162	0	13.2162	0
	1038703	0	47	1.51238	1	1	39.2292	1	5059.29	2	2	222.538	1	71.1832	3	13.3892	0	13.3892	0	13.3892	0	13.3892	0	13.3892	0
	1038732	1	61	-0.738437	1	NA	22.8234	0	11923.5	1	0	323.002	3	-33.7045	1	13.7076	0	13.1531	1	13.7076	0	13.7076	0	13.7076	0
	1038744	1	67	-0.986486	1	NA	22.984	2	11294.8	0	2	423.47	5	85.5731	3	12.4804	0	12.4804	0	12.4804	0	12.4804	0	12.4804	0
	1038769	1	59	-3.98016	1	0	32.0332	1	5194.38	0	2	157.413	1	2.01662	1	13.65	0	13.65	0	13.65	0	13.65	0	13.65	0
	1038791	0	64	-4.20712	1	1	21.875	2	8988.23	0	2	312.094	3	43.2003	2	15.0803	0	15.0803	0	15.0803	0	15.0803	0	15.0803	0
	1038807	0	40	-3.02214	1	0	23.8706	NA	9419.24	0	2	286.388	2	4.5994	1	13.0021	0	13.0021	0	13.0021	0	13.0021	0	13.0021	0
	1038819	1	45	-3.62255	1	NA	24.8291	1	4506.6	0	2	106.751	1	-28.0697	1	13.2107	0	13.2107	0	13.2107	0	13.2107	0	13.2107	0
	1038863	0	53	-2.34013	1	0	21.8714	1	6813.7	0	2	242.983	1	39.1422	2	13.7461	0	13.7461	0	13.7461	0	13.7461	0	13.7461	0
	1038874	1	52	-2.26067	1	0	20.146	2	11196.4	0	2	358.257	4	23.3035	1	13.4825	0	13.4825	0	13.4825	0	13.4825	0	13.4825	0
	1038912	0	55	-2.64499	1	0	22.4743	1	7916.36	0	2	299.008	2	62.18	3	14.048	0	14.048	0	14.048	0	14.048	0	14.048	0
	1038930	1	53	-1.24239	1	1	25.0309	2	8430.59	0	2	370.297	4	118.085	4	12.5353	0	12.5353	0	12.5353	0	12.5353	0	12.5353	0
	1038986	1	49	0.34844	1	1	23.8408	2	7129.12	0	2	350.786	4	137.509	5	13.9327	0	13.9327	0	13.9327	0	13.9327	0	13.9327	0
	1039040	1	52	1.82043	1	0	25.9996	2	8309.56	0	2	376.661	4	128.07	5	13.93	0	13.93	0	13.93	0	13.93	0	13.93	0
	1039113	0	59	-2.16755	1	0	26.1713	2	9149.62	1	2	364.981	4	91.2588	4	14.092	0	14.092	0	14.092	0	14.092	0	14.092	0
	1039136	1	66	-3.05955	1	1	26.6981	2	9775.44	0	2	445.038	5	152.593	5	13.7351	0	13.7351	0	13.7351	0	13.7351	0	6.00137	1
	1039148	0	58	-1.35876	1	1	22.9297	1	9137.11	0	2	375.099	4	101.751	4	14.1798	0	14.1798	0	14.1798	0	14.1798	0	14.1798	0
	1039155	0	49	-2.3194	1	1	25.3069	1	7143.22	0	2	292.384	2	78.6851	3	14.1139	0	14.1139	0	14.1139	0	14.1139	0	14.1139	0
	1039167	0	62	-0.238872	1	0	29.683	2	3999.08	2	2	162.824	1	43.1864	2	14.5806	0	14.5806	0	14.5806	0	14.5806	0	14.5806	0
	1039230	1	67	-2.21243	1	0	23.0212	2	6812.23	0	2	269.916	2	66.1194	3	13.4276	0	13.4276	0	13.4276	0	13.4276	0	13.4276	0
	1039251	1	53	1.95187	1	0	29.1104	NA	10929.7	0	2	377.379	4	50.4031	2	14.6054	0	14.6054	0	14.6054	0	14.6054	0	14.6054	0
	1039264	0	63	6.96683	2	1	30.9581	1	10560.3	1	2	560.168	5	244.244	5	13.5045	0	13.5045	0	13.5045	0	13.5045	0	13.5045	0
	1039273	0	49	0.567673	1	1	24.7055	1	7513.53	1	1	351.397	4	126.62	5	13.1146	0	13.1146	0	13.1146	0	13.1146	0	13.1146	0
	1039342	1	46	5.27	1	1	24.5062	1	8453.65	0	2	352.651	4	99.7492	4	15.4949	0	15.4949	0	15.4949	0	15.4949	0	15.4949	0
	1039356	0	45	-4.33835	1	1	22.7029	NA	7232.84	0	2	219.422	1	3.04212	1	12.7001	0	12.7001	0	12.7001	0	12.7001	0	12.7001	0
	1039374	0	53	3.19166	1	0	27.9297	2	9649.38	2	2	282.199	2	-6.47438	1	12.42	0	12.42	0	12.42	0	12.42	0	12.42	0
	1039434	1	55	-4.77311	1	1	26.3541	2	6419.35	1	2	273.776	2	81.7331	3	15.1489	0	15.1489	0	15.1489	0	15.1489	0	15.1489	0
	1039445	0	54	3.30936	1	1	23.486	2	11772.9	0	2	420.297	5	68.0957	3	14.7893	0	14.7893	0	14.7893	0	14.7893	0	14.7893	0
	1039452	1	60	0.425968	1	0	27.6095	2	6779.59	1	1	289.603	2	86.7826	4	12.3898	0	12.3898	0	12.3898	0	12.3898	0	12.3898	0
	1039460	1	65	-4.77516	1	0	25.796	1	9293.72	0	2	386.036	4	108.003	4	13.6033	0	13.6033	0	13.6033	0	13.6033	0	13.6033	0
	1039483	0	61	0.961052	2	0	22.9591	2	11967	2	2	441.738	5	83.7299	3	13.1887	0	13.1887	0	13.1887	0	13.1887	0	13.1887	0
	1039526	0	61	2.59126	1	1	26.079	1	7664.25	1	2	330.346	3	101.06	4	13.1585	0	13.1585	0	13.1585	0	13.1585	0	13.1585	0
	1039569	0	45	-4.07172	1	0	22.1875	1	5874.45	0	1	288.296	2	112.554	4	12.3349	0	12.3349	0	12.3349	0	12.3349	0	12.3349	0
	1039587	0	50	-3.48439	1	0	32.8115	1	7053.89	0	2	358.416	4	147.39	5	13.7872	0	13.7872	0	13.7872	0	13.7872	0	13.7872	0
	1039604	1	49	2.72776	1	0	33.0202	1	9670.24	1	2	202.854	1	-86.4436	1	13.7461	0	13.7461	0	13.7461	0	13.7461	0	13.7461	0
	1039618	1	59	-3.90162	1	0	28.2201	2	9951.95	1	2	281.512	2	-16.2133	1	14.7563	0	14.7563	0	14.7563	0	14.7563	0	14.7563	0
	1039621	0	56	-3.51323	1	1	25.1974	0	7517.62	1	2	312.722	3	87.823	4	13.3178	0	13.3178	0	13.3178	0	13.3178	0	13.3178	0
	1039639	1	58	-2.05552	1	1	28.8775	0	6855.6	2	2	313.113	3	108.019	4	13.3123	0	13.3123	0	13.3123	0	13.3123	0	13.3123	0
	1039643	0	66	-4.05966	1	1	21.9922	NA	7035.36	0	2	228.276	1	17.8042	1	13.6692	0	13.6692	0	13.6692	0	13.6692	0	13.6692	0
	1039677	0	58	-2.68413	1	1	22.6718	2	9253.9	1	2	322.904	3	46.0624	2	12.4667	0	12.4667	0	12.4667	0	12.4667	0	12.4667	0
	1039696	0	69	7.48448	1	NA	25.2629	2	6785.05	0	0	315.856	3	112.873	4	13.2574	0	13.2574	0	13.2574	0	13.2574	0	13.2574	0
	1039737	0	54	0.823916	1	1	28.4864	1	7971.36	0	1	230.82	1	-7.65342	1	12.4447	0	12.4447	0	12.4447	0	12.4447	0	12.4447	0
	1039741	0	52	4.19915	1	0	29.1786	0	6602.59	1	2	246.078	1	48.5534	2	14.7701	0	14.7701	0	14.7701	0	14.7701	0	14.7701	0
	1039770	0	67	-4.51585	1	1	24.3242	1	8761.97	1	2	338.442	3	76.3161	3	14.2594	0	14.2594	0	14.2594	0	14.2594	0	14.2594	0
	1039782	0	45	-0.157904	1	1	41.0591	1	5901.24	0	2	236.552	1	60.0086	3	14.943	0	14.943	0	14.943	0	14.943	0	14.943	0
	1039802	1	57	-1.28112	1	1	24.295	1	9894.4	0	2	474.046	5	178.042	5	13.304	0	13.304	0	13.304	0	13.304	0	13.304	0
	1039816	0	56	-3.87379	2	0	33.1278	NA	8029.34	0	2	362.727	4	122.519	5	12.6561	0	12.6561	0	12.6561	0	12.6561	0	12.6561	0
	1039820	0	63	1.66899	1	0	34.5484	NA	7287.88	0	2	200.139	1	-17.8872	1	13.2491	0	13.2491	0	13.2491	0	13.2491	0	13.2491	0
	1039847	0	52	-5.97688	1	1	22.5341	NA	6556.89	0	2	277.013	2	80.8553	3	12.7358	0	12.7358	0	12.7358	0	12.7358	0	12.7358	0
	1039868	0	58	-4.5447	1	0	27.2188	NA	6461.78	0	2	321.543	3	128.231	5	14.4818	0	14.4818	0	14.4818	0	14.4818	0	14.4818	0
	1039884	1	49	4.73075	1	0	28.8053	0	8844.07	0	2	336.302	3	71.7203	3	13.7406	0	13.7406	0	13.7406	0	13.7406	0	13.7406	0
	1039895	0	56	0.867129	1	1	31.9252	2	5315.04	1	2	242.024	1	83.0178	3	12.7385	0	12.7385	0	12.7385	0	12.7385	0	12.7385	0
	1039954	1	64	-0.156974	1	0	30.2925	2	6757.1	1	2	226.437	1	24.2897	1	12.6836	0	12.6836	0	12.6836	0	12.6836	0	12.6836	0
	1039978	1	70	-2.17146	1	0	24.5224	2	8059.88	1	2	404.439	5	163.318	5	12.4338	0	12.4338	0	12.4338	0	12.4338	0	12.4338	0
	1040026	0	43	0.202662	1	1	27.2664	NA	8929.23	1	2	346.789	4	79.6597	3	12.9801	0	12.9801	0	12.9801	0	12.9801	0	12.9801	0
	1040058	1	64	-3.67116	1	0	34.2523	1	8688.93	0	2	287.289	2	27.3482	2	12.4255	0	12.4255	0	12.4255	0	12.4255	0	12.4255	0
	1040102	0	58	-0.0398514	1	1	15.8386	NA	3734.93	0	2	138.22	1	26.4851	1	12.6644	0	12.6644	0	12.6644	0	12.6644	0	12.6644	0
	1040116	0	51	-0.551788	1	1	29.3575	NA	7075.52	2	2	313.728	3	102.055	4	12.5957	0	12.5957	0	12.5957	0	12.5957	0	12.5957	0
	1040120	1	67	-3.24455	1	0	32.3024	1	14641.1	1	2	608.351	5	170.344	5	12.4283	0	12.4283	0	12.4283	0	12.4283	0	12.4283	0
	1040159	0	51	-3.09652	1	0	24.0588	0	4130.74	0	2	180.666	1	57.0896	2	15.1599	0	15.1599	0	15.1599	0	15.1599	0	10.3555	1
	1040168	0	56	0.804091	2	1	25.8773	1	9461.69	0	0	425.057	5	141.998	5	12.3844	0	12.3844	0	12.3844	0	12.3844	0	12.3844	0
	1040211	0	59	-3.13689	1	0	28.9796	1	8124.43	2	2	290.613	2	47.5603	2	12.7083	0	12.7083	0	12.7083	0	12.7083	0	12.7083	0
	1040228	0	46	-3.18694	1	0	24.8442	2	9299.79	1	2	434.407	5	156.192	5	13.4798	0	13.4798	0	13.4798	0	13.4798	0	5.35621	1
	1040234	0	41	4.15236	2	0	22.0187	1	6562.38	2	2	250.5	1	54.1775	2	13.6582	0	13.6582	0	13.6582	0	13.6582	0	13.6582	0
	1040252	0	56	-5.44092	1	1	21.8101	2	7216.2	2	2	250.678	1	34.7965	2	14.2512	0	14.2512	0	14.2512	0	14.2512	0	14.2512	0
	1040276	1	57	-3.56294	1	0	24.3706	NA	9147.68	0	2	442.387	5	168.722	5	12.9856	0	12.9856	0	12.9856	0	12.9856	0	12.9856	0
	1040308	0	53	0.110209	1	0	26.208	1	7031.41	0	2	311.433	3	101.08	4	13.1915	0	13.1915	0	13.1915	0	13.1915	0	13.1915	0
	1040315	0	47	-3.25598	2	1	21.7545	2	12480.6	0	2	526.869	5	153.496	5	12.8373	0	12.8373	0	12.8373	0	12.8373	0	12.8373	0
	1040329	1	47	2.96176	2	1	27.828	1	5551.2	1	2	175.924	1	9.85233	1	13.0405	0	13.0405	0	13.0405	0	13.0405	0	13.0405	0
	1040337	1	58	-5.02768	1	1	30.3673	2	7172.49	1	2	264.181	2	49.6071	2	13.1448	0	13.1448	0	13.1448	0	13.1448	0	13.1448	0
	1040341	0	49	1.70361	1	0	19.1736	2	12641.8	0	2	394.558	4	16.3624	1	12.4777	0	12.4777	0	12.4777	0	12.4777	0	12.4777	0
	1040405	0	55	-4.32369	1	1	31.1182	2	9261.76	0	2	539.52	5	262.443	5	15.2011	0	15.2011	0	15.2011	0	15.2011	0	15.2011	0
	1040430	0	63	-3.83865	1	0	27.2173	NA	7735.93	0	2	281.588	2	50.1578	2	13.2711	0	13.2711	0	13.2711	0	13.2711	0	13.2711	0
	1040451	1	44	1.47746	2	0	28.3786	2	5442.47	2	2	187.404	1	24.5856	1	12.9417	0	12.9417	0	12.9417	0	12.9417	0	12.9417	0
	1040498	1	68	-5.92596	1	0	24.2031	2	13199.3	0	2	482.853	5	87.9791	4	14.8167	0	14.8167	0	14.8167	0	14.8167	0	14.8167	0
	1040506	0	61	3.86894	1	NA	31.0083	2	4805.92	0	2	184.795	1	41.0198	2	12.3624	0	12.3624	0	12.3624	0	12.3624	0	12.3624	0
	1040523	1	41	2.34975	1	0	23.1722	0	4982.69	1	2	263.388	2	114.324	4	13.7982	0	13.7982	0	13.7982	0	13.7982	0	13.7982	0
	1040600	1	56	0.25481	1	0	30.9399	0	14048.9	1	2	559.617	5	139.326	5	12.6973	0	12.6973	0	12.6973	0	12.6973	0	0.985587	1
	1040646	0	63	-2.89689	1	0	28.9229	0	6047.51	1	2	255.106	1	74.187	3	14.2594	0	14.2594	0	14.2594	0	14.2594	0	14.2594	0
	1040689	0	54	-3.13751	2	0	23.4019	1	8356.32	1	2	423.878	5	173.888	5	12.8236	0	12.8236	0	12.8236	0	12.8236	0	12.8236	0
	1040719	0	56	-4.15888	2	0	25.8292	2	10525.3	0	2	336.094	3	21.2162	1	12.3734	0	12.3734	0	12.3734	0	6.4269	1	12.3734	0
	1040725	1	58	-3.86547	1	0	27.9543	1	9918.65	1	2	342.193	3	45.4639	2	13.9657	0	13.9657	0	13.9657	0	13.9657	0	13.9657	0
	1040738	0	48	-3.49162	1	1	19.481	1	9042.98	0	2	399.941	5	129.409	5	13.1256	0	13.1256	0	13.1256	0	13.1256	0	13.1256	0
	1040801	1	46	-4.1128	1	0	24.8506	1	9334.67	0	2	351.298	4	72.0394	3	13.4001	0	13.4001	0	13.4001	0	13.4001	0	13.4001	0
	1040836	0	60	-3.16085	1	0	27.0993	2	6585.09	2	2	317.248	3	120.247	4	15.083	0	15.083	0	15.083	0	15.083	0	15.083	0
	1040872	0	64	-2.53449	1	0	27.7008	NA	7185.48	1	2	281.232	2	66.2693	3	13.3699	0	13.3699	0	13.3699	0	13.3699	0	13.3699	0
	1040880	0	51	-1.58246	1	0	24.0385	NA	7138.55	1	2	291.579	2	78.0205	3	5.66369	1	13.5182	0	13.5182	0	13.5182	0	7.7337	1
	1040939	1	58	-2.65973	1	0	34.2652	NA	10676	0	2	391.702	4	72.3148	3	12.7358	0	12.7358	0	12.7358	0	12.7358	0	3.40151	1
	1040962	1	59	-3.95522	1	0	29.1049	1	8735.7	0	2	309.153	3	47.8135	2	14.6328	0	14.6328	0	14.6328	0	14.6328	0	14.6328	0
	1040977	1	48	-5.73436	1	1	25.146	1	8489.51	0	2	313.238	3	59.2635	3	14.6328	0	14.6328	0	14.6328	0	14.6328	0	14.6328	0
	1040996	0	59	-1.6061	1	0	23.0701	1	5446.7	0	2	244.027	1	81.0821	3	13.7323	0	13.7323	0	13.7323	0	13.7323	0	13.7323	0
	1041019	0	64	-3.67198	1	0	22.4279	2	6547.01	0	1	308.853	3	112.991	4	13.2189	0	13.2189	0	13.2189	0	13.2189	0	4.55456	1
	1041038	1	63	-3.52057	1	0	24.1522	NA	8408.48	0	2	382.082	4	130.532	5	12.5848	0	12.5848	0	12.5848	0	12.5848	0	12.5848	0
	1041056	0	61	-3.96597	1	1	23.8139	0	9399.58	1	2	374.455	4	93.2546	4	13.2107	0	13.2107	0	13.2107	0	13.2107	0	13.2107	0
	1041137	1	59	7.23267	2	0	31.0173	NA	6083.82	0	0	335.315	3	153.31	5	12.3761	0	12.3761	0	12.3761	0	12.3761	0	12.3761	0
	1041153	1	63	-4.10529	1	0	23.4906	0	9428.03	1	2	358.935	4	76.8829	3	14.8113	0	14.8113	0	14.8113	0	14.8113	0	14.8113	0
	1041170	1	64	-3.83883	1	1	23.2407	0	8472.34	0	1	264.647	2	11.1864	1	13.2491	0	13.2491	0	13.2491	0	13.2491	0	13.2491	0
	1041210	1	44	-2.91171	1	1	37.7143	2	4911.02	0	2	278.576	2	131.657	5	12.7769	0	12.7769	0	12.7769	0	12.7769	0	12.7769	0
	1041275	0	50	-3.77567	1	1	25.64	2	7516.55	1	2	425.324	5	200.457	5	14.803	0	14.803	0	14.803	0	14.803	0	14.803	0
	1041340	0	55	-2.84934	1	1	22.7915	0	7259.45	1	1	250.849	1	33.6733	2	14.6905	0	14.6905	0	14.6905	0	14.6905	0	14.6905	0
	1041379	1	62	-5.82413	1	0	29.2457	1	8301.17	0	2	373.26	4	124.92	5	13.0981	0	13.0981	0	13.0981	0	13.0981	0	13.0981	0
	1041421	0	47	-3.9914	1	0	21.8608	2	6872.85	0	2	200.335	1	-5.27509	1	13.0542	0	13.0542	0	13.0542	0	13.0542	0	13.0542	0
	1041439	1	43	-3.75825	1	1	27.0169	2	7309.71	0	2	315.17	3	96.4907	4	13.4221	0	13.4221	0	13.4221	0	13.4221	0	13.4221	0
	1041496	0	59	-4.8066	1	0	26.7801	NA	9053.97	1	2	379.01	4	108.149	4	14.0426	0	14.0426	0	14.0426	0	14.0426	0	14.0426	0
	1041527	0	44	1.73607	1	1	40.0281	1	6588.11	1	1	257.394	1	60.3021	3	14.4818	0	14.4818	0	14.4818	0	14.4818	0	14.4818	0
	1041530	0	45	6.64522	2	1	24.0556	2	10014.8	1	2	274.709	2	-24.8967	1	13.035	0	13.035	0	13.035	0	13.035	0	13.035	0
	1041564	0	57	-4.13737	1	0	23.0384	1	5450.51	0	2	286.707	2	123.649	5	13.6609	0	13.6609	0	13.6609	0	13.6609	0	13.6609	0
	1041628	0	60	-0.731696	1	1	27.2436	1	4522.12	0	2	162.218	1	26.933	1	12.6699	0	12.6699	0	12.6699	0	12.6699	0	12.6699	0
	1041652	1	59	-5.30906	1	0	26.6752	1	7729.69	0	2	318.616	3	87.3724	4	14.0343	0	14.0343	0	14.0343	0	14.0343	0	14.0343	0
	1041660	0	56	-3.75173	1	0	26.8827	2	8826.77	2	2	263.018	2	-1.04567	1	12.4859	0	12.4859	0	12.4859	0	12.4859	0	12.4859	0
	1041676	1	62	-5.7223	1	1	29.8776	NA	7326.94	0	2	275.219	2	56.0244	2	12.5271	0	12.5271	0	12.5271	0	12.5271	0	12.5271	0
	1041736	1	55	2.70458	1	1	22.8028	2	7497.31	1	2	412.083	5	187.791	5	12.431	0	12.431	0	12.431	0	12.431	0	12.431	0
	1041748	0	66	-2.39458	1	1	24.7871	2	5935.5	0	2	177.94	1	0.372435	1	13.0487	0	13.0487	0	13.0487	0	13.0487	0	13.0487	0
	1041822	1	53	-4.79722	2	0	30.5398	2	9051.68	0	2	385.683	4	114.89	4	12.766	0	12.766	0	12.766	0	12.766	0	12.766	0
	1041835	0	68	0.373259	2	1	24.9891	1	8230.44	0	2	290.637	2	44.4125	2	12.6699	0	12.6699	0	12.6699	0	12.6699	0	12.6699	0
	1041889	0	44	-0.105355	1	0	27.425	NA	8715.36	0	2	383.934	4	123.203	5	13.3946	0	13.3946	0	13.3946	0	12.8428	1	13.3946	0
	1041893	0	63	-3.63498	1	NA	42.2735	NA	7484.95	1	2	289.466	2	65.544	3	13.3837	0	13.3837	0	13.3837	0	13.3837	0	13.3837	0
	1041902	1	43	-2.90705	1	0	28.4091	1	6813.02	1	2	270.874	2	67.0538	3	14.2485	0	14.2485	0	14.2485	0	14.2485	0	14.2485	0
	1041916	0	43	-0.0612886	1	0	24.1288	2	8284.05	0	2	335.738	3	87.9104	4	12.9966	0	12.5546	1	12.9966	0	12.9966	0	12.9966	0
	1041920	0	64	-0.816978	1	1	21.2891	1	8613.33	1	2	339.386	3	81.7072	3	12.5848	0	12.5848	0	12.5848	0	12.5848	0	12.5848	0
	1041933	1	52	-1.12645	1	1	28.0075	0	8245.47	0	2	341.593	3	94.9192	4	13.7406	0	13.7406	0	13.7406	0	13.7406	0	13.7406	0
	1041947	0	68	-4.79928	1	1	22.8729	2	9543.69	0	2	476.841	5	191.33	5	13.2519	0	13.2519	0	13.2519	0	13.2519	0	13.2519	0
	1041959	1	51	-3.69074	1	0	19.8207	2	9140.69	0	2	329.215	3	55.7596	2	14.5861	0	14.5861	0	14.5861	0	14.5861	0	14.5861	0
	1041984	1	67	2.62873	1	1	25.6294	1	8393.42	1	2	338.983	3	87.8831	4	12.8291	0	12.8291	0	12.8291	0	12.8291	0	12.8291	0
	1041995	0	43	-4.31692	2	1	45.3622	0	4980.02	0	2	199.961	1	50.9773	2	12.8154	0	12.8154	0	12.8154	0	12.8154	0	12.8154	0
	1042008	0	49	-3.87483	1	1	21.2878	2	9665.24	1	2	360.933	4	71.7856	3	13.7763	0	13.7763	0	13.7763	0	13.7763	0	13.7763	0
	1042041	0	51	-2.80979	1	0	22.9936	2	5582.68	0	0	241.289	1	74.2762	3	13.617	0	13.617	0	13.617	0	13.617	0	13.617	0
	1042066	0	51	-2.52589	1	0	27.3523	2	5616.55	1	2	181.253	1	13.2267	1	12.8291	0	12.8291	0	12.8291	0	12.8291	0	12.8291	0
	1042107	0	54	3.04775	1	0	21.4982	0	6932.16	2	2	194.204	1	-13.1804	1	12.4777	0	12.4777	0	12.4777	0	12.4777	0	12.4777	0
	1042125	1	55	0.444386	1	1	24.6065	1	7213.13	0	2	248.332	1	32.542	2	13.0075	0	13.0075	0	13.0075	0	13.0075	0	13.0075	0
	1042142	1	49	-2.26097	1	0	NA	NA	8079.03	1	2	248.906	1	7.2115	1	12.4475	0	12.4475	0	12.4475	0	12.4475	0	9.50995	1
	1042181	1	62	-4.64653	1	0	24.7245	2	9172.18	0	2	471.696	5	197.298	5	14.103	0	14.103	0	14.103	0	14.103	0	14.103	0
	1042206	0	49	-2.40069	1	0	21.7555	2	4352.63	0	2	201.448	1	71.2335	3	13.3562	0	13.3562	0	13.3562	0	13.3562	0	13.3562	0
	1042214	0	48	-3.07912	1	1	21.8887	NA	6854.44	0	2	280.979	2	75.9197	3	12.582	0	12.582	0	12.582	0	12.582	0	12.582	0
	1042240	1	61	-3.37319	1	1	27.9392	2	7884.78	0	2	334.16	3	98.2766	4	12.8154	0	12.8154	0	12.8154	0	12.8154	0	12.8154	0
	1042257	1	69	-0.469119	1	1	36.9521	2	15318.9	1	2	411.296	5	-46.9882	1	12.9636	0	12.9636	0	12.9636	0	12.9636	0	3.33562	1
	1042288	0	46	-4.67611	1	1	26.4096	NA	4200.84	0	2	177.858	1	52.1845	2	12.6809	0	12.6809	0	12.6809	0	12.6809	0	12.6809	0
	1042303	1	49	-1.84587	1	1	28.1481	2	11903	0	2	399.924	5	43.8303	2	13.1503	0	13.1503	0	13.1503	0	13.1503	0	13.1503	0
	1042310	1	53	0.242712	1	NA	39.0418	1	5302.47	0	2	234.346	1	75.7158	3	13.757	0	13.757	0	13.757	0	13.757	0	13.757	0
	1042326	1	41	-1.37232	1	0	25.565	1	6807.57	1	2	221.171	1	17.5138	1	13.0405	0	13.0405	0	13.0405	0	13.0405	0	13.0405	0
	1042332	0	54	0.669983	1	0	23.1813	NA	12846.2	0	2	448.667	5	64.3559	3	13.5374	1	14.4846	0	14.4846	0	14.4846	0	14.4846	0
	1042391	0	62	-4.33575	1	1	25.1338	1	5958.75	0	2	305.242	3	126.978	5	13.7735	0	13.7735	0	13.7735	0	13.7735	0	13.7735	0
	1042400	1	65	-0.883663	1	0	28.3092	2	6295.01	1	2	210.984	1	22.6607	1	14.4242	0	14.4242	0	14.4242	0	14.4242	0	14.4242	0
	1042446	1	62	-4.93791	1	0	28.7889	0	5772.72	0	2	264.132	2	91.4344	4	13.0597	0	13.0597	0	13.0597	0	13.0597	0	1.92725	1
	1042461	0	48	-3.96005	1	1	24.5682	1	8380.62	0	2	359.104	4	108.387	4	13.0734	0	13.0734	0	13.0734	0	13.0734	0	13.0734	0
	1042493	1	62	-2.48696	1	1	26.5839	2	8624.08	0	2	303.179	2	45.1786	2	13.1778	0	13.1778	0	13.1778	0	13.1778	0	13.1778	0
	1042534	1	42	-0.114892	1	0	30.0099	NA	9478.55	2	2	300.151	2	16.5881	1	13.4056	0	13.4056	0	13.4056	0	13.4056	0	13.4056	0
	1042552	1	53	-5.19304	1	1	25.1274	1	11644	1	2	509.655	5	161.31	5	14.49	0	14.49	0	14.49	0	14.49	0	14.49	0
	1042560	1	57	-4.183	1	0	32.5878	0	8679.16	1	2	332.555	3	72.9071	3	14.0151	0	14.0151	0	14.0151	0	14.0151	0	14.0151	0
	1042583	0	48	-2.60146	1	1	29.1306	2	8599.3	0	2	351.625	4	94.366	4	13.2574	0	13.2574	0	13.2574	0	13.2574	0	13.2574	0
	1042649	1	41	-4.14015	1	0	23.2925	0	9266.03	2	2	238.15	1	-39.0551	1	12.8099	0	12.8099	0	12.8099	0	12.8099	0	12.8099	0
	1042651	1	50	-3.67198	2	1	24.8588	1	8262.44	1	2	337.553	3	90.3717	4	12.8264	0	12.8264	0	12.8264	0	12.8264	0	12.8264	0
	1042702	0	68	-0.331219	1	0	24.2011	2	6826.75	1	2	273.143	2	68.9124	3	14.3253	0	14.3253	0	14.3253	0	14.3253	0	14.3253	0
	1042716	1	59	4.03629	1	NA	27.0799	NA	9552	0	2	353.138	4	67.3781	3	13.2684	0	13.2684	0	13.2684	0	13.2684	0	13.2684	0
	1042720	1	58	3.4753	1	0	38.4429	1	8720.5	1	2	334.348	3	73.4625	3	13.6307	0	13.6307	0	13.6307	0	13.6307	0	13.6307	0
	1042733	1	62	-3.43616	1	1	24.5871	1	8124.02	0	2	335.889	3	92.8489	4	12.5683	0	12.5683	0	12.5683	0	12.5683	0	12.5683	0
	1042747	0	56	-2.85811	1	0	32.0365	NA	11795.8	0	2	467.685	5	114.799	4	12.6809	0	12.6809	0	12.6809	0	12.6809	0	12.6809	0
	1042771	0	48	-1.99916	2	1	23.9867	0	8328.4	1	2	295.752	2	46.5974	2	13.6719	0	13.6719	0	13.6719	0	13.6719	0	13.6719	0
	1042804	0	45	1.55801	1	1	31.6989	1	12491.4	1	2	358.494	4	-15.2007	1	14.1688	0	14.1688	0	14.1688	0	14.1688	0	14.1688	0
	1042818	0	54	4.21023	1	0	27.9522	NA	6055.58	1	2	207.136	1	25.9757	1	13.7213	0	13.7213	0	13.7213	0	13.7213	0	13.7213	0
	1042839	1	66	-3.48976	1	0	27.9903	0	10769.7	1	2	349.185	4	26.9957	1	14.3116	0	14.3116	0	14.3116	0	14.3116	0	14.3116	0
	1042850	1	59	-4.18829	1	0	27.818	2	9552.47	1	2	374.178	4	88.4042	4	12.9911	0	12.9911	0	12.9911	0	12.9911	0	12.9911	0
	1042913	0	57	-1.3228	1	NA	24.5994	1	7461.79	0	2	303.821	3	80.5919	3	13.0542	0	13.0542	0	13.0542	0	13.0542	0	13.0542	0
	1042936	0	70	-2.76298	1	NA	27.13	1	6638.38	1	2	359.681	4	161.085	5	13.2546	0	13.2546	0	13.2546	0	13.2546	0	1.96568	1
	1042948	1	54	2.98492	NA	0	28.1469	2	12012.8	2	2	549.626	5	190.248	5	12.8181	0	12.8181	0	12.8181	0	12.8181	0	12.8181	0
	1043017	1	61	2.43721	1	1	27.0404	0	13408.4	1	2	450.059	5	48.9296	2	14.1579	0	14.1579	0	14.1579	0	14.1579	0	14.1579	0
	1043022	0	45	3.89593	1	0	23.8778	2	5973.52	1	2	209.77	1	31.0645	2	13.3837	0	13.3837	0	13.3837	0	13.3837	0	13.3837	0
	1043061	1	45	-1.43854	1	1	21.8409	1	13468.6	0	2	530.332	5	127.402	5	12.5161	0	12.5161	0	12.5161	0	12.5161	0	12.5161	0
	1043089	0	44	0.717522	2	1	25.1044	NA	4589.21	0	2	171.1	1	33.8074	2	12.5628	0	12.5628	0	12.5628	0	12.5628	0	12.5628	0
	1043093	1	61	-5.6687	1	0	28.0579	NA	7123.69	1	2	268.388	2	55.2734	2	14.0343	0	14.0343	0	1.91627	1	14.0343	0	14.0343	0
	1043105	1	52	0.807309	1	0	29.0533	1	7205.27	0	2	346.094	4	130.539	5	13.8092	0	13.8092	0	13.8092	0	13.8092	0	13.8092	0
	1043127	0	51	-4.41364	1	1	28.2597	2	5325.41	0	2	172.054	1	12.7379	1	14.7838	0	14.7838	0	14.7838	0	14.7838	0	14.7838	0
	1043151	0	59	-1.20416	1	1	26.1746	2	10067.5	0	2	391.256	4	90.0726	4	13.0817	0	13.0817	0	13.0817	0	13.0817	0	13.0817	0
	1043186	0	44	1.75059	1	1	28.9617	2	6320.08	1	2	185.959	1	-3.11427	1	12.4612	0	12.4612	0	12.4612	0	12.4612	0	12.4612	0
	1043198	0	52	0.788891	2	0	30.4076	0	5707.76	0	0	206.329	1	35.5741	2	13.0872	0	13.0872	0	13.0872	0	13.0872	0	13.0872	0
	1043201	1	46	-4.72219	1	0	28.6633	0	11379.9	0	2	319.187	3	-21.2572	1	13.2656	0	13.2656	0	13.2656	0	13.2656	0	13.2656	0
	1043255	0	50	-4.41875	1	0	23.8231	NA	6298.52	0	2	260.607	2	72.1786	3	12.7467	0	12.7467	0	12.7467	0	12.7467	0	12.7467	0
	1043267	0	64	-1.98663	1	NA	28.0473	0	5132.84	0	2	248.701	1	95.1455	4	12.7769	0	12.7769	0	12.7769	0	12.7769	0	12.7769	0
	1043272	0	48	-3.92922	1	1	31.837	0	7346.67	0	2	243.13	1	23.345	1	15.1325	0	15.1325	0	15.1325	0	15.1325	0	15.1325	0
	1043299	0	56	0.0309713	1	0	20.725	1	7525.68	0	2	294.099	2	68.9592	3	13.175	0	13.175	0	13.175	0	13.175	0	13.175	0
	1043304	1	50	-3.87483	1	1	26.0947	1	7220.54	0	2	403.274	5	187.262	5	12.9609	0	12.9609	0	12.9609	0	12.9609	0	12.9609	0
	1043343	0	59	-1.93832	1	1	26.6406	2	7374	0	2	360.397	4	139.794	5	14.7399	0	14.7399	0	14.7399	0	14.7399	0	14.7399	0
	1043350	1	49	-2.72941	1	0	24.635	2	7926.52	0	2	310.813	3	73.6817	3	15.2835	0	15.2835	0	15.2835	0	15.2835	0	15.2835	0
	1043377	0	63	-3.90914	1	0	22.5973	2	6861.5	1	2	267.547	2	62.2765	3	12.5079	0	12.5079	0	12.5079	0	12.5079	0	12.5079	0
	1043385	0	40	-2.4749	1	1	24.3375	NA	10802.3	0	2	481.215	5	158.05	5	12.9966	0	12.9966	0	12.9966	0	12.9966	0	12.9966	0
	1043437	0	58	-2.40925	1	1	25.1782	2	8664.08	0	2	410.606	5	151.409	5	13.0405	0	13.0405	0	13.0405	0	13.0405	0	13.0405	0
	1043441	0	43	-3.45491	1	0	22.9351	2	5429.23	1	2	252.009	1	89.5866	4	13.4605	0	13.4605	0	13.4605	0	13.4605	0	13.4605	0
	1043466	0	69	-2.09375	1	NA	28.2426	NA	5349.51	2	2	199.929	1	39.892	2	13.024	0	13.024	0	13.024	0	13.024	0	13.024	0
	1043482	1	55	-2.87017	1	0	25.1213	1	12386.6	1	2	377.055	4	6.49404	1	12.9966	0	12.9966	0	12.9966	0	12.9966	0	12.9966	0
	1043502	0	56	-1.85416	1	1	18.1086	1	8514.71	0	2	287.796	2	33.0676	2	12.7275	0	12.7275	0	12.7275	0	12.7275	0	12.7275	0
	1043520	1	63	-4.7348	1	NA	19.3431	NA	9731.51	1	2	336.882	3	45.7514	2	13.488	0	13.488	0	13.488	0	13.488	0	13.488	0
	1043533	1	51	-3.75825	1	NA	27.7469	0	7997.15	1	2	319.721	3	80.4757	3	13.4468	0	13.4468	0	13.4468	0	13.4468	0	13.4468	0
	1043547	1	55	-5.86031	1	0	28.1454	NA	8083.89	2	2	253.263	1	11.4238	1	12.431	0	12.431	0	12.431	0	12.431	0	12.431	0
	1043559	1	52	-4.74899	1	0	24.9699	2	12596.5	0	2	454.736	5	77.8949	3	13.0927	0	13.0927	0	13.0927	0	13.0927	0	13.0927	0
	1043571	1	57	NA	1	0	28.702	1	7567.7	0	2	251.529	1	25.1316	1	14.6218	0	14.6218	0	14.6218	0	14.6218	0	14.6218	0
	1043584	0	51	-5.7558	1	0	27.9904	1	6543.35	0	2	263.538	2	67.7853	3	12.7605	0	12.7605	0	12.7605	0	12.7605	0	12.7605	0
	1043607	1	59	0.118764	1	1	35.0917	1	6905.8	1	2	237.685	1	31.0892	2	13.0652	0	13.0652	0	0.431023	1	13.0652	0	13.0652	0
	1043619	1	59	-5.03036	1	0	29.4582	0	6862.13	1	2	237.087	1	31.7978	2	14.8277	0	14.8277	0	14.8277	0	14.8277	0	9.45504	1
	1043674	1	69	2.13717	NA	1	26.0524	2	7173.79	0	2	286.125	2	71.5119	3	12.604	0	12.604	0	12.604	0	12.604	0	12.604	0
	1043681	0	66	-4.01097	1	0	23.4984	2	9674.27	1	2	426.143	5	136.725	5	12.5189	0	12.5189	0	12.5189	0	12.5189	0	12.5189	0
	1043745	1	43	0.289297	1	0	32.1987	2	9859.44	0	2	266.083	2	-28.8747	1	12.6699	0	12.6699	0	12.6699	0	12.6699	0	12.6699	0
	1043776	1	62	3.97462	1	0	28.6927	2	9430.45	0	0	372.582	4	90.4579	4	12.4036	0	12.4036	0	12.4036	0	12.4036	0	12.4036	0
	1043803	0	58	-1.79908	1	0	19.9956	2	9545.1	0	2	312.904	3	27.3501	2	13.3672	0	13.3672	0	13.3672	0	13.3672	0	13.3672	0
	1043875	1	54	-2.61552	1	1	22.4531	1	7977.44	0	2	342	3	103.345	4	13.8092	0	13.8092	0	13.8092	0	13.8092	0	13.8092	0
	1043931	1	56	-3.81267	1	0	27.1792	2	7074.82	0	2	292.246	2	80.5937	3	12.6918	0	12.6918	0	12.6918	0	12.6918	0	12.6918	0
	1043965	1	63	-0.660535	1	0	29.4381	1	8046.59	0	2	327.988	3	87.2646	4	13.7515	0	13.7515	0	13.7515	0	13.7515	0	13.7515	0
	1043979	1	43	0.406142	1	1	21.8878	0	7740.57	1	2	366.835	4	135.266	5	13.3727	0	13.3727	0	13.3727	0	13.3727	0	13.3727	0
	1043988	0	63	-1.19477	1	0	21.4902	2	6967.1	1	2	305.134	3	96.7043	4	12.3542	0	12.3542	0	12.3542	0	12.3542	0	12.3542	0
	1043992	0	59	-2.90903	1	0	27.1258	1	5787.04	1	2	252.659	1	79.5323	3	13.0734	0	13.0734	0	13.0734	0	13.0734	0	13.0734	0
	1044158	0	63	2.9958	1	NA	29.1294	NA	6952.54	0	2	216.876	1	8.88188	1	12.5271	0	12.5271	0	12.5271	0	12.5271	0	12.5271	0
	1044187	0	61	-5.95008	1	0	24.4778	NA	5164.76	0	2	211.398	1	56.8876	2	14.987	0	14.987	0	14.987	0	14.987	0	14.987	0
	1044191	1	49	-2.97729	1	0	25.3086	2	9327.75	0	2	366.008	4	86.9564	4	12.6534	0	12.6534	0	12.6534	0	12.6534	0	12.6534	0
	1044208	1	51	-3.37735	1	1	29.6036	1	11987.1	0	2	430.632	5	72.0226	3	13.1229	0	13.1229	0	13.1229	0	13.1229	0	13.1229	0
	1044229	0	44	-2.96255	1	0	23.768	NA	10274.8	0	2	350.767	4	43.3845	2	13.1229	0	13.1229	0	13.1229	0	13.1229	0	13.1229	0
	1044237	1	50	-1.46068	1	1	32.2359	2	14111.1	0	2	576.224	5	154.072	5	15.3686	0	15.3686	0	15.3686	0	15.3686	0	15.3686	0
	1044253	1	61	-4.52058	1	1	26.2956	2	9293.83	0	2	308.94	3	30.9034	2	14.1359	0	14.1359	0	14.1359	0	14.1359	0	14.1359	0
	1044266	0	43	0.0882575	1	1	30.8898	1	13180.9	0	2	354.649	4	-39.675	1	14.5148	0	14.5148	0	14.5148	0	14.5148	0	14.5148	0
	1044270	0	69	-5.18311	1	NA	24.684	NA	7992.92	0	2	338.07	3	98.9516	4	14.2265	0	14.2265	0	14.2265	0	14.2265	0	1.02951	1
	1044311	0	64	-2.93493	2	1	25.8726	2	7697.12	0	2	380.99	4	150.721	5	12.4091	0	12.4091	0	12.4091	0	12.4091	0	5.21345	1
	1044376	0	49	-1.95991	1	0	31.7688	NA	5124.85	0	2	254.313	1	100.997	4	13.8504	0	13.8504	0	13.8504	0	13.8504	0	13.8504	0
	1044397	1	54	-5.92596	1	1	28.9647	0	5637.47	0	2	203.968	1	35.3161	2	13.3095	0	13.3095	0	13.3095	0	13.3095	0	13.3095	0
	1044448	1	68	-1.72618	2	0	30.2076	NA	10349.5	1	2	355.077	4	45.4593	2	12.4146	0	12.4146	0	12.4146	0	12.4146	0	12.4146	0
	1044467	0	60	4.85714	1	0	24.5536	2	4659.79	1	2	232.649	1	93.2454	4	12.5683	0	12.5683	0	12.5683	0	12.5683	0	12.5683	0
	1044480	1	62	-2.64954	1	1	26.9442	2	10907.4	0	2	294.053	2	-32.2558	1	12.5189	0	12.5189	0	12.5189	0	12.5189	0	12.5189	0
	1044499	1	46	3.48128	1	0	27.9837	NA	10893.9	2	2	433.563	5	107.658	4	13.2903	0	13.2903	0	13.2903	0	13.2903	0	13.2903	0
	1044500	0	61	-3.96209	1	NA	21.8529	NA	5933.83	2	1	155.994	1	-21.5236	1	13.8119	0	13.8119	0	13.8119	0	13.8119	0	13.8119	0
	1044517	0	62	2.31845	1	0	29.8845	NA	9252.09	1	2	391.942	4	115.154	4	13.9657	0	13.9657	0	13.9657	0	13.9657	0	13.9657	0
	1044522	1	65	2.23431	1	0	34.1302	1	3939.33	1	2	137.05	1	19.1999	1	12.4008	0	12.4008	0	12.4008	0	12.4008	0	10.3775	1
	1044535	0	61	4.10435	1	0	49.195	NA	9076.31	0	2	339.016	3	67.4867	3	12.3569	0	12.3569	0	12.3569	0	12.3569	0	12.3569	0
	1044561	1	41	1.27504	1	0	26.5378	1	13555.5	0	2	476.918	5	71.3879	3	13.1421	0	13.1421	0	13.1421	0	13.1421	0	13.1421	0
	1044589	0	58	-2.09175	1	NA	29.5187	0	8168.17	1	2	259.473	2	15.1118	1	12.4008	0	12.4008	0	12.4008	0	12.4008	0	12.4008	0
	1044606	0	52	-2.74869	1	1	22.3133	2	8994.33	0	2	414.654	5	145.577	5	12.5381	0	12.5381	0	12.5381	0	12.5381	0	12.5381	0
	1044614	0	51	0.496474	1	1	31.0744	2	7005.15	0	2	305.408	3	95.84	4	14.8415	0	14.8415	0	14.8415	0	14.8415	0	14.8415	0
	1044623	1	67	-5.92596	1	1	26.2738	1	11913	1	2	448.549	5	92.1574	4	14.9293	0	14.9293	0	14.9293	0	14.9293	0	14.9293	0
	1044631	0	54	-3.02131	2	1	26.8118	2	6707.87	0	2	293.613	2	92.9381	4	12.8428	0	12.8428	0	12.8428	0	12.8428	0	12.8428	0
	1044640	0	62	-2.87546	1	0	25.3772	0	6524.69	0	2	336.361	3	141.166	5	13.3562	0	13.3562	0	13.3562	0	13.3562	0	13.3562	0
	1044657	1	43	-0.276325	1	1	22.5798	2	8830.1	1	2	245.107	1	-19.0571	1	14.2512	0	14.2512	0	14.2512	0	14.2512	0	14.2512	0
	1044718	1	64	2.02997	1	1	19.1406	NA	9607.15	0	2	313.083	3	25.673	1	13.164	0	13.164	0	13.164	0	13.164	0	13.164	0
	1044721	0	65	-2.93582	1	NA	25.2342	NA	3071.18	0	2	144.479	1	52.6007	2	12.906	0	12.906	0	12.906	0	12.906	0	0.535347	1
	1044739	0	48	-2.94931	1	1	24.6832	NA	12835.3	0	2	655.127	5	271.143	5	13.8037	0	13.8037	0	13.8037	0	13.8037	0	13.8037	0
	1044743	1	57	-3.88956	1	0	26.5963	0	15037.7	1	2	490.877	5	41.0062	2	12.5381	0	12.5381	0	12.5381	0	12.5381	0	12.5381	0
	1044796	1	66	-4.54202	1	0	28.2938	1	8610.65	0	2	427.686	5	170.087	5	12.7001	0	12.7001	0	12.7001	0	12.7001	0	12.7001	0
	1044805	0	47	-0.209779	1	1	23.7088	1	4861.41	1	2	268.14	2	122.704	5	12.4283	0	12.4283	0	12.4283	0	12.4283	0	12.4283	0
	1044849	0	50	-0.714208	1	0	24.375	1	6650.27	0	2	378.404	4	179.452	5	13.1915	0	13.1915	0	13.1915	0	13.1915	0	13.1915	0
	1044864	0	49	-0.983672	1	0	20.7257	2	10761.9	1	2	347.603	4	25.6479	1	13.6005	0	13.6005	0	13.6005	0	13.6005	0	13.6005	0
	1044886	1	67	-1.76737	1	0	27.8857	0	8573.03	1	2	270.98	2	14.5069	1	15.1407	0	15.1407	0	15.1407	0	15.1407	0	15.1407	0
	1044938	1	57	-2.64053	1	1	25.7407	0	12360.9	1	2	485.521	5	115.729	4	14.0535	0	14.0535	0	14.0535	0	14.0535	0	14.0535	0
	1044956	0	52	-1.32548	1	0	55.4799	0	4482.13	0	0	284.357	2	150.268	5	12.1977	0	12.1977	0	12.1977	0	12.1977	0	12.1977	0
	1044963	1	55	-5.11746	1	1	21.3429	2	9555.28	1	2	342.145	3	56.2865	2	14.1935	0	14.1935	0	14.1935	0	14.1935	0	14.1935	0
	1044974	0	45	-4.97945	1	0	27.8896	2	12644.1	1	2	246.146	1	-132.118	1	14.2375	0	14.2375	0	14.2375	0	14.2375	0	14.2375	0
	1045018	0	65	-1.13207	1	1	41.5234	0	9862.56	0	2	367.518	4	72.4671	3	13.0597	0	13.0597	0	13.0597	0	13.0597	0	13.0597	0
	1045039	0	67	5.42938	1	1	27.2793	1	6103.04	0	2	297.205	2	114.625	4	14.1112	0	14.1112	0	14.1112	0	14.1112	0	14.1112	0
	1045050	1	61	3.42395	1	0	29.8634	2	10983.5	1	2	397.028	4	68.4426	3	14.545	0	14.545	0	14.545	0	14.545	0	14.545	0
	1045109	1	55	0.550779	1	1	28.3025	2	7958.76	2	2	315.757	3	77.6602	3	13.3535	0	13.3535	0	13.3535	0	13.3535	0	13.3535	0
	1045111	0	49	-3.20507	1	0	25.9879	2	5804.19	2	2	205.679	1	32.0388	2	15.0446	0	15.0446	0	15.0446	0	15.0446	0	15.0446	0
	1045128	0	64	-3.63313	1	0	22.9351	2	7093.55	1	2	341.687	3	129.474	5	13.175	0	13.175	0	13.175	0	13.175	0	13.175	0
	1045271	1	63	-2.73994	1	0	29.7538	1	7523.99	2	2	286.256	2	61.1658	3	12.6726	0	12.6726	0	12.6726	0	12.6726	0	12.6726	0
	1045317	0	62	-1.43476	1	NA	32.4701	2	7875.74	0	2	333.196	3	97.583	4	12.6424	0	12.6424	0	12.6424	0	12.6424	0	12.6424	0
	1045335	1	64	-1.74554	1	NA	25.9786	1	9710.33	1	2	415.157	5	124.66	5	12.6946	0	12.6946	0	12.6946	0	12.6946	0	5.58682	1
	1045346	1	62	-2.22907	1	1	25.7024	1	8405.63	1	2	282.938	2	31.4728	2	13.9437	0	13.9437	0	13.9437	0	13.9437	0	13.9437	0
	1045361	0	45	1.53169	1	1	28.8147	1	8302.63	0	2	306.658	3	58.2742	2	14.803	0	14.803	0	14.803	0	14.803	0	14.803	0
	1045378	0	69	-5.00357	1	0	34.2504	1	8228.56	1	2	257.6	2	11.4323	1	12.9115	0	12.9115	0	12.9115	0	12.9115	0	8.83185	1
	1045389	0	54	3.63593	1	1	27.5135	0	8259.47	0	2	388.067	4	140.974	5	14.6905	0	14.6905	0	14.6905	0	14.6905	0	14.6905	0
	1045393	1	51	6.41519	2	NA	31.8047	NA	6523.92	1	2	231.24	1	36.0686	2	12.9609	0	12.9609	0	12.9609	0	12.9609	0	12.9609	0
	1045407	1	51	-2.78308	1	0	29.0004	NA	5755.72	0	2	193.083	1	20.8934	1	12.3542	0	12.3542	0	12.3542	0	12.3542	0	12.3542	0
	1045419	1	40	-4.00874	1	0	27.3821	1	6710.64	0	2	223.438	1	22.6808	1	14.7344	0	14.7344	0	14.7344	0	14.7344	0	14.7344	0
	1045438	1	66	-3.53308	1	0	29.5184	2	9582.66	1	2	451.291	5	164.613	5	13.3919	0	13.3919	0	13.3919	0	13.3919	0	13.3919	0
	1045456	1	62	-3.87751	1	0	30.5678	2	9173.03	1	2	279.948	2	5.52469	1	14.7014	0	14.7014	0	14.7014	0	14.7014	0	14.7014	0
	1045474	0	58	-2.22238	1	0	23.3905	1	6303.94	2	2	263.809	2	75.2183	3	15.0391	0	15.0391	0	15.0391	0	15.0391	0	15.0391	0
	1045501	1	45	0.90272	1	1	26.9075	2	7468	0	2	384.182	4	160.767	5	13.9382	0	13.9382	0	13.9382	0	13.9382	0	13.9382	0
	1045572	1	48	-5.87237	1	1	20.8561	1	8794.4	0	2	320.847	3	57.7513	2	15.0721	0	15.0721	0	15.0721	0	15.0721	0	15.0721	0
	1045608	0	44	0.805698	2	1	26.0792	1	10144.5	0	2	390.667	4	87.1813	4	12.6232	0	12.6232	0	12.6232	0	12.6232	0	12.6232	0
	1045653	0	67	-1.35349	1	1	26.2717	1	8766.69	0	2	341.236	3	78.9691	3	12.9005	0	12.9005	0	12.9005	0	12.9005	0	12.9005	0
	1045666	1	57	-4.28483	1	1	27.3008	1	9568.56	1	2	321.144	3	34.8887	2	14.1112	0	14.1112	0	14.1112	0	14.1112	0	14.1112	0
	1045694	0	53	-1.38555	1	0	26.1284	NA	8201.98	0	2	282.916	2	37.5433	2	14.5614	0	14.5614	0	14.5614	0	14.5614	0	14.5614	0
	1045712	0	54	2.98268	1	1	21.3713	1	7832.12	0	2	260.645	2	26.3372	1	13.0075	0	13.0075	0	13.0075	0	13.0075	0	13.0075	0
	1045786	0	55	-3.20986	1	1	26.4441	1	6247.76	0	2	244.006	1	57.0967	2	12.3844	0	12.3844	0	12.3844	0	12.3844	0	12.3844	0
	1045798	1	45	-1.94975	1	0	25.6917	1	7209.1	2	2	346.033	4	130.364	5	13.93	0	13.93	0	13.93	0	13.93	0	13.93	0
	1045814	1	46	1.25286	1	1	22.5648	2	3728.41	0	2	180.617	1	69.0769	3	13.7927	0	13.7927	0	13.7927	0	13.7927	0	13.7927	0
	1045865	1	42	2.18815	1	0	22.715	1	11189.4	0	2	399.164	4	64.4201	3	14.5669	0	14.5669	0	14.5669	0	14.5669	0	14.5669	0
	1045892	1	66	-1.70831	1	1	26.6965	NA	8822.52	1	1	248.486	1	-15.451	1	12.3624	0	12.3624	0	12.3624	0	12.3624	0	12.3624	0
	1045910	0	60	-1.04292	1	0	32.1804	1	6374.22	2	2	310.183	3	119.491	4	13.8284	0	13.8284	0	13.8284	0	13.8284	0	13.8284	0
	1045932	1	49	-0.793333	1	1	20.9733	1	7310.01	0	2	247.15	1	28.4615	2	13.9959	0	13.9959	0	13.9959	0	13.9959	0	13.9959	0
	1045975	0	59	-1.27814	1	1	26.8359	2	7226.77	0	2	285.255	2	69.0568	3	12.8428	0	12.8428	0	12.8428	0	12.8428	0	12.8428	0
	1045991	0	47	2.57234	1	0	28.4364	1	6551.67	1	2	248.963	1	52.9612	2	12.9334	0	12.9334	0	12.9334	0	12.9334	0	12.9334	0
	1046030	1	61	-5.1054	1	NA	36.5157	NA	3691.37	1	2	216.018	1	105.586	4	13.1009	0	13.1009	0	13.1009	0	13.1009	0	13.1009	0
	1046051	0	65	0.408288	1	0	24.6044	1	7166.57	1	2	247.047	1	32.6499	2	13.0789	0	13.0789	0	13.0789	0	13.0789	0	13.0789	0
	1046073	1	60	-4.13532	1	1	26.9138	NA	10016.3	0	2	406.066	5	106.416	4	14.1057	0	14.1057	0	14.1057	0	14.1057	0	14.1057	0
	1046086	0	49	-3.62821	1	1	28.7023	1	9038.39	0	2	336.518	3	66.1233	3	12.9719	0	12.9719	0	12.9719	0	12.9719	0	12.9719	0
	1046178	1	55	4.7806	1	1	25.1974	NA	10516.3	2	2	359.882	4	45.2735	2	14.0782	0	14.0782	0	14.0782	0	14.0782	0	14.0782	0
	1046193	1	62	-4.23652	1	1	22.4982	0	8535.22	0	2	301.265	2	45.9227	2	13.5045	0	13.5045	0	13.5045	0	13.5045	0	13.5045	0
	1046204	0	48	-3.23919	1	0	24.0454	1	6909.37	0	2	293.089	2	86.3864	4	12.6397	0	12.6397	0	12.6397	0	12.6397	0	12.6397	0
	1046218	0	41	-4.60562	1	1	20.1172	2	7765.16	0	2	303.111	2	70.8067	3	13.024	0	13.024	0	13.024	0	13.024	0	13.024	0
	1046221	0	57	-4.41607	1	0	34.6304	1	7854.46	0	2	236.839	1	1.86287	1	13.3809	0	13.3809	0	13.3809	0	13.3809	0	13.3809	0
	1046239	1	59	4.76372	2	0	24.8579	NA	6073.5	1	2	223.37	1	41.6735	2	13.2135	0	13.2135	0	13.2135	0	13.2135	0	13.2135	0
	1046243	0	66	-2.68526	1	0	23.9837	2	8605.22	0	2	318.808	3	61.3719	3	14.2951	0	14.2951	0	14.2951	0	14.2951	0	14.2951	0
	1046250	0	68	-2.42659	1	0	25.0391	2	7321.48	0	2	237.925	1	18.8941	1	14.0947	0	14.0947	0	14.0947	0	14.0947	0	14.0947	0
	1046277	0	59	-2.70607	1	0	21.9146	NA	6140.25	1	2	259.471	2	75.7779	3	14.534	0	14.534	0	14.534	0	14.534	0	14.534	0
	1046348	1	43	-5.28494	1	0	39.1059	1	10259	0	2	346.982	4	40.0709	2	12.5463	0	12.5463	0	12.5463	0	12.5463	0	12.5463	0
	1046355	0	42	-3.11126	1	1	21.5099	2	7273.29	0	2	321.281	3	103.691	4	15.094	0	15.094	0	15.094	0	15.094	0	15.094	0
	1046372	0	63	-5.38678	1	NA	23.2708	2	7732.41	1	2	203.693	1	-27.6319	1	13.1393	0	13.1393	0	13.1393	0	13.1393	0	13.1393	0
	1046410	1	50	-1.02332	1	0	28.3867	1	9511.94	0	2	359.406	4	74.8435	3	12.4475	0	12.4475	0	12.4475	0	12.4475	0	12.4475	0
	1046426	0	46	-3.34315	1	0	30.4308	0	8319.22	1	2	238.045	1	-10.8351	1	14.803	0	14.803	0	14.803	0	14.803	0	14.6822	1
	1046458	1	58	-2.91163	1	1	20.8159	NA	8559.01	0	2	342.808	3	86.7542	4	13.4825	0	13.4825	0	13.4825	0	13.4825	0	13.4825	0
	1046487	0	66	-3.65903	1	0	28.0742	2	7148.15	0	2	219.792	1	5.94611	1	13.046	0	13.046	0	13.046	0	13.046	0	13.046	0
	1046519	0	57	-4.98883	1	1	24.3465	NA	7612.44	1	2	279.204	2	51.468	2	12.4777	0	12.4777	0	12.4777	0	12.4777	0	12.4777	0
	1046525	0	52	2.12112	1	0	37.3437	0	8225.87	0	2	249.358	1	3.27059	1	14.7536	0	14.7536	0	14.7536	0	14.7536	0	14.7536	0
	1046538	0	58	-3.17683	1	0	27.8801	1	9446.4	0	2	389.51	4	106.909	4	14.4187	0	14.4187	0	14.4187	0	14.4187	0	14.4187	0
	1046556	1	58	-2.95771	1	0	29.321	1	4688.29	1	2	164.423	1	24.1668	1	13.9327	0	13.9327	0	13.9327	0	13.9327	0	10.1277	1
	1046563	1	61	-3.64027	1	1	23.6721	0	12221	1	2	499.067	5	133.461	5	14.8552	0	14.8552	0	14.8552	0	14.8552	0	14.8552	0
	1046581	0	57	-0.953497	1	0	23.2874	2	8022.34	1	2	363.668	4	123.669	5	14.2869	0	6.73713	1	14.2869	0	14.2869	0	14.2869	0
	1046668	0	45	2.02438	1	1	24.2424	2	4762.14	0	2	268.127	2	125.661	5	15.4866	0	15.4866	0	15.4866	0	15.4866	0	9.93823	1
	1046706	0	51	-2.8074	1	0	34.798	1	6108.19	0	2	215.181	1	32.447	2	13.1146	0	13.1146	0	13.1146	0	13.1146	0	13.1146	0
	1046714	1	60	-0.839081	2	0	24.6034	0	10622.6	0	2	347.147	4	29.3584	2	15.2093	0	15.2093	0	15.2093	0	15.2093	0	15.2093	0
	1046757	1	46	0.521966	1	1	24.4739	2	11526.9	0	2	366.135	4	21.2936	1	12.8318	0	12.8318	0	12.8318	0	12.8318	0	12.8318	0
	1046765	1	61	-3.80061	1	NA	24.705	2	8988.28	0	2	331.204	3	62.3081	3	12.8044	0	12.8044	0	12.8044	0	12.8044	0	12.8044	0
	1046837	0	54	-5.01295	1	1	24.1588	2	7571.35	0	2	402.583	5	176.076	5	12.9526	0	12.9526	0	12.9526	0	12.9526	0	0.329444	1
	1046841	0	40	-4.34773	2	1	22.482	1	5003.57	0	2	213.94	1	64.2515	3	14.3116	0	14.3116	0	14.3116	0	14.3116	0	14.3116	0
	1046866	1	58	-5.67139	1	NA	25.829	2	5124.2	1	2	216.727	1	63.43	3	14.5971	0	14.5971	0	14.5971	0	14.5971	0	14.5971	0
	1046894	1	51	-1.86419	1	0	23.8981	1	8547.96	0	2	324.775	3	69.0519	3	12.4146	0	12.4146	0	12.4146	0	12.4146	0	12.4146	0
	1046960	1	52	-3.20329	1	NA	31.0047	2	15951.6	0	2	579.733	5	102.521	4	13.5758	0	13.5758	0	13.5758	0	13.5758	0	13.5758	0
	1046983	1	48	2.56027	1	1	26.9718	1	9975.56	0	2	409.141	5	110.709	4	13.2684	0	13.2684	0	13.2684	0	13.2684	0	13.2684	0
	1047036	1	56	5.06502	1	0	30.9441	1	7916.31	0	2	276.694	2	39.8675	2	12.4612	0	12.4612	0	12.4612	0	12.4612	0	12.4612	0
	1047067	0	57	-1.2698	1	0	24.3693	2	6584.64	0	2	239.127	1	42.1395	2	14.6548	0	14.6548	0	14.6548	0	14.6548	0	14.6548	0
	1047072	0	61	2.35939	1	1	20.0893	2	8986.75	0	2	418.41	5	149.56	5	12.6534	0	12.6534	0	12.6534	0	12.6534	0	12.6534	0
	1047114	0	64	-2.18899	1	0	21.4002	1	6071.46	0	2	340.26	3	158.625	5	13.9822	0	13.9822	0	13.9822	0	13.9822	0	13.9822	0
	1047157	0	47	-5.87505	1	1	27.3062	1	8953.8	0	2	362.784	4	94.9197	4	14.4818	0	14.4818	0	14.4818	0	14.4818	0	8.21963	1
	1047188	1	54	-3.88279	1	0	30.2952	2	4905.31	0	2	170.13	1	23.3814	1	14.8524	0	14.8524	0	14.8524	0	14.8524	0	14.8524	0
	1047192	1	59	-1.74278	1	1	26.4159	1	9756.21	0	2	339.227	3	47.3574	2	13.7186	0	13.7186	0	13.7186	0	13.7186	0	13.7186	0
	1047263	1	61	-6.07871	1	0	29.9824	NA	8156.72	1	2	324.969	3	80.9508	3	14.6603	0	14.6603	0	14.6603	0	14.6603	0	14.6603	0
	1047274	1	45	0.193291	1	0	25.3666	2	9409.44	0	2	429.195	5	147.7	5	13.7186	0	13.7186	0	13.7186	0	13.7186	0	13.7186	0
	1047290	1	58	-2.9336	1	0	29.9654	2	7993.56	0	2	337.413	3	98.2754	4	13.5841	0	13.5841	0	13.5841	0	13.5841	0	13.5841	0
	1047305	1	69	-2.93575	1	0	23.3234	1	9961.8	1	2	353.125	4	55.1046	2	13.5649	0	13.5649	0	13.5649	0	13.5649	0	13.5649	0
	1047330	1	42	-3.64436	1	0	27.8722	NA	9630.3	0	2	372.174	4	84.0717	3	12.7467	0	12.7467	0	12.7467	0	12.7467	0	12.7467	0
	1047349	1	48	6.55744	2	1	22.9412	0	9939.17	0	0	312.63	3	15.2866	1	12.9581	0	12.9581	0	12.9581	0	12.9581	0	7.11874	1
	1047373	1	51	-4.2661	1	0	21.8647	2	12334.6	0	2	521.648	5	152.643	5	13.6143	0	13.6143	0	13.6143	0	13.6143	0	13.6143	0
	1047402	0	63	4.56989	1	0	26.2712	2	9148.01	1	2	246.738	1	-26.9364	1	12.4859	0	12.4859	0	12.4859	0	4.55731	1	12.4859	0
	1047416	1	58	-3.24992	2	1	25.8539	2	11132	0	2	372.398	4	39.3715	2	12.6644	0	12.6644	0	12.6644	0	12.6644	0	12.6644	0
	1047433	0	51	2.72872	1	0	26.396	NA	9225.77	1	2	262.966	2	-13.0347	1	13.2107	0	13.2107	0	13.2107	0	13.2107	0	13.2107	0
	1047459	1	54	3.61022	1	0	30.767	1	6022.35	0	2	278.978	2	98.8117	4	14.2485	0	14.2485	0	14.2485	0	14.2485	0	14.2485	0
	1047484	0	53	-1.33754	1	NA	45.2756	0	8891.62	2	2	228.9	1	-37.1042	1	14.0151	0	14.0151	0	14.0151	0	14.0151	0	14.0151	0
	1047518	0	50	-0.0100401	1	1	28.6931	1	9591.1	0	2	331.16	3	44.2301	2	14.523	0	14.523	0	2.07275	1	14.523	0	14.523	0
	1047539	0	48	-4.54202	1	0	21.5665	2	5881.68	0	0	282.286	2	106.328	4	12.3844	0	12.3844	0	12.3844	0	12.3844	0	12.3844	0
	1047577	1	62	-1.47196	1	1	22.3836	1	6368.03	0	2	309.075	3	118.567	4	12.8538	0	12.8538	0	12.8538	0	12.8538	0	12.8538	0
	1047585	0	63	-3.86009	1	0	28.2023	0	8277.91	1	2	267.282	2	19.6381	1	13.6115	0	13.6115	0	13.6115	0	13.6115	0	13.6115	0
	1047596	0	69	-0.252003	1	NA	23.2456	NA	7320.59	0	0	320.074	3	101.069	4	13.0021	0	13.0021	0	13.0021	0	13.0021	0	13.0021	0
	1047669	1	46	-3.92031	1	1	28.4559	0	9002.3	0	2	315.089	3	45.7737	2	15.0776	0	15.0776	0	15.0776	0	15.0776	0	3.72546	1
	1047700	0	54	-0.176135	1	0	21.919	NA	8394.45	1	2	353.11	4	101.979	4	12.5244	0	12.5244	0	12.5244	0	12.5244	0	12.5244	0
	1047735	1	50	0.487618	1	0	37.0242	NA	10819.5	0	2	402.211	5	78.5308	3	12.3651	0	12.3651	0	12.3651	0	12.3651	0	12.3651	0
	1047778	1	45	-2.62345	1	1	23.1147	2	15275.7	0	2	427.599	5	-29.3931	1	13.2986	0	13.2986	0	13.2986	0	13.2986	0	13.2986	0
	1047793	0	65	-4.66405	1	0	28.944	1	7218.36	0	2	293.484	2	77.5373	3	13.3672	0	13.3672	0	13.3672	0	13.3672	0	13.3672	0
	1047809	0	55	6.01949	1	0	48.26	2	7666.41	1	2	281.245	2	51.8946	2	13.3919	0	13.3919	0	13.3919	0	13.3919	0	13.3919	0
	1047845	1	41	0.0861122	1	1	25.4269	2	11461.5	0	2	430.411	5	87.5256	4	13.4386	0	13.4386	0	13.4386	0	13.4386	0	13.4386	0
	1047876	0	66	-1.87278	1	1	27.1992	NA	5419.45	0	2	220.021	1	57.8912	2	13.8312	0	13.8312	0	13.8312	0	13.8312	0	13.8312	0
	1047883	0	57	0.552285	1	0	30.6748	NA	7293.96	0	1	334.966	3	116.758	4	12.7742	0	12.7742	0	12.7742	0	12.7742	0	12.7742	0
	1047915	0	59	-1.08251	1	0	28.3941	0	7583.26	2	2	258.23	2	31.3671	2	13.93	0	13.93	0	13.93	0	13.93	0	13.93	0
	1048023	0	70	-2.93039	1	1	25.3077	2	7586.41	0	2	284.601	2	57.6436	2	13.2382	0	13.2382	0	13.2382	0	13.2382	0	13.2382	0
	1048031	0	60	-3.95515	1	1	26.025	2	12659.3	0	2	412.736	5	34.0169	2	13.6253	0	13.6253	0	13.6253	0	13.6253	0	11.407	1
	1048136	0	60	-2.27474	1	0	26.9401	1	6977.3	0	2	264.103	2	55.3678	2	14.2018	0	14.2018	0	14.2018	0	14.2018	0	14.2018	0
	1048172	0	43	-4.99821	2	1	28.0157	NA	4836.16	0	2	192.465	1	47.7851	2	13.9986	0	13.9986	0	13.9986	0	13.9986	0	13.9986	0
	1048227	0	45	-2.46701	1	0	23.4142	2	6720.82	2	2	248.173	1	47.1111	2	12.4585	0	12.4585	0	12.4585	0	12.4585	0	12.4585	0
	1048249	1	47	-3.28664	1	1	28.5897	1	9769.39	2	2	363.213	4	70.9496	3	13.8367	0	13.8367	0	13.8367	0	13.8367	0	13.8367	0
	1048264	0	57	-0.518731	1	1	27.8547	NA	9296.28	0	2	390.077	4	111.967	4	13.3892	0	13.3892	0	13.3892	0	13.3892	0	13.3892	0
	1048273	0	56	-2.06237	1	1	26.1975	1	8253.43	0	2	370.752	4	123.84	5	14.3336	0	14.3336	0	14.3336	0	14.3336	0	14.3336	0
	1048286	1	61	-0.494629	1	0	21.0134	0	8135.22	1	2	324.483	3	81.1075	3	13.4688	0	13.4688	0	10.9925	1	13.4688	0	13.4688	0
	1048307	1	69	-1.0945	1	0	19.7796	1	7183.68	0	2	339.636	3	124.727	5	13.4441	0	13.4441	0	13.4441	0	13.4441	0	13.4441	0
	1048338	0	67	-3.21713	1	0	32.1361	1	9385.01	0	2	350.856	4	70.0914	3	13.1503	0	13.1503	0	13.1503	0	13.1503	0	13.1503	0
	1048390	0	64	-2.06785	1	1	23.9237	1	9551.14	0	2	442.713	5	156.978	5	14.5916	0	14.5916	0	14.5916	0	14.5916	0	14.5916	0
	1048428	0	47	3.86322	1	1	22.8772	2	8750.05	NA	2	467.644	5	205.875	5	12.9774	0	12.9774	0	12.9774	0	12.9774	0	12.9774	0
	1048434	1	58	0.929282	1	1	26.1619	2	7812.31	0	2	389.572	4	155.857	5	13.1531	0	13.1531	0	13.1531	0	13.1531	0	13.1531	0
	1048476	0	43	-2.53527	1	0	25.468	0	5638.53	0	0	277.372	2	108.688	4	9.22443	1	14.5065	0	14.5065	0	14.5065	0	14.5065	0
	1048483	1	66	-5.16837	1	1	31.4082	NA	8081.52	0	2	293.096	2	51.3274	2	15.2944	0	15.2944	0	15.2944	0	15.2944	0	15.2944	0
	1048575	1	63	1.88534	1	1	29.2571	0	8924.85	0	2	302.765	2	35.7664	2	13.024	0	13.024	0	13.024	0	13.024	0	8.14825	1
	1048604	1	57	0.0358076	1	0	21.0398	1	9382.43	1	2	396.907	4	116.22	4	15.5141	0	15.5141	0	15.5141	0	15.5141	0	15.5141	0
	1048618	1	51	-1.44295	2	0	25.6048	1	9695.16	0	0	308.404	3	18.3609	1	12.6424	0	12.6424	0	12.6424	0	12.6424	0	12.6424	0
	1048662	1	51	-1.78344	1	0	26.1301	2	11587.4	0	2	507.674	5	161.022	5	13.046	0	9.92725	1	13.046	0	13.046	0	13.046	0
	1048685	0	61	-2.81248	1	1	29.5099	NA	5619.97	1	2	336.965	3	168.836	5	12.5079	0	12.5079	0	12.5079	0	12.5079	0	10.4242	1
	1048696	1	45	1.4833	1	1	23.9815	2	12574.5	0	2	599.809	5	223.627	5	13.9574	0	13.9574	0	13.9574	0	13.9574	0	13.9574	0
	1048715	0	41	-2.23648	1	0	24.1263	1	10885.6	0	2	288.028	2	-37.6286	1	13.2986	0	13.2986	0	13.2986	0	13.2986	0	13.2986	0
	1048729	0	62	-3.79302	1	0	24.5554	1	8334.93	1	2	360.665	4	111.315	4	12.9115	0	12.9115	0	12.9115	0	12.9115	0	12.9115	0
	1048737	0	51	-0.29656	1	0	24.7266	2	7026.03	2	0	239.361	1	29.1683	2	12.6946	0	12.6946	0	12.6946	0	12.6946	0	12.6946	0
	1048766	0	52	2.29023	1	1	23.2135	2	8562.89	0	2	377.903	4	121.733	5	14.825	0	14.825	0	14.825	0	14.825	0	14.825	0
	1048770	1	66	-1.54867	1	0	30.284	0	11324.8	2	2	452.187	5	113.391	4	13.7927	0	13.7927	0	13.7927	0	13.7927	0	6.05353	1
	1048816	0	56	-3.16745	1	0	25.1965	2	8964.8	0	2	297.986	2	29.7921	2	13.3946	0	13.3946	0	13.3946	0	13.3946	0	13.3946	0
	1048833	1	63	-0.965835	1	0	30.7261	NA	6649.31	1	2	305.164	3	106.241	4	12.9856	0	12.9856	0	12.9856	0	12.9856	0	12.9856	0
	1048871	0	59	-2.80712	1	0	31.2057	0	7798.57	0	2	318.101	3	84.7967	3	13.3699	0	13.3699	0	13.3699	0	13.3699	0	10.3775	1
	1048884	0	46	1.25717	2	1	26.3986	1	8164.92	0	2	367.854	4	123.59	5	12.7412	0	12.7412	0	12.7412	0	12.7412	0	8.8895	1
	1048900	0	50	0.829681	1	1	28.8607	2	6562.6	0	0	233.642	1	37.3134	2	15.5388	0	15.5388	0	15.5388	0	15.5388	0	15.5388	0
	1048917	0	62	2.07718	1	1	34.8172	NA	7423.44	0	0	246.107	1	24.0252	1	13.4468	0	13.4468	0	13.4468	0	13.4468	0	13.4468	0
	1048922	1	44	-3.97934	1	0	26.6366	NA	8849.07	1	2	327.409	3	62.6779	3	13.2601	0	13.2601	0	13.2601	0	13.2601	0	13.2601	0
	1048935	1	53	-3.48161	1	0	27.3306	0	11001.7	1	2	336.037	3	6.90709	1	14.9321	0	14.9321	0	14.9321	0	14.9321	0	14.9321	0
	1048993	0	65	-0.695938	1	1	26.6667	1	8165.01	0	2	270.187	2	25.9203	1	13.3123	0	13.3123	0	13.3123	0	13.3123	0	13.3123	0
	1049009	0	46	-1.49096	1	1	23.3609	NA	9359.61	0	2	334.486	3	54.4817	2	14.641	0	14.641	0	14.641	0	14.641	0	14.641	0
	1049011	1	58	-5.13275	2	1	25.7515	2	6298.76	0	2	214.414	1	25.9785	1	13.4605	0	13.4605	0	13.4605	0	13.4605	0	13.4605	0
	1049034	1	63	-3.30429	1	0	28.9017	2	9245.68	1	2	345.646	4	69.0497	3	12.7001	0	12.7001	0	12.7001	0	12.7001	0	12.7001	0
	1049052	1	48	-3.31628	1	0	22.7611	2	9123.73	1	2	388.796	4	115.848	4	14.0014	0	14.0014	0	14.0014	0	14.0014	0	14.0014	0
	1049060	1	59	1.64188	1	1	32.4919	1	8837.49	0	2	360.256	4	95.8712	4	12.4695	0	12.4695	0	12.4695	0	12.4695	0	12.4695	0
	1049097	0	64	-1.8491	1	NA	30.8856	1	8011.61	0	2	465.824	5	226.146	5	13.1585	0	13.1585	0	13.1585	0	13.1585	0	13.1585	0
	1049104	0	62	-4.26072	1	0	23.0643	1	6517.05	0	1	246.721	1	51.7549	2	14.2896	0	14.2896	0	14.2896	0	14.2896	0	14.2896	0
	1049118	1	66	-4.59561	1	1	30.4201	0	7943.07	0	2	316.409	3	78.7815	3	14.394	0	14.394	0	14.394	0	14.394	0	14.394	0
	1049121	0	52	0.131575	1	1	22.3601	1	10930.6	2	2	491.1	5	164.097	5	14.5861	0	14.5861	0	14.5861	0	14.5861	0	14.5861	0
	1049139	1	68	-5.1054	1	0	31.8675	0	7658.62	1	2	296.143	2	67.0256	3	14.1935	0	14.1935	0	14.1935	0	14.1935	0	14.1935	0
	1049150	0	49	-3.06042	1	0	20.7927	1	9650.16	0	2	429.575	5	140.878	5	14.943	0	14.943	0	14.943	0	14.943	0	14.943	0
	1049162	0	52	0.460896	1	1	23.2427	2	5012.04	0	2	238.803	1	88.8614	4	13.8284	0	13.8284	0	13.8284	0	13.8284	0	13.8284	0
	1049185	1	49	-0.950463	1	1	22.2222	2	7747.82	0	2	371.198	4	139.412	5	12.6726	0	12.6726	0	12.6726	0	12.6726	0	12.6726	0
	1049196	0	61	1.43505	1	0	29.1436	2	7558.45	1	2	503.821	5	277.7	5	14.6795	0	14.6795	0	14.6795	0	14.6795	0	14.6795	0
	1049246	1	58	-2.599	1	1	25.4191	1	9158.77	1	2	350.025	4	76.0283	3	13.4331	0	13.4331	0	13.4331	0	13.4331	0	13.4331	0
	1049254	1	48	-3.6591	1	0	31.682	0	6747.2	0	2	338.563	3	136.712	5	14.4406	0	14.4406	0	14.4406	0	14.4406	0	14.4406	0
	1049293	0	67	-3.27136	1	1	23.7954	1	9039.57	0	2	384.134	4	113.704	4	12.4832	0	12.4832	0	12.4832	0	12.4832	0	12.4832	0
	1049316	0	47	-2.3036	2	0	25.4318	2	7482.07	0	2	286.737	2	62.9016	3	13.0542	0	13.0542	0	13.0542	0	13.0542	0	13.0542	0
	1049333	1	58	-3.20543	1	NA	35.2508	NA	10234.6	1	2	341.445	3	35.2658	2	13.7213	0	13.7213	0	13.7213	0	13.7213	0	13.7213	0
	1049347	0	66	0.393995	1	1	32.8125	2	10051	0	2	357.819	4	57.1306	2	13.3644	0	13.3644	0	13.3644	0	13.3644	0	13.3644	0
	1049368	0	63	-1.63256	1	NA	24.9538	NA	6523.28	0	2	252.468	1	57.3162	2	14.1441	0	14.1441	0	14.1441	0	14.1441	0	11.9533	1
	1049371	1	66	-1.66983	1	1	25.7296	1	7049.76	0	2	313.897	3	102.994	4	13.0927	0	13.0927	0	13.0927	0	13.0927	0	13.0927	0
	1049440	0	54	0.116813	1	0	40.4775	1	7972.8	1	2	277.074	2	38.5572	2	13.1887	0	13.1887	0	13.1887	0	13.1887	0	13.1887	0
	1049465	1	50	-1.00048	1	1	22.6897	1	5543.21	0	0	291.915	2	126.082	5	14.2869	0	14.2869	0	14.2869	0	14.2869	0	14.2869	0
	1049479	1	43	-3.39477	1	0	25.6309	1	10416	0	2	299.448	2	-12.1599	1	12.5408	0	12.5408	0	12.5408	0	12.5408	0	12.5408	0
	1049508	1	50	0.113219	1	0	27.5272	2	12544.4	1	2	532.23	5	156.948	5	12.6397	0	12.6397	0	12.6397	0	12.6397	0	4.94166	1
	1049515	0	48	-3.16416	2	1	24.5703	NA	6234.89	0	2	316.024	3	129.499	5	15.1325	0	15.1325	0	15.1325	0	15.1325	0	13.941	1
	1049529	0	55	-1.20898	1	1	21.6029	0	9456.22	2	2	392.121	4	109.226	4	12.9472	0	12.9472	0	12.9472	0	12.9472	0	11.9671	1
	1049537	1	41	-1.57978	1	0	25.5965	2	12094.1	0	2	399.279	4	37.4685	2	12.6836	0	12.6836	0	12.6836	0	12.6836	0	12.6836	0
	1049553	1	47	-1.26452	1	1	27.4083	1	9606.44	0	2	405.216	5	117.827	4	15.2862	0	15.2862	0	15.2862	0	15.2862	0	15.2862	0
	1049570	1	61	-0.305674	1	1	23.6	0	16419.8	0	2	545.144	5	53.9257	2	12.5491	0	12.5491	0	12.5491	0	12.5491	0	12.5491	0
	1049594	0	60	-4.58634	1	0	36.0651	NA	8751.08	0	2	402.865	5	141.066	5	13.2739	0	13.2739	0	13.2739	0	13.2739	0	6.98147	1
	1049601	1	63	-4.44287	1	0	23.2594	NA	4694.68	0	2	182.329	1	41.8817	2	13.5786	0	13.5786	0	13.5786	0	13.5786	0	13.5786	0
	1049636	1	61	-0.631195	2	1	27.5934	2	13060.8	1	2	348.771	4	-41.9595	1	12.8291	0	12.8291	0	12.8291	0	12.8291	0	12.8291	0
	1049672	1	67	-2.89689	1	1	24.4919	2	11088.3	1	2	415.329	5	83.6102	3	14.2594	0	14.2594	0	14.2594	0	14.2594	0	14.2594	0
	1049699	0	50	-5.23403	1	1	21.0164	2	6002.37	0	2	276.424	2	96.8554	4	12.4832	0	12.4832	0	12.4832	0	12.4832	0	12.4832	0
	1049703	0	54	-2.22114	1	0	24.5703	NA	13024.7	0	2	474.084	5	84.4335	3	12.3761	0	12.3761	0	12.3761	0	12.3761	0	12.3761	0
	1049710	1	50	-3.98016	1	1	21.4506	NA	4697.28	0	2	210.81	1	70.2844	3	14.8415	0	14.8415	0	14.8415	0	14.8415	0	14.8415	0
	1049726	0	66	-5.75848	1	NA	25.1963	0	5250.76	0	2	176.605	1	19.5218	1	13.6911	0	13.6911	0	13.6911	0	13.6911	0	13.6911	0
	1049758	0	41	-2.31947	1	0	22.9026	0	9877.4	2	2	360	4	64.5051	3	13.65	0	13.65	0	13.65	0	13.65	0	13.65	0
	1049769	0	54	0.976326	1	1	22.4782	1	7565.62	0	2	272.333	2	45.9977	2	15.418	0	15.418	0	15.418	0	15.418	0	15.418	0
	1049787	0	56	-0.776944	1	0	23.2244	2	4958.52	1	1	277.456	2	129.115	5	12.7001	0	12.7001	0	12.7001	0	12.7001	0	12.7001	0
	1049825	0	41	-0.487763	1	0	21.5065	2	11751.5	0	2	348.236	4	-3.32713	1	13.5566	0	13.5566	0	13.5566	0	13.5566	0	13.5566	0
	1049838	0	63	2.58016	2	1	23.6371	2	7491.7	1	2	274.235	2	50.1111	2	13.9904	0	13.9904	0	13.9904	0	13.9904	0	13.9904	0
	1049856	1	45	0.927565	1	0	27.1798	2	6955.57	2	1	175.722	1	-32.3628	1	12.6616	0	12.6616	0	12.6616	0	12.6616	0	12.6616	0
	1049874	0	47	-4.18561	1	0	27.1179	2	5777.26	0	2	195.074	1	22.2398	1	15.0226	0	15.0226	0	15.0226	0	15.0226	0	15.0226	0
	1049912	0	47	-5.23458	1	1	26.2246	0	8034.14	0	2	279.732	2	39.3804	2	15.0638	0	15.0638	0	15.0638	0	15.0638	0	15.0638	0
	1049927	1	66	-0.836926	1	0	29.9928	2	8173.88	1	2	393.008	4	148.476	5	13.0542	0	13.0542	0	13.0542	0	13.0542	0	13.0542	0
	1049930	0	47	1.21164	1	0	19.9975	2	8258.6	0	2	256.308	1	9.24143	1	12.7934	0	12.7934	0	12.7934	0	12.7934	0	12.7934	0
	1049949	0	52	7.49722	1	1	24.8009	0	7961.85	2	2	334.805	3	96.6166	4	14.1633	0	14.1633	0	14.1633	0	14.1633	0	14.1633	0
	1049951	0	48	3.83253	1	0	23.9293	2	13615.2	0	2	349.343	4	-57.9731	1	13.5813	0	13.5813	0	13.5813	0	13.5813	0	13.5813	0
	1049973	1	61	-3.08857	1	0	27.496	0	10401.7	1	2	364.735	4	53.5555	2	13.9684	0	13.9684	0	13.9684	0	13.9684	0	13.9684	0
	1050035	0	63	-2.83399	2	NA	22.0293	2	5317.87	1	2	365.537	4	206.446	5	13.7323	0	13.7323	0	13.7323	0	13.7323	0	13.7323	0
	1050054	1	69	-4.14953	1	0	26.0712	1	5862.56	1	2	253.7	1	78.314	3	12.906	0	12.906	0	12.906	0	12.906	0	12.906	0
	1050112	1	54	-3.39935	1	NA	38.5456	0	13461.3	1	2	399.536	4	-3.17599	1	13.3068	0	13.3068	0	13.3068	0	13.3068	0	5.93548	1
	1050127	1	58	-2.99203	1	0	36.355	1	11581	1	2	504.426	5	157.966	5	13.499	0	13.499	0	13.499	0	13.499	0	13.499	0
	1050130	1	54	-4.35855	1	0	35.1764	1	6815.64	0	2	251.672	1	47.7734	2	14.0371	0	14.0371	0	14.0371	0	14.0371	0	14.0371	0
	1050151	0	64	-1.00346	1	0	24.2349	1	5269.69	1	2	200.599	1	42.9491	2	13.337	0	13.337	0	13.337	0	13.337	0	13.337	0
	1050198	0	60	-3.75639	1	0	36.6343	NA	5478.24	0	0	223.359	1	59.4705	3	12.5436	0	12.5436	0	12.5436	0	12.5436	0	12.5436	0
	1050201	0	48	1.29188	2	0	26.1035	1	6810.52	1	2	287.068	2	83.3232	3	13.057	0	13.057	0	13.057	0	13.057	0	13.057	0
	1050213	1	65	-1.9477	1	0	29.2731	2	9141.83	0	2	318.052	3	44.5626	2	12.4997	0	12.4997	0	12.4997	0	12.4997	0	12.4997	0
	1050299	0	57	-2.65892	1	1	29.4023	1	5814.65	0	0	317.613	3	143.66	5	12.4722	0	12.4722	0	12.4722	0	12.4722	0	12.4722	0
	1050318	0	52	-3.80731	1	1	24.7462	1	7552.71	0	1	308.848	3	82.8985	3	12.9142	0	12.9142	0	12.9142	0	12.9142	0	12.9142	0
	1050339	1	42	-2.46635	1	0	36.6223	2	10081.4	0	2	407.141	5	105.542	4	14.4626	0	14.4626	0	14.4626	0	14.4626	0	14.4626	0
	1050350	1	44	-3.66848	1	1	25.8471	2	12804.4	2	2	405.236	5	22.176	1	13.2409	0	13.2409	0	13.2409	0	13.2409	0	13.2409	0
	1050385	1	47	-3.04036	1	1	23.9714	0	7655.6	0	2	392.322	4	163.295	5	15.0144	0	15.0144	0	15.0144	0	15.0144	0	15.0144	0
	1050415	1	69	-2.29536	1	1	22.7832	0	9065.44	0	0	374.659	4	103.455	4	13.4056	0	13.4056	0	13.4056	0	13.4056	0	13.4056	0
	1050470	0	51	-4.52996	1	0	26.569	0	7350.94	0	2	298.902	2	78.9896	3	12.3679	0	12.3679	0	12.3679	0	12.3679	0	12.3679	0
	1050520	1	57	-4.30228	1	0	25.8403	2	8826.14	1	2	346.342	4	82.2972	3	12.5189	0	12.5189	0	12.5189	0	12.5189	0	12.5189	0
	1050559	0	43	-2.39857	1	1	23.2507	1	7790.66	1	2	277.908	2	44.8403	2	15.0172	0	15.0172	0	15.0172	0	15.0172	0	15.0172	0
	1050571	1	48	2.07759	1	1	24.6857	1	10934.7	0	2	379.627	4	52.5015	2	12.4585	0	12.4585	0	12.4585	0	12.4585	0	12.4585	0
	1050642	1	53	-4.46698	1	0	24.4502	1	10571.5	1	2	361.567	4	45.3079	2	13.1311	0	13.1311	0	13.1311	0	13.1311	0	13.1311	0
	1050674	1	65	-2.85465	1	0	25.6638	1	11007.4	0	2	400.103	5	70.8009	3	12.4393	0	12.4393	0	12.4393	0	12.4393	0	12.4393	0
	1050711	0	59	-3.2246	1	0	21.6389	0	7314.66	0	2	336.967	3	118.139	4	14.663	0	14.663	0	14.663	0	14.663	0	14.663	0
	1050760	1	64	-4.47967	1	1	25.157	1	9873.28	1	2	312.881	3	17.5093	1	12.604	0	12.604	0	12.604	0	12.604	0	12.604	0
	1050797	0	55	-4.20712	1	0	33.1641	2	8113.62	0	2	283.477	2	40.7478	2	12.42	0	12.42	0	12.42	0	12.42	0	12.42	0
	1050803	0	63	-1.20287	1	NA	28.4341	1	6276.24	0	2	236.718	1	48.9563	2	12.6589	0	12.6589	0	12.6589	0	12.6589	0	12.6589	0
	1050810	0	66	-3.19597	1	1	32.4859	2	6904.92	1	2	348.586	4	142.016	5	12.3871	0	12.3871	0	12.3871	0	12.3871	0	12.3871	0
	1050826	1	64	-0.835674	1	1	22.5336	1	10631.8	1	2	413.449	5	95.3855	4	14.1167	0	14.1167	0	14.1167	0	14.1167	0	14.1167	0
	1050832	1	57	-4.61973	1	0	25.5882	2	10796.6	0	2	437.447	5	114.453	4	13.3699	0	13.3699	0	13.3699	0	13.3699	0	13.3699	0
	1050844	1	54	-5.28494	NA	NA	32.5969	NA	7496.73	NA	NA	239.801	1	15.5267	1	12.313	0	12.313	0	12.313	0	12.313	0	12.313	0
	1050858	0	47	1.62296	1	0	23.486	2	9099.34	2	2	391.801	4	119.583	4	14.2649	0	14.2649	0	14.2649	0	14.2649	0	14.2649	0
	1050869	1	64	-0.761954	1	0	22.7282	2	9952.4	0	2	340.077	3	42.3387	2	12.4091	0	12.4091	0	12.4091	0	12.4091	0	2.68222	1
	1050891	1	68	-4.52058	1	1	27.8585	2	11429.8	0	2	702.229	5	360.292	5	14.5861	0	14.5861	0	14.5861	0	14.5861	0	14.5861	0
	1050906	0	60	2.14153	1	1	21.1885	1	6440.35	1	2	318.49	3	125.819	5	14.4626	0	14.4626	0	14.4626	0	14.4626	0	14.4626	0
	1050914	1	59	-1.2931	1	1	26.2857	1	11869.5	0	2	384.56	4	29.4691	2	12.4255	0	12.4255	0	12.4255	0	12.4255	0	12.4255	0
	1050957	1	46	-1.68519	1	1	23.6661	NA	12080.1	0	2	405.159	5	43.7678	2	12.9719	0	12.9719	0	12.9719	0	12.9719	0	12.9719	0
	1050965	1	57	0.273837	1	0	28.5032	2	9471.74	0	2	298.697	2	15.3383	1	13.7488	0	13.7488	0	13.7488	0	13.7488	0	13.7488	0
	1050988	1	66	-3.16889	1	NA	26.5559	1	7088.13	0	2	271.102	2	59.0516	3	14.3281	0	14.3281	0	14.3281	0	14.3281	0	14.3281	0
	1051052	0	54	-3.34117	1	0	24.0306	0	5276.65	0	2	188.117	1	30.2593	2	13.6198	0	13.6198	0	13.6198	0	13.6198	0	13.6198	0
	1051083	1	67	-2.41481	1	0	27.3868	NA	7671.15	1	2	246.136	1	16.6437	1	12.4722	0	12.4722	0	12.4722	0	12.4722	0	12.4722	0
	1051139	0	62	-3.56479	1	NA	26.5338	1	9446.96	0	2	352.365	4	69.7471	3	14.0261	0	14.0261	0	14.0261	0	14.0261	0	14.0261	0
	1051196	1	64	-0.0901419	1	0	24.7598	2	8709.2	0	2	307.414	3	46.8672	2	13.2519	0	13.2519	0	13.2519	0	13.2519	0	13.2519	0
	1051235	0	52	-0.335817	1	0	26.9248	1	11259.3	2	2	329.552	3	-7.28434	1	14.3693	0	14.3693	0	14.3693	0	14.3693	0	14.3693	0
	1051261	1	63	-1.26906	1	1	24.5878	1	14150.4	0	2	510.451	5	87.1237	4	13.2299	0	13.2299	0	13.2299	0	13.2299	0	13.2299	0
	1051278	0	60	-4.14043	1	1	22.5582	1	7575.2	0	2	254.654	1	28.0316	2	14.943	0	14.943	0	14.943	0	14.943	0	14.943	0
	1051302	0	54	-3.05033	1	1	42.8385	NA	6969.71	0	2	282.598	2	74.0902	3	13.4825	0	13.4825	0	13.4825	0	13.4825	0	3.89293	1
	1051333	1	63	-2.71742	1	1	21.6721	0	8779.26	0	2	364.003	4	101.36	4	12.9087	0	12.9087	0	12.9087	0	12.9087	0	4.07962	1
	1051347	0	52	3.20571	1	1	23.2872	1	8799.36	0	2	375.847	4	112.603	4	15.5031	0	15.5031	0	15.5031	0	15.5031	0	15.5031	0
	1051359	0	61	-5.05448	1	NA	27.9136	NA	5358.73	1	2	288.119	2	127.806	5	13.5649	0	13.5649	0	13.5649	0	13.5649	0	13.5649	0
	1051440	1	48	-2.52582	1	1	30.6419	2	8854.94	0	2	286.083	2	21.1762	1	14.1881	0	14.1881	0	14.1881	0	14.1881	0	14.1881	0
	1051508	1	70	-1.1392	1	0	21.9245	2	10186.5	1	2	412.362	5	107.619	4	14.2649	0	14.2649	0	14.2649	0	14.2649	0	14.2649	0
	1051537	1	63	-4.17355	1	1	24.0629	2	12107.1	0	2	410.896	5	48.6966	2	12.7385	0	12.7385	0	12.7385	0	12.7385	0	12.7385	0
	1051566	0	55	2.079	2	0	23.2978	2	8908.67	1	2	430.779	5	164.265	5	12.5353	0	12.4475	1	12.5353	0	12.5353	0	10.6328	1
	1051594	1	58	-2.42815	1	1	26.3272	2	7761.65	0	2	378.532	4	146.332	5	13.9272	0	13.9272	0	13.9272	0	13.9272	0	13.9272	0
	1051601	0	47	-1.10239	1	1	24.4929	2	6043.64	0	2	300.146	2	119.343	4	12.7495	0	12.7495	0	12.7495	0	12.7495	0	12.7495	0
	1051648	0	44	-2.24452	2	1	23.3849	0	6385.35	1	2	256.316	1	65.2899	3	12.7111	0	12.7111	0	12.7111	0	12.7111	0	12.7111	0
	1051699	1	67	0.972319	2	1	31.5289	2	10204.5	0	2	456.424	5	151.143	5	13.4386	0	13.4386	0	13.4386	0	13.4386	0	12.6397	1
	1051703	0	45	-4.45493	1	1	20.1069	1	5142.8	0	2	214.433	1	60.5796	3	14.0014	0	14.0014	0	14.0014	0	14.0014	0	14.0014	0
	1051758	0	64	2.21794	1	0	25.9635	NA	8019.37	0	2	389.295	4	149.385	5	13.7927	0	13.7927	0	13.7927	0	13.7927	0	13.7927	0
	1051775	1	46	2.2051	2	1	25.6152	NA	13325.5	0	2	412.986	5	14.3376	1	14.2073	0	14.2073	0	14.2073	0	14.2073	0	14.2073	0
	1051787	1	47	-3.52047	1	0	24.9022	2	10985.2	1	2	512.999	5	184.363	5	13.3617	0	13.3617	0	13.3617	0	13.3617	0	13.3617	0
	1051791	1	68	3.01154	NA	1	29.4078	1	7580.35	2	2	271.233	2	44.4566	2	12.5106	0	12.5106	0	12.5106	0	12.5106	0	12.5106	0
	1051838	1	66	-2.19167	1	1	23.6996	1	9348.23	1	2	328.346	3	48.6818	2	14.4242	0	14.4242	0	14.4242	0	14.4242	0	14.4242	0
	1051842	0	61	-2.5553	1	0	27.8906	NA	8379.94	1	2	263.118	2	12.4212	1	13.0103	0	13.0103	0	13.0103	0	13.0103	0	13.0103	0
	1051927	1	47	-2.54986	1	1	19.6785	2	13617.4	0	0	667.899	5	260.519	5	13.1695	0	13.1695	0	13.1695	0	13.1695	0	13.1695	0
	1051930	0	52	-0.912022	1	1	22.8466	NA	8411.87	1	2	266.801	2	15.1492	1	14.6603	0	14.6603	0	14.6603	0	14.6603	0	6.61633	1
	1051949	1	40	-0.947934	1	0	24.8033	0	10183.8	2	2	379.354	4	74.6929	3	12.6314	0	12.6314	0	12.6314	0	12.6314	0	12.6314	0
	1051951	1	60	-2.24794	1	0	30.5306	1	7852.54	0	2	337.535	3	102.616	4	12.3624	0	12.3624	0	12.3624	0	12.3624	0	12.3624	0
	1051973	0	65	-5.90185	1	0	24.6826	2	8618.3	0	2	317.844	3	60.0166	3	13.2189	0	13.2189	0	13.2189	0	13.2189	0	13.2189	0
	1051998	0	57	-5.09066	1	0	29.0318	NA	8421.42	0	2	381.795	4	129.857	5	4.14825	1	15.2725	0	15.2725	0	15.2725	0	15.2725	0
	1052018	0	43	-5.7826	1	1	18.9273	NA	8122.72	0	0	365.751	4	122.75	5	12.3816	0	12.3816	0	12.3816	0	12.3816	0	12.3816	0
	1052021	0	55	-1.57859	1	1	33.9446	1	10077.7	1	2	373.174	4	71.6855	3	14.0728	0	14.0728	0	14.0728	0	14.0728	0	14.0728	0
	1052050	0	50	-5.15631	1	0	25.2092	1	5574.16	0	2	244.512	1	77.7542	3	12.4777	0	12.4777	0	12.4777	0	12.4777	0	12.4777	0
	1052077	1	63	-5.23135	1	0	26.216	2	9606.5	0	2	255.926	1	-31.4647	1	13.757	0	13.757	0	13.757	0	13.757	0	13.757	0
	1052096	0	47	-4.44287	1	1	23.5262	2	6744.5	0	2	446.933	5	245.163	5	14.7536	0	14.7536	0	14.7536	0	14.7536	0	14.7536	0
	1052111	0	60	-0.0207263	2	1	25.9151	2	8978.12	0	2	404.808	5	136.215	5	15.0391	0	15.0391	0	15.0391	0	15.0391	0	15.0391	0
	1052128	0	66	-3.68136	1	NA	29.1295	NA	5952.18	0	2	333.735	3	155.668	5	13.3342	0	13.3342	0	13.3342	0	13.3342	0	13.3342	0
	1052145	1	50	3.60098	1	1	24.5741	0	9182.56	0	2	274.913	2	0.205488	1	13.1695	0	13.1695	0	13.1695	0	13.1695	0	2.26493	1
	1052216	0	41	-4.10529	1	1	22.3922	2	8142.13	0	2	250.531	1	6.94878	1	14.6932	0	14.6932	0	14.6932	0	14.6932	0	14.6932	0
	1052220	0	62	-2.42659	1	0	25.176	0	8979.62	0	2	362.32	4	93.6833	4	14.1332	0	14.1332	0	14.1332	0	14.1332	0	14.1332	0
	1052233	0	43	2.70548	1	1	30.5633	1	9124.95	0	2	414.514	5	141.529	5	13.4907	0	13.4907	0	13.4907	0	13.4907	0	13.4907	0
	1052295	0	54	-4.46967	1	0	18.747	1	10406.2	0	2	364.859	4	53.5442	2	14.2155	0	14.2155	0	14.2155	0	14.2155	0	14.2155	0
	1052322	0	61	-5.15631	1	0	23.8384	NA	7971.79	0	2	280.198	2	41.7117	2	14.2402	0	14.2402	0	14.2402	0	14.2402	0	14.2402	0
	1052346	1	44	0.405469	1	1	22.2197	2	9456.42	0	2	314.946	3	32.0449	2	13.9492	0	13.9492	0	13.9492	0	13.9492	0	13.9492	0
	1052378	1	64	-1.26461	1	0	22.5981	1	7035.73	1	1	275.456	2	64.9731	3	12.6644	0	12.6644	0	12.6644	0	12.6644	0	12.6644	0
	1052393	0	59	-4.25008	1	1	27.6097	0	8070.31	1	2	341.47	3	100.036	4	14.5971	0	14.5971	0	14.5971	0	14.5971	0	14.5971	0
	1052419	0	46	-1.28607	1	0	25.4308	1	7074.24	0	2	237.577	1	25.9415	1	14.4571	0	14.4571	0	14.4571	0	14.4571	0	14.4571	0
	1052425	1	69	-1.67998	1	0	22.8374	0	8918.58	1	2	375.551	4	108.74	4	13.4084	0	13.4084	0	13.4084	0	13.4084	0	8.79616	1
	1052536	0	47	-2.36184	1	0	25.386	0	3847.02	0	2	187.936	1	72.8475	3	15.3493	0	15.3493	0	15.3493	0	15.3493	0	15.3493	0
	1052599	1	66	-3.02471	1	0	26.11	2	8875.93	0	2	383.923	4	118.388	4	13.1064	0	13.1064	0	13.1064	0	13.1064	0	13.1064	0
	1052637	0	59	-2.05425	1	1	28.9341	NA	8064.27	0	2	234.888	1	-6.36509	1	13.0268	0	13.0268	0	13.0268	0	13.0268	0	13.0268	0
	1052694	0	67	-5.11746	1	1	24.3494	1	6694.13	0	2	357.308	4	157.045	5	12.4914	0	12.4914	0	12.4914	0	12.4914	0	12.4914	0
	1052705	1	56	-2.54771	2	0	37.0552	2	7985.3	1	2	291.74	2	52.8495	2	12.9032	0	12.9032	0	12.9032	0	12.9032	0	12.9032	0
	1052712	1	56	0.0297304	1	0	23.6207	1	9319.03	0	1	330.065	3	51.2741	2	12.8428	0	12.8428	0	12.8428	0	12.8428	0	12.8428	0
	1052727	0	61	-2.89689	1	NA	33.2408	NA	11375.5	1	2	456.025	5	115.712	4	13.0432	0	13.0432	0	13.0432	0	13.0432	0	13.0432	0
	1052730	1	65	-1.70312	1	NA	28.3493	1	7316.84	1	2	360.095	4	141.202	5	12.3542	0	12.3542	0	12.3542	0	12.3542	0	12.3542	0
	1052764	1	59	-5.16837	1	1	25.0346	2	7118.2	0	2	315.608	3	102.658	4	14.5752	0	14.5752	0	14.5752	0	14.5752	0	14.5752	0
	1052773	1	61	3.15394	1	0	32.9708	0	9754.16	1	2	276.765	2	-15.0431	1	14.9293	0	14.9293	0	14.9293	0	14.9293	0	14.9293	0
	1052814	0	64	-1.91716	1	0	22.6216	2	9112.23	1	2	286.423	2	13.8194	1	13.8257	0	13.8257	0	13.8257	0	13.8257	0	13.8257	0
	1052857	1	67	-2.17435	1	0	27.8086	NA	7444.01	1	2	308.34	3	85.6429	3	13.2766	0	13.2766	0	13.2766	0	13.2766	0	13.2766	0
	1052879	1	51	-4.31163	1	0	27.2591	2	10218.8	0	2	262.399	2	-43.3095	1	13.9767	0	13.9767	0	13.9767	0	13.9767	0	13.9767	0
	1052892	0	63	0.815477	1	NA	29.7442	NA	7997.58	1	2	308.937	3	69.6795	3	14.0069	0	14.0069	0	14.0069	0	14.0069	0	14.0069	0
	1052910	0	50	-1.39665	1	0	21.1194	1	9232.86	2	2	413.131	5	136.918	5	13.0103	0	1.0048	1	13.0103	0	13.0103	0	13.0103	0
	1052926	0	62	-4.74899	2	0	37.5381	0	7082.14	0	2	379.63	4	167.759	5	14.8305	0	14.8305	0	14.8305	0	14.8305	0	14.8305	0
	1052944	0	62	-3.70485	1	0	23.7649	NA	5599.17	0	2	313.289	3	145.783	5	12.6259	0	12.6259	0	12.6259	0	12.6259	0	12.6259	0
	1052975	1	64	-2.72271	1	0	21.6163	1	10317	0	0	371.535	4	62.8893	3	13.1146	0	13.1146	0	13.1146	0	13.1146	0	13.1146	0
	1053019	1	59	1.5136	1	1	23.7848	1	11533.8	0	2	480.565	5	135.516	5	13.1942	0	13.1942	0	13.1942	0	13.1942	0	13.1942	0
	1053025	1	51	-3.38389	1	1	27.4306	1	10285.3	1	2	510.454	5	202.757	5	14.4653	0	14.4653	0	14.4653	0	14.4653	0	14.4653	0
	1053038	1	59	3.88294	1	0	23.7828	2	10169.2	0	2	429.646	5	125.421	5	14.0755	0	14.0755	0	14.0755	0	14.0755	0	14.0755	0
	1053063	0	47	-2.30205	1	1	21.3995	1	10441.2	0	2	467.311	5	154.949	5	12.3816	0	12.3816	0	12.3816	0	12.3816	0	12.3816	0
	1053137	0	41	1.38023	1	1	23.8437	2	12770.8	2	2	534.871	5	152.817	5	12.9774	0	12.9774	0	12.9774	0	12.9774	0	12.9774	0
	1053141	0	50	1.05265	1	1	24.4706	2	7159.14	0	2	309.952	3	95.7772	4	13.499	0	13.499	0	13.499	0	13.499	0	13.499	0
	1053170	0	57	0.63458	1	0	30.339	2	7190.81	0	2	307.356	3	92.2333	4	14.3034	0	14.3034	0	14.3034	0	14.3034	0	14.3034	0
	1053226	0	69	-3.52593	2	NA	28.559	NA	7885.97	0	2	347.8	4	111.882	4	13.4111	0	13.4111	0	13.4111	0	13.4111	0	13.4111	0
	1053269	0	44	2.72198	1	0	29.4949	2	9517.07	1	2	332.824	3	48.1087	2	12.8236	0	12.8236	0	12.8236	0	12.8236	0	12.8236	0
	1053275	0	54	-1.50348	1	1	22.5986	2	6833.84	0	2	351.398	4	146.955	5	13.2409	0	13.2409	0	13.2409	0	13.2409	0	13.2409	0
	1053323	1	45	-2.20614	1	1	24.8971	2	12556.4	0	2	387.101	4	11.4603	1	13.7955	0	13.7955	0	13.7955	0	13.7955	0	13.7955	0
	1053357	0	50	-0.0610864	1	1	31.9046	NA	9612.74	2	2	289.024	2	1.4466	1	13.3562	0	13.3562	0	13.3562	0	13.3562	0	13.3562	0
	1053392	1	53	-3.94309	1	1	23.179	1	7354.23	1	2	316.327	3	96.3157	4	13.046	0	13.046	0	13.046	0	13.046	0	13.046	0
	1053418	0	41	-3.07223	1	0	26.5839	1	8127.45	0	2	287.374	2	44.231	2	14.2732	0	14.2732	0	14.2732	0	14.2732	0	14.2732	0
	1053421	1	44	-2.74162	1	0	22.7903	0	6817.4	0	2	234.514	1	30.5626	2	12.9087	0	12.9087	0	12.9087	0	12.9087	0	12.9087	0
	1053443	1	69	-2.42319	1	0	25.2331	1	10530.5	1	2	408.296	5	93.2641	4	13.1174	0	13.1174	0	13.1174	0	13.1174	0	13.1174	0
	1053477	0	57	-1.54082	1	0	NA	NA	9942.28	0	2	346.363	4	48.927	2	13.1915	0	13.1915	0	13.1915	0	13.1915	0	13.1915	0
	1053496	0	66	-3.54335	1	0	23.8531	2	6370.76	0	2	281.322	2	90.7326	4	15.5196	0	8.60947	1	15.5196	0	2.41318	1	2.47358	1
	1053505	0	54	-3.89217	1	0	22.7392	2	11207.8	1	2	407.54	5	72.2443	3	13.488	0	13.488	0	13.488	0	13.488	0	13.488	0
	1053527	0	62	-1.16665	1	1	28.3314	1	13436.8	1	2	425.789	5	23.81	1	14.9677	0	14.9677	0	14.9677	0	14.9677	0	14.9677	0
	1053530	1	62	-4.29682	1	0	31.1209	2	12127.8	1	2	502.575	5	139.755	5	13.6417	0	13.6417	0	13.6417	0	13.6417	0	13.6417	0
	1053549	0	60	-3.79979	1	1	29.0174	0	12114.2	1	2	422.704	5	60.2922	3	12.4255	0	12.4255	0	12.4255	0	12.4255	0	8.7138	1
	1053573	1	67	-3.62255	1	1	28.7268	2	6864.59	0	2	249.9	1	44.537	2	14.5999	0	14.5999	0	14.5999	0	14.5999	0	14.5999	0
	1053598	0	67	0.786341	1	NA	25.7643	2	13498.4	1	2	568.726	5	164.904	5	8.52711	1	12.9142	0	12.9142	0	12.9142	0	4.86479	1
	1053628	0	51	-0.421619	1	1	21.8724	1	7669.43	1	2	343.964	3	114.523	4	13.5402	0	13.5402	0	13.5402	0	13.5402	0	13.5402	0
	1053645	1	62	-6.03986	1	0	24.1445	0	10173.4	1	2	414.323	5	109.973	4	14.4296	0	14.4296	0	14.4296	0	14.4296	0	14.4296	0
	1053683	0	62	3.96596	1	NA	31.926	0	10472.9	1	1	457.817	5	144.507	5	13.2739	0	13.2739	0	13.2739	0	13.2739	0	7.86273	1
	1053713	0	49	-4.73425	1	0	27.6891	1	8941.65	0	2	317.438	3	49.9371	2	14.0206	0	14.0206	0	14.0206	0	14.0206	0	14.0206	0
	1053736	0	52	-2.07435	1	1	24.2023	0	7507.01	0	2	382.615	4	158.033	5	14.1386	0	14.1386	0	14.1386	0	14.1386	0	14.1386	0
	1053772	0	43	-2.37389	1	1	21.8699	2	6847.16	2	2	291.707	2	86.8655	4	12.5491	0	12.5491	0	12.5491	0	12.5491	0	12.5491	0
	1053800	1	63	-2.77362	1	0	23.9133	1	10973	NA	2	429.589	5	101.318	4	12.9279	0	12.9279	0	12.9279	0	12.9279	0	12.9279	0
	1053854	0	53	-2.42749	1	1	19.3568	2	8755.42	0	0	459.534	5	197.604	5	12.464	0	12.464	0	12.464	0	12.464	0	12.464	0
	1053878	0	57	-2.72948	1	0	24.6094	2	8782.4	0	2	343.289	3	80.5524	3	12.8181	0	12.8181	0	12.8181	0	12.8181	0	12.8181	0
	1053893	0	45	-0.105138	1	0	23.0198	1	10257.9	1	2	407.479	5	100.601	4	13.5841	0	13.5841	0	13.5841	0	13.5841	0	13.5841	0
	1053920	0	48	-3.83142	1	0	21.6345	1	7218.06	0	0	314.818	3	98.8806	4	12.3898	0	12.3898	0	12.3898	0	12.3898	0	12.3898	0
	1053947	1	69	-0.576986	1	NA	23.55	2	12919.2	0	2	359.488	4	-27.0064	1	13.175	0	13.175	0	13.175	0	13.175	0	13.175	0
	1053971	0	49	-0.52025	1	0	25.9729	2	7167.45	0	2	244.805	1	30.3821	2	14.5724	0	14.5724	0	14.5724	0	14.5724	0	14.5724	0
	1054049	0	41	-2.93808	1	1	25.3372	1	7408.34	0	2	373.418	4	151.788	5	13.4907	0	13.4907	0	13.4907	0	13.4907	0	13.4907	0
	1054064	0	64	-2.71172	1	0	24.4995	0	9603.14	1	2	399.717	4	112.427	4	14.6932	0	14.6932	0	14.6932	0	14.6932	0	14.6932	0
	1054086	1	66	-4.29826	1	0	27.9571	2	12711	1	2	504.431	5	124.164	5	14.7344	0	14.7344	0	14.7344	0	14.7344	0	9.76802	1
	1054100	0	69	-2.74154	1	0	30.6336	NA	5459.12	0	2	188.267	1	24.9505	1	13.1915	0	13.1915	0	13.1915	0	13.1915	0	13.1915	0
	1054122	0	49	0.860334	1	1	31.3841	1	9283.06	1	2	399.526	4	121.811	5	13.2931	0	13.2931	0	13.2931	0	13.2931	0	13.2931	0
	1054146	0	66	-3.18095	1	1	24.3204	1	9774.06	0	1	384.615	4	92.2112	4	13.3672	0	13.3672	0	13.3672	0	13.3672	0	13.3672	0
	1054178	0	64	5.2676	1	0	19.5614	1	8633.97	0	2	362.463	4	104.166	4	12.5024	0	12.5024	0	12.5024	0	12.5024	0	12.5024	0
	1054277	0	52	-1.98979	NA	0	20.3019	2	6550.13	2	2	314.802	3	118.846	4	13.0679	0	13.0679	0	13.0679	0	13.0679	0	13.0679	0
	1054285	0	67	-1.85855	1	0	31.7287	1	7039.32	0	2	284.67	2	74.0792	3	15.385	0	12.453	1	15.385	0	15.385	0	15.385	0
	1054313	1	61	-2.42815	1	0	30.1924	2	6191.44	1	2	286.635	2	101.41	4	13.7076	0	13.7076	0	13.7076	0	13.7076	0	13.7076	0
	1054336	0	61	-4.07931	1	0	24.8447	1	7180.1	1	1	322.671	3	107.869	4	14.5971	0	14.5971	0	14.5971	0	14.5971	0	14.5971	0
	1054348	1	57	-4.19052	1	0	23.397	2	16403.9	1	2	553.863	5	63.1194	3	15.0034	0	15.0034	0	15.0034	0	15.0034	0	15.0034	0
	1054355	0	54	0.352377	1	0	31.8764	2	12197.8	0	2	399.026	4	34.1145	2	15.0336	0	15.0336	0	15.0336	0	15.0336	0	15.0336	0
	1054372	1	45	0.26895	2	1	29.5247	1	5672.91	0	2	201.32	1	31.6074	2	14.6575	0	14.6575	0	14.6575	0	14.6575	0	14.6575	0
	1054380	0	65	-3.30671	1	1	23.4428	2	8328.68	1	2	374.421	4	125.258	5	14.0206	0	14.0206	0	14.0206	0	14.0206	0	14.0206	0
	1054399	0	40	1.53466	2	1	23.7542	1	7995.53	0	2	238.351	1	-0.845494	1	12.6424	0	12.6424	0	12.6424	0	12.6424	0	12.6424	0
	1054487	0	53	-0.586203	2	1	23.219	1	6272.82	1	2	330.437	3	142.777	5	12.5408	0	12.5408	0	12.5408	0	12.5408	0	12.5408	0
	1054491	1	59	-3.54521	1	1	27.899	1	11710	0	2	441.522	5	91.2024	4	13.0817	0	13.0817	0	13.0817	0	13.0817	0	13.0817	0
	1054519	1	67	-3.50851	1	0	27.7679	1	11211.2	1	2	366.837	4	31.4376	2	13.7021	0	13.7021	0	13.7021	0	13.7021	0	13.7021	0
	1054556	1	60	0.514125	1	0	26.5084	2	7930.5	1	2	350.429	4	113.178	4	13.0075	0	13.0075	0	13.0075	0	13.0075	0	13.0075	0
	1054563	1	49	-4.15888	1	1	21.8685	2	7103	0	2	274.851	2	62.3553	3	12.4722	0	12.4722	0	12.4722	0	12.4722	0	12.4722	0
	1054581	1	55	-0.430332	1	0	33.0122	2	5981.28	1	2	224.355	1	45.417	2	12.766	0	12.766	0	12.766	0	12.766	0	12.766	0
	1054616	0	62	2.32381	1	1	23.6484	2	9039.73	0	2	449.273	5	178.838	5	13.779	0	13.779	0	13.779	0	13.779	0	3.28346	1
	1054671	0	48	4.00587	1	1	22.1875	2	14223	0	2	446.707	5	21.2095	1	13.6527	0	13.6527	0	13.6527	0	13.6527	0	13.6527	0
	1054684	1	57	-0.22854	1	1	26.7579	1	12357.1	0	2	441.269	5	71.5896	3	14.0096	0	14.0096	0	8.22237	1	14.0096	0	14.0096	0
	1054714	0	63	-3.78319	1	NA	25.4391	NA	5807.88	1	2	233.21	1	59.4599	3	12.5024	0	12.5024	0	12.5024	0	12.5024	0	9.29307	1
	1054731	0	45	-0.948823	1	1	27.0527	1	12237.5	1	1	625.217	5	259.115	5	15.5525	0	15.5525	0	15.5525	0	15.5525	0	15.5525	0
	1054757	0	45	-4.70745	1	0	22.7884	1	5713.77	2	2	241.24	1	70.3053	3	13.175	0	13.175	0	13.175	0	13.175	0	13.175	0
	1054792	0	47	-3.24393	1	0	23.5496	2	9720.07	1	2	309.715	3	18.9268	1	12.9334	0	12.9334	0	12.9334	0	12.9334	0	12.9334	0
	1054808	1	63	-5.23403	1	NA	31.1049	NA	11786	NA	2	355.195	4	2.60175	1	14.5093	0	14.5093	0	14.5093	0	14.5093	0	3.21208	1
	1054853	0	57	1.04093	1	0	23.9506	2	9241.56	0	2	324.527	3	48.0539	2	12.4338	0	12.4338	0	12.4338	0	12.4338	0	12.4338	0
	1054870	0	64	-2.9091	1	0	34.4841	1	8489.99	1	2	366.567	4	112.578	4	13.7598	0	13.7598	0	13.7598	0	13.7598	0	13.7598	0
	1054882	1	46	-4.60562	1	0	35.5262	2	13235.2	1	2	535.386	5	139.438	5	13.9767	0	13.9767	0	13.9767	0	13.9767	0	13.9767	0
[truncated: 180,215 more rows]
