# Supplementary material for: Magnesium Deficiency Accelerates Gut Aging and Increases Susceptibility to Colitis
Source: Aging Cell. 2026 Mar 16;25(3):e70446. doi: 10.1111/acel.70446 (PMC13093417; doi:10.1111/acel.70446)
Supplement: Supplementary file 1 — Appendix S1: acel70446‐sup‐0001‐AppendixS1.zip. [file ACEL-25-e70446-s003.zip › Source Data Figure S1.xlsx]

## Sheet: Figure S1A
Mg content in mouse small intestine tissues (Related to Figure S1A).
	NO	Sample	Group	Group1	Mg content
	1	4w-HC-F1	Y	Ileum	380.095
	2	4w-HC-F2	Y	Ileum	403.25
	3	4w-HC-M1	Y	Ileum	153.818
	4	4w-HC-M2	Y	Ileum	179.333
	5	5w-HC-F1	Y	Ileum	633.5
	6	5w-HC-F2	Y	Ileum	699.905
	7	5w-HC-M1	Y	Ileum	302.115
	8	5w-HC-M2	Y	Ileum	283.828
	9	79w-HC-F1	O	Ileum	491.598
	10	79w-HC-F2	O	Ileum	457.949
	11	79w-HC-M1	O	Ileum	681.817
	12	79w-HC-M2	O	Ileum	601.128
	13	80w-HC-F1	O	Ileum	470.31
	14	80w-HC-F2	O	Ileum	402.289
	15	80w-HC-M1	O	Ileum	480.559
	16	80w-HC-M2	O	Ileum	410.649
	17	4w-KC-F1	Y	Jejunum	145.269
	18	4w-KC-F2	Y	Jejunum	109.712
	19	4w-KC-M1	Y	Jejunum	210.85
	20	4w-KC-M2	Y	Jejunum	202.25
	21	5w-KC-F1	Y	Jejunum	510.143
	22	5w-KC-F2	Y	Jejunum	486.431
	23	5w-KC-M1	Y	Jejunum	670.417
	24	5w-KC-M2	Y	Jejunum	693.476
	25	79w-KC-F1	O	Jejunum	652.053
	26	79w-KC-F2	O	Jejunum	707.206
	27	79w-KC-M1	O	Jejunum	431.053
	28	79w-KC-M2	O	Jejunum	436.472
	29	80w-KC-F1	O	Jejunum	413.816
	30	80w-KC-F2	O	Jejunum	417.119
	31	80w-KC-M1	O	Jejunum	616.017
	32	80w-KC-M2	O	Jejunum	634.354
	33	4w-SRZC-F1	Y	Duodenum	204.773
	34	4w-SRZC-F2	Y	Duodenum	218.899
	35	4w-SRZC-M1	Y	Duodenum	163.905
	36	4w-SRZC-M2	Y	Duodenum	196.562
	37	5w-SRZC-F1	Y	Duodenum	295.631
	38	5w-SRZC-F2	Y	Duodenum	238
	39	5w-SRZC-M1	Y	Duodenum	280.778
	40	5w-SRZC-M2	Y	Duodenum	269.909
	41	79w-SRZC-F1	O	Duodenum	424.25
	42	79w-SRZC-F2	O	Duodenum	459.744
	43	79w-SRZC-M1	O	Duodenum	556.238
	44	79w-SRZC-M2	O	Duodenum	511.111
	45	80w-SRZC-F1	O	Duodenum	394.889
	46	80w-SRZC-F2	O	Duodenum	397.333
	47	80w-SRZC-M1	O	Duodenum	151.909
	48	80w-SRZC-M2	O	Duodenum	124.354

## Sheet: Figure S1B
Mg content in human bone tissues (Related to Figure S1B).
	Sample	Group	Age	Mg content
	3	Y	36	922.988
	6	Y	28	1177.06
	9	Y	45	2000.75
	10	Y	32	2993.64
	17	Y	35	1456.83
	23	O	85	1683.11
	28	O	80	555.952
	29	O	82	1251.22
	32	O	93	1775.42
	38	O	91	1358.32

## Sheet: Figure S1C
The expression of Mg transporters in monkeys (Related to Figure S1C).
	Samples	Age	Mg content	CNNM4	MMGT1	MAGT1	SLC41A3
	2-18-A	Y	1.21719e+06	0.528696	0.242822	0.450672	0.75551
	2-18-D	Y	931860	0.190173	0.18943	0.0751608	0.401109
	2-18-R	Y	1.33481e+06	0.474753	-1.20812	0.159995	0.27468
	2-18-T	Y	1.13509e+06	0.0861654	-0.0673103	0.158007	0.217668
	2-20-A	Y	1.09459e+06	-0.65542	-0.490937	-0.0700522	0.164029
	2-20-D	Y	733234	0.0816437	0.0283061	0.0830073	0.471374
	2-20-R	Y	615907	0.399845	-0.551762	0.19177	0.284758
	2-20-T	Y	851362	0.306819	-0.277799	0.0264475	0.49015
	2-23-A	Y	813239	-0.445357	-0.0491786	-0.260328	-0.150626
	2-23-D	Y	783034	-0.452974	0.0827078	-0.0587587	-0.225725
	2-23-R	Y	677206	-0.367371	0.388466	-0.0636185	-0.176364
	2-23-T	Y	582062	-0.403093	0.0449439	-0.126295	-0.193904
	2-7-A	Y	764604	-0.242775	-0.348088	-0.309181	-0.0697279
	2-7-D	Y	474402	0.171336	0.206506	0.0250716	-0.0818212
	2-7-R	Y	815362	-1.12116	-0.14511	-1.00607	-0.722133
	2-7-T	Y	626406	0.212866	0.265138	-0.0198883	-0.0593843
	2-8-A	Y	453287	0.546981	-0.439694	0.287476	0.108895
	2-8-D	Y	1.16133e+06	0.556665	-0.381453	0.608389	0.67406
	2-8-R	Y	1.24828e+06	-0.338187	-0.549348	-0.464688	-0.217302
	2-8-T	Y	1.04543e+06	0.217998	-1.47801	-0.155103	0.0794689
	3-1-A	Y	663541	0.145273	0.212577	0.352039	-0.535086
	3-1-D	Y	557293	-0.190549	-0.163951	-0.00817926	-0.194763
	3-1-R	Y	659730	0.105975	0.248686	-0.0370164	-0.363333
	3-1-T	Y	553972	0.23944	0.0751243	0.212084	-0.00327337
	2-2-A	M	818889	-0.299627	-0.0411783	-0.220531	0.462351
	2-2-D	M	727145	-0.0196828	-0.20257	-0.146623	0.0688651
	2-2-R	M	1.39721e+06	0.656241	-0.070338	-0.00716995	0.306257
	2-2-T	M	886160	0.241689	-0.03268	0.0329448	0.623374
	2-22-A	M	761012	0.128525	-0.213263	-0.185533	-0.174186
	2-22-D	M	1.05131e+06	0.150447	0.363426	-0.309337	0.110164
	2-22-R	M	651426	-0.316681	-0.33657	-0.501326	-0.192416
	2-22-T	M	1.01479e+06	-0.662233	-0.257476	-0.150766	-0.0429394
	2-25-A	M	720769	0.0576051	0.253638	0.426926	-0.00468035
	2-25-D	M	614685	-0.174144	-0.379844	-0.329615	-0.0638399
	2-25-R	M	1.37493e+06	0.241042	0.204011	0.16966	0.18627
	2-25-T	M	1.22751e+06	-0.119247	-0.11486	0.178452	0.146092
	3-15-A	M	250025	0.51885	0.0613412	-0.142633	-0.235751
	3-15-D	M	465572	0.289575	-0.408917	-0.165293	0.0301247
	3-15-R	M	131498	0.175692	-0.377354	-0.207471	-0.0281918
	3-15-T	M	78248.2	-0.0153664	-0.326316	-0.234667	-0.0697405
	3-3-A	M	570469	-0.542334	-0.105658	-0.0555492	-0.247562
	3-3-D	M	574622	-0.555324	-0.497084	0.0777683	0.17363
	3-3-R	M	645171	-0.653284	-1.1449	-0.137343	0.180814
	3-3-T	M	571915	-0.180043	-0.219405	0.159433	-0.146923
	F-A	M	293676	-0.38691	-1.4857	-0.0896997	-0.36501
	F-D	M	434748	0.228903	0.289439	-0.0144497	0.350529
	F-R	M	523597	-1.17613	-0.186815	-0.259814	-0.242048
	F-T	M	631807	-0.43989	-0.347395	-0.239729	-0.180081
	3-18-A	O	193500	-0.660895	-0.385828	-0.422717	-0.18804
	3-18-D	O	336853	-0.830175	-0.359627	-0.259313	-0.0104249
	3-18-R	O	787677	-0.725879	-0.39763	-0.242667	-0.582182
	3-18-T	O	336298	-0.813986	-0.192572	0.12798	-0.222015
	3-19-A	O	417572	-0.392062	-0.125507	0.261446	0.0721658
	3-19-D	O	295188	-0.0786579	-0.519933	0.00308633	-0.552493
	3-19-R	O	456787	-0.571941	-0.375484	-0.455902	-0.235195
	3-19-T	O	397126	0.044698	-0.173628	0.303961	-0.113844
	3-2-A	O	736871	0.295255	-0.274783	0.484509	-0.398097
	3-2-D	O	364922	-0.263876	-0.594311	0.103822	-0.337555
	3-2-R	O	698440	-1.12375	-0.501661	-0.537228	-0.44188
	3-2-T	O	745804	-0.0647169	0.309912	0.262903	-0.219802
	3-25-A	O	316662	-0.121171	0.228863	0.253509	-0.11032
	3-25-D	O	208575	-0.281241	-0.359725	0.0129813	-0.0596476
	3-25-R	O	184945	0.415566	-0.520398	0.170578	0.118611
	3-25-T	O	165229	-0.0931854	-0.227515	0.0426646	-0.22317
	3-7-A	O	322867	-1.65001	-0.426589	-0.936374	-0.413061
	3-7-D	O	554873	0.0960874	-0.404865	-0.0516022	-0.152603
	3-7-R	O	422371	0.738734	-0.584675	0.373754	-0.0957338
	3-7-T	O	459550	0.132854	-0.166087	0.0144669	-0.0874742
	3-8-A	O	387649	-1.04745	-0.171558	-0.48224	-0.435379
	3-8-D	O	398569	0.395102	0.140823	-0.020839	-0.0498008
	3-8-R	O	494454	0.235785	-0.0702259	-0.247907	-0.485023
	3-8-T	O	405243	-0.0952231	-0.168077	-0.00129924	-0.430831
