# Supplementary material for: Magnesium Deficiency Accelerates Gut Aging and Increases Susceptibility to Colitis
Source: Aging Cell. 2026 Mar 16;25(3):e70446. doi: 10.1111/acel.70446 (PMC13093417; doi:10.1111/acel.70446)
Supplement: Supplementary file 1 — Appendix S1: acel70446‐sup‐0001‐AppendixS1.zip. [file ACEL-25-e70446-s003.zip › Source Data Figure S2.xlsx]

## Sheet: Figure S2A,B
Enriched pathways of proteins related to age and Mg content in female or male monkeys (Related to Figure 2A,B).
	Age-related proteins in female (n = 1047)			Mg-related proteins in female (n = 294)				Age- and Mg- related proteins in female (n = 158)				Age-related proteins in male (n = 381)			Mg-related proteins in male (n = 192)				Age- and Mg- related proteins in male (n = 31)					Pathway enrichment of 158 proteins related to age and Mg in female monkeys									Pathway enrichment of 31 proteins related to age and Mg in male monkeys
	Uniprot ID	Gene name	p value	Uniprot ID	Gene name	Correlation_Rho	p value	Uniprot ID	Gene name			Uniprot ID	Gene name	p value	Uniprot ID	Gene name	Correlation_Rho	p value	Uniprot ID	Gene name				Pathway category	Pathway name	Count	Pop Hits	P value	Fold Enrichment	Displayed in Fig. S2A			Pathway category	Pathway name	Count	Pop Hits	P value	Fold Enrichment	Displayed in Fig. S2B
	A0A059TEB9	WNK1	0.0136777	A2V9Z6	ADH1B	0.531532	0.00100805	A2V9Z6	ADH1B			G7NTQ6	CHD1L	0.0371752	B8Q222	TPSAB1	-0.428057	0.00973924	G7NVF8	CHIT1				GOTERM_BP_DIRECT	Complement activation, classical pathway	5	47	0.000359	14.7	yes			GOTERM_BP_DIRECT	Transforming growth factor beta receptor signaling pathway	3	102	0.00875	20.46	yes
	A0A172R2G8	IGH	0.000945521	G7NTF3	AK2	0.402831	0.0154677	G7NTF3	AK2			G7NTX5	BROX	0.0194123	G7NTI0	ADPRHL2	-0.332561	0.0480613	G7NVI6	SERPINC1				GOTERM_BP_DIRECT	Lipoxygenase pathway	3	12	0.00323	34.54	yes			GOTERM_BP_DIRECT	Iron-sulfur cluster assembly	2	33	0.0448	42.16	yes
	A2V9Z6	ADH1B	0.00160358	G7NTF7	PHC2	0.354698	0.0344154	G7NTL0	DDAH1			G7NU02	TOR1AIP1	0.000235446	G7NTY5	IARS2	-0.465894	0.00457403	G7NXN8	ADPRH				GOTERM_BP_DIRECT	Ethanol catabolic process	3	15	0.00507	27.63	yes			GOTERM_BP_DIRECT	Positive regulation of transforming growth factor beta receptor signaling pathway	2	33	0.0448	42.16	yes
	A8CBR8	CYP4F11	0.00557386	G7NTL0	DDAH1	0.41184	0.0131595	G7NTY5	IARS2			G7NU50	TMEM201	0.00164854	G7NTY9	LYPLAL1	-0.371171	0.0264823	G7NZV2	ITIH1				GOTERM_BP_DIRECT	Fatty acid oxidation	3	16	0.00576	25.9	yes			GOTERM_BP_DIRECT	Acute-phase response	2	40	0.054	34.78	yes
	B0I549	LIPE	0.00539082	G7NTL6	CLCA4	0.409524	0.0137231	G7NUP2	PLXNA2			G7NUG6	S100A4	0.00265387	G7NU91	SPEN	-0.343629	0.0407736	G7P058	C3H21orf33				GOTERM_BP_DIRECT	Viral release from host cell	3	18	0.00728	23.02	yes
	B8Q222	TPSAB1	0.0294317	G7NTY5	IARS2	0.445045	0.0070034	G7NUP5	LOC102142263			G7NUR3	PADI4	0.0224535	G7NUH1	S100A13	-0.349292	0.0374101	G7P4G1	SIRT5				GOTERM_BP_DIRECT	Glucose homeostasis	5	117	0.0101	5.9	yes
	C0SJM6	GSTZ1	0.014513	G7NU55	NMNAT1	0.417761	0.0118081	G7NVF9	CHI3L1			G7NUS5	MRTO4	0.011862	G7NUH7	INTS3	-0.357014	0.0331938	G7P6J3	DDX60				GOTERM_BP_DIRECT	Regulation of cardiac muscle contraction by regulation of the release of sequestered calcium ion	3	24	0.0128	17.27	yes
	G7NTA9	LRRC47	2.72e-05	G7NUP2	PLXNA2	0.385586	0.0208503	G7NVN9	CC2D1B			G7NUT6	PLA2G2A	0.0150263	G7NUJ6	SHC1	-0.339254	0.0435386	G7P985	CRABP1				GOTERM_BP_DIRECT	Regulation of cardiac muscle contraction	3	24	0.0128	17.27	yes
	G7NTE4	RBBP4	0.00205373	G7NUP3	CD34	0.359073	0.0321383	G7NVP7	ECHDC2			G7NV32	VCAM1	0.0153269	G7NUP5	LOC102142263	-0.438095	0.00802959	G7P9F2	PLIN1				GOTERM_BP_DIRECT	Positive regulation of calcium ion transport	3	26	0.0149	15.94	yes
	G7NTF3	AK2	0.00327533	G7NUP5	LOC102142263	0.415444	0.0123221	G7NVT9	C1QC			G7NVF8	CHIT1	0.000124644	G7NUR6	ARHGEF10L	-0.434234	0.00865377	G7P9X8	RNF31				GOTERM_BP_DIRECT	Positive regulation of phosphatidylinositol 3-kinase/protein kinase B signal transduction	6	204	0.016	4.06	yes
	G7NTH0	NCDN	0.000704815	G7NVA2	ARHGEF11	0.398456	0.0167073	G7NVU0	C1QB			G7NVF9	CHI3L1	0.000914997	G7NV12	CNN3	0.353153	0.0352501	G7PCQ7	COL14A1				GOTERM_BP_DIRECT	Response to muscle activity	3	30	0.0196	13.81	no
	G7NTI2	TRAPPC3	0.0414684	G7NVF8	CHIT1	-0.371429	0.0263716	G7NWA9	CADM3			G7NVI6	SERPINC1	0.025844	G7NV48	WDR47	-0.338224	0.0442109	G7PE87	WDR11				GOTERM_BP_DIRECT	Positive regulation of axon extension	3	31	0.0208	13.37	no
	G7NTL0	DDAH1	0.00634184	G7NVF9	CHI3L1	-0.472072	0.00401269	G7NWN3	RYR2			G7NVP2	GPX7	0.000193185	G7NV96	CRABP2	-0.343629	0.0407736	G7PFK8	TAB1				GOTERM_BP_DIRECT	Regulation of atrial cardiac muscle cell action potential	2	3	0.0214	92.09	no
	G7NTL9	SH3GLB1	0.0171458	G7NVJ2	COP1	0.366538	0.0285417	G7NX16	IFI44L			G7NVQ2	C1H1orf123	0.026026	G7NVD5	DSTYK	-0.377864	0.0237273	G7PGH8	NFS1				GOTERM_BP_DIRECT	Response to hydrogen peroxide	3	38	0.0305	10.91	no
	G7NTM0	HS2ST1	0.0252923	G7NVN9	CC2D1B	0.472844	0.00394694	G7NX36	SIKE1			G7NVR9	MFSD10	0.00111103	G7NVF8	CHIT1	-0.483398	0.00313804	G7PJR6	PZP				GOTERM_BP_DIRECT	Extracellular matrix organization	5	164	0.0307	4.21	no
	G7NTR8	BOLA1	0.0497516	G7NVP7	ECHDC2	-0.335135	0.0462788	G7NXR7	CCDC58			G7NVZ3	USP24	0.048996	G7NVI6	SERPINC1	0.404633	0.0149805	G7PJX8	SMCO3				GOTERM_BP_DIRECT	Arachidonate metabolic process	3	39	0.032	10.63	no
	G7NTS3	VPS45	0.00140297	G7NVT9	C1QC	0.514801	0.00152233	G7NY15	ANKRD28			G7NW39	RBM15	0.012703	G7NVP7	ECHDC2	-0.425483	0.0102249	G7PNQ8	ACAT1				GOTERM_BP_DIRECT	Protein stabilization	6	246	0.0326	3.37	no
	G7NTT0	PRPF3	0.041491	G7NVU0	C1QB	0.391763	0.0187651	G7NY44	LARS2			G7NW81	TRIM33	0.00320687	G7NW36	AMPD2	0.369627	0.0271545	G7PNR2	POGLUT3				GOTERM_BP_DIRECT	Response to hormone	3	40	0.0335	10.36	no
	G7NTU2	S100A10	0.00646429	G7NW84	CD5L	-0.425997	0.0101261	G7NYE9	SLC41A3			G7NW84	CD5L	4.35e-05	G7NWE6	RNPEP	-0.514543	0.00153178	G7PQQ7	LYVE1				GOTERM_BP_DIRECT	Membrane fission	3	41	0.035	10.11	no
	G7NTV9	LBR	0.0130262	G7NW99	SPTA1	0.338996	0.0437059	G7NYV4	THUMPD3			G7NWA9	CADM3	0.0431306	G7NWN4	MTR	-0.350322	0.0368238	G7PS28	GALT				GOTERM_BP_DIRECT	Sarcoplasmic reticulum calcium ion transport	2	5	0.0354	55.26	no
	G7NTW2	WDR26	0.00405243	G7NWA9	CADM3	0.38713	0.0203116	G7NZU2	CHDH			G7NWI7	CFH	0.00502679	G7NXJ9	SIPA1L2	-0.381982	0.0221541	G7PSP7	OGN				GOTERM_BP_DIRECT	Succinate metabolic process	2	5	0.0354	55.26	no
	G7NTW4	NVL	0.0120022	G7NWE5	ELF3	0.346203	0.0392153	G7P108	HLCS			G7NWN3	RYR2	0.0195458	G7NXN8	ADPRH	-0.360103	0.031621	G7PT77	P2RX1				GOTERM_BP_DIRECT	Response to hypoxia	5	178	0.0397	3.88	no
	G7NTX5	BROX	0.0292587	G7NWN3	RYR2	-0.551866	0.000594307	G7P166	POR			G7NWW7	FABP3	0.0371931	G7NYB4	GPD1L	-0.343887	0.0406155	G7PTR9	FLCN				GOTERM_BP_DIRECT	Arginine catabolic process	2	6	0.0424	46.05	no
	G7NTY3	MARK1	0.00120745	G7NX16	IFI44L	-0.371429	0.0263716	G7P1A8	COL28A1			G7NX60	WDR3	0.0439422	G7NYM1	AHSG	0.396911	0.0171644	G7PVQ8	NAXD				GOTERM_BP_DIRECT	Regulation of SA node cell action potential	2	6	0.0424	46.05	no
	G7NTY5	IARS2	0.0138134	G7NX32	PRKACB	-0.420849	0.0111513	G7P1C9	COL1A2			G7NX72	NOTCH2	0.0171933	G7NYR8	XXYLT1	-0.416731	0.0120342	G7Q061	NUBP2				GOTERM_BP_DIRECT	Gluconeogenesis	3	47	0.0449	8.82	no
	G7NU32	UCK2	0.0444725	G7NX35	CSDE1	-0.40592	0.0146405	G7P369	LAMA2			G7NXN8	ADPRH	0.00119198	G7NZ26	USP13	0.329987	0.0498992	G7Q0E2	NMRAL1				GOTERM_BP_DIRECT	Acetyl-CoA biosynthetic process	2	7	0.0492	39.47	no
	G7NU62	MTOR	0.00643284	G7NX36	SIKE1	0.40103	0.0159684	G7P3R0	EXOC2			G7NXP8	NDUFB4	0.0213166	G7NZL2	RAP2B	0.369112	0.0273817	G7Q1J3	HP				GOTERM_BP_DIRECT	Positive regulation of pyroptotic inflammatory response	2	7	0.0492	39.47	no
	G7NU86	LOC102124387	0.004317	G7NX90	ITLN1	0.360103	0.031621	G7P3R4	H1-5			G7NXX3	NCK1	0.0488812	G7NZN4	CP	-0.460232	0.00514741	G8F2Y2	SSH3				GOTERM_BP_DIRECT	Lipid oxidation	2	7	0.0492	39.47	no
	G7NUE2	CTPS1	0.0287727	G7NXN8	ADPRH	-0.360618	0.0313649	G7P4J5	ALDH5A1			G7NXY7	RAB6B	0.0291597	G7NZP3	ABI3BP	0.440412	0.00767401	G8F400	LRG1				GOTERM_BP_DIRECT	Negative regulation of response to endoplasmic reticulum stress	2	7	0.0492	39.47	no
	G7NUG4	S100A6	0.00194259	G7NXR7	CCDC58	0.54157	0.00077963	G7P4K7	SCGN			G7NY19	RFTN1	0.0105683	G7NZV1	ITIH3	-0.393565	0.0181911	G8F4J3	PRPF38B				GOTERM_BP_DIRECT	Synapse pruning	2	7	0.0492	39.47	no
	G7NUH9	GATAD2B	0.0422155	G7NY15	ANKRD28	0.349035	0.0375579	G7P4Y1	SYNE1			G7NY57	ANO10	0.0259649	G7NZV2	ITIH1	0.385328	0.0209412	G8F650	APCS
	G7NUJ4	PBXIP1	0.00354001	G7NY44	LARS2	0.359073	0.0321383	G7P520	GPAT3			G7NYE9	SLC41A3	0.00548918	G7NZY9	CACNA2D2	0.372458	0.0259327
	G7NUK3	CENPF	0.0426106	G7NYE9	SLC41A3	0.497555	0.00228256	G7P581	WFS1			G7NYH5	SYN2	0.0247092	G7P058	C3H21orf33	-0.416216	0.0121487
	G7NUP2	PLXNA2	0.0221167	G7NYV4	THUMPD3	-0.344916	0.0399883	G7P5H7	ATP8A1			G7NYH8	ATG7	0.0297399	G7P0R3	0	-0.370656	0.0267048
	G7NUP5	LOC102142263	0.0316259	G7NZ94	EOGT	-0.428829	0.00959747	G7P5M8	RUFY3			G7NYI6	ENTPD3	0.0483561	G7P0S9	SNX13	0.393565	0.0181911
	G7NUQ7	MFAP2	0.0296885	G7NZF0	RPL22L1	-0.384299	0.0213084	G7P5P8	SULT1B1			G7NYK1	EXOG	0.0395882	G7P0W4	CNOT4	0.383526	0.0215872
	G7NUR6	ARHGEF10L	0.00770269	G7NZU2	CHDH	0.595882	0.000168799	G7P5U4	SGCB			G7NYL5	MLH1	0.0344332	G7P128	ATP5O	-0.356757	0.0333278
	G7NUS2	ALDH4A1	0.0162064	G7NZV7	G7NZV7	0.344402	0.0403009	G7P649	ANK2			G7NYM0	FETUB	0.017286	G7P1B8	C14H11orf58	0.357014	0.0331938
	G7NUS8	CAPZB	0.031025	G7P058	C3H21orf33	0.359331	0.0320083	G7P7K8	NDUFAF2			G7NYR0	OPA1	0.0184903	G7P1U4	FZD1	-0.379923	0.0229294
	G7NUV0	HP1BP3	8.18e-08	G7P0F8	SRGAP1	0.376577	0.0242376	G7P7M6	NLN			G7NYR9	ACAP2	0.00759575	G7P219	AGAP3	-0.338739	0.0438737
	G7NUV2	ECE1	0.0127182	G7P108	HLCS	0.33668	0.0452352	G7P7P5	MAP1B			G7NZ20	DNAJC19	0.0320508	G7P270	BRAT1	-0.411583	0.0132211
	G7NUV4	RAP1GAP	0.0385872	G7P166	POR	0.475676	0.00371381	G7P865	FBN2			G7NZ94	EOGT	0.000165549	G7P276	SDK1	-0.427799	0.0097869
	G7NUY4	ERI3	0.0361508	G7P1A8	COL28A1	0.337709	0.0445503	G7P8X1	CALML4			G7NZB0	FHIT	0.00299596	G7P2G6	PNPLA8	-0.366538	0.0285417
	G7NV22	AGL	0.0355655	G7P1C9	COL1A2	0.398713	0.0166321	G7P8Y7	CRIP1			G7NZF4	PRKCI	0.000803117	G7P2J9	UBE3C	-0.412613	0.0129761
	G7NV32	VCAM1	0.0243875	G7P1E6	AGK	0.340283	0.0428747	G7P8Z4	IGHV5-10-1			G7NZN6	HLTF	0.0197743	G7P4C8	F13A1	-0.472072	0.00401269
	G7NV48	WDR47	0.00339456	G7P1J3	PDIA4	-0.340283	0.0428747	G7P911	THSD4			G7NZT7	ATP6V1A	0.0234308	G7P4G1	SIRT5	0.440927	0.00759686
	G7NV84	SMG5	0.0449771	G7P1V3	SRI	0.355985	0.0337322	G7P9A1	FAH			G7NZV0	ITIH4	0.000682477	G7P4R7	ENPP4	-0.455084	0.00572185
	G7NVF0	ZC3H11A	0.0408394	G7P282	FSCN1	0.344659	0.0401443	G7PAY4	CHP1			G7NZV2	ITIH1	0.00518754	G7P504	RAB32	-0.36139	0.0309841
	G7NVF5	PRELP	0.00375586	G7P2N4	H1-3	0.45148	0.0061563	G7PB05	LRRC57			G7NZW4	WDR82	0.031812	G7P508	UTRN	-0.497555	0.00228256
	G7NVF9	CHI3L1	0.024138	G7P356	MOXD1	-0.346461	0.0390622	G7PB45	GALC			G7NZY1	DCAF1	0.0456911	G7P5J8	RCHY1	-0.563449	0.000433586
	G7NVG8	PRRC2C	0.0358102	G7P369	LAMA2	0.386615	0.0204898	G7PBQ7	ADSS1			G7P026	RBP1	0.0469407	G7P6B1	MGST2	-0.385843	0.0207597
	G7NVN9	CC2D1B	0.0184552	G7P3Q7	OSTM1	0.39408	0.0180299	G7PBX1	ASPH			G7P031	FAIM	0.0211686	G7P6J3	DDX60	-0.352381	0.0356737
	G7NVP2	GPX7	0.00219064	G7P3R0	EXOC2	-0.360618	0.0313649	G7PBX4	GGH			G7P058	C3H21orf33	0.00761271	G7P6N1	ACSL1	-0.398713	0.0166321
	G7NVP7	ECHDC2	0.0277684	G7P3R4	H1-5	0.488288	0.00281523	G7PC21	GDAP1			G7P059	PWP2	0.0245085	G7P6R5	THG1L	-0.34157	0.0420564
	G7NVR8	NOP14	0.0275809	G7P424	MANEA	-0.434492	0.0086109	G7PCN8	FTH1			G7P0C0	AZGP1	0.00742818	G7P761	CCDC127	-0.63964	4.03e-05
	G7NVS0	ADD1	0.00211646	G7P434	COQ3	0.388417	0.0198716	G7PDX9	XPNPEP1			G7P0H3	GGCT	0.00793041	G7P7C0	RAI14	0.332046	0.0484244
	G7NVT9	C1QC	0.0162154	G7P4B6	SERPINB1	0.345174	0.0398327	G7PE06	AFAP1L2			G7P0P4	SKAP2	0.0064276	G7P7E0	RICTOR	-0.451737	0.00612434
	G7NVU0	C1QB	0.0136591	G7P4H5	CAP1	-0.37323	0.0256076	G7PE58	RBM17			G7P0Y1	PARP12	0.00648598	G7P7I8	DHX29	0.337709	0.0445503
	G7NVV1	LYPLA2	0.0323158	G7P4H6	FAM8A1	0.340798	0.0425458	G7PE76	ECHDC3			G7P106	DYRK1A	0.0184232	G7P7W9	RASA1	-0.412613	0.0129761
	G7NVW2	SRRM1	0.0114847	G7P4J5	ALDH5A1	0.534878	0.000926068	G7PE94	HTRA1			G7P112	MORC3	0.0436775	G7P7Z8	LNPEP	-0.377864	0.0237273
	G7NVW8	TMEM50A	0.0249755	G7P4J8	ACOT13	0.411326	0.013283	G7PEN8	MPP7			G7P186	NCF1	0.0251658	G7P826	PGGT1B	-0.420849	0.0111513
	G7NVX1	G7NVX1	0.0295676	G7P4K7	SCGN	0.473616	0.00388213	G7PES6	ALOX5			G7P1A8	COL28A1	0.022188	G7P8N5	ARHGEF37	-0.382497	0.0219638
	G7NVX3	MTFR1L	0.0213027	G7P4Y1	SYNE1	-0.392021	0.0186822	G7PF15	DNAJC9			G7P1C9	COL1A2	0.00428649	G7P8Y5	PACS2	0.399743	0.0163343
	G7NVY5	PARS2	0.000650454	G7P520	GPAT3	0.378636	0.0234254	G7PFN4	ACO2			G7P1E6	AGK	0.0360368	G7P985	CRABP1	-0.348263	0.0380041
	G7NW12	DOCK7	0.00138682	G7P572	AFAP1	-0.432432	0.00895905	G7PFS8	PCK1			G7P1H8	CASP2	0.0188577	G7P9E8	POLG	-0.330759	0.0493419
	G7NWA9	CADM3	0.0204894	G7P581	WFS1	-0.496782	0.00232328	G7PH57	ACSS1			G7P1M5	GABPA	0.0276434	G7P9F2	PLIN1	-0.358301	0.0325308
	G7NWB8	TAGLN2	0.0463756	G7P5C5	SEPSECS	-0.36139	0.0309841	G7PH79	CLTCL1			G7P1X4	GNAI2	0.0257694	G7P9M3	RNASE6	-0.387387	0.0202229
	G7NWF6	LOC102135846	0.0443724	G7P5H7	ATP8A1	0.361133	0.0311106	G7PH90	COMT			G7P206	GIMAP1	0.013645	G7P9U2	MMP14	-0.35444	0.0345534
	G7NWH7	NEK7	0.00647563	G7P5M8	RUFY3	0.343629	0.0407736	G7PHL9	CNTN1			G7P213	ABCB8	0.0343293	G7P9X8	RNF31	-0.384556	0.0212161
	G7NWN3	RYR2	9.19e-07	G7P5P8	SULT1B1	0.544402	0.000724141	G7PHS4	G7PHS4			G7P215	CDK5	0.0149114	G7P9Y9	DHRS1	-0.344659	0.0401443
	G7NWQ0	G7NWQ0	0.0498595	G7P5U4	SGCB	-0.391506	0.0188483	G7PI67	MMAB			G7P282	FSCN1	0.00813544	G7PAE6	L3HYPDH	-0.472329	0.00399067
	G7NWR3	NOC2L	0.00484111	G7P5Z0	ADH7	0.440669	0.00763535	G7PJ48	COQ5			G7P2H0	DOCK4	0.023314	G7PAF5	CYFIP2	-0.336165	0.0455809
	G7NWU5	WASF2	0.000600014	G7P649	ANK2	0.41879	0.0115856	G7PJ63	P2RX4			G7P2X3	PRIM2	0.0386545	G7PAZ5	EHD4	-0.443501	0.00722108
	G7NWV0	PPP1R8	0.00664875	G7P6A3	GPHN	0.356242	0.033597	G7PK24	SSPN			G7P381	HINT3	0.0461528	G7PB01	GANC	-0.336937	0.0450632
	G7NWV7	SRSF4	0.00056086	G7P6G4	GUCY1A1	-0.333333	0.0475208	G7PKI2	D2HGDH			G7P3B9	STK38	0.0097017	G7PBJ7	CGNL1	-0.451223	0.0061884
	G7NWY8	GNG12	0.0139141	G7P6H5	ETFDH	0.452767	0.00599797	G7PKL1	FMNL2			G7P3I7	CYB5R4	0.0466309	G7PC40	FABP4	-0.39305	0.0183536
	G7NWZ3	SRSF11	0.0195809	G7P6Z7	HK3	-0.354698	0.0344154	G7PKZ1	FRZB			G7P3L7	CALHM6	0.0117488	G7PCQ7	COL14A1	0.3861	0.0206694
	G7NWZ7	ZRANB2	0.00027248	G7P735	MAPK9	-0.338481	0.0440421	G7PL18	INPP1			G7P3Q8	DUSP22	0.0399819	G7PCS1	ANXA13	-0.351866	0.0359584
	G7NWZ8	NEGR1	0.00246553	G7P7E7	PRKAA1	0.333848	0.0471632	G7PLR8	PTRHD1			G7P3Y6	TBCC	0.0401106	G7PDL6	HELLS	-0.424196	0.0104753
	G7NX01	CRYZ	0.0130802	G7P7K8	NDUFAF2	0.441699	0.0074824	G7PM14	NDUFAF7			G7P448	PREP	0.0088338	G7PDS6	SFXN3	-0.479794	0.0033962
	G7NX06	RABGGTB	0.0188517	G7P7M6	NLN	0.352638	0.0355321	G7PM84	MTIF2			G7P451	RTN4IP1	0.00183078	G7PDZ7	HABP2	-0.36834	0.0277255
	G7NX16	IFI44L	0.0162886	G7P7P5	MAP1B	0.36731	0.0281895	G7PMD8	NFU1			G7P478	PLG	0.0394486	G7PE08	FAM160B1	-0.570914	0.000351804
	G7NX36	SIKE1	0.0397276	G7P865	FBN2	0.472329	0.00399067	G7PMF4	ADD2			G7P4B5	WRNIP1	0.0101315	G7PE18	HSPA12A	-0.334106	0.0469852
	G7NX39	TSPAN2	0.0458454	G7P8P8	CD74	0.374775	0.0249675	G7PMG9	SPR			G7P4G1	SIRT5	0.0256072	G7PE64	ITIH2	0.333333	0.0475208
	G7NX51	PTGFRN	0.0375347	G7P8X1	CALML4	0.361905	0.0307323	G7PMW0	NCK2			G7P4H1	GMPR	0.0219162	G7PE87	WDR11	-0.47619	0.00367274
	G7NX52	CD101	0.0130805	G7P8X4	ITGA11	0.338996	0.0437059	G7PP81	PC			G7P4P6	AIF1	0.0431234	G7PED3	DHTKD1	-0.35444	0.0345534
	G7NX99	PFDN2	0.00222243	G7P8Y7	CRIP1	0.336422	0.0454078	G7PPA0	H2AFX			G7P4W5	SYNJ2	0.0491718	G7PEF8	PTER	-0.470785	0.00412441
	G7NXB1	MPZ	0.0331236	G7P8Z4	IGHV5-10-1	-0.500901	0.00211324	G7PQ30	ZDHHC5			G7P4Y1	SYNE1	0.00121769	G7PFK8	TAB1	-0.48417	0.00308501
	G7NXD7	CDC73	0.0248532	G7P911	THSD4	0.338481	0.0440421	G7PQE7	APIP			G7P516	OCIAD1	0.0222894	G7PG45	CTSA	-0.362934	0.0302338
	G7NXJ4	COA6	0.00575843	G7P953	PPCDC	0.359331	0.0320083	G7PQL3	TSG101			G7P571	ABLIM2	0.00534465	G7PG72	LOC107130962	-0.366281	0.0286599
	G7NXK9	CAPN9	0.0205411	G7P9A1	FAH	0.500644	0.00212586	G7PQT7	CYB5R2			G7P5E2	PGM2	0.000846227	G7PGH8	NFS1	-0.432432	0.00895905
	G7NXL2	URB2	0.0016856	G7P9I3	NR2F2	0.348777	0.0377062	G7PR39	UAP1L1			G7P5E8	FAM114A1	0.00075927	G7PGV3	HSPA12B	-0.41184	0.0131595
	G7NXN6	POGLUT1	0.0148318	G7PA82	L2HGDH	0.424196	0.0104753	G7PR80	SARDH			G7P5H7	ATP8A1	0.0251138	G7PGV7	AP5S1	-0.372973	0.0257156
	G7NXP0	POPDC2	0.00519442	G7PAJ3	HSpTB1	0.48314	0.00315589	G7PRF3	SPTAN1			G7P616	NPNT	0.0252373	G7PHG6	KNG1	-0.362677	0.0303578
	G7NXP4	PLA2G4A	0.00121254	G7PAY4	CHP1	0.423938	0.0105261	G7PRW5	ALDH1B1			G7P649	ANK2	0.0192259	G7PHI1	NIPSNAP1	-0.335393	0.0461035
	G7NXR7	CCDC58	0.00125728	G7PB05	LRRC57	0.337967	0.0443803	G7PS60	DDX58			G7P655	KIFAP3	0.0348299	G7PJE0	ALDH1L2	0.41287	0.0129155
	G7NXU6	USP19	0.0238223	G7PB45	GALC	0.381982	0.0221541	G7PST0	MIF4GD			G7P6F7	FGB	0.00463124	G7PJQ9	MFAP5	-0.381725	0.0222498
	G7NXV2	WDR6	0.0240755	G7PB70	TUBGCP4	-0.399743	0.0163343	G7PSW1	CYGB			G7P6F8	FGA	0.00356283	G7PJR6	PZP	-0.39408	0.0180299
	G7NXX3	NCK1	0.000728767	G7PBQ7	ADSS1	0.47619	0.00367274	G7PT85	ALOX15			G7P6J3	DDX60	0.0262601	G7PJX5	GUCY2C	-0.342085	0.0417326
	G7NXY7	RAB6B	0.0399344	G7PBR2	ANK1	0.505277	0.00190854	G7PTC0	FASN			G7P6P1	PDLIM3	0.0120622	G7PJX8	SMCO3	-0.481853	0.0032465
	G7NXZ6	DNAJC13	0.0299318	G7PBR8	VDAC3	0.363707	0.0298644	G7PTC9	TBCD			G7P6P2	SORBS2	0.0394117	G7PK68	WDFY1	-0.397426	0.0170109
	G7NY00	NUDT16	0.0264711	G7PBX1	ASPH	-0.355212	0.0341408	G7PTV4	TMEM11			G7P6S1	UBLCP1	0.0068163	G7PKB8	ATG16L1	-0.34852	0.0378549
	G7NY14	BTD	0.00172211	G7PBX4	GGH	0.340026	0.0430399	G7PV58	PECAM1			G7P6Z7	HK3	0.00206833	G7PKI2	D2HGDH	-0.350064	0.0369697
	G7NY15	ANKRD28	0.0135238	G7PBZ3	COPS5	-0.353411	0.0351099	G7PV89	ABCA8			G7P731	TBC1D9B	0.0247214	G7PL06	COL3A1	0.341055	0.0423821
	G7NY19	RFTN1	0.041642	G7PC21	GDAP1	0.368082	0.0278409	G7PVD5	NT5C			G7P7E3	C9	7.19e-05	G7PL52	SPATS2L	0.421364	0.011045
	G7NY44	LARS2	0.0206181	G7PC52	CA1	0.443501	0.00722108	G7PVL2	ABCC4			G7P7E7	PRKAA1	0.0227049	G7PLU1	SLC35F6	-0.364221	0.0296202
	G7NYC3	CLASP2	0.00763449	G7PC84	VIRMA	0.339254	0.0435386	G7PVM2	FARP2			G7P7F1	C6	0.000404778	G7PM57	TTC7A	-0.383012	0.0217748
	G7NYE1	ITGB5	0.0104633	G7PCN8	FTH1	0.487773	0.00284778	G7PVU5	MICU2			G7P7F5	FBXO4	0.000904823	G7PMB3	UGP2	-0.379665	0.0230279
	G7NYE9	SLC41A3	0.00409135	G7PDA1	C8orf30A	-0.452252	0.00606087	G7PW19	POSTN			G7P7I3	GZMK	0.00326352	G7PMK1	AUP1	-0.387387	0.0202229
	G7NYF9	CHCHD6	0.0374659	G7PDD7	BCKDHB	0.334363	0.0468078	G7PW67	ESD			G7P7K8	NDUFAF2	0.0443304	G7PMQ3	STARD7	-0.357014	0.0331938
	G7NYG9	RAF1	0.0481002	G7PDK5	MYOF	-0.333076	0.0477004	G7PWQ1	PSTPIP2			G7P7P0	GTF2H2	0.0117399	G7PMS9	COA5	0.380952	0.022539
	G7NYH5	SYN2	0.00143263	G7PDX9	XPNPEP1	0.474131	0.00383943	G7PX46	UQCRFS1			G7P7W5	VCAN	0.00570997	G7PNN4	HRAS	0.338739	0.0438737
	G7NYI5	RPL14	0.0281316	G7PE06	AFAP1L2	0.38018	0.0228313	G7PXQ3	ATP1A3			G7P802	CHD1	0.0128315	G7PNQ8	ACAT1	-0.332561	0.0480613
	G7NYJ8	WDR48	0.0480663	G7PE58	RBM17	0.372201	0.0260419	G7PXS4	ETHE1			G7P850	PPIC	0.000137858	G7PNR2	POGLUT3	-0.361647	0.030858
	G7NYL6	EPM2AIP1	0.0249348	G7PE76	ECHDC3	0.507336	0.00181841	G7PY75	ALDH16A1			G7P865	FBN2	0.00185957	G7PP62	ALDH3B1	-0.364736	0.0293776
	G7NYL7	TRANK1	0.00421786	G7PE94	HTRA1	-0.553925	0.000562351	G7PZV0	MLYCD			G7P871	HINT1	0.00758106	G7PPJ5	VPS51	-0.433205	0.0088271
	G7NYL9	HRG	0.00589625	G7PEG2	TRDMT1	0.405663	0.0147079	G7Q076	SLC9A3R2			G7P879	P4HA2	0.0357649	G7PPK1	ARL2	-0.364736	0.0293776
	G7NYM0	FETUB	0.0218625	G7PEN8	MPP7	-0.33462	0.0466309	G7Q0D8	CORO7			G7P885	RAD50	0.0143149	G7PPT8	LOC102137003	-0.416474	0.0120913
	G7NYM1	AHSG	0.00968351	G7PES6	ALOX5	0.333333	0.0475208	G7Q0E2	NMRAL1			G7P8F5	TMEM173	0.00892694	G7PPZ1	TMEM109	-0.350064	0.0369697
	G7NYM2	DNAJB11	0.0142365	G7PF15	DNAJC9	0.448906	0.00648385	G7Q0U2	ATXN2L			G7P8H5	HARS	0.000626575	G7PQ33	SERPING1	-0.332046	0.0484244
	G7NYP7	IL1RAP	0.0068188	G7PFN4	ACO2	0.401544	0.0158239	G7Q1J3	HP			G7P8S8	VPS13C	0.0387418	G7PQ41	PRG3	0.346976	0.0387575
	G7NYQ1	CCDC50	2.37e-05	G7PFS8	PCK1	0.559588	0.000482216	G7Q202	L1CAM			G7P8U1	DAPK2	0.0384497	G7PQA1	DDB2	-0.338224	0.0442109
	G7NYR1	CPN2	0.0350644	G7PFY7	TTC38	0.38018	0.0228313	G7Q243	ZBED1			G7P8Y6	MTA1	0.0246735	G7PQP9	MICAL2	-0.408237	0.0140449
	G7NYS7	PAK2	0.00186041	G7PG59	LOC102139318	0.35547	0.0340041	G7Q298	PIR			G7P8Z3	LOC102136483	1.39e-05	G7PQQ7	LYVE1	-0.45251	0.00602935
	G7NYT7	SEC13	0.0331536	G7PG72	LOC107130962	0.368855	0.0274959	G7Q2A2	CA5B			G7P960	MAN2C1	0.00377111	G7PQT8	PPFIBP2	-0.42677	0.00997952
	G7NYU8	CAMK1	0.0195221	G7PH57	ACSS1	0.378893	0.0233255	G8F2D3	TUFT1			G7P978	TBC1D2B	0.000836258	G7PRF4	GLE1	-0.371686	0.0262613
	G7NYV4	THUMPD3	0.00192776	G7PH79	CLTCL1	0.418533	0.0116409	G8F2R2	SLC2A1			G7P985	CRABP1	0.038431	G7PRI2	MRRF	-0.479537	0.00341533
	G7NYX0	TRNT1	0.0333037	G7PH90	COMT	-0.52278	0.00125368	G8F3A4	GBP1			G7P9F2	PLIN1	0.00576624	G7PRP9	TXN	-0.398456	0.0167073
	G7NZ38	UBXN7	8.52e-05	G7PHE3	LOC101925950	0.46538	0.00462375	G8F3M2	GPX1			G7P9F6	AP3S2	0.015108	G7PRW3	TMOD1	0.390476	0.0191844
	G7NZ50	CADM2	0.000594252	G7PHJ4	CCDC91	-0.349035	0.0375579	G8F400	LRG1			G7P9F8	SEMA4B	0.00488914	G7PS28	GALT	-0.371943	0.0261514
	G7NZ96	SUCLG2	0.00100556	G7PHL9	CNTN1	0.383269	0.0216809	G8F445	C8B			G7P9H1	UNC45A	0.0301781	G7PS49	NFX1	-0.452767	0.00599797
	G7NZB6	PDHB	0.000301336	G7PHS4	G7PHS4	0.347233	0.0386058	G8F4J6	IGHM			G7P9H4	VPS33B	0.0406943	G7PS66	MOB3B	-0.359073	0.0321383
	G7NZF8	SEC62	0.00674366	G7PI67	MMAB	-0.381467	0.0223459	G8F4P2	NDUFA7			G7P9M5	RNASE3	0.0421301	G7PSE8	PLGRKT	-0.334878	0.0464546
	G7NZJ1	GFM1	0.00941987	G7PIE8	METTL7B	0.342342	0.0415715	G8F4T6	IGHV6-1			G7P9V4	SLC7A8	0.0341742	G7PSL7	C9orf64	-0.378636	0.0234254
	G7NZK4	GMPS	0.0393856	G7PJ48	COQ5	0.421364	0.011045	G8F4W7	G8F4W7			G7P9X8	RNF31	0.0335212	G7PSP7	OGN	0.45843	0.00534249
	G7NZL2	RAP2B	0.00325783	G7PJ60	OASL	0.39305	0.0183536	G8F5X8	ADAMTSL4			G7PA03	STXBP6	0.0114053	G7PT77	P2RX1	-0.384556	0.0212161
	G7NZN8	CPA3	5.96e-07	G7PJ63	P2RX4	0.355212	0.0341408	G8F650	APCS			G7PA18	NUBPL	0.0122015	G7PTA8	RABEP1	-0.382754	0.0218691
	G7NZS7	ATG3	0.000998149	G7PJ97	IKBIP	-0.377091	0.0240324	G8F6B4	G8F6B4			G7PAB5	WDHD1	0.0288095	G7PTC9	TBCD	-0.335907	0.0457546
	G7NZU2	CHDH	0.000115391	G7PJM2	NDUFA9	0.410811	0.0134075	I7G6S4	PCBP3			G7PAK5	PLEK2	0.000770443	G7PTR9	FLCN	0.346976	0.0387575
	G7NZV2	ITIH1	0.00531407	G7PJP8	PEX5	-0.410553	0.0134701	I7G7B3	LOC101925950			G7PAT5	ELMSAN1	0.00377221	G7PV60	POLG2	-0.378378	0.0235256
	G7NZX4	PARP3	0.0123052	G7PJX5	GUCY2C	0.505019	0.00192008	I7GAQ8	SCAF4			G7PAT8	COQ6	0.00279029	G7PVD5	NT5C	-0.334878	0.0464546
	G7NZX9	RAD54L2	0.0464848	G7PJY8	DERA	0.392021	0.0186822	I7GK95	PDPK1			G7PAX5	RMDN3	0.022093	G7PVM8	CLYBL	-0.428314	0.00969179
	G7P0A4	PDAP1	0.00224453	G7PK24	SSPN	-0.368855	0.0274959	I7GL64	LOC101865018			G7PB45	GALC	0.00488435	G7PVQ8	NAXD	-0.379151	0.0232259
	G7P0A7	CPSF4	0.0436786	G7PKA4	PDE6D	0.358301	0.0325308	I7GLL9	I7GLL9			G7PB60	RPS6KA5	0.0136126	G7PWH0	USP14	-0.340283	0.0428747
	G7P0C7	CNPY4	0.0075138	G7PKI2	D2HGDH	-0.335393	0.0461035	I7GNG8	NAAA			G7PBD6	SERPINA10	0.0180317	G7PXM0	BLVRB	-0.480051	0.00337716
	G7P0G0	AVL9	0.0364267	G7PKL1	FMNL2	0.402317	0.0156094	I7GPN4	PRDX3			G7PBD8	SERPINA1	0.0396393	G7PY75	ALDH16A1	-0.4139	0.0126753
	G7P0N1	UBE2H	0.0126227	G7PKZ1	FRZB	-0.332819	0.0478806	P61269	TIMP3			G7PBE2	SERPINA4	0.0100724	G7PY97	TMEM259	0.390219	0.0192692
	G7P0U9	PODXL	0.0163419	G7PL12	OSGEPL1	0.36139	0.0309841	Q4R3V1	HIP1			G7PBE4	SERPINA3	0.0467689	G7PYC0	SCAMP4	-0.340026	0.0430399
	G7P0V1	CHCHD3	0.0441699	G7PL18	INPP1	0.466667	0.00450032	Q4R4V7	GYG1			G7PCG1	UBR5	0.022879	G7PYV6	INSR	-0.339254	0.0435386
	G7P0V2	EXOC4	0.0022462	G7PL50	TYW5	-0.338739	0.0438737	Q4R517	SUCLA2			G7PCP4	REEP4	0.0137721	G7PZE4	DOCK6	-0.358816	0.0322687
	G7P0Y1	PARP12	0.0235956	G7PLJ4	CMPK2	0.345431	0.0396776	Q4R574	CHMP3			G7PCQ7	COL14A1	0.00812442	G7PZE6	TMEM205	-0.33668	0.0452352
	G7P0Z9	PSMG1	0.0148522	G7PLN3	SMC6	-0.364221	0.0296202	Q4R577	C1R			G7PCU5	ASAP1	0.0323317	G7PZI5	HOOK2	-0.432432	0.00895905
	G7P108	HLCS	0.000488476	G7PLR8	PTRHD1	0.438095	0.00802959	Q4R5E4	PGM1			G7PD65	PLPBP	0.0098629	G7PZR7	USE1	-0.472587	0.00396875
	G7P128	ATP5O	0.0239794	G7PLT4	HADHA	0.37426	0.0251793	Q4R5J0	CCT8			G7PD69	ASH2L	0.0229146	G7PZT1	PGLS	-0.415444	0.0123221
	G7P132	PAXBP1	0.0394528	G7PLU5	TMEM214	-0.332304	0.0482426	Q4R5R1	RBBP9			G7PDA1	C8orf30A	0.0159486	G7PZV9	TLDC1	-0.335907	0.0457546
	G7P137	TRIM56	0.034247	G7PM14	NDUFAF7	0.580952	0.000263616	Q4R6E3	ISYNA1			G7PDA5	DGAT1	0.0351217	G7PZZ3	ACSF3	-0.462548	0.00490571
	G7P142	PLOD3	0.0172058	G7PM84	MTIF2	0.44556	0.00693212	Q4R6G4	SLC9A3R1			G7PDC9	RUFY2	0.0111831	G7Q061	NUBP2	-0.358301	0.0325308
	G7P166	POR	0.00434692	G7PMD8	NFU1	0.369369	0.0272679	Q60HE9	MAN2B1			G7PDD3	HERC4	0.048433	G7Q0E2	NMRAL1	-0.542342	0.000764134
	G7P182	ABHD11	0.0479473	G7PMF4	ADD2	0.513771	0.00156046					G7PDD7	BCKDHB	0.0265069	G7Q0K7	SMG1	-0.411583	0.0132211
	G7P197	SCIN	0.0180053	G7PMG9	SPR	-0.365508	0.0290169					G7PDI2	IFIT3	0.00567339	G7Q0L8	VPS35L	-0.393822	0.0181103
	G7P1A8	COL28A1	0.00245622	G7PMW0	NCK2	-0.414157	0.0126158					G7PDN4	PIK3AP1	0.0051532	G7Q1C7	FBXL8	-0.366538	0.0285417
	G7P1B8	C14H11orf58	0.0147097	G7PN19	IGKV2-30	0.343372	0.0409322					G7PDR0	CWF19L1	0.0403416	G7Q1J3	HP	-0.410296	0.013533
	G7P1C3	PON3	0.0131001	G7PND1	DLG4	-0.333591	0.0473417					G7PDT6	OGA	0.0254208	G7Q1U2	F9	0.455598	0.00566201
	G7P1C9	COL1A2	0.0440142	G7PNP8	AASDHPPT	-0.353153	0.0352501					G7PDV7	NT5C2	0.0169703	G8F2S6	NAT1	-0.35444	0.0345534
	G7P1D7	CDK6	0.000137489	G7PNT2	DLAT	0.427284	0.0098828					G7PE74	CELF2	0.0322037	G8F2V2	G8F2V2	-0.495495	0.00239258
	G7P1E3	MRPS33	0.0308244	G7PP49	IGHMBP2	-0.343887	0.0406155					G7PE80	RGS10	0.0144389	G8F2Y2	SSH3	-0.422651	0.0107829
	G7P1P0	G7P1P0	0.0046121	G7PP81	PC	0.343887	0.0406155					G7PE87	WDR11	0.00146378	G8F3M2	GPX1	-0.383784	0.0214939
	G7P1P9	SBDS	0.0398959	G7PPA0	H2AFX	0.409524	0.0137231					G7PEL6	PIP4K2A	0.0186836	G8F3M4	COQ8A	-0.334878	0.0464546
	G7P1R3	LANCL2	0.00339447	G7PPN7	ST3GAL4	-0.436293	0.00831587					G7PEM4	PRTFDC1	0.0211267	G8F3R9	FBLIM1	-0.352896	0.0353909
	G7P219	AGAP3	0.0165047	G7PQ30	ZDHHC5	0.380952	0.022539					G7PEX8	PLAC9	0.03531	G8F400	LRG1	-0.544402	0.000724141
	G7P261	NUDT1	0.000294252	G7PQC8	CD82	-0.461261	0.00503874					G7PEZ0	KCNMA1	0.047338	G8F427	COMMD9	-0.437066	0.00819212
	G7P2A4	DBNL	0.0148689	G7PQE0	TRAF6	0.336937	0.0450632					G7PF33	PCBD1	0.0313731	G8F4A7	ENSA	0.389704	0.0194397
	G7P2A6	BLVRA	0.0324487	G7PQE7	APIP	0.372201	0.0260419					G7PF41	LRRC20	0.0372725	G8F4C0	G8F4C0	0.567053	0.000392198
	G7P2D1	BCS1L	0.00492308	G7PQL3	TSG101	-0.592793	0.000185419					G7PF78	MORC2	0.0166815	G8F4C9	CMAS	-0.366023	0.0287785
	G7P2J9	UBE3C	0.0111415	G7PQT7	CYB5R2	-0.336422	0.0454078					G7PFC3	MPST	0.0472142	G8F4D8	PCOLCE	0.518404	0.00139529
	G7P2S7	PFDN6	0.0114132	G7PQZ5	TRIM21	0.394595	0.0178698					G7PFD7	LGALS1	0.000324524	G8F4J3	PRPF38B	0.336422	0.0454078
	G7P2S8	RGL2	0.0444898	G7PR39	UAP1L1	-0.4574	0.00545682					G7PFK8	TAB1	0.049233	G8F558	AK1	0.359846	0.0317497
	G7P2U6	ANKS1A	0.0146799	G7PR80	SARDH	-0.353153	0.0352501					G7PFR2	PPP1R3D	0.00752192	G8F5F0	EGLN1	-0.37426	0.0251793
	G7P2V0	DEF6	0.0144394	G7PRD9	CRAT	0.36242	0.0304822					G7PFZ7	BRD1	0.0228832	G8F650	APCS	-0.369369	0.0272679
	G7P2W7	DST	0.00445075	G7PRE8	ZER1	-0.354955	0.0342778					G7PG35	ELMO2	0.00132896	I7GCL1	EML2	-0.434749	0.00856821
	G7P2X3	PRIM2	0.0327328	G7PRF3	SPTAN1	0.453539	0.00590467					G7PGH8	NFS1	0.0322567	I7GJM2	CRK	-0.374517	0.0250732
	G7P323	ARFGEF3	0.00850278	G7PRW5	ALDH1B1	0.332046	0.0484244					G7PGR3	SRXN1	0.0192501	I7GKL7	C7orf50	0.40592	0.0146405
	G7P362	EPB41L2	5.5e-05	G7PS60	DDX58	0.418533	0.0116409					G7PH28	CRNKL1	0.0333699	I7GM54	HNRNPR	0.333848	0.0471632
	G7P369	LAMA2	0.00934415	G7PSN8	SEMA4D	0.442986	0.00729493					G7PH57	ACSS1	0.00687889	I7GNM7	FBLN2	-0.333591	0.0473417
	G7P370	PTPRK	0.00968104	G7PSP7	OGN	0.408494	0.0139801					G7PHD3	LOC102126084	0.00873355	I7GPC4	VPS35	-0.332561	0.0480613
	G7P375	ECHDC1	0.0372209	G7PST0	MIF4GD	-0.404118	0.0151183					G7PHE3	LOC101925950	0.000581846	Q4R4J8	ACOT2	0.370399	0.0268167
	G7P381	HINT3	0.00772783	G7PSW1	CYGB	0.493436	0.00250724					G7PHG8	RFC4	0.0295545	Q4R4P6	MTO1	-0.339254	0.0435386
	G7P394	SERINC1	0.0107996	G7PT05	TSR1	-0.349035	0.0375579					G7PHH0	HSCB	0.0059857	Q4R4R3	LUM	0.34157	0.0420564
	G7P3A6	FKBP5	0.0213693	G7PT63	ASPSCR1	0.340541	0.04271					G7PHL7	SLC2A13	0.0137163	Q4R609	VPS53	-0.358044	0.0326625
	G7P3C5	PI16	0.020997	G7PT85	ALOX15	0.350064	0.0369697					G7PHT3	FMNL3	0.00997177	Q4R766	ABHD12	-0.403604	0.0152573
	G7P3E4	DAAM2	5.47e-05	G7PTC0	FASN	0.358816	0.0322687					G7PHV7	CALCOCO1	0.0159077	Q8MI29	CBR1	-0.378121	0.0236263
	G7P3G3	SLC17A5	0.0149073	G7PTC9	TBCD	0.425225	0.0102745					G7PI06	YEATS4	0.0167991	Q9BE14	COPS7B	0.343372	0.0409322
	G7P3G4	CD109	0.0306794	G7PTV4	TMEM11	0.35547	0.0340041					G7PI18	TSPAN8	0.011751
	G7P3G7	TMEM30A	0.0208738	G7PU07	TEFM	0.340541	0.04271					G7PIG0	CDK2	0.0096101
	G7P3I4	ME1	0.00204615	G7PUA1	COL1A1	0.436293	0.00831587					G7PIK4	ACSS3	0.00170802
	G7P3L4	RWDD1	0.0349887	G7PUF4	EPX	-0.441956	0.00744457					G7PIN2	HMCES	0.0246802
	G7P3L6	CALHM5	0.00676526	G7PUM9	ORMDL3	-0.387387	0.0202229					G7PJ35	HAL	0.0139743
	G7P3P3	SMPD2	0.00390286	G7PUZ5	SLC4A1	0.487516	0.00286418					G7PJ36	LTA4H	0.0471379
	G7P3Q6	SNX3	0.00228311	G7PV22	GOSR2	-0.394852	0.0177903					G7PJ54	UNC119B	0.00587024
	G7P3R0	EXOC2	0.00275235	G7PV58	PECAM1	0.407722	0.0141755					G7PJR6	PZP	0.000552833
	G7P3R4	H1-5	0.000191628	G7PV89	ABCA8	0.358816	0.0322687					G7PJX8	SMCO3	0.0252678
	G7P3X2	BYSL	0.0213018	G7PVD5	NT5C	0.424453	0.0104248					G7PKE1	SCLY	0.00131842
	G7P3Y6	TBCC	0.00637709	G7PVE3	RCBTB2	-0.498069	0.00225576					G7PKJ0	KYNU	0.016541
	G7P3Y8	PPP2R5D	0.00234268	G7PVL2	ABCC4	-0.342342	0.0415715					G7PKL1	FMNL2	0.0159311
	G7P3Z2	CUL7	0.0351071	G7PVM2	FARP2	-0.337194	0.0448917					G7PKQ6	SCN7A	0.0313891
	G7P402	MRPL14	0.0268115	G7PVR1	ARHGEF7	0.370656	0.0267048					G7PL23	STAT1	0.0498163
	G7P458	EZR	0.0480282	G7PVU5	MICU2	-0.498584	0.00222923					G7PLD3	ATIC	0.0159861
	G7P4B9	BPHL	0.0150557	G7PW19	POSTN	0.522008	0.00127771					G7PLL1	HPCA	0.0159877
	G7P4G1	SIRT5	0.0110068	G7PW37	NAA16	-0.342085	0.0417326					G7PLN0	FAM49A	0.00388951
	G7P4J5	ALDH5A1	0.00414694	G7PW67	ESD	0.375804	0.0245482					G7PLQ1	APOB	0.000394055
	G7P4K7	SCGN	0.00175909	G7PWD9	NDUFV2	0.504247	0.00195507					G7PLX7	RBKS	0.000333722
	G7P4L7	PPP1R10	0.0352059	G7PWQ1	PSTPIP2	-0.459459	0.00523025					G7PM13	CEBPZ	0.006952
	G7P4M2	PPP1R18	0.0200275	G7PWV4	SEC11C	-0.388932	0.0196979					G7PM36	HAAO	0.0216237
	G7P4R2	CDC5L	0.00145939	G7PX46	UQCRFS1	0.394595	0.0178698					G7PMG9	SPR	0.00263728
	G7P4S9	CD2AP	0.000155667	G7PXH6	ECH1	0.396139	0.0173969					G7PMM1	GGCX	0.00394252
	G7P4U1	CRISP3	0.00962623	G7PXQ3	ATP1A3	0.349807	0.037116					G7PMZ1	POLR1B	0.047189
	G7P4Y1	SYNE1	0.00290846	G7PXS4	ETHE1	0.442214	0.00740692					G7PN84	PGM2L1	0.0470713
	G7P4Y6	AKAP12	0.0218912	G7PY75	ALDH16A1	0.554955	0.000546954					G7PNG8	C11orf54	0.0332293
	G7P4Z5	NUP43	0.0172892	G7PYA9	NDUFS7	0.330245	0.0497129					G7PNN3	RNH1	0.0108347
	G7P4Z9	SASH1	0.0129698	G7PZQ5	EPS15L1	0.355212	0.0341408					G7PNQ8	ACAT1	0.0259405
	G7P504	RAB32	0.00402414	G7PZV0	MLYCD	0.442214	0.00740692					G7PNR2	POGLUT3	0.0194684
	G7P509	STX11	0.00252695	G7Q073	GFER	0.387645	0.0201346					G7PP07	CADM1	0.0393562
	G7P516	OCIAD1	0.0429701	G7Q076	SLC9A3R2	0.376062	0.0244443					G7PP71	PITPNM1	0.0155901
	G7P520	GPAT3	0.00629772	G7Q0D8	CORO7	0.394595	0.0178698					G7PPA5	NLRX1	0.00282326
	G7P531	ANTXR2	0.0226199	G7Q0E2	NMRAL1	-0.554183	0.000558466					G7PPC6	UBASH3B	0.0263678
	G7P581	WFS1	0.0488676	G7Q0F3	GLYR1	0.349035	0.0375579					G7PPF5	PACS1	0.0456363
	G7P597	WDR1	0.00528407	G7Q0Q8	DCTN5	-0.340026	0.0430399					G7PPQ8	MEN1	0.0116693
	G7P5D2	SMIM20	0.00173553	G7Q0U1	TUFM	0.342085	0.0417326					G7PPS3	LOC102116906	0.0459645
	G7P5F1	WDR19	0.00122063	G7Q0U2	ATXN2L	0.336165	0.0455809					G7PPW6	ACAD8	0.0255678
	G7P5H4	SLC30A9	0.00374203	G7Q0W4	MAPK3	0.399485	0.0164083					G7PPY4	TKFC	0.0215232
	G7P5H7	ATP8A1	0.00117477	G7Q1F1	EDC4	0.350837	0.0365334					G7PQ16	PATL1	0.0455897
	G7P5M3	GC	0.0027867	G7Q1J3	HP	0.361647	0.030858					G7PQA6	CKAP5	0.0152144
	G7P5M8	RUFY3	0.0130208	G7Q202	L1CAM	0.335907	0.0457546					G7PQQ1	USP47	0.0311059
	G7P5P8	SULT1B1	0.0436938	G7Q240	TMLHE	0.46332	0.00482737					G7PQQ7	LYVE1	0.000481754
	G7P5U4	SGCB	0.0198822	G7Q243	ZBED1	0.346461	0.0390622					G7PQV9	HPX	5.32e-05
	G7P5V5	NUDT9	0.00338136	G7Q298	PIR	-0.383784	0.0214939					G7PR32	NDOR1	0.0294307
	G7P616	NPNT	0.024563	G7Q2A2	CA5B	0.356757	0.0333278					G7PR80	SARDH	0.0182748
	G7P629	CASP6	0.0153349	G7Q391	TIMM8A	0.383784	0.0214939					G7PRC8	G7PRC8	0.0445445
	G7P632	GAR1	0.00390083	G7Q3N3	SASH3	0.374517	0.0250732					G7PRE5	LRRC8A	0.0136379
	G7P649	ANK2	0.00314246	G7Q3N8	AIFM1	0.404118	0.0151183					G7PRF8	DNM1	0.0130983
	G7P6B0	SETD7	0.00523966	G7Q3Q3	PM20D2	0.403604	0.0152573					G7PRJ3	C5	0.00208956
	G7P6B1	MGST2	0.0448904	G7Q3Q6	UBE2J1	-0.42574	0.0101754					G7PRL2	ORM1	0.000118585
	G7P6B6	ELMOD2	0.0139022	G8F2D3	TUFT1	0.460232	0.00514741					G7PRU5	STX17	0.0128534
	G7P6D9	ARHGAP10	0.00970949	G8F2E7	RABIF	0.331274	0.0489733					G7PS28	GALT	0.0129607
	G7P6M5	ENPP6	0.0130703	G8F2R2	SLC2A1	0.474131	0.00383943					G7PS38	KIAA1161	0.0181001
	G7P6N1	ACSL1	0.00745019	G8F2U3	PRKAR1A	-0.339511	0.0433719					G7PS60	DDX58	0.0140817
	G7P6R5	THG1L	0.0364545	G8F3A4	GBP1	-0.335135	0.0462788					G7PSJ7	ANXA1	0.00981271
	G7P6R7	CLINT1	6.54e-05	G8F3M2	GPX1	0.41982	0.0113667					G7PSP2	AUH	0.00256405
	G7P6W0	NPM1	0.01705	G8F3M4	COQ8A	0.361905	0.0307323					G7PSP7	OGN	0.0108609
	G7P6W5	STK10	0.00679487	G8F3W0	C2	0.382497	0.0219638					G7PSU2	UNC13D	0.00858716
	G7P707	GRK6	0.0166655	G8F400	LRG1	0.427542	0.00983475					G7PSW1	CYGB	0.0196029
	G7P715	NHP2	1.5e-06	G8F445	C8B	0.369369	0.0272679					G7PT33	RNF213	0.0193759
	G7P728	CANX	0.00623718	G8F4E3	PTK7	0.354183	0.0346918					G7PT77	P2RX1	0.0337318
	G7P784	CMBL	0.0190111	G8F4H3	XDH	0.410553	0.0134701					G7PT82	MYBBP1A	0.026987
	G7P788	TRIO	0.0171966	G8F4J6	IGHM	-0.461261	0.00503874					G7PT85	ALOX15	0.000868942
	G7P7C0	RAI14	0.0313333	G8F4K0	NADK2	0.332819	0.0478806					G7PTF0	G7PTF0	0.0479241
	G7P7E0	RICTOR	0.0267178	G8F4P2	NDUFA7	0.507079	0.00182947					G7PTJ5	CHD3	0.0255996
	G7P7E3	C9	0.013525	G8F4T6	IGHV6-1	-0.351609	0.0361015					G7PTR9	FLCN	0.0148073
	G7P7G7	PAIP1	0.00269918	G8F4W7	G8F4W7	0.488803	0.002783					G7PTS8	TOM1L2	0.0460165
	G7P7H7	NDUFS4	0.000354436	G8F5D3	FLOT2	0.336937	0.0450632					G7PTT3	ALKBH5	0.00176054
	G7P7K2	RAB3C	0.0175205	G8F5L7	IGLV7-46	-0.452252	0.00606087					G7PTX9	SUPT6H	0.0240691
	G7P7K8	NDUFAF2	0.00101778	G8F5X8	ADAMTSL4	0.36139	0.0309841					G7PU06	CRLF3	0.0183248
	G7P7M6	NLN	0.00104797	G8F650	APCS	-0.597683	0.000159734					G7PUA1	COL1A1	0.00150943
	G7P7N1	PIK3R1	0.0162403	G8F6B4	G8F6B4	-0.604118	0.000130825					G7PUC2	UTP18	0.0436133
	G7P7P5	MAP1B	0.000287958	I7G6S4	PCBP3	0.351351	0.036245					G7PUL2	PLXDC1	0.0352451
	G7P7W1	RPS23	0.00141282	I7GAQ8	SCAF4	0.387387	0.0202229					G7PUU7	STAT3	0.0416253
	G7P809	PPIP5K2	0.0448358	I7GET7	HMGA1	0.392535	0.0185173					G7PUX8	DHX8	0.0168265
	G7P814	FER	0.0300831	I7GEX5	TMEM143	0.362677	0.0303578					G7PV26	CPVL	0.0343025
	G7P824	YTHDC2	0.00801336	I7GH92	FTH1	0.430373	0.00931924					G7PV37	MRC2	0.0167879
	G7P826	PGGT1B	0.00923786	I7GK95	PDPK1	-0.420335	0.0112586					G7PV70	MARK2	0.043382
	G7P838	TNFAIP8	0.0272812	I7GL64	LOC101865018	-0.412098	0.0130981					G7PVL2	ABCC4	0.0344596
	G7P865	FBN2	0.00367133	I7GLL9	I7GLL9	0.331017	0.0491573					G7PVQ8	NAXD	0.0274737
	G7P867	ISOC1	0.00286068	I7GNG8	NAAA	0.38713	0.0203116					G7PVT8	CRYL1	0.0211356
	G7P885	RAD50	0.0415168	I7GPN4	PRDX3	0.458945	0.00528611					G7PVU5	MICU2	0.0207293
	G7P8F0	MZB1	0.0395983	P61269	TIMP3	-0.359588	0.0318788					G7PVV7	MTMR6	0.0129086
	G7P8F5	TMEM173	0.0428371	Q2PFL7	GSTM3	0.403604	0.0152573					G7PW19	POSTN	0.0429735
	G7P8I8	RNF14	0.0172346	Q4R3V1	HIP1	0.33565	0.0459288					G7PW67	ESD	0.0493431
	G7P8I9	GNPDA1	0.0469558	Q4R4R7	PRPS2	-0.341313	0.042219					G7PW69	SERPINB10	0.00371512
	G7P8K7	RBM27	0.0132686	Q4R4V7	GYG1	-0.368082	0.0278409					G7PWD1	NAPG	0.0288241
	G7P8K9	TCERG1	0.00140331	Q4R4Z7	SRSF7	0.442471	0.00736942					G7PWL7	LSS	0.0425196
	G7P8N3	CSNK1A1	0.0119199	Q4R517	SUCLA2	0.45045	0.00628556					G7PWN7	ELP2	0.00442969
	G7P8S8	VPS13C	0.000123219	Q4R574	CHMP3	-0.389447	0.0195255					G7PWX0	PHLPP1	0.00926061
	G7P8T4	LACTB	0.0100237	Q4R577	C1R	0.35547	0.0340041					G7PWX3	SERPINB5	0.0439439
	G7P8W0	MAP2K1	0.00424666	Q4R5E4	PGM1	-0.340541	0.04271					G7PXA8	HSPB6	0.0164729
	G7P8X1	CALML4	0.016465	Q4R5J0	CCT8	-0.459717	0.00520251					G7PXT1	CADM4	0.0162376
	G7P8Y7	CRIP1	0.0371078	Q4R5J1	NDUFA5	0.371686	0.0262613					G7PXW6	CKM	0.0225854
	G7P8Z4	IGHV5-10-1	4.81e-06	Q4R5M1	TF	-0.427799	0.0097869					G7PY13	PLA2G4C	0.00792127
	G7P911	THSD4	0.0336547	Q4R5R1	RBBP9	-0.546203	0.000690686					G7PY32	CDC34	0.0118522
	G7P938	SEMA7A	0.0266802	Q4R6E3	ISYNA1	0.366795	0.0284239					G7PY96	WDR18	0.0345757
	G7P948	SCAMP2	0.048042	Q4R6G4	SLC9A3R1	0.350837	0.0365334					G7PYB1	DAZAP1	0.0422282
	G7P950	LOC102135848	0.0088365	Q4R7H4	NOSIP	0.424453	0.0104248					G7PYT5	DUS3L	0.0224734
	G7P958	LOC102147069	0.0109871	Q4R941	SUPT4H1	-0.333848	0.0471632					G7PZ35	MYO1F	0.00685118
	G7P965	FBXO22	0.000496724	Q60HE9	MAN2B1	0.481081	0.00330195					G7PZI1	TNPO2	0.00130242
	G7P9A1	FAH	0.00174153	Q60HG9	CPT2	0.376577	0.0242376					G7PZQ5	EPS15L1	0.00835564
	G7P9B5	HDGFL3	0.00748307									G7PZS6	BST2	0.0235445
	G7P9D1	AKAP13	0.00209242									G7PZT2	COLGALT1	0.036042
	G7P9F2	PLIN1	0.00952032									G7PZW9	IRF8	0.0444843
	G7P9F7	ARPIN	0.0257569									G7PZZ9	DPEP1	0.00220837
	G7P9H1	UNC45A	0.0399273									G7Q026	NME4	0.0230289
	G7P9H9	CHD2	0.00603307									G7Q061	NUBP2	0.00043513
	G7P9I7	IGF1R	0.0142856									G7Q0E2	NMRAL1	0.000253006
	G7P9P1	RAB2A	0.0203114									G7Q0G5	ABAT	0.026642
	G7P9V0	ACIN1	9.56e-05									G7Q0J9	MYH11	0.00821009
	G7P9V4	SLC7A8	0.0105977									G7Q0N0	ACSM3	0.0158262
	G7P9Y5	NEDD8	0.0135492									G7Q0W8	LOC102146036	0.010892
	G7P9Y8	RABGGTA	0.00541689									G7Q0X5	SEPTIN1	0.00897246
	G7P9Y9	DHRS1	0.0353949									G7Q141	CYLD	0.0239855
	G7P9Z0	NOP9	0.0251594									G7Q147	FTO	0.0207358
	G7PA11	SCFD1	0.0224603									G7Q196	CFAP20	0.0239882
	G7PA48	CLEC14A	0.0321647									G7Q1D8	TPPP3	0.0268472
	G7PA49	SEC23A	0.000443121									G7Q1G8	SMPD3	0.0464993
	G7PA51	PNN	0.00020486									G7Q1I2	TERF2	0.00791118
	G7PA91	GNG2	0.0465779									G7Q1J3	HP	1.1e-07
	G7PAD0	EXOC5	0.0430747									G7Q1J4	DHODH	0.0412219
	G7PAE1	TIMM9	0.0383646									G7Q1P8	VAT1L	0.00872412
	G7PAE4	DAAM1	0.0307757									G7Q1T5	ARHGEF6	0.00541758
	G7PAI5	MTHFD1	0.0104019									G7Q1X2	VMA21	0.0168777
	G7PAP1	EMC4	0.0447897									G7Q202	L1CAM	0.0017887
	G7PAS3	SIPA1L1	0.0499916									G7Q290	GPM6B	0.0408407
	G7PAT2	NUMB	0.00543537									G7Q2A4	AP1S2	0.00707109
	G7PAU8	ISCA2	0.0175007									G7Q2G1	COX7A2L	0.0337375
	G7PAV3	YLPM1	0.000138981									G7Q2K5	RP2	0.00548023
	G7PAW4	EIF2AK4	0.0471408									G7Q2L0	UBA1	0.0444834
	G7PAY4	CHP1	0.0241379									G7Q2N1	WAS	0.0267189
	G7PAY8	RTF1	0.0211039									G7Q2S8	KDM5C	0.0150327
	G7PB05	LRRC57	0.0149237									G7Q2T4	PHF8	0.0345904
	G7PB36	SLIRP	0.0223274									G7Q2Y7	PDZD11	0.0416369
	G7PB45	GALC	0.0263938									G7Q358	APOOL	0.0395347
	G7PB71	TP53BP1	0.0373373									G7Q3K1	MRPS17	0.0380647
	G7PB74	PDIA3	0.00660713									G8F2M4	TCAF2	0.0023751
	G7PB82	EIF3J	0.000430061									G8F2R0	CHL1	0.000466355
	G7PBB5	FBLN5	0.0182617									G8F2V1	IMP3	0.022169
	G7PBD8	SERPINA1	0.0362886									G8F2X8	TBC1D10C	0.0256149
	G7PBE4	SERPINA3	0.00223918									G8F2Y2	SSH3	0.000180537
	G7PBH4	TMOD3	0.014266									G8F2Y4	KDM2A	0.012105
	G7PBH5	LEO1	0.026747									G8F3B6	CDKN2C	0.0361582
	G7PBK2	ADAM10	0.00282895									G8F3G8	BDH2	0.000112907
	G7PBM3	WARS	0.00734719									G8F3R2	POLR1A	0.0125044
	G7PBN2	DYNC1H1	0.000133131									G8F3V9	CFB	0.00013073
	G7PBQ7	ADSS1	0.00673452									G8F3W0	C2	6.47e-06
	G7PBQ9	AKT1	0.00197108									G8F400	LRG1	0.0294804
	G7PBT9	PCMTD1	0.0181464									G8F4E3	PTK7	0.0316522
	G7PBU6	TCEA1	0.0376614									G8F4H6	PIK3R2	0.0260729
	G7PBX1	ASPH	0.000896312									G8F4J3	PRPF38B	0.00430152
	G7PBX4	GGH	0.0134505									G8F4J7	CR2	0.00235161
	G7PBX7	CYP7B1	6.94e-05									G8F4L9	CDK9	0.0399248
	G7PC21	GDAP1	0.0109424									G8F4S1	AS3MT	0.000398785
	G7PC40	FABP4	0.0026772									G8F4T6	IGHV6-1	0.00942145
	G7PCE4	FDFT1	0.00494357									G8F4U4	DLST	0.0260069
	G7PCN6	ATP6V1B2	0.0184212									G8F4W7	G8F4W7	0.0150229
	G7PCN8	FTH1	0.0491299									G8F4W8	IGHA2	0.00760945
	G7PCQ6	DEPTOR	0.00466558									G8F512	NEDD4	0.0475405
	G7PCY9	CCDC25	0.000283233									G8F5C4	CWH43	0.033555
	G7PD12	PTK2	0.00581487									G8F5M7	SLC25A22	0.00413192
	G7PD53	DCTN6	0.00535823									G8F5M9	GATD1	0.0249666
	G7PD96	OPLAH	0.0222437									G8F5R1	C7H14orf159	0.00105481
	G7PD98	GPAA1	0.002112									G8F5R9	MAP4K1	0.0365656
	G7PDB8	COMMD5	0.0403686									G8F650	APCS	4.1e-06
	G7PDD0	HNRNPH3	0.00202776									G8F669	THBS3	0.043825
	G7PDF4	TFAM	9.17e-06									G8F677	PGLYRP2	0.00240473
	G7PDG3	A1CF	0.040025									G8F6B4	G8F6B4	0.00119628
	G7PDL4	NOC3L	0.0200326									I7G297	AKR1B1	0.00020602
	G7PDP4	MMS19	0.0155065									I7G760	PAICS	0.0408713
	G7PDQ9	CHUK	0.00361515									I7GAT0	MRGPRF	0.024366
	G7PDR7	HIF1AN	0.0339843									I7GDR6	I7GDR6	0.0090415
	G7PDW9	SLK	0.018305									I7GH51	BTN3A2	0.000999809
	G7PDX9	XPNPEP1	5.57e-05									I7GIF2	IPO7	0.0355023
	G7PDY1	ADD3	0.00517952									I7GII2	TMEM263	0.017778
	G7PDZ3	ZDHHC6	0.0163159									I7GLH0	LRPPRC	0.017259
	G7PE02	NHLRC2	0.00103833									I7GPN4	PRDX3	0.0270473
	G7PE06	AFAP1L2	0.0260715									Q28480	IDH3A	0.0144034
	G7PE11	GFRA1	0.0360394									Q2PFP8	CKB	0.0449956
	G7PE30	SFXN4	0.00501033									Q2PFW1	NQO1	0.0245701
	G7PE31	ZMYND11	0.00838452									Q2PFY4	TXNRD2	0.0230335
	G7PE39	PFKP	0.0119332									Q4R5E8	RFC3	0.0271807
	G7PE58	RBM17	0.0255048									Q4R5L3	GSTM1	0.00331498
	G7PE64	ITIH2	0.00496121									Q4R5M1	TF	0.000314027
	G7PE76	ECHDC3	0.00400599									Q4R6E3	ISYNA1	0.0419881
	G7PE78	GRK5	0.029947									Q4R774	BCAP29	0.0397733
	G7PE89	ATE1	0.0148338									Q95JI8	KIAA1551	0.0389907
	G7PE94	HTRA1	1.74e-07									Q9BE69	MYLK	0.0413155
	G7PEC0	DHX32	0.00495035
	G7PEF4	NMT2	0.0441394
	G7PEI1	MGMT	0.00161338
	G7PEM4	PRTFDC1	0.00401537
	G7PEN8	MPP7	0.0112031
	G7PEQ4	CUL2	0.00439486
	G7PES6	ALOX5	0.00869269
	G7PES9	FAM21C	0.000216988
	G7PEX3	TSPAN14	0.00610852
	G7PEY5	PPIF	0.0399811
	G7PF10	PPP3CB	0.028296
	G7PF15	DNAJC9	2.34e-06
	G7PF22	MCU	0.0097234
	G7PF59	KIFBP	0.015988
	G7PF65	SF3A1	0.0383537
	G7PF87	DRG1	0.00433692
	G7PFA5	TOM1	0.0107871
	G7PFG9	DNAJC5	0.0481214
	G7PFH3	ZGPAT	0.0431215
	G7PFI0	EEF1A2	0.0200146
	G7PFI3	ARFGAP1	0.0103527
	G7PFI9	DIDO1	0.0218066
	G7PFK0	LAMA5	0.00924516
	G7PFM1	ST13	0.00869307
	G7PFM9	ZC3H7B	0.00410188
	G7PFN4	ACO2	0.0303414
	G7PFP5	NAGA	0.0406706
	G7PFS8	PCK1	0.013318
	G7PFV5	PACSIN2	0.00717745
	G7PFV8	MCAT	0.0121628
	G7PFW0	TTLL12	0.0220295
	G7PG01	ATP9A	0.0173879
	G7PG19	ZNFX1	0.0162211
	G7PG22	CSE1L	0.0236432
	G7PGB3	ADA	0.00531436
	G7PGB9	FITM2	0.00172722
	G7PGE9	RPRD1B	0.023007
	G7PGF6	SRC	0.000146401
	G7PGH0	MYL9	0.00264829
	G7PGH2	DKFZp451F1711	0.0248265
	G7PGK6	CHMP4B	0.000233571
	G7PGU8	DDRGK1	0.00363416
	G7PGV8	MAVS	0.048094
	G7PH05	SNRPB2	0.0379737
	G7PH52	CST3	0.00396043
	G7PH57	ACSS1	0.0225092
	G7PH70	BID	0.00793258
	G7PH79	CLTCL1	0.0172114
	G7PH90	COMT	0.0133428
	G7PH94	RANBP1	1.4e-05
	G7PHA8	SERPIND1	0.0286031
	G7PHB5	MAPK1	0.00212427
	G7PHD1	IGLC2	0.000178316
	G7PHG3	PITPNB	0.000650035
	G7PHJ7	IPO8	0.0170057
	G7PHL0	YARS2	0.00783329
	G7PHL9	CNTN1	0.00711449
	G7PHN3	SCAF11	0.043085
	G7PHP0	RPAP3	0.0131176
	G7PHS4	G7PHS4	0.010955
	G7PHU6	PFDN5	0.00565114
	G7PHW6	CBX5	0.0108369
	G7PI18	TSPAN8	0.0469304
	G7PI38	DKFZp686M148	2.54e-06
	G7PI53	SART3	0.0282181
	G7PI55	TMEM119	0.000658616
	G7PI62	ACACB	0.00340315
	G7PI65	KCTD10	0.000127386
	G7PI67	MMAB	0.044559
	G7PI68	MVK	0.00762107
	G7PI76	ATP2A2	0.000940199
	G7PI82	VPS29	0.0174211
	G7PIA4	LARP4	0.0351829
	G7PIA5	DIP2B	0.0115454
	G7PIB3	TFCP2	0.0414162
	G7PIE7	PRKRA	0.0330034
	G7PIF0	BLOC1S1	0.00630629
	G7PIF2	CD63	0.0202133
	G7PIF7	PYM1	0.00344267
	G7PIG0	CDK2	0.0339038
	G7PIH6	CNPY2	0.0299628
	G7PIJ6	PAWR	0.0133486
	G7PIJ7	PPP1R12A	0.00507513
	G7PIK4	ACSS3	0.00459099
	G7PIL4	TMEM43	0.0325315
	G7PIP5	ACAD10	0.025803
	G7PIP6	ALDH2	0.00075121
	G7PIQ1	RPL6	0.0280914
	G7PIQ4	OAS3	0.000134148
	G7PIX2	AVIL	0.00382547
	G7PIX9	MON2	0.0280026
	G7PJ05	TMTC3	0.000204603
	G7PJ09	ATP2B1	0.0197503
	G7PJ22	MRPL42	0.0257053
	G7PJ42	TMPO	0.0433351
	G7PJ48	COQ5	0.00756757
	G7PJ63	P2RX4	0.0249407
	G7PJ82	CLIP1	0.0286049
	G7PJ83	ZCCHC8	0.00436764
	G7PJA7	UTP20	0.0476776
	G7PJD4	HCFC2	0.0312916
	G7PJE0	ALDH1L2	0.0353661
	G7PJE1	WASHC4	0.0167781
	G7PJL5	TIGAR	0.0223656
	G7PJM6	CD9	0.00769943
	G7PJN4	P3H3	0.0201635
	G7PJR5	A2M	0.00865155
	G7PJU1	YBX3	0.000936387
	G7PJW4	DDX47	0.0392751
	G7PJW7	HEBP1	0.0133691
	G7PK07	RECQL	0.0377477
	G7PK24	SSPN	0.0237688
	G7PK27	STK38L	0.0298765
	G7PKB1	EIF4E2	0.0331881
	G7PKB8	ATG16L1	0.024352
	G7PKF3	CYP4V2	0.0193935
	G7PKI2	D2HGDH	0.00428895
	G7PKK4	NMI	0.0128398
	G7PKL0	STAM2	0.0489235
	G7PKL1	FMNL2	0.0383201
	G7PKL2	PRPF40A	0.00941638
	G7PKN2	PLA2R1	0.0336184
	G7PKP2	IFIH1	0.0461269
	G7PKR9	FASTKD1	0.0357732
	G7PKT6	DYNC1I2	0.00481648
	G7PKX0	HNRNPA3	0.00173967
	G7PKY2	SESTD1	0.0293067
	G7PKZ1	FRZB	0.0187034
	G7PKZ2	NCKAP1	0.00369533
	G7PL18	INPP1	0.000305884
	G7PL26	CAVIN2	5.77e-06
	G7PLD4	FN1	0.0230166
	G7PLE1	RPL37A	0.0249976
	G7PLI3	ACP1	0.0177944
	G7PLI9	PXDN	0.0124215
	G7PLK4	IAH1	0.0227221
	G7PLM0	ROCK2	0.0028539
	G7PLP4	PUM2	0.0145755
	G7PLP9	LDAH	0.00641611
	G7PLQ1	APOB	0.00409748
	G7PLR8	PTRHD1	3.77e-05
	G7PLT1	RAB10	3.21e-05
	G7PLU3	DPYSL5	0.0402576
	G7PLW2	SNX17	0.0153651
	G7PLX7	RBKS	0.0124028
	G7PLY3	WDR43	0.00902772
	G7PLZ1	CAPN13	0.00498918
	G7PLZ6	SPAST	0.0103862
	G7PM02	LTBP1	0.00179099
	G7PM14	NDUFAF7	0.0210961
	G7PM32	EML4	0.0211276
	G7PM36	HAAO	0.0042086
	G7PM37	THADA	0.0154617
	G7PM75	PSME4	0.0459266
	G7PM84	MTIF2	0.0267097
	G7PM85	LOC102138516	0.00801679
	G7PMB6	LGALSL	0.000888086
	G7PMD8	NFU1	0.0119266
	G7PME6	PCBP1	0.00533569
	G7PMF4	ADD2	0.000215862
	G7PMG9	SPR	0.00253466
	G7PMI1	STAMBP	0.0103109
	G7PMI9	DCTN1	0.000394736
	G7PMJ5	CCDC142	0.0251804
	G7PMK2	HTRA2	0.0241905
	G7PMP7	MRPS5	0.0127092
	G7PMP9	PROM2	0.0470575
	G7PMS9	COA5	1.77e-07
	G7PMW0	NCK2	0.0248945
	G7PN14	G7PN14	0.00277976
	G7PN46	CCDC93	0.0408142
	G7PN73	RAB6A	0.0229402
	G7PN98	SERPINH1	0.00120952
	G7PNC1	NARS2	0.0213522
	G7PND4	TMEM126A	0.0270675
	G7PNG8	C11orf54	0.0195162
	G7PNH8	CWC15	0.0389285
	G7PNP3	CD151	0.00463442
	G7PNQ7	CUL5	0.00790056
	G7PNR2	POGLUT3	9.18e-06
	G7PNS5	ALG9	0.00403256
	G7PNT7	IL18	0.0396789
	G7PNU2	NCAM1	0.0104835
	G7PNX8	CARS	0.000860503
	G7PNX9	OSBPL5	0.0101175
	G7PP03	REXO2	0.0271347
	G7PP07	CADM1	0.00790734
	G7PP48	HMBS	0.0134365
	G7PP51	CPT1A	0.046183
	G7PP72	AIP	0.0109899
	G7PP81	PC	0.00221303
	G7PP85	RBM14	0.0191757
	G7PPA0	H2AFX	0.000108155
	G7PPB4	THY1	0.00607359
	G7PPF6	SF3B2	5.72e-05
	G7PPG2	SART1	0.00151425
	G7PPI4	DPF2	0.00306586
	G7PPQ4	PPP2R5B	0.0260466
	G7PPQ5	ATG2A	0.00349121
	G7PPR0	PYGL	0.0117316
	G7PPS2	ATL3	0.0157324
	G7PPS3	LOC102116906	0.011806
	G7PPT3	HNRNPUL2	0.0212198
	G7PPT7	UBXN1	0.00218811
	G7PPW5	THYN1	0.0100928
	G7PPW6	ACAD8	0.0209307
	G7PQ30	ZDHHC5	0.0151036
	G7PQ34	UBE2L6	0.00194909
	G7PQ44	TNKS1BP1	0.0497659
	G7PQ87	FNBP4	0.0037191
	G7PQ90	NDUFS3	0.00452524
	G7PQA3	ARFGAP2	0.0312755
	G7PQE7	APIP	0.0360371
	G7PQF0	CAT	0.0306851
	G7PQF2	NAT10	0.0383755
	G7PQL2	UEVLD	0.0152244
	G7PQL3	TSG101	0.000548885
	G7PQM6	NUCB2	0.0490525
	G7PQM7	PIK3C2A	0.0348792
	G7PQQ4	EIF4G2	4.44e-06
	G7PQR2	SBF2	0.00550441
	G7PQR3	SWAP70	0.0273275
	G7PQT7	CYB5R2	0.0193575
	G7PQT9	OLFML1	0.0295385
	G7PQV6	TIMM10B	0.04433
	G7PQV8	TRIM3	0.000967212
	G7PQW0	CAVIN3	0.00615573
	G7PQW3	FAM160A2	0.00908088
	G7PQZ7	STIM1	0.0259919
	G7PR11	LAMTOR1	0.0028977
	G7PR26	MRPL41	0.00102386
	G7PR39	UAP1L1	0.0204378
	G7PR44	C8G	0.041734
	G7PR79	VAV2	0.00531945
	G7PR80	SARDH	0.00595169
	G7PRC1	FUBP3	0.0470074
	G7PRC6	NCS1	0.0219252
	G7PRD6	NTMT1	0.0312148
	G7PRE7	TBC1D13	0.000158473
	G7PRF1	SET	0.000252487
	G7PRF3	SPTAN1	0.00269752
	G7PRG2	GOLGA1	0.0327533
	G7PRG4	RPL35	0.0233795
	G7PRH3	RABGAP1	0.0019951
	G7PRI1	PTGS1	0.041508
	G7PRI6	NDUFA8	0.00731206
	G7PRL0	ATP6V1G1	3.61e-05
	G7PRL2	ORM1	0.000183513
	G7PRM1	POLE3	0.0377272
	G7PRM7	PRPF4	0.0180132
	G7PRQ1	AKAP2	0.00893656
	G7PRR7	FSD1L	0.0182332
	G7PRR8	SLC44A1	0.0373821
	G7PRU5	STX17	0.0247072
	G7PRV0	GALNT12	0.0328955
	G7PRW5	ALDH1B1	3.37e-05
	G7PRX7	CLTA	0.000800965
	G7PS14	STOML2	0.045695
	G7PS50	CHMP5	0.00232653
	G7PS60	DDX58	0.0372122
	G7PS97	FOCAD	0.000101233
	G7PSB8	PSIP1	5.12e-06
	G7PSH0	ZNG1A	0.0261061
	G7PSK5	VPS13A	0.0438332
	G7PST0	MIF4GD	0.00488596
	G7PST4	CASKIN2	0.014017
	G7PSW1	CYGB	1.87e-05
	G7PSX6	TK1	0.032478
	G7PT19	LGALS3BP	0.029378
	G7PT37	RPTOR	0.0240707
	G7PT80	ANKFY1	0.0175478
	G7PT85	ALOX15	0.0281753
	G7PTA0	ENO1	0.0232894
	G7PTA8	RABEP1	0.00766303
	G7PTB1	C1QBP	0.0188509
	G7PTC0	FASN	0.000417952
	G7PTC1	SLC16A3	0.0247965
	G7PTC6	WDR45B	0.000665359
	G7PTC9	TBCD	0.030406
	G7PTJ7	TRAPPC1	0.0354838
	G7PTQ8	TRIM16	0.0408608
	G7PTR2	NCOR1	0.0162838
	G7PTR9	FLCN	0.0324484
	G7PTT5	LLGL1	0.0172244
	G7PTT6	FLII	0.00608369
	G7PTU5	MFAP4	0.00421346
	G7PTV4	TMEM11	0.00618587
	G7PTZ2	GIT2	0.00538403
	G7PTZ6	NSRP1	0.00061947
	G7PTZ8	BLMH	0.00550745
	G7PU01	NF1	0.0061528
	G7PU32	NLE1	0.0224122
	G7PU85	SNF8	0.0316372
	G7PU99	PPP1R9B	0.014688
	G7PUB8	SPAG9	0.0454208
	G7PUE0	SCPEP1	0.000304088
	G7PUE3	MSI2	0.0186873
	G7PUF0	SRSF1	0.00036798
	G7PUH4	PTRH2	0.0320404
	G7PUJ1	ACACA	0.0314561
	G7PUK8	RPL23	0.0413568
	G7PUK9	LASP1	0.000211844
	G7PUN2	PSMD3	0.02242
	G7PUT4	ACLY	0.0375575
	G7PUT7	CNP	0.00259975
	G7PUW8	AARSD1	0.000921591
	G7PUX1	IFI35	0.00197217
	G7PUZ4	UBTF	0.000576557
	G7PV14	NMT1	0.0137609
	G7PV58	PECAM1	0.0339235
	G7PV65	GNA13	0.0371869
	G7PV74	APOH	0.00739323
	G7PV75	PRKCA	0.0489595
	G7PV82	NOL11	0.04143
	G7PV89	ABCA8	0.0363998
	G7PV95	MYEF2	0.0369938
	G7PVC6	FDXR	0.0488824
	G7PVD5	NT5C	0.00182585
	G7PVF7	RNASEH2B	0.00191744
	G7PVI1	DIS3	0.00602075
	G7PVI5	TBC1D4	0.010052
	G7PVJ8	RBM26	0.00454728
	G7PVL2	ABCC4	0.0378622
	G7PVM2	FARP2	0.0227683
	G7PVM8	CLYBL	0.00318036
	G7PVS0	CUL4A	0.0265975
	G7PVT3	MRPL57	0.0346983
	G7PVU5	MICU2	0.000125316
	G7PW19	POSTN	1.44e-06
	G7PW60	ZC3H13	0.0185663
	G7PW67	ESD	0.0265103
	G7PW69	SERPINB10	0.00232108
	G7PW71	LOC102132993	0.0383448
	G7PW72	SERPINB8	0.000346338
	G7PW88	CYB5A	0.00465991
	G7PW95	ZADH2	0.0341317
	G7PWD0	IMPA2	0.0339323
	G7PWE9	EPB41L3	0.00167533
	G7PWG5	TYMS	0.00720748
	G7PWH1	ROCK1	0.00313204
	G7PWM8	MAPRE2	0.00604104
	G7PWQ1	PSTPIP2	0.00841101
	G7PWU0	RAB27B	0.0041395
	G7PWU7	FECH	0.0292624
	G7PWX1	KDSR	0.0188588
	G7PWX3	SERPINB5	0.0392609
	G7PWY5	CCDC124	9.26e-05
	G7PX40	RPA3	0.0293056
	G7PX46	UQCRFS1	0.0380931
	G7PX66	LSM14A	0.0129993
	G7PXN3	CCDC97	0.000112077
	G7PXQ3	ATP1A3	0.00137531
	G7PXS0	CD177	0.00042265
	G7PXS4	ETHE1	0.00944432
	G7PXS8	IRGQ	0.000560835
	G7PXT1	CADM4	0.000420291
	G7PXW1	PPP1R37	0.0326312
	G7PXW6	CKM	0.000225806
	G7PY39	PALM	0.0484218
	G7PY54	BAX	0.0049407
	G7PY56	GYS1	0.0190997
	G7PY61	SNRNP70	0.00243071
	G7PY64	PPFIA3	0.0156731
	G7PY66	TRPM4	0.0105762
	G7PY75	ALDH16A1	0.0017247
	G7PY86	TBC1D17	0.0104729
	G7PY98	LOC102118347	6.85e-05
	G7PYA4	ATP5D	0.00234946
	G7PYB6	MBD3	0.0293641
	G7PYD0	LMNB2	0.00269419
	G7PYE3	NAPSA	0.0134698
	G7PYK4	PIP5K1C	0.0355845
	G7PYL7	YJU2	0.0202282
	G7PYR5	LOC102145434	0.00609382
	G7PYS0	TMC4	0.0317326
	G7PYU4	KHSRP	0.0101088
	G7PYU9	C3	0.0196023
	G7PYW7	MAP2K7	0.0441961
	G7PZ02	EPN1	0.00030715
	G7PZ32	HNRNPM	0.0190852
	G7PZ66	EIF3G	0.0073586
	G7PZC7	TRIM28	0.0268544
	G7PZD3	SLC44A2	0.0064907
	G7PZD5	QTRT1	0.020406
	G7PZE0	LOC107126546	0.00316406
	G7PZL2	PRKACA	0.0160311
	G7PZT2	COLGALT1	0.0127939
	G7PZU9	CDH13	0.0271893
	G7PZV0	MLYCD	0.0231159
	G7PZY6	MVD	0.00538635
	G7Q000	CHMP1A	0.00900088
	G7Q026	NME4	0.0333637
	G7Q032	STUB1	0.0482408
	G7Q061	NUBP2	0.0176432
	G7Q068	NDUFB10	0.00640136
	G7Q074	ZNF598	0.0159062
	G7Q076	SLC9A3R2	0.000513963
	G7Q078	TSC2	0.0348203
	G7Q090	ECI1	8.98e-05
	G7Q0A5	SRRM2	0.000462033
	G7Q0D8	CORO7	0.018685
	G7Q0E0	VASN	0.00782892
	G7Q0E1	DNAJA3	0.043719
	G7Q0E2	NMRAL1	1.45e-05
	G7Q0G5	ABAT	0.0167409
	G7Q0G8	CARHSP1	0.000530704
	G7Q0K7	SMG1	0.0445721
	G7Q0N0	ACSM3	0.0473173
	G7Q0N9	ANKS4B	0.0395985
	G7Q0U2	ATXN2L	0.0262168
	G7Q0X0	G7Q0X0	7.64e-05
	G7Q125	PHKB	0.0485751
	G7Q188	KATNB1	0.01526
	G7Q196	CFAP20	0.0157967
	G7Q1D8	TPPP3	0.0282124
	G7Q1H8	VPS4A	0.0183651
	G7Q1J1	DHX38	0.0302165
	G7Q1J3	HP	0.0033629
	G7Q1L5	COG4	0.00789058
	G7Q1N3	CFDP1	0.0443913
	G7Q1P8	VAT1L	0.0161243
	G7Q1T2	HTATSF1	0.0210133
	G7Q1W8	MTM1	0.00144104
	G7Q200	SSR4	0.010997
	G7Q202	L1CAM	0.000894341
	G7Q215	EMD	0.00217481
	G7Q228	G6PD	0.00570285
	G7Q239	CLIC2	0.0134752
	G7Q243	ZBED1	0.0158906
	G7Q290	GPM6B	0.000649258
	G7Q298	PIR	0.0413422
	G7Q2A2	CA5B	0.0190992
	G7Q2A8	CTPS2	0.0424651
	G7Q2C1	SH3KBP1	0.00133622
	G7Q2C4	EIF1AX	0.00338341
	G7Q2D0	SMS	0.0146475
	G7Q2D6	PRDX4	0.0479703
	G7Q2D7	APOO	0.0127791
	G7Q2E0	PDK3	0.00179057
	G7Q2F0	SDHC	0.0102302
	G7Q2J0	USP9X	0.026035
	G7Q2J6	MAOB	0.00450412
	G7Q2K9	RBM10	0.00217841
	G7Q2L5	SYN1	0.0341159
	G7Q2N0	WDR13	0.0331958
	G7Q2N7	PCSK1N	0.00250454
	G7Q2X0	VSIG4	0.00924753
	G7Q312	HDAC8	0.039189
	G7Q313	PHKA1	0.0236788
	G7Q3A1	ARMCX3	0.0146689
	G7Q3D9	TBC1D8B	0.00434455
	G7Q3I2	PLS3	0.0378698
	G7Q3J8	PGRMC1	0.000994077
	G7Q3L9	MCTS1	0.00415505
	G7Q3M9	OCRL	0.0474061
	G8F275	PYROXD2	0.036912
	G8F2C5	PIPSL	0.00102121
	G8F2D3	TUFT1	0.0183879
	G8F2E0	COG2	0.0028707
	G8F2J2	NT5DC1	0.0149889
	G8F2R0	CHL1	0.00582061
	G8F2R2	SLC2A1	0.030885
	G8F2R7	RABGAP1L	0.0498068
	G8F2T0	C7orf25	0.00242876
	G8F2V4	KIF2A	0.0446816
	G8F2W1	ANGPTL2	0.0136894
	G8F2W3	BCR	0.0165362
	G8F2W5	GNAZ	0.0152631
	G8F351	TIPRL	0.000666095
	G8F397	FUBP1	0.0175238
	G8F3A4	GBP1	0.0144467
	G8F3A9	AHCYL1	0.0166711
	G8F3C4	CLIP2	0.0202383
	G8F3M2	GPX1	0.00448721
	G8F3P5	RPUSD2	0.0494683
	G8F3R5	MRPL35	0.00110832
	G8F3T4	FMC1	0.00205134
	G8F3V9	CFB	0.00758882
	G8F3X1	CLIC1	0.0478746
	G8F400	LRG1	0.013167
	G8F406	DSP	0.0324893
	G8F422	CBR4	0.000219511
	G8F425	LOC102126084	7.06e-05
	G8F445	C8B	0.000615022
	G8F446	C8A	0.00115218
	G8F479	YBX1	0.038817
	G8F484	PHF3	0.0198646
	G8F4A3	ARNT	0.0492215
	G8F4B3	CNPY3	0.030573
	G8F4B5	SNRPD2	0.00211803
	G8F4J5	STXBP3	0.000467489
	G8F4J6	IGHM	0.000535774
	G8F4P1	RPS28	0.00224204
	G8F4P2	NDUFA7	0.00583652
	G8F4P8	MAMDC2	0.0495535
	G8F4Q7	RCC1	0.00794232
	G8F4S0	BORCS7	0.0128242
	G8F4T6	IGHV6-1	0.0327574
	G8F4U4	DLST	0.00686236
	G8F4V5	GNB1L	0.00289041
	G8F4W7	G8F4W7	0.00010155
	G8F4W8	IGHA2	0.000584221
	G8F4X1	PCDH1	0.0179884
	G8F4X5	HDAC3	0.0483783
	G8F4Y8	VPS52	0.00226367
	G8F4Z4	EIF2S3	0.00521727
	G8F510	STAT6	0.0106749
	G8F519	RSF1	0.0260005
	G8F562	SAMD9L	0.00612242
	G8F581	SLC12A9	0.00447304
	G8F589	G8F589	0.0192476
	G8F591	GSK3B	0.0372455
	G8F5B0	HNRNPD	0.0305058
	G8F5B3	SHMT1	0.00574658
	G8F5C3	OCIAD2	0.00911322
	G8F5E8	COX20	0.0479668
	G8F5G1	TP53I3	0.0230962
	G8F5I1	OVCA2	0.0104335
	G8F5I3	TAP2	0.0316111
	G8F5I4	PSMB8	0.0230398
	G8F5I5	TAP1	0.0316827
	G8F5L0	DNAAF5	3.03e-05
	G8F5L6	UPF1	0.0481791
	G8F5R0	EIF3A	0.000119638
	G8F5R4	ICAM2	0.0433057
	G8F5V2	ZFYVE21	0.00043566
	G8F5W1	RPA1	0.00397692
	G8F5W5	SPTLC2	0.029254
	G8F5X8	ADAMTSL4	0.0278459
	G8F5Y2	EIF5A	0.00169731
	G8F602	TFRC	0.00314762
	G8F626	CDK5RAP3	0.0451341
	G8F650	APCS	1.37e-09
	G8F677	PGLYRP2	0.0210711
	G8F679	TNXB	0.0454241
	G8F685	SLC25A25	0.00691198
	G8F692	COX16	0.00121605
	G8F6B4	G8F6B4	1.78e-05
	G8F6F1	HDGF	5.93e-05
	I7G299	RPS10	0.0495841
	I7G2D2	SAP18	0.0169311
	I7G469	SH3BGRL3	0.00163575
	I7G496	HSPD1	0.00849843
	I7G4F2	IMPA1	0.0245432
	I7G6S4	PCBP3	0.00588689
	I7G7B3	LOC101925950	0.0418284
	I7G842	MAB21L2	0.0261968
	I7G8X5	RDX	0.00218248
	I7G9T4	IGHG1	0.00320339
	I7GAQ8	SCAF4	0.00394152
	I7GAX3	TBCB	0.0489181
	I7GB50	SARNP	0.00148333
	I7GB85	EIF4H	0.0166379
	I7GBT2	SPTBN1	0.00191453
	I7GCL1	EML2	0.0355097
	I7GE34	H1FX	2.02e-07
	I7GGZ7	UBE2V2	0.0121965
	I7GH09	FUS	0.000961958
	I7GH11	UBE2L3	0.0476613
	I7GH51	BTN3A2	0.0221434
	I7GHC6	VAPA	0.00912991
	I7GHC9	HNRNPDL	0.000123311
	I7GHJ0	EEF1B2	0.000659007
	I7GIF2	IPO7	0.000117602
	I7GJ93	RAB8A	0.00254891
	I7GJ98	PARK7	0.000745727
	I7GJW1	I7GJW1	7.71e-05
	I7GK47	PKM	0.00052185
	I7GK70	WDR33	0.00665874
	I7GK72	ERP29	0.0312487
	I7GK84	ARPC1B	0.0216998
	I7GK95	PDPK1	0.00088902
	I7GKL7	C7orf50	0.0123563
	I7GL64	LOC101865018	0.00291087
	I7GLD3	FNTA	6.07e-05
	I7GLF8	MAP2K6	0.0439524
	I7GLL9	I7GLL9	0.02232
	I7GLT4	STRAP	0.000415271
	I7GLT8	SNX4	0.00850081
	I7GM21	MACF1	3.24e-05
	I7GM54	HNRNPR	1.45e-05
	I7GM58	MTHFD1L	0.0123755
	I7GML3	AIMP1	0.0137075
	I7GMN9	RAD23B	0.0454282
	I7GMY1	HNMT	0.0020698
	I7GN66	LPAR1	7.44e-05
	I7GNG0	FIP1L1	0.0094311
	I7GNG8	NAAA	0.023997
	I7GNJ7	NUDT16L1	0.00935514
	I7GNV9	HMGB2	1.36e-05
	I7GNY8	RAB18	0.0282214
	I7GPC4	VPS35	0.0344122
	I7GPN4	PRDX3	0.00594296
	P48737	PEBP1	0.00675213
	P61269	TIMP3	0.00637042
	P68367	TUBA4A	0.0260775
	Q2PFR7	ENO2	0.0342146
	Q2PFY9	BRD4	0.0406624
	Q2PG24	EPHX1	0.00737607
	Q2PG45	TBXAS1	0.00747994
	Q2XQY3	HSD17B5	0.0335811
	Q4JK72	RDH11	0.0287313
	Q4R377	DNAJB1	0.00503722
	Q4R3A8	CTTN	0.000121335
	Q4R3M6	NDUFS5	0.000743843
	Q4R3U6	PELO	0.00552427
	Q4R3V1	HIP1	0.0424235
	Q4R3X8	SFPQ	0.000227726
	Q4R4A0	NUP214	0.000986356
	Q4R4L6	SAFB	0.0339952
	Q4R4M6	HNRNPK	0.00368252
	Q4R4P6	MTO1	0.00645876
	Q4R4R3	LUM	0.018467
	Q4R4V7	GYG1	0.0106334
	Q4R506	RPL7	0.0183254
	Q4R517	SUCLA2	0.0439179
	Q4R518	MICU1	0.00384179
	Q4R565	DBN1	0.00553241
	Q4R574	CHMP3	2.43e-05
	Q4R577	C1R	0.000149147
	Q4R592	GNAI2	0.0487279
	Q4R5C7	SRP14	0.00373096
	Q4R5D2	DCN	0.0184437
	Q4R5E4	PGM1	0.0197398
	Q4R5H8	RPL18	0.00427572
	Q4R5J0	CCT8	0.00177791
	Q4R5J3	UBL5	0.0198268
	Q4R5M5	PHB	0.00958772
	Q4R5R1	RBBP9	0.015618
	Q4R5S1	UBR4	0.0106277
	Q4R5U3	DCXR	0.0392369
	Q4R5W4	WBP11	0.0160022
	Q4R5Y3	PPA2	0.00119173
	Q4R5Z9	DLGAP4	0.000281355
	Q4R609	VPS53	0.00124836
	Q4R675	PPIE	0.00168301
	Q4R6B4	CD36	0.00985311
	Q4R6D1	RABEP2	0.000332662
	Q4R6E3	ISYNA1	0.00189126
	Q4R6G4	SLC9A3R1	0.0455276
	Q4R6K8	CALR	0.000857548
	Q4R6T9	PCBP2	0.0155344
	Q4R6V2	CCT5	0.00278821
	Q4R7B3	MAD2L1	0.0326335
	Q4R7V4	LUC7L	0.00567419
	Q4R7Y5	DNAJB6	0.00999853
	Q4R834	SIRT2	0.0184401
	Q4R868	HDLBP	0.0027054
	Q4R8B1	PPIL1	0.0327261
	Q4R8C2	G3BP1	0.00588759
	Q4R8M2	LYPLA1	0.0207419
	Q4R8X3	RAB1A	0.00311663
	Q4R968	CUL1	0.0378134
	Q4R9A8	MAEA	0.0260261
	Q60HC9	TPI1	0.000395475
	Q60HE9	MAN2B1	0.0279199
	Q8HXY0	ETFA	0.00964166
	Q8MI29	CBR1	0.00485814
	Q8SPW1	FCER1G	0.0015362
	Q95JK9	EPB41	0.00914687
	Q95LN3	ATL2	0.018437
	Q9BE12	CKMT1A	0.0014291
	Q9GLG1	CAPN2	0.00126743
	Q9GM45	DOCK9	0.0100683
	Q9GMX0	ZYG11B	0.0148106
	T2F972	IFI16	0.000331431

## Sheet: Figure S2C
Daily diet intake of young and old Mg-deficient mice (Related to Figure S2C).
	Group	Subgroup	Daily diet intake (g/mouse/day)
	Young	Control	3.85605
		Control	4.57138
		Control	3.79379
		Control	4.01752
		Control	3.79567
		Control	3.79393
		Control	2.91517
		Control	3.62724
		Control	3.81463
		Mg deficient	3.61729
		Mg deficient	3.86286
		Mg deficient	3.16314
		Mg deficient	4.13157
		Mg deficient	2.77557
		Mg deficient	3.64714
		Mg deficient	3.45386
		Mg deficient	2.65129
		Mg deficient	3.5918
	Old	Control	4.16124
		Control	3.42956
		Control	4.46622
		Control	3.30067
		Control	3.70489
		Control	3.53556
		Control	3.18622
		Control	3.60711
		Control	3.79178
		Control	3.46917
		Control	3.33042
		Control	3.08
		Control	3.54792
		Control	4.23125
		Control	4.1075
		Control	4.04208
		Control	4.07917
		Control	3.17042
		Mg deficient	3.844
		Mg deficient	3.21444
		Mg deficient	2.55
		Mg deficient	3.13548
		Mg deficient	4.27357
		Mg deficient	3.6459
		Mg deficient	3.68026
		Mg deficient	3.86923
		Mg deficient	3.69179
		Mg deficient	3.29571
		Mg deficient	3.50524
		Mg deficient	3.09429
		Mg deficient	3.41
		Mg deficient	4.02429
		Mg deficient	4.28238
		Mg deficient	3.57476
		Mg deficient	4.53762
		Mg deficient	3.68714

## Sheet: Figure S2D
Proteomic data of large intestinal tissues from Mg-deficient mice (Old) (Related to Figure S2D).
	Uniprot ID	Gene names	NC_21J	NC_22J	NC_24J	NC_26J	NC_27J	NC_21S	NC_22S	NC_24S	NC_26S	NC_27S	De_31J	De_32J	De_33J	De_34J	De_35J	De_31S	De_32S	De_33S	De_34S	De_35S
	A0JNU3	Aspg	0.643467	0.635501	0.879968	0.678884	0.645693	0.843613	1.46881	1.4303	1.21988	1.28841	0.790074	0.759112	0.731022	0.848383	0.858861	1.18257	1.3041	1.3573	1.26813	1.09542
	A1L314	Mpeg1	0.750762	0.765233	0.852323	0.805385	0.847054	0.808869	0.820777	0.885247	0.944322	1.10518	1.24394	1.18762	1.05205	1.26521	1.10253	1.12695	1.32551	1.1441	0.986232	1.13914
	A2A432	Cul4b	0.920944	0.884033	1.04772	0.925624	0.930429	0.932342	0.875365	0.918506	0.915155	0.932251	1.06475	0.934431	0.968904	1.06665	1.07027	1.09837	1.15633	1.30877	0.994573	1.12706
	A2A4P0	Dhx8	0.936291	0.887091	0.969637	0.964913	0.981562	0.99214	0.9329	0.944472	1.08882	1.16915	0.932259	0.933351	0.982916	1.06143	1.11683	1.04525	0.942673	1.11703	1.06679	0.899723
	A2A559	Pgap3	NA	NA	NA	NA	NA	0.957869	1.01824	0.972498	1.04806	0.913675	NA	NA	NA	NA	NA	0.956026	1.05341	1.1274	0.959956	0.972701
	A2A5R2	Arfgef2	0.935236	0.950057	0.807748	1.04144	1.04481	1.03477	1.05569	1.08503	1.10625	1.03659	0.86066	0.98292	1.00113	0.978448	1.01851	0.909676	0.848807	0.927048	1.06656	1.00739
	A2A6A1	Gpatch8	0.992202	1.13363	0.87039	1.17445	1.28671	1.03358	1.40639	1.22541	1.14798	1.20299	0.978367	0.980364	1.12794	0.91823	0.983717	0.931372	0.603492	0.655496	1.07458	0.612693
	A2A6Q5	Cdc27	0.981997	1.02454	0.991342	1.01146	1.04085	1.08467	0.993936	0.962412	0.93596	1.03613	0.985164	0.849095	1.04536	1.26345	1.29256	0.825966	0.858542	1.03258	0.960225	0.969771
	A2A791	Zmym4	1.02246	0.726527	1.21221	0.879223	1.03049	1.07976	0.926455	0.957623	0.926725	1.05176	1.1069	1.01596	1.0755	1.12699	1.27513	1.01006	1.03254	1.01698	1.03261	1.02938
	A2A7S8	Kiaa1522	1.10462	1.56073	0.891476	1.11135	1.10739	1.07907	1.63805	1.32066	1.09147	1.00815	0.80322	1.13815	1.33511	0.956796	0.923494	0.680276	0.563147	0.69453	0.81309	0.623828
	A2A863	Itgb4	1.07187	1.12951	1.03976	1.08816	1.07151	0.934855	0.885194	0.860061	0.891656	0.862343	0.984184	0.910759	1.12093	1.10915	1.22418	0.929437	0.944526	0.976562	0.964909	0.961749
	A2A8L5	Ptprf	0.931072	1.01078	1.22969	0.920064	0.8784	0.813824	1.01061	0.974675	1.08479	0.959638	1.04414	1.02681	1.03033	1.14167	1.12464	1.01514	1.14858	1.10699	1.03154	0.97788
	A2A8U2	Tmem201	0.796258	0.815944	1.10425	0.867016	0.813426	0.683518	0.9326	1.0218	0.961814	0.885572	1.17818	1.16594	0.925903	0.969617	0.77742	1.49754	1.53013	1.47471	1.40155	1.24909
	A2A8Z1	Osbpl9	0.98806	0.941855	1.14761	0.952342	0.902879	1.06087	0.997038	1.01384	1.00716	0.94863	1.07467	0.989074	0.919024	1.03795	1.00369	1.03958	1.15587	1.00719	0.953313	1.0501
	A2A9C3	Szt2	1.12503	0.951507	0.950255	1.33502	1.0423	0.998893	1.07071	0.837832	1.07981	1.21206	1.01184	0.928315	1.09243	1.20137	1.24672	0.843116	0.910257	1.02024	0.955383	0.785054
	A2A9F4	Kdf1	0.959919	1.00257	0.953467	1.13191	1.15975	0.950552	0.977176	0.982759	1.11367	0.8694	0.988038	1.01897	1.10453	0.972134	1.01717	0.988253	1.05266	0.910839	1.00697	1.03459
	A2AAE1	Kiaa1109	1.01259	1.00585	0.961059	1.09362	1.1798	0.913645	0.912143	0.939917	0.997881	0.946936	0.88313	0.882944	0.999438	1.09751	0.84295	1.57748	1.13993	1.05291	1.02518	1.65195
	A2AAY5	Sh3pxd2b	0.916299	0.893976	0.929469	1.00439	1.01344	1.15723	1.02123	1.02913	1.07668	1.1008	0.982797	1.04627	0.98641	0.969203	1.1353	1.06501	1.06116	0.771526	0.913596	0.872219
	A2AB59	Arhgap27	0.893095	0.847016	0.974593	0.79623	0.881046	0.765685	1.04582	1.10058	0.994635	0.91772	1.03905	1.10937	0.923293	1.00475	0.959183	1.31614	1.16605	1.09031	1.18596	1.02407
	A2ABV5	Med14	0.794537	0.79082	1.02709	0.914851	0.945071	0.917805	0.929993	0.927066	0.990556	0.96462	0.941071	0.903473	1.02572	1.05787	1.13442	1.13017	1.05547	1.04848	1.11654	1.0404
	A2ACJ2	Faap100	0.948758	0.833252	0.909718	0.884843	1.11257	NA	NA	NA	NA	NA	1.06207	1.02779	0.990485	1.25085	1.11961	NA	NA	NA	NA	NA
	A2ACP1	Ttc39a	1.15208	1.13411	1.07402	1.15952	1.13587	1.10792	0.995864	1.0414	1.11048	1.00565	0.854809	0.885755	0.98131	1.05135	1.09515	0.897706	0.88821	0.951554	0.869943	0.799891
	A2ADA5	Pusl1	NA	NA	NA	NA	NA	0.818939	0.835196	0.853544	0.919631	1.11293	NA	NA	NA	NA	NA	0.976026	0.936827	0.896337	1.1273	1.1049
	A2ADF7	Slc25a34	0.714582	0.774466	0.864503	0.623071	0.624627	NA	NA	NA	NA	NA	0.902926	1.11122	0.992323	1.38886	1.03994	NA	NA	NA	NA	NA
	A2ADY9	Ddi2	0.917282	0.991897	0.838226	1.05538	0.978089	1.02266	1.19421	1.24506	1.19339	0.998668	0.791484	0.977142	1.07091	0.982955	1.07945	0.799326	0.654311	0.718743	1.16208	0.764121
	A2AF47	Dock11	1.02309	0.988341	1.01443	1.13621	1.12769	1.10376	0.890724	0.937994	1.01996	1.09375	1.14632	1.10517	0.982222	0.993654	0.848606	1.06066	0.965386	1.00195	0.880939	1.00682
	A2AFS3	Kiaa1324	1.11678	1.06552	0.855496	1.29946	1.17711	1.26254	1.199	1.08619	1.2088	1.15087	0.760791	0.96136	0.766055	0.699736	0.53639	0.76467	0.894188	0.772925	0.831225	0.784436
	A2AGA4	Rhbdl2	1.52495	1.59346	2.42816	1.10592	1.15851	NA	NA	NA	NA	NA	1.284	1.37506	1.39461	1.05138	1.37437	NA	NA	NA	NA	NA
	A2AGH6	Med12	0.842924	0.777004	0.907141	0.845671	0.981088	0.896605	0.903049	0.926045	1.00287	1.29135	0.963551	0.920993	1.01171	1.04361	1.00777	1.03781	1.26746	1.16863	1.12646	1.13931
	A2AGT5	Ckap5	0.984184	0.943883	0.939467	1.07784	1.05902	1.06532	0.906244	0.934703	0.965339	1.08789	0.990121	0.938664	1.03069	1.1231	1.16222	0.970121	1.04442	1.00812	0.984586	1.08532
	A2AH22	Ambra1	NA	NA	NA	NA	NA	1.27196	1.38791	1.34132	1.2193	1.41335	NA	NA	NA	NA	NA	0.415072	0.436501	0.459398	0.795989	0.546304
	A2AHC3	Camsap1	1.17262	1.27684	0.898578	1.43025	1.44894	1.29261	1.10167	1.10188	1.11776	1.6866	1.04236	1.02014	1.28376	1.02994	1.31381	0.992035	0.694636	0.762194	0.820117	0.633527
	A2AHG0	Lzts3	1.2114	0.931416	0.898298	1.203	1.12085	1.19291	1.1628	0.986107	1.21435	1.26511	0.988237	0.89531	1.24083	0.906331	1.09073	0.89685	0.761414	0.747004	0.902966	0.66974
	A2AI08	Tprn	0.907927	1.15205	0.933078	0.927188	1.10848	NA	NA	NA	NA	NA	0.785464	0.981907	1.22747	0.922408	0.869184	NA	NA	NA	NA	NA
	A2AIG8	Accs	1.10236	1.03814	1.25454	0.978214	1.0932	1.00471	0.794139	0.968892	0.997898	0.901485	1.11899	1.03457	0.926588	1.04116	0.965823	1.15019	1.1234	1.01313	1.0769	1.13656
	A2AIL4	Ndufaf6	0.976702	0.908756	1.15317	0.967024	0.97389	NA	NA	NA	NA	NA	1.00373	1.00102	0.923355	1.14369	0.960979	NA	NA	NA	NA	NA
	A2AIV2	Kiaa1429	0.904145	0.833871	0.925419	1.05966	1.1198	1.02556	0.904319	0.903146	0.961001	0.958184	1.08367	1.03971	1.15385	1.26816	1.27218	0.985573	1.04442	1.05307	1.09118	1.00245
	A2AJ15	Man1b1	1.25857	1.17645	0.954371	1.19133	1.2244	1.13701	0.952842	0.797262	1.03911	1.27717	0.942372	0.965554	1.04878	1.01003	1.0578	0.827091	0.73533	0.830077	0.877272	0.837208
	A2AJ76	Hmcn2	0.899181	0.644618	1.08309	0.793241	0.800064	1.18673	0.999939	1.07952	1.11696	1.21114	1.25996	0.874872	1.18935	0.910171	0.629797	1.29896	1.16166	1.20154	1.02744	1.12066
	A2AJ88	Pnpla7	NA	NA	NA	NA	NA	0.963992	1.0354	1.07846	1.01106	1.05085	NA	NA	NA	NA	NA	1.16427	1.19444	1.19869	1.11765	1.08378
	A2AJI0	Map7d1	0.950004	1.08133	0.953751	1.02586	1.14665	1.23824	1.31376	1.34818	0.993435	1.24126	0.761883	1.00339	0.939938	0.600988	0.707808	1.05216	0.862578	0.772567	1.00258	0.823559
	A2AJK6	Chd7	1.18467	1.04897	0.851231	1.27873	1.24707	1.16502	1.1843	1.1555	1.11602	1.13439	1.09442	0.989295	1.33001	1.19393	1.59228	0.89542	0.688211	0.963077	1.1198	0.771019
	A2AJL3	Fggy	1.04438	0.729999	1.15814	0.740814	0.871306	0.711227	1.01959	1.06178	1.07202	0.983206	0.956151	0.849172	0.864097	0.725862	0.683983	1.08025	1.18425	1.23426	0.840127	0.967901
	A2AJQ3	Dpy19l4	NA	NA	NA	NA	NA	1.06288	1.08014	1.10505	1.1007	1.19252	NA	NA	NA	NA	NA	1.14119	1.19294	1.23271	1.05572	1.06416
	A2AJT4	Pnisr	0.89674	0.881772	0.860959	0.950986	1.16194	0.625922	0.921323	0.916576	0.83232	0.986295	1.03678	0.911666	1.10838	1.05809	1.14931	1.05991	1.0164	1.29093	0.799158	0.701763
	A2AKG8	Focad	0.967769	0.984916	0.88584	1.02764	0.989055	1.02705	0.911159	0.900691	0.930017	0.969275	0.962859	0.849748	0.992778	1.03978	1.00086	0.948977	1.26711	1.09629	0.966121	1.02804
	A2AKQ0	Slc35d1	NA	NA	NA	NA	NA	0.512458	1.48667	1.51908	1.17938	0.942542	NA	NA	NA	NA	NA	1.69916	1.93514	2.02281	1.60463	1.28906
	A2ALK8	Ptpn3	1.03862	1.09296	1.15564	1.10997	1.07614	0.856885	0.858687	0.985764	0.939581	0.983433	1.0257	1.06803	1.19673	1.23021	1.26657	0.970038	0.849173	1.08819	0.953431	0.919206
	A2ALS5	Rap1gap	0.855112	0.878666	0.891118	0.896643	0.903939	0.940683	1.14945	1.41494	1.26864	1.11791	0.809871	0.875676	0.765683	0.752782	0.718079	0.980457	1.0124	1.1752	1.02362	1.01863
	A2ALU4	Shroom2	0.990831	1.06463	0.941045	1.20466	1.04872	1.17166	1.24235	1.08134	1.17116	1.04468	0.94574	0.979671	1.17488	1.03458	1.07403	0.810641	0.906317	0.922627	1.03941	0.797584
	A2ALW5	Dnajc25	1.04558	1.0386	0.916326	1.14684	1.13955	1.14611	0.965843	0.903653	1.05279	1.09446	0.954068	0.966856	0.936136	0.964061	0.936918	0.889269	1.02892	0.905907	0.911948	0.960171
	A2AM05	Cntln	1.01943	1.10029	1.13971	0.986303	1.00296	NA	NA	NA	NA	NA	0.980044	0.969731	1.01292	0.984586	1.03507	NA	NA	NA	NA	NA
	A2AM29	Mllt3	NA	NA	NA	NA	NA	0.960319	1.02577	1.0291	1.40012	1.13836	NA	NA	NA	NA	NA	1.23259	1.06529	1.10278	1.11659	1.3854
	A2AMZ4		1.0138	1.11191	1.00999	1.08722	0.978926	1.11328	1.05906	1.20946	1.1914	0.934574	1.11096	1.06622	0.875212	0.901414	0.957424	1.16702	1.06963	1.06115	1.0734	1.09279
	A2AN08	Ubr4	0.958231	0.924075	0.959284	0.997714	0.972608	0.981502	0.998916	1.02197	0.99465	0.997358	0.951408	0.944994	1.001	1.07782	1.04193	1.02385	1.01737	1.10924	1.0458	1.06462
	A2AP18	Plch2	1.06259	0.994177	1.19841	1.02462	0.913705	0.815842	0.920091	0.956329	1.04241	1.26266	1.31861	1.16618	1.08424	1.1479	1.14814	1.18279	1.25147	1.24271	0.99332	0.948296
	A2APB8	Tpx2	1.02971	0.936338	0.805298	1.11415	1.01006	NA	NA	NA	NA	NA	0.659046	0.971887	0.973973	0.881318	1.57052	NA	NA	NA	NA	NA
	A2APT9	Klhdc7a	0.892572	0.942621	1.40326	0.856352	0.885012	0.791662	1.05147	1.06366	1.50934	1.02573	0.997794	1.10244	0.922392	1.13686	0.841021	1.08276	1.53357	1.17898	0.947997	1.03815
	A2APV2	Fmnl2	1.02949	0.887315	1.11597	0.952321	1.0248	0.862634	0.884453	0.901559	0.93425	1.09619	1.21122	1.2033	0.977017	0.963563	0.872916	0.910171	0.936304	0.966126	0.809136	0.906368
	A2APY7	Ndufaf5	0.978723	0.922439	0.991573	0.967289	0.932761	0.991754	1.16041	1.13862	1.17219	1.13123	0.923388	0.979161	0.928878	0.926322	0.891271	0.87567	0.772531	0.905727	1.09979	0.934478
	A2AQ19	Rtf1	0.960639	1.01932	0.802125	1.04746	1.10916	0.987777	1.05778	0.967896	1.01985	1.07444	0.940712	1.05983	1.13175	1.00276	1.16313	0.983506	0.926334	0.951055	1.01205	0.881618
	A2AQ25	Skt	0.964977	1.01257	0.911502	0.998503	1.07544	0.927617	1.38246	1.3207	1.25539	0.979876	0.846136	0.978215	1.04618	0.85758	0.928195	0.90343	0.802457	0.874672	1.07261	0.76797
	A2AR02	Ppig	0.97854	1.03943	0.757007	0.997625	1.07743	0.9852	1.02622	1.07642	0.898427	0.896698	1.02995	1.06618	1.29284	0.936444	1.01746	1.20079	1.04273	0.953353	1.02159	0.682518
	A2ARA8	Itga8	1.34066	1.43452	1.50618	1.11046	1.16389	0.822294	0.76798	0.771433	0.885006	0.80149	1.31889	1.3227	1.06975	0.957748	0.865463	0.806973	0.952274	0.936036	0.863769	0.977059
	A2ARJ3	Tmem236	0.689955	0.851978	0.854515	0.875049	0.832778	0.820237	0.994331	1.0688	1.00572	0.819574	1.0475	1.15036	1.67277	1.36912	1.75615	0.870606	0.734139	1.04517	1.29903	1.21095
	A2ARP1	Ppip5k1	0.917641	0.974	1.17972	0.929146	0.891797	0.900764	0.935323	0.977899	0.935532	0.936361	0.849737	0.983849	0.917106	1.00269	1.02439	0.881588	0.850635	0.848226	0.875462	1.05394
	A2AS55	Ankrd16	0.74422	0.992076	1.21135	1.04609	0.989032	NA	NA	NA	NA	NA	1.0724	1.143	1.04127	0.888985	0.935774	NA	NA	NA	NA	NA
	A2ASQ1	Agrn	0.890831	0.805512	0.972	0.883151	0.889137	0.810812	1.06731	1.16783	1.09012	0.995164	1.00396	1.0074	0.965913	1.01065	0.953545	1.07189	1.11097	1.17171	1.09091	1.08581
	A2ASS6	Ttn	1.34727	1.25648	1.10956	1.23614	1.07899	1.0759	1.0633	1.10452	1.05323	0.997713	0.89995	1.15383	1.17121	0.6587	0.822204	0.996369	0.966953	0.981895	0.943378	1.0285
	A2ASZ8	Slc25a25	0.974048	0.954466	0.97232	0.86374	0.864741	0.921563	1.11931	1.06248	1.09495	1.12147	0.846721	0.92176	0.808799	0.886781	0.905443	0.960918	1.03452	1.19047	1.07602	1.0594
	A2AVA0	Svep1	1.15965	1.15047	1.23423	1.11601	1.04335	NA	NA	NA	NA	NA	1.1592	1.10147	1.03853	1.12647	1.04547	NA	NA	NA	NA	NA
	A2AVZ9	Slc43a3	0.436479	0.803886	0.465077	0.750558	0.699421	0.815963	0.922166	1.03463	0.816091	0.835329	0.900647	0.956821	0.791714	0.442483	0.716053	0.99442	1.27092	1.10323	0.897448	0.899465
	A2AWA9	Rabgap1	0.999148	0.95835	0.949084	1.03728	1.03006	1.05483	1.03583	1.1044	1.12917	1.09805	0.977341	0.963885	1.01055	0.983716	1.02743	0.984752	0.791419	0.931145	0.943707	0.98216
	A2AWP8	Arhgef10l	1.07624	1.06331	1.07849	1.0824	1.08858	0.979278	0.850694	0.808704	0.916887	0.901314	1.04604	0.959609	1.16472	1.17005	1.27832	0.914935	1.03127	1.03905	0.904791	0.96405
	A2AX52	Col6a4	0.579069	0.410587	0.714494	0.567294	0.734374	0.926577	1.309	1.16723	0.876128	1.35135	0.856567	0.673628	0.771805	0.779059	0.733815	1.30583	1.75766	1.68425	1.12792	1.20976
	A2BDX3	Mocs3	1.00355	1.04204	0.8456	1.02366	0.975012	1.00567	0.938516	0.933917	0.963585	0.965461	0.899779	0.894317	1.05802	1.06122	1.08101	0.893389	0.777487	0.922266	1.0349	0.913013
	A2BE28	Las1l	0.932619	0.930267	1.11585	1.04289	1.06966	0.996989	0.908009	0.909455	0.886576	0.959048	1.04599	0.979904	1.08263	1.22386	1.08915	0.953012	1.03002	1.10294	1.06337	1.11589
	A2BH40	Arid1a	0.912102	0.880503	0.872843	0.98815	1.08818	1.20048	1.02557	1.07726	0.964971	1.01363	0.953896	1.02121	1.10149	1.10481	1.16802	0.881149	0.581423	0.94557	0.966528	0.950813
	A2CG49	Kalrn	1.03646	1.06956	0.681935	0.949984	1.06072	1.091	1.41472	1.20411	1.13877	1.0457	0.780871	0.944027	0.980128	0.857678	0.940227	1.04335	0.559821	0.899912	1.12974	0.914053
	A2CG63	Arid4b	0.974424	0.920603	0.908348	0.982471	1.06084	0.951183	1.00268	0.818062	0.998499	1.09025	0.995387	0.921952	1.06784	1.1193	0.980208	1.09841	1.21603	1.08475	1.09474	1.20629
	A2RSJ4	Uhrf1bp1l	1.04706	1.03096	0.855934	1.03313	1.12323	1.05846	1.11091	1.17292	1.17001	1.03267	1.02503	1.20029	1.01677	0.969631	0.89897	0.936635	0.815947	1.0291	0.955517	0.957184
	A2RSQ0	Dennd5b	1.08353	0.941055	1.07213	1.07057	1.05682	0.84114	1.16994	0.981786	1.18656	0.957153	1.07883	0.930544	1.03602	1.02089	0.937495	0.669394	0.651637	0.967335	0.906653	0.930418
	A2RSX7	Tyw5	0.91493	0.830147	0.986416	0.930896	0.922551	0.9213	0.97117	0.991126	0.955799	1.02429	0.973374	0.845743	0.932799	0.994735	1.06416	1.10713	1.25727	1.24834	1.06241	1.01955
	A2RSY1	Kansl3	1.39935	0.460596	0.69327	0.654161	0.520208	1.92471	0.404379	0.427748	0.651922	0.908453	5.20625	1.53855	0.481187	0.71295	0.826048	0.424414	1.21282	0.501004	0.600291	1.08036
	A2RSY6	Trmt1l	0.96322	0.986161	0.936445	0.937733	0.968171	0.878741	0.920367	0.929959	0.958866	1.00082	0.922242	0.941476	1.06702	1.1602	1.15201	0.904792	0.894213	0.872373	1.07732	0.92924
	A2RT67	Dennd3	1.02271	1.05232	1.01505	1.04359	1.13171	0.985097	0.913329	0.840494	1.01119	1.06563	1.05678	1.07842	1.03908	0.913264	0.914009	0.968456	0.910977	0.939865	0.843964	0.934683
	A2RTL5	Rsrc2	1.02909	1.37898	0.614433	1.26342	0.929537	1.22281	1.42314	1.31803	1.08586	1.22371	0.757212	1.09179	1.26047	0.676408	1.03878	0.537518	0.449609	0.522942	0.827784	0.539677
	A3KFX0	Nt5c1a	0.776461	0.863239	0.554513	1.18232	1.30814	0.914356	0.423043	0.447156	0.448464	0.55948	1.11868	0.842127	1.79886	1.39865	2.59153	0.385843	0.405044	0.545355	0.528373	1.01135
	A3KGB4	Tbc1d8b	1.00824	0.986423	0.896513	1.09621	1.07179	1.05371	1.01828	1.01236	1.05033	1.07737	0.964719	0.983273	1.05376	1.04956	1.13381	0.793459	0.856777	0.821118	0.923126	0.918906
	A3KGF7	Plcb2	1.03786	0.956615	0.715654	0.908543	0.982155	NA	NA	NA	NA	NA	1.23624	1.05589	0.775823	0.912296	0.885352	NA	NA	NA	NA	NA
	A3KGS3	Ralgapa2	0.821153	0.779206	0.944374	0.83255	0.841256	0.878235	1.10913	1.15777	1.14572	1.01943	0.862284	1.07399	0.882575	0.945155	0.908139	1.1092	1.18551	1.21053	1.25642	1.19628
	A3KGV1	Odf2	0.711162	0.979297	0.733248	1.19119	0.957925	NA	NA	NA	NA	NA	1.16083	0.761277	1.10476	1.25524	1.02961	NA	NA	NA	NA	NA
	A3KMP2	Ttc38	1.0256	1.04353	1.25216	0.907658	0.875894	0.764971	1.01344	1.05066	0.997952	0.910521	1.07103	1.06523	0.925037	1.07083	0.945598	1.05496	1.1599	1.07702	1.0282	1.05334
	A6H584	Col6a5	0.847687	0.628426	0.802901	1.0433	1.35809	2.22517	0.877028	0.707597	0.797997	1.56672	1.00854	0.934969	0.966535	0.554929	0.70292	0.930947	0.836797	0.813131	0.7139	0.967977
	A6H5Y3	Mtr	1.03053	0.890983	1.05267	1.01026	0.97718	1.04346	0.975566	0.940255	1.01263	1.0982	0.975818	0.946668	0.834466	0.889249	0.842562	0.955424	1.09978	1.03618	0.892672	0.999388
	A6H5Z3	Exoc6b	0.977457	0.932935	1.06201	0.980867	0.945261	0.96116	0.948495	1.05461	0.966481	0.978145	1.04226	1.02367	0.985679	1.06163	0.998474	1.00055	0.968077	1.03985	1.02374	1.02712
	A6H611	Mipep	0.864294	0.869378	0.909679	0.840475	0.860436	0.83146	0.932205	0.853726	0.917609	0.858743	1.03279	0.988393	1.06048	1.13669	1.1359	1.02762	1.18934	1.31232	1.13426	1.301
	A6H630	Armt1	1.19785	1.15125	1.10153	1.11145	1.05475	0.941879	0.889201	0.860447	0.923905	0.942354	1.05558	1.0181	1.05153	1.16301	1.1325	0.801143	0.990709	0.907534	0.903851	1.06185
	A6H690	Iqca1l	1.08033	0.96235	1.05745	0.919924	1.04628	NA	NA	NA	NA	NA	0.957823	0.88064	0.986641	1.22864	1.29268	NA	NA	NA	NA	NA
	A6H6A9	Rabgap1l	0.932557	0.879195	0.998731	0.92046	0.970941	1.02984	1.02796	1.00657	1.09358	1.07899	1.00521	0.978468	0.995241	1.02435	1.00361	1.04183	0.975716	1.06051	1.0277	1.04328
	A6H6E2	Mmrn2	1.0778	1.00379	1.0462	1.23894	1.19093	0.935387	0.953635	0.991893	1.11404	1.33183	1.14704	1.153	1.22851	0.915438	1.10246	0.940211	1.07835	0.898642	0.915996	0.933498
	A6H8H2	Dennd4c	0.956424	1.04946	0.882548	1.10306	1.05166	1.01283	1.19386	1.09028	1.26423	1.04001	0.882872	0.936099	0.996879	0.912584	0.938281	0.868147	0.849962	0.838534	1.10726	0.806613
	A6PWY4	Wdr76	NA	NA	NA	NA	NA	0.911932	0.86283	0.871176	0.882846	0.942651	NA	NA	NA	NA	NA	0.747392	0.619592	0.593089	0.908958	0.603824
	A6X919	Dpy19l1	1.46035	1.22931	1.24901	1.33403	1.53672	NA	NA	NA	NA	NA	1.52504	1.30131	1.10739	1.65942	0.996974	NA	NA	NA	NA	NA
	A6X935	Itih4	0.863836	0.826062	1.00904	0.876906	0.809859	0.834206	0.950676	1.00328	0.998071	0.903305	0.815687	0.802123	1.20222	1.53348	1.08041	0.873985	0.924234	1.18863	1.31352	1.04017
	A7L9Z8	Atp2c2	1.36085	1.4791	1.20997	1.1571	1.08176	0.768001	1.0049	1.13683	1.052	0.882431	1.0177	1.0483	0.941674	0.966712	0.872901	0.778795	0.781408	0.719685	0.816904	0.825797
	A8C756	Thada	0.969586	0.943616	0.933927	1.03015	1.05875	0.961527	0.818988	0.80488	0.890177	1.0693	1.03021	0.900672	1.20943	1.27554	1.41229	0.947565	1.11222	1.16368	0.994217	1.06893
	A8Y5H7	Sec14l1	0.923858	0.861041	1.0681	0.980954	0.881015	1.09914	1.05582	1.07524	0.98079	1.01819	1.01149	1.02423	0.939186	1.0176	0.992214	1.03013	1.10813	1.07015	1.0754	1.02213
	A9Z1V5	Vwa5b1	NA	NA	NA	NA	NA	1.19944	1.02694	1.38616	1.10908	1.79552	NA	NA	NA	NA	NA	1.59992	1.36288	1.46495	1.14191	1.28907
	B0F2B4	Nlgn4l	0.840203	0.785392	1.23655	0.922753	0.851186	NA	NA	NA	NA	NA	0.848712	1.04807	1.03185	0.740627	0.85349	NA	NA	NA	NA	NA
	B0V2N1	Ptprs	0.900283	0.835086	0.906432	0.872681	0.880114	0.900759	1.00185	0.983369	0.981374	1.02326	0.911048	0.909723	0.942875	1.21686	0.769933	1.17966	1.21091	1.36209	1.03374	1.5327
	B1AR13	Cisd3	0.861072	0.98771	0.690381	0.781285	0.670518	0.783289	1.39629	1.34059	1.34688	1.09226	0.925118	1.13138	0.721655	0.796456	0.79614	1.2737	1.0765	1.08793	1.11725	0.72354
	B1ARD6	Slfn9	1.00597	0.861843	0.85631	1.08631	0.996843	0.940506	0.692824	0.638865	0.755954	0.788327	1.04083	0.742559	1.23819	1.51048	1.86865	0.847777	0.928238	0.906718	0.899004	1.07848
	B1AUE5	Pex10	0.874803	0.911726	0.927111	0.972892	0.949591	0.957442	1.10795	1.074	1.11997	0.925584	0.977632	1.17306	1.09105	1.09736	1.03127	1.03848	0.876723	0.885246	1.28381	1.08178
	B1AUR6	Mms22l	0.734248	1.1631	0.821154	0.364671	0.637386	0.958992	1.02695	0.688657	0.828195	0.972812	0.568673	NA	1.09681	0.476515	1.45189	0.903233	0.956807	1.03741	0.948451	0.932431
	B1AVD1	Xpnpep2	NA	NA	NA	NA	NA	0.546396	0.853124	0.935155	0.943722	1.3261	NA	NA	NA	NA	NA	1.26949	1.00805	0.944253	0.776848	0.848374
	B1AVH7	Tbc1d2	0.864833	0.880727	1.08581	0.968568	0.986196	0.888084	1.00862	1.00156	0.995115	0.919901	0.984435	1.04106	1.18232	1.21157	1.30888	0.990266	1.03885	1.03735	1.05317	1.04849
	B1AVY7	Kif16b	0.845047	0.906589	0.945827	0.967591	1.01833	1.07525	1.16241	1.0986	1.13633	1.23854	0.995836	1.1245	1.15099	1.05236	1.02927	1.03617	0.635077	0.766305	1.10212	0.813003
	B1AVZ0	Uprt	0.994828	1.00836	0.918336	1.11482	1.06988	0.97824	0.912562	0.883838	0.960062	0.941795	0.978385	1.03618	1.0669	1.0801	1.05193	0.899952	1.02931	1.51286	0.991071	1.18223
	B1AX39	Zcchc7	0.923696	1.09109	0.460127	1.23205	1.30375	NA	NA	NA	NA	NA	0.642107	0.885518	1.44453	1.13563	1.19103	NA	NA	NA	NA	NA
	B1AXP6	Tomm5	0.880934	0.91433	1.03364	1.00027	0.883562	0.919827	0.979917	0.955394	0.992258	1.01591	1.10476	0.99866	1.17207	1.08769	0.996324	1.14926	1.17427	1.20058	1.17904	1.25853
	B1AY10	Nfx1	0.995104	0.908884	1.05833	1.07122	1.01741	1.10081	0.94264	0.879462	0.976842	1.13893	1.05616	0.909759	1.06598	1.00572	1.03653	1.02799	0.984051	1.01893	0.949799	0.977215
	B1AY13	Usp24	0.98155	1.02446	1.05413	1.01635	0.999064	0.936489	0.883416	0.882707	0.892848	0.984267	1.04444	0.982917	1.06609	1.13226	1.14756	0.96153	1.02196	1.07769	0.996966	1.02462
	B1AZ99	Otud3	1.01622	1.02017	1.02085	1.20145	1.17478	NA	NA	NA	NA	NA	1.12692	0.896789	1.12042	1.21337	1.20444	NA	NA	NA	NA	NA
	B1AZA5	Tmem245	0.942036	0.891884	0.918092	0.967196	0.939215	1.08004	1.06147	1.11991	1.06301	1.0109	0.943562	1.09402	0.82706	0.897932	0.794438	1.04007	0.853974	0.938652	0.98152	1.07079
	B1AZI6	Thoc2	1.00395	0.89936	1.02566	1.06423	1.12585	1.01949	0.991805	0.998475	0.913926	0.961655	0.900012	0.940251	1.02386	0.996835	1.07281	0.941952	0.977616	1.08285	1.03055	1.02132
	B1AZP2	Dlgap4	1.08644	1.26402	0.928653	1.20236	1.13539	1.11848	1.05499	1.03342	1.16533	1.10432	0.942915	1.06958	0.959107	0.839271	0.888554	0.91674	0.873366	0.869775	0.944583	0.945771
	B2RPV6	Mmrn1	NA	NA	NA	NA	NA	0.78875	1.02731	0.899537	0.894715	1.00373	NA	NA	NA	NA	NA	0.974368	0.883783	0.987789	0.98532	1.05976
	B2RQC6	Cad	1.05949	1.04765	0.970105	1.14309	1.16224	1.11514	0.769336	0.692173	0.858221	1.00886	1.0645	0.916224	1.19564	1.19835	1.34444	0.832548	0.834647	1.02164	0.88528	0.906691
	B2RQE8	Arhgap42	0.907908	0.866369	1.1529	0.987891	0.937272	0.962557	0.842432	0.925054	0.884914	1.01589	1.0317	0.991148	1.0377	1.16721	1.00639	1.04147	1.11736	0.973326	0.957576	1.14439
	B2RR83	Ythdc2	0.842181	0.850068	0.8302	0.976891	1.00626	0.921986	0.855262	0.896998	0.971505	1.08572	0.921287	0.929979	1.16395	1.13971	1.2457	1.0943	1.0796	1.23803	1.15157	1.1377
	B2RRD7	Brpf1	0.904411	0.683937	1.0239	0.937201	1.02734	0.928872	1.09706	0.926958	0.982389	1.14702	0.851483	0.924664	1.02231	1.02236	1.26076	0.96447	1.08955	1.09968	1.08708	1.08929
	B2RRE7	Otud4	0.956852	0.982956	1.16097	0.971736	1.03462	0.92154	1.11194	1.05761	1.12844	0.97903	0.995016	1.01317	1.06349	1.08373	1.12665	1.01705	0.967418	1.15256	1.11097	1.00405
	B2RSH2	Gnai1	0.965081	0.997646	1.31461	0.931106	0.921592	0.804974	0.948271	0.919522	0.782915	0.802643	1.35069	1.25491	0.950949	1.02177	0.948098	1.04399	1.34214	1.04518	0.952608	1.03535
	B2RUP2	Unc13d	0.84524	0.826856	0.900999	0.892549	0.933425	0.915922	0.928413	0.84356	0.980962	1.02108	1.05146	0.954781	1.235	1.2601	1.24004	1.01975	1.13555	1.25928	1.1327	1.07266
	B2RUR8	Otud7b	0.995881	0.912412	0.987388	1.03083	0.990922	0.996029	1.27058	1.29824	1.29647	1.15646	1.10397	1.05463	1.046	0.953607	0.984238	0.888472	0.625596	0.743525	0.945509	0.804534
	B2RWS6	Ep300	0.93514	0.86423	1.01911	1.012	1.02307	0.86593	0.842256	0.846931	0.876147	0.946718	1.17568	0.928707	1.16961	1.13019	1.1717	1.00761	1.02655	1.02013	0.977541	1.06563
	B2RX12	Abcc3	0.798914	0.847623	0.91056	0.762584	0.790622	0.786017	1.17696	1.05585	1.07347	0.894967	0.938774	1.01922	0.842503	0.936063	0.863961	1.20282	1.26625	1.28579	1.3638	1.19413
	B2RX14	Zcchc11	0.872904	0.827233	0.910854	0.867308	1.0006	1.01302	1.112	1.02723	1.23293	1.20152	0.920486	1.14512	0.847237	0.883594	0.917798	0.996502	0.951774	1.13281	1.00494	1.06926
	B2RXC1	Trappc11	0.985861	0.916064	1.10957	0.976903	0.970366	0.941938	0.929049	0.949983	0.954948	1.01541	1.07437	1.00419	1.02517	1.065	0.998311	0.926258	1.06609	1.1091	0.995848	1.02184
	B2RXR6	Ankrd44	0.946281	0.789825	0.914705	0.87566	0.942997	0.974226	0.934023	0.91607	1.07087	1.19114	1.13205	0.988162	0.951531	1.14315	0.95898	1.0867	0.915403	1.12752	0.926495	1.05835
	B2RXS4	Plxnb2	0.987802	1.04217	1.15294	0.930112	0.928247	0.905644	0.980038	1.01645	1.00946	0.963809	1.04481	1.03724	0.961437	0.995293	0.984275	0.987488	0.998371	1.01603	0.957653	0.998575
	B2RY04	Dock5	0.901473	0.915051	1.06692	0.957108	0.957721	0.848532	0.911066	0.924342	0.940372	0.97114	1.01603	0.991393	1.06825	1.17182	1.10627	1.08345	1.13786	1.15113	1.03711	1.08319
	B2RY56	Rbm25	0.891345	0.875846	1.02107	0.949475	0.959552	1.00917	1.03079	1.02244	1.00435	1.08205	1.07033	0.999729	1.08344	0.877406	1.06928	1.04532	0.996962	0.934262	1.0661	0.877899
	B7ZMP1	Xpnpep3	0.937394	0.954189	1.05861	0.922917	0.966777	0.920526	0.98907	1.0168	1.04918	0.990239	1.02145	1.02876	0.913634	1.00611	0.880052	1.16281	1.27167	1.18701	1.08835	1.12708
	B8JK39	Itga9	0.975868	0.97457	1.35434	1.01225	0.98957	1.13753	0.753885	0.993904	0.855568	1.13562	1.15489	1.25099	0.972403	0.989302	0.902396	0.923774	1.15166	0.941634	0.850806	1.13001
	B8ZXI1	Qtrtd1	1.02217	0.936186	1.10093	0.983667	0.973863	0.934846	0.913091	0.96585	1.04024	1.05613	1.08612	1.10743	1.00104	1.17997	1.11196	1.06487	1.12593	1.13564	1.09489	1.05281
	B9EJ80	Pdzd8	0.958498	0.897912	0.82654	1.02664	1.01667	1.01522	1.06072	1.05158	1.0801	1.05501	0.964214	0.978894	0.983839	1.04211	1.11457	1.01491	0.964428	0.950133	1.09685	1.00943
	B9EJ86	Osbpl8	1.08658	1.04839	1.13648	1.08752	1.11172	1.06438	0.902793	0.948413	0.96163	1.13725	1.06378	1.05064	0.940356	1.00642	0.891076	0.920965	0.923556	0.92298	0.849756	0.990691
	B9EJA2	Cttnbp2	0.819631	2.4814	0.634448	2.32786	0.891936	1.24633	0.936095	1.13485	0.848177	1.09294	1.28567	1.11637	0.969796	0.862626	0.876165	1.10048	0.958564	0.969148	1.13228	1.2676
	B9EJR8	Dnaaf5	0.974603	0.977884	1.01614	0.971827	0.958687	1.10791	0.853117	0.900865	0.886546	0.973289	0.936029	0.815539	1.13434	1.24094	1.32009	0.943	0.944311	1.00184	0.961461	1.06588
	B9EKI3	Tmf1	1.14551	1.13957	0.758713	1.28329	1.19931	1.12356	1.18719	1.27337	1.20569	0.980557	0.854273	0.860494	1.05494	0.853318	0.897374	0.778787	0.702888	0.644057	0.940818	0.745556
	B9EKR1	Ptprz1	1.03412	1.29819	1.27272	1.23985	1.46015	0.994603	0.857015	1.00833	0.998141	1.02225	0.960761	1.50869	0.84962	0.883301	0.682666	1.00251	1.07148	1.01793	0.900442	1.05598
	D0QMC3	Mndal	0.970395	0.906922	0.711077	1.1847	1.1862	1.05094	0.987281	0.920066	1.10013	1.4773	1.10549	1.13205	0.849984	0.97481	0.800914	0.844345	0.717192	0.769343	0.788239	0.628506
	D3YX43	Vsig10	0.970187	0.986666	1.26013	0.872107	0.886499	0.834034	1.07811	1.23627	1.09653	0.869677	1.05394	0.988415	1.02036	1.23345	1.26471	0.9049	1.141	0.824513	1.01954	0.912191
	D3YXK2	Safb	1.08173	0.906111	0.694201	1.11488	1.16004	1.05246	1.24854	1.16901	0.997761	0.971802	1.01174	1.03189	1.14787	0.896682	1.20299	0.995409	0.568875	0.493105	1.01311	0.663338
	D3YYU8	Obsl1	0.81276	0.877039	1.17929	0.822386	0.936357	NA	NA	NA	NA	NA	0.977385	0.869701	0.81684	0.980668	0.945462	NA	NA	NA	NA	NA
	D3YZG8	Mthfd2l	NA	NA	NA	NA	NA	1.11145	0.889699	1.26948	1.28189	1.22701	NA	NA	NA	NA	NA	1.20947	1.39545	1.4911	1.04429	1.29509
	D3YZP9	Ccdc6	1.0409	1.03446	0.859231	1.07767	1.0555	1.11741	1.00611	0.981509	0.997006	1.07322	1.04027	1.00216	1.05886	0.925067	1.09501	0.926615	0.876026	0.882881	0.959936	0.997033
	D3YZV8	Ccdc8	NA	NA	NA	NA	NA	1.22471	1.34141	1.29777	1.16819	1.13055	NA	NA	NA	NA	NA	0.861373	0.992848	0.880453	0.87913	1.07117
	D3Z2R5	Sepn1	0.90681	0.972918	1.02342	0.912919	1.01391	NA	NA	NA	NA	NA	1.07162	0.930553	0.954034	1.07946	0.840931	NA	NA	NA	NA	NA
	D3Z4S3	Ptrhd1	0.931174	0.920914	0.923745	1.03422	0.919709	1.06992	0.918676	0.952047	1.04013	1.06097	1.07022	1.06189	1.06176	0.979881	0.963773	1.03533	1.26331	1.14316	0.992139	1.11749
	D3Z6P0	Pdia2	0.303324	0.333505	0.457908	0.401241	0.278132	NA	NA	NA	NA	NA	10.7665	0.424941	0.175473	0.70476	3.88507	NA	NA	NA	NA	NA
	D3Z6Q9	Bin2	NA	NA	NA	NA	NA	1.17536	1.10898	0.696289	1.24217	1.45254	NA	NA	NA	NA	NA	0.648211	0.50564	0.719478	0.725797	0.674097
	D3Z7H8	Cilp2	1.02307	0.965044	0.935535	0.968765	1.0998	NA	NA	NA	NA	NA	0.99159	0.849995	1.04265	0.994159	1.0595	NA	NA	NA	NA	NA
	D3Z7P3	Gls	0.981653	1.00977	1.14505	0.938779	0.945072	0.878196	1.04754	1.10826	1.13405	1.03253	1.02759	1.03989	0.916374	1.00984	0.996774	0.992493	0.935876	0.989649	1.04275	1.00025
	E1U8D0	Soga1	NA	NA	NA	NA	NA	1.34504	1.08489	1.45656	1.0469	1.43343	NA	NA	NA	NA	NA	0.912131	0.833443	0.784824	1.10213	0.834896
	E2JF22	Piezo1	0.949799	1.01914	1.08799	1.01485	1.12791	0.984274	0.796589	0.929029	0.939342	1.03123	1.02184	1.02313	0.958311	0.928838	0.921152	1.05083	1.02162	0.913662	0.901929	0.968264
	E9PV24	Fga	0.800821	0.629928	0.722062	0.708021	0.748564	0.880012	0.854227	0.82281	0.912833	1.20447	0.976163	0.812532	1.16535	1.25692	1.45413	1.0584	1.03128	1.52593	1.14579	1.67426
	E9PVA8	Gcn1l1	1.0559	1.05155	0.884758	1.10753	1.08444	1.10045	0.942848	0.867791	0.976162	1.01117	0.941122	0.897232	1.08702	1.10531	1.16323	0.895823	0.933715	1.0164	1.00704	1.01204
	E9PVB5	Ttc17	0.957364	0.870581	0.956955	1.03868	0.974742	NA	NA	NA	NA	NA	0.810202	0.817605	1.0887	1.1252	1.17353	NA	NA	NA	NA	NA
	E9PVD3	Dchs1	NA	NA	NA	NA	NA	0.896818	0.864383	0.964117	1.1135	1.26081	NA	NA	NA	NA	NA	1.04054	1.07565	1.08658	1.03372	1.0495
	E9PVX6	Mki67	1.14295	1.05283	0.653386	1.24228	1.17148	1.28221	1.3707	0.885704	0.734967	0.799305	0.955681	0.986889	1.11723	0.96607	1.34075	0.806624	0.484228	0.60248	0.983608	0.652109
	E9PXF8	Sbf2	0.974295	0.99089	1.0152	1.02582	1.07463	0.973336	1.01534	1.02792	1.14481	1.1826	0.99371	0.950911	1.0187	0.99391	1.04524	1.07625	1.05147	1.0719	1.02062	1.00688
	E9PY46	Ift140	0.94555	0.854596	0.702496	0.98673	1.03107	NA	NA	NA	NA	NA	0.980566	0.879249	0.997491	1.00512	1.00231	NA	NA	NA	NA	NA
	E9PYH6	Setd1a	0.938601	0.927728	0.878024	1.01764	1.0572	0.993602	1.02375	0.926583	1.02464	1.04227	0.996733	1.00882	1.00206	0.995376	1.08778	1.09334	0.96741	1.00991	1.07622	0.941994
	E9PYK3	Parp4	0.88869	0.858242	1.07345	0.884006	0.879734	0.906408	0.992368	1.0102	1.05302	1.02457	0.987258	0.970166	0.972369	1.08299	1.08931	1.13301	1.20931	1.23968	1.1557	1.13796
	E9PZJ8	Ascc3	1.00825	0.994398	0.951366	1.06793	1.04309	1.03955	0.943013	0.92596	0.978787	0.974784	1.01101	0.933512	1.06042	1.06117	1.13754	1.00508	1.04101	1.04063	0.991218	0.972496
	E9PZM4	Chd2	0.873574	0.71787	1.00819	0.937347	0.974912	1.16627	1.02095	0.991332	1.16415	1.3681	0.976201	0.985729	0.901039	1.00817	0.983476	1.07661	1.09425	1.09535	1.14738	0.940573
	E9Q1P8	Irf2bp2	0.982026	1.11657	0.817841	1.10335	1.05688	1.14391	1.36229	1.20422	1.18493	1.29823	0.998172	1.02304	1.12035	0.88156	1.12065	0.843616	0.776237	0.604846	0.991713	0.796237
	E9Q394	Akap13	0.927406	0.964178	0.880765	1.05095	1.16159	1.00815	1.27597	1.27583	1.287	1.18395	0.842196	0.905495	1.01327	0.957085	0.994258	0.881139	0.691655	0.708578	0.981458	0.783897
	E9Q3C1	C2cd2	1.03031	1.06027	1.14275	0.967477	0.981276	1.00095	1.03382	1.00015	1.07769	0.969162	1.09613	1.00505	0.949052	1.23787	1.09214	0.90755	0.930044	1.16742	1.11579	1.09976
	E9Q3E1	Aldh3b2	1.02604	1.16541	0.86193	0.789725	0.78158	0.678261	1.00584	0.907466	0.927428	0.804398	1.0713	1.01008	0.835729	0.88967	1.02264	1.28607	1.63503	1.39499	1.51292	1.24943
	E9Q3L2	Pi4ka	0.965052	0.999959	1.16838	0.930451	0.939485	0.919752	0.989182	0.978683	0.949525	0.989143	1.07089	1.02618	1.00708	1.05537	0.947893	1.09523	1.12742	1.11999	1.02518	1.01651
	E9Q401	Ryr2	NA	NA	NA	NA	NA	1.15042	0.610964	0.648709	0.576992	3.8177	NA	NA	NA	NA	NA	0.749179	1.71746	1.46984	0.702552	0.87785
	E9Q414	Apob	0.683796	0.638576	0.820536	0.726087	0.80053	0.835334	0.817812	0.896624	0.832559	0.916465	1.13921	1.4713	1.03414	1.45909	1.18956	1.20919	1.16037	1.28855	1.31995	1.42026
	E9Q4F7	Ankrd11	0.969329	0.810365	1.07313	0.853308	0.762867	NA	NA	NA	NA	NA	0.920788	1.12497	0.848385	0.908694	0.896293	NA	NA	NA	NA	NA
	E9Q4N7	Arid1b	0.897186	0.781662	0.91481	0.994275	1.06661	1.09493	1.08044	1.11267	1.05411	1.01523	0.884961	0.946954	1.04839	1.10403	1.09812	1.08254	0.67577	0.984808	1.1978	0.988971
	E9Q4S1	Pde8b	NA	NA	NA	NA	NA	0.509655	0.440872	0.720977	0.615393	0.613717	NA	NA	NA	NA	NA	0.671264	0.844745	0.998341	1.44283	0.958532
	E9Q4Z2	Acacb	0.679838	0.706471	0.685826	0.709373	0.647777	0.874637	1.08452	1.0041	0.99595	1.06263	0.686887	0.813914	0.765099	0.765013	0.625632	1.60901	1.71266	1.65098	1.68958	1.6911
	E9Q555	Rnf213	0.919504	0.93587	1.04827	0.753393	0.979569	0.910265	0.940236	1.3403	0.756356	0.983743	1.08833	0.947121	1.01231	1.40957	1.26285	0.939126	1.08796	1.01753	0.973585	1.03577
	E9Q557	Dsp	0.776762	0.567964	0.873	0.855465	1.36067	0.715843	0.926852	0.737373	0.584782	0.822858	1.02457	1.29783	1.29545	0.98995	1.31992	1.33103	1.14461	1.51143	1.35169	1.05824
	E9Q5C9	Nolc1	0.942222	1.19076	0.741862	1.03608	1.11672	1.0264	1.1802	0.889308	0.960194	1.13655	0.930217	1.20868	1.20984	1.09789	1.42577	1.05791	0.828297	0.985477	1.07085	0.85811
	E9Q5F9	Setd2	0.693734	0.566077	1.87537	1.17769	0.748793	0.484121	0.478337	1.48769	1.38093	0.713409	0.865126	1.08609	0.771598	1.75971	0.921085	1.00461	1.57036	1.21512	1.29768	0.671529
	E9Q5K9	Ythdc1	NA	NA	NA	NA	NA	1.05259	1.00536	0.988194	1.06649	0.99432	NA	NA	NA	NA	NA	0.93563	0.89982	1.11445	1.02188	0.942087
	E9Q634	Myo1e	0.944802	0.900845	1.09383	0.931494	1.09842	0.905129	1.04465	0.999682	0.972783	0.953725	0.929588	0.994459	1.04669	1.10523	1.14452	1.00492	0.96646	1.0754	1.06419	1.05279
	E9Q6B2	Ccdc85c	0.951567	1.01708	0.987892	1.14949	1.0902	1.40151	1.32801	1.32364	1.26201	1.1942	0.795679	0.833475	1.10316	0.65183	0.817663	1.00409	0.720227	0.653342	0.944072	0.744263
	E9Q6J5	Bod1l	1.20517	1.40513	0.40521	1.32943	1.34795	1.03182	1.2985	1.32887	1.11319	0.712199	0.832023	0.974856	1.34617	0.773822	1.17331	0.762857	0.344115	0.371201	0.917904	0.511003
	E9Q6P5	Ttc7b	0.910314	1.08419	1.19547	0.933893	0.875933	0.920429	0.937609	1.10489	0.970876	0.9576	1.1734	1.17439	0.846624	0.930376	0.790067	1.18642	1.20673	1.01936	0.983485	0.989779
	E9Q735	Ube4a	1.02993	0.997854	0.983212	1.02662	1.04665	0.910281	0.914118	0.892349	0.967609	0.963421	0.930646	0.953106	1.02407	1.07389	1.06966	0.943822	0.968976	1.03816	1.03054	0.958978
	E9Q784	Zc3h13	0.907394	0.957937	0.851166	1.09251	1.01483	0.931692	1.0977	1.04086	0.925122	0.973053	1.01999	0.885604	1.34497	0.924499	1.07165	1.13347	0.588647	0.667195	1.06553	0.791284
	E9Q7D5	Arhgef5	0.864098	0.914033	1.02581	0.928624	1.04586	0.92774	1.08553	1.06237	1.05884	1.12651	0.898868	0.991102	1.05689	1.01583	1.05122	1.00144	0.99905	0.955116	1.05073	0.901088
	E9Q7E2	Arid2	0.913598	0.802324	0.919453	1.00863	1.06592	0.907306	0.889309	0.930115	1.00921	0.963416	1.03235	1.00711	1.07995	1.0691	1.16815	1.26783	1.16081	1.2906	1.12914	1.20452
	E9Q7G0	Numa1	0.963447	0.763257	0.754995	1.06614	1.09778	0.989884	1.23207	1.19587	1.09041	1.05832	1.02647	0.982595	1.15846	0.887686	1.04478	1.07498	0.632221	0.680878	1.25454	0.84834
	E9Q7P9	Cdhr2	0.785377	0.86235	0.930896	0.72197	0.828511	0.713745	1.03525	1.09623	1.01972	0.976975	0.931895	1.12966	1.04491	1.22401	1.13114	1.29426	1.11834	1.12482	1.19513	1.24364
	E9Q8D0	Dnajc21	0.998038	0.987227	1.06257	0.961079	1.05192	0.8874	0.879374	0.913427	0.878162	0.857892	0.974986	0.881003	1.08575	1.12015	1.15994	0.916079	0.963059	1.04896	0.922627	1.08239
	E9Q8I9	Fry	1.00603	0.990149	1.04172	1.00297	0.944594	1.05436	0.994222	0.970368	1.04057	1.05994	0.949998	0.862003	0.859817	0.980845	0.885063	0.926352	0.948134	1.01906	1.02195	1.03847
	E9QAM5	Helz2	0.931565	0.989339	0.998168	1.05783	1.01228	0.987952	0.978052	1.0942	1.05009	1.07223	0.981434	0.991927	0.979399	1.14944	1.05959	0.948478	0.972952	1.00172	0.973977	0.923772
	E9QAT4	Sec16a	1.24728	1.34896	0.789489	1.42907	1.31238	1.14981	1.13782	1.19774	1.22431	0.958661	0.781074	0.864628	1.01264	0.85761	0.836184	0.73796	0.657508	0.63417	0.858163	0.742556
	F6ZDS4	Tpr	0.904003	0.831647	0.761408	0.96657	1.04977	1.05742	1.03901	0.968902	0.99725	1.07263	1.05415	0.921174	1.11401	0.957803	1.11942	1.04812	0.92092	0.928398	1.08423	1.00511
	F7BJB9	Morc3	0.940175	0.890647	0.894735	0.971485	1.0116	0.906137	0.920337	0.926034	0.974861	1.11335	1.05349	0.922466	1.0693	1.09777	1.13765	0.983472	0.995634	1.18967	1.04845	1.13658
	F7BWT7	Tspan15	0.887582	1.01516	1.22121	0.800932	0.811215	0.853656	0.992667	1.00911	1.01026	0.979966	1.09022	1.13467	0.904122	1.01758	0.873337	1.15924	1.36132	1.2993	1.01686	1.05036
	F8VPQ2	Arid4a	0.939997	1.05464	0.669793	1.09836	1.1286	1.17195	1.01216	1.01956	1.03552	1.03733	0.880442	0.89843	1.17288	0.79317	1.02232	0.990348	0.909826	1.05466	1.06038	0.927785
	F8VPU2	Farp1	1.03999	1.05554	1.08418	1.00026	1.05775	0.995643	0.972713	0.996644	0.981327	0.902017	1.06896	1.10374	1.01733	1.06254	0.984833	0.921662	0.933384	1.05808	0.987925	0.991854
	F8VPZ9	Gltscr1	1.00516	0.983277	0.86042	1.07002	1.15706	1.19725	1.02927	0.946753	1.18549	1.39681	0.977244	0.896646	1.21231	1.04412	1.08088	1.07455	1.10853	1.20153	1.091	1.20722
	F8VQB6	Myo10	0.93636	0.923914	1.0179	0.992849	1.04331	0.87062	0.943083	0.929701	0.984286	0.949546	0.935553	1.02274	1.07894	1.17743	1.14877	0.858925	1.06871	1.03722	0.994247	0.997241
	G3X939	Slc9a3	0.963725	1.12781	1.15283	1.0848	1.07934	0.831486	0.978734	0.912961	0.83738	0.705737	1.10581	1.32035	1.8936	1.41399	1.51377	0.651415	0.584882	0.818351	0.861795	1.48698
	G3X987	Gimap9	NA	NA	NA	NA	NA	0.892816	1.04637	1.00135	1.00269	1.19239	NA	NA	NA	NA	NA	1.08564	0.83336	0.717111	0.938421	0.734903
	G3X9C2	Nccrp1	2.04814	2.49796	1.12782	1.71012	1.53688	0.988656	0.55254	0.346154	0.586367	0.980068	1.01748	0.855737	1.09231	0.773192	0.921147	0.270213	0.335464	0.316265	0.431732	0.273069
	G3X9J0	Sipa1l3	0.993262	1.06852	0.968603	1.09769	1.10135	0.932027	1.00045	0.979534	0.966146	0.994418	0.871333	0.945272	1.13016	1.03728	1.06633	0.909183	0.839582	0.889112	0.967655	0.883708
	G3X9K3	Arfgef1	0.879695	0.879356	0.91117	0.939189	0.963212	0.939172	1.02928	1.05552	1.09441	0.978833	0.884789	0.955872	0.966056	1.03663	1.08812	0.984092	1.05702	1.09746	1.07082	1.03824
	G5E829	Atp2b1	0.896704	0.922451	1.17085	0.838506	0.880033	0.876231	1.43369	1.39136	1.3	1.13317	0.840602	0.869183	0.830899	0.877569	0.915837	0.961126	0.960681	1.02657	0.98924	1.05804
	G5E870	Trip12	0.962932	0.913437	0.900419	1.06977	1.09618	1.02692	0.951937	0.924624	1.02649	1.12661	0.978375	0.980774	1.13664	1.10235	1.22167	0.971299	0.863925	0.991351	1.00402	0.964685
	G5E897	Kdelc2	1.0559	1.02984	1.18373	1.03255	1.00569	0.934527	0.881147	0.96315	0.959458	0.952173	1.08964	1.10416	0.944819	1.0565	1.02765	0.948105	1.05622	0.916461	0.961829	0.998213
	G5E8K5	Ank3	0.972422	0.984222	0.993766	1.02384	1.01577	0.961997	1.14668	1.18871	1.03358	0.870383	1.04645	1.10506	1.01388	0.942547	0.90453	1.11239	1.05488	1.01491	1.02707	1.0494
	G5E8P0	Tubgcp6	0.56321	0.452184	0.452965	0.470657	0.560858	0.902107	0.602679	1.08382	1.67997	4.4699	0.620097	0.631427	0.571796	0.666653	0.729495	0.564201	0.705708	0.707397	0.746518	0.675348
	G5E8Q8	Adgrf5	1.03783	1.06913	0.97885	0.972798	0.913736	NA	NA	NA	NA	NA	1.03966	1.20858	0.987757	1.03562	1.05243	NA	NA	NA	NA	NA
	O08528	Hk2	1.46988	1.35479	1.50154	1.22348	1.23004	0.90832	1.04687	0.911528	1.11356	1.05651	0.812441	0.769347	0.831874	0.87647	0.859516	0.824552	0.801399	0.937793	0.864948	0.800456
	O08529	Capn2	0.983701	0.948491	1.21549	0.970114	1.00114	1.04277	0.845969	0.996118	0.922746	0.972072	1.09202	1.066	0.909187	0.960599	0.891167	0.992244	1.09037	0.914315	0.892558	0.99915
	O08532	Cacna2d1	0.907217	0.95034	1.2188	0.879928	0.913294	0.859183	0.918927	1.03146	0.908297	0.848687	1.26857	1.24722	0.946	0.914526	0.888047	1.13071	1.20449	1.07212	0.945558	1.02944
	O08539	Bin1	0.985706	0.984896	0.976689	0.964225	1.02045	0.989173	1.09518	1.12166	1.07586	1.05761	1.16931	1.17083	0.99399	0.953377	0.952718	0.879396	0.72832	0.632123	1.05605	0.778516
	O08547	Sec22b	1.08666	1.08413	0.793602	1.19762	1.10099	1.26795	1.15776	1.14867	1.23088	1.18038	0.878719	0.937998	0.920068	0.829947	0.829947	0.728495	0.77745	0.784317	0.901432	0.882773
	O08550	Kmt2b	NA	NA	NA	NA	NA	0.609093	0.689257	0.710738	0.742737	1.00317	NA	NA	NA	NA	NA	1.27041	0.881666	0.957092	0.604715	1.50918
	O08553	Dpysl2	0.888022	0.884277	1.00407	0.92765	0.952251	0.988074	1.02334	1.07082	1.07844	1.01944	1.04728	1.03769	0.857269	0.828948	0.836583	1.0019	1.02159	0.971876	0.927463	1.01314
	O08573	Lgals9	1.05136	0.923735	0.94324	1.20276	1.11612	1.05963	1.15568	1.34547	1.29901	1.36469	0.984336	0.897924	0.831492	0.914572	0.800119	0.919903	0.967667	0.991505	0.868005	0.789964
	O08579	Emd	0.758661	0.918417	0.599258	1.15828	1.22315	1.15041	1.20948	1.41245	1.29532	0.987427	0.57459	0.81971	1.02681	0.648825	0.807234	0.767159	0.525306	0.647563	0.929609	0.717222
	O08580	Esrra	0.896133	0.88239	1.09895	1.00748	0.894835	0.82464	0.889254	0.825644	0.933924	0.994672	0.964495	1.06242	1.04923	1.19411	1.21718	1.02377	1.16041	1.16329	1.03267	1.09082
	O08582	Gtpbp1	1.07715	1.05711	0.973175	1.07758	1.02587	1.02349	1.01439	1.00789	1.07989	1.03921	1.03975	1.0309	1.08018	1.06507	1.00409	1.0483	0.944881	0.970181	1.03188	0.971023
	O08583	Alyref	0.706219	0.865032	1.02963	1.08906	1.12771	0.97996	1.16242	0.932552	1.12056	0.904069	1.03474	0.846959	0.769084	1.02393	0.856592	1.0473	1.09437	1.21993	1.06154	1.07769
	O08585	Clta	1.31221	1.3717	1.29864	1.17466	1.17678	0.945245	1.13921	0.914677	0.88414	0.984128	1.17682	1.05121	1.16602	1.06987	1.00051	0.697131	0.448954	0.481218	0.655825	0.588741
	O08586	Pten	1.05819	1.03714	0.949726	0.972162	1.07372	1.08623	0.990938	0.999853	1.06195	1.03859	1.00721	1.00154	0.948515	1.03301	1.0033	1.03572	1.03007	1.17066	1.10585	1.10789
	O08599	Stxbp1	1.0428	1.08213	0.920438	1.09533	1.07615	1.05168	0.990147	1.11035	1.06878	0.963149	1.08803	1.26498	0.916427	0.915113	0.813372	0.981678	0.762472	0.806823	0.908272	0.89492
	O08600	Endog	0.987478	0.950063	1.05079	0.915453	0.947452	0.908758	0.977548	1.05039	1.13666	0.964746	1.05241	1.00363	1.03299	1.03195	0.942311	1.18614	1.15206	0.996191	1.12331	1.04424
	O08601	Mttp	0.606878	0.654697	0.872902	0.838161	0.799658	0.618286	0.662351	0.761786	0.782657	0.854973	0.753964	0.757365	0.678152	0.642112	0.615478	2.1782	2.38167	1.92308	1.41929	1.34799
	O08605	Mknk1	0.920062	0.899994	0.884239	0.929376	1.02204	0.99755	0.909342	0.915915	0.915481	1.14942	1.10465	1.09819	0.807959	0.961915	0.801807	0.862327	1.08846	0.913226	1.01078	0.919282
	O08609	Mlx	1.01461	1.02363	0.829521	1.02939	1.03577	1.0671	0.970625	1.02127	1.05579	1.12197	1.0425	1.07708	1.04672	1.1574	1.13303	0.98255	0.947635	0.847839	1.19856	0.983463
	O08638	Myh11	0.96025	0.754313	0.989179	0.757187	1.32018	1.2693	1.27826	1.1419	0.820744	1.22029	0.860215	1.07207	0.955097	0.641815	0.578446	1.41091	1.16778	1.01744	0.935378	0.997037
	O08641	Sh3yl1	0.832402	0.892321	1.08238	0.875298	0.973611	0.962642	1.06202	0.98447	0.993648	1.0922	0.940448	0.909156	1.10649	1.12038	1.10897	0.967316	0.915194	1.07102	0.99654	0.964453
	O08648	Map3k4	0.963906	0.927358	1.04388	0.975237	1.02333	0.993849	1.01323	1.00502	1.00954	1.03487	1.04511	1.03981	1.02771	1.15227	1.05577	1.13127	1.2205	1.22394	1.07115	1.1707
	O08663	Metap2	0.955382	0.921835	0.950504	1.01847	1.01726	1.00264	0.865801	0.886155	0.942177	0.958513	1.04852	1.05399	1.16616	1.1553	1.20558	1.03059	1.08435	1.0748	1.06528	1.12828
	O08677	Kng1	0.879775	0.821269	0.973365	0.873361	0.769766	0.760164	0.937486	1.08496	0.999541	0.829006	1.11347	0.886701	1.22549	1.31449	1.26858	0.907178	0.68107	0.915682	1.16044	1.32018
	O08688	Capn5	0.978589	1.13458	1.14332	0.96271	0.984634	0.858709	0.89222	0.896416	0.981587	0.982002	0.969716	0.900281	1.0194	0.963916	0.983569	0.997946	1.13274	1.15352	1.04999	0.967263
	O08691	Arg2	0.48858	0.297229	0.440828	0.392598	0.410505	0.690188	0.904982	0.85019	0.743903	1.1875	0.914732	1.40333	0.481313	0.692637	0.406045	1.77769	3.12986	1.55229	1.68144	1.0525
	O08692	Ngp	0.73708	1.15011	0.592288	1.77716	1.44382	2.19923	0.65024	0.56934	0.586964	3.42204	0.66106	1.30307	0.67717	0.807544	0.662845	0.724874	0.545362	0.537462	0.473794	0.733365
	O08709	Prdx6	1.5563	1.71471	2.662	0.80342	0.97225	0.521493	0.667263	0.85668	0.60122	0.514948	1.40663	1.16658	1.07075	1.47128	1.30971	0.53678	0.619462	0.564206	0.555956	0.676715
	O08715	Akap1	0.94031	1.12817	0.83239	1.01225	0.961189	0.88884	1.20226	1.11698	1.10101	0.757526	0.893635	1.00799	1.13701	1.09372	1.24904	0.835879	0.690067	0.883254	1.04707	0.816924
	O08734	Bak1	0.969753	0.995461	1.13285	0.92728	0.933743	0.932536	1.05353	0.993623	1.06258	0.969777	0.961733	1.03764	0.939272	1.01922	0.937295	0.991193	1.03038	1.00899	1.04491	1.06331
	O08736	Casp12	1.08389	1.05881	0.86891	1.1547	1.22552	1.34324	1.27631	1.21407	1.32758	1.49787	0.842895	1.04695	1.06536	0.773515	0.710144	0.50839	0.405119	0.622381	0.897347	0.828495
	O08738	Casp6	0.851272	0.83049	0.937472	0.957397	0.856407	0.941197	1.12857	1.11184	1.23424	1.09017	0.92056	0.967313	0.873156	0.95218	0.852376	1.01989	1.20517	1.30425	1.13568	1.06019
	O08739	Ampd3	0.830296	0.871013	0.858442	0.95629	0.898209	1.00023	1.11303	1.13835	1.18833	1.04285	0.911462	1.00646	0.902746	0.899759	0.802325	1.12706	1.12581	1.21363	1.0962	1.06264
	O08740	Polr2j	0.827826	0.849141	1.03374	0.895372	1.06471	0.871365	0.858681	0.935717	0.931646	1.06237	0.932299	0.967903	1.06623	1.08423	1.22537	1.12427	1.08297	1.30163	1.12316	0.958174
	O08746	Matn2	1.3506	0.772896	1.21494	1.1781	1.11167	1.61402	0.718931	0.778169	0.634268	1.37405	1.27305	0.829234	0.795049	0.698298	0.666477	1.09007	2.648	0.853602	0.724891	1.33314
	O08749	Dld	0.978785	0.995015	1.15648	0.902605	0.850925	0.961184	1.08595	1.09407	1.06338	0.945497	1.03836	1.01616	0.87013	0.993585	0.844233	1.13521	1.18175	1.12413	1.07467	1.10822
	O08756	Hsd17b10	1.00774	0.983608	1.05725	0.926337	0.881778	0.912192	1.0622	1.0861	1.0703	0.958487	1.03541	1.01732	0.90781	1.0073	0.906504	1.01242	1.0636	1.06183	1.09229	1.11516
	O08759	Ube3a	0.920802	0.969332	0.932238	0.98865	1.00188	0.923492	0.916292	0.907699	0.963162	0.926204	0.975237	1.03635	1.07368	1.13474	1.19868	0.99329	1.01383	1.06632	1.04185	0.9942
	O08784	Tcof1	1.09767	1.12287	0.634667	1.1173	1.08261	1.14823	1.15708	1.09951	0.962235	1.05531	0.902813	1.1047	1.33389	0.873671	1.08329	0.881832	0.648047	0.69971	1.09859	0.75827
	O08785	Clock	0.90825	0.820027	1.09825	0.860702	0.989727	0.948612	1.0054	0.961274	0.946732	0.915855	1.01562	0.849104	1.09465	1.1215	1.42708	0.73937	0.922393	0.959499	1.15878	1.14664
	O08788	Dctn1	1.00293	0.984049	0.870512	1.02789	1.01826	1.04907	1.05101	1.05982	1.06888	1.07324	0.961188	0.983529	1.01607	0.971814	0.970958	1.01569	0.942933	0.972623	1.03864	1.01748
	O08795	Prkcsh	1.14171	1.23233	0.750625	1.21002	1.06128	1.20806	1.17614	1.10183	1.19823	1.00525	0.922993	0.89266	0.944544	0.804834	0.808476	0.921927	0.936677	0.657594	0.997343	0.712674
	O08796	Eef2k	1.12525	1.31545	1.29584	1.06669	1.09	0.921875	0.875771	0.924292	0.950011	0.861575	1.10744	1.04035	1.19807	1.16113	1.23599	0.732475	0.735325	0.838476	0.84155	0.81925
	O08800	Serpinb8	1.07634	1.0588	1.15349	0.992504	1.03441	0.873073	1.21221	0.993031	1.20173	1.23515	0.916475	1.39886	0.765522	0.76969	0.694411	0.923484	1.13196	0.957599	0.824283	0.878015
	O08807	Prdx4	1.03168	1.09949	0.879012	1.15258	1.11129	1.12075	0.960165	0.779447	0.987706	1.12119	1.08784	0.967264	0.953462	0.908479	0.896527	0.852367	0.876402	0.865887	0.818249	0.884357
	O08808	Diaph1	0.965777	1.04704	1.04399	0.963215	0.977723	0.89541	0.979951	0.986585	0.983865	1.03024	0.992345	0.963403	1.01256	1.08702	1.0838	0.958689	1.02983	1.05189	1.00383	0.997662
	O08810	Eftud2	0.911162	0.910095	1.0397	0.986072	0.993369	0.973605	0.942658	0.905916	0.956315	1.00865	1.06436	0.931826	1.06449	1.10532	1.11827	1.05868	1.11043	1.15207	1.03851	1.09599
	O08811	Ercc2	0.97255	0.922541	1.05213	1.02245	1.00904	0.980222	0.978918	1.08876	1.00948	1.12194	1.02319	0.969658	0.99713	1.14474	1.23805	0.997806	1.07616	1.00805	1.14899	1.03304
	O08832	Galnt4	0.929732	0.896633	0.915718	0.9592	0.918377	0.992303	1.11037	1.26034	1.21742	1.01951	0.771079	0.825505	0.846649	0.865026	0.843883	1.05938	1.15651	1.20905	1.13808	1.09695
	O08842	Gfra2	0.893935	1.08076	1.08873	1.15498	1.01265	0.964205	1.05535	1.16811	1.12228	1.18133	1.20106	1.14852	1.09007	0.977182	0.9061	1.07698	0.925859	0.854779	1.00473	0.978594
	O08848	Trove2	0.982918	1.00066	1.07644	1.02699	1.01797	1.01288	0.994362	0.897637	1.09024	1.01465	1.04545	1.05396	1.01184	0.94239	0.909119	0.998208	1.0021	1.01039	0.942654	1.21481
	O08856	Ell	0.75402	0.858384	0.827802	0.87104	0.937656	0.924481	1.16794	1.01888	1.09847	1.06237	0.961457	0.990085	1.06949	1.01541	1.15677	0.902712	0.868149	1.07826	0.986626	0.942253
	O08908	Pik3r2	1.0583	0.970427	1.0917	0.943806	1.00035	NA	NA	NA	NA	NA	1.1192	0.998	1.00063	1.05929	0.967976	NA	NA	NA	NA	NA
	O08911	Mapk12	1.00009	0.932047	1.03939	0.788755	1.03315	1.01499	0.953262	1.10718	1.03931	1.00161	0.95472	0.844463	0.702598	0.85962	1.01389	0.99169	1.03705	0.924372	0.930184	0.945383
	O08912	Galnt1	1.1027	1.05473	0.962816	1.16391	1.04519	1.1085	0.992163	0.972638	1.06407	1.02404	0.924262	0.939286	1.03462	1.03492	0.981831	0.960215	1.01744	1.06623	1.02853	1.02716
	O08914	Faah	0.9717	0.985554	0.951774	0.925423	0.927434	0.866992	0.984003	0.939109	1.05625	0.966747	0.950876	0.912687	0.921796	1.00102	0.87569	0.956269	1.05049	0.999711	0.957948	0.956389
	O08915	Aip	0.987636	1.03923	0.793454	1.0655	1.12184	1.14842	0.942691	1.01359	1.0042	1.11989	1.00929	1.02143	1.07907	0.885205	0.96523	1.01708	0.956622	0.899882	0.942847	0.960644
	O08917	Flot1	1.07584	0.97215	0.840196	1.04147	0.964351	1.08676	1.09521	1.37612	1.14089	0.834411	1.08672	1.08297	1.01159	0.946147	0.968901	0.907732	0.683815	0.686696	0.939517	0.821053
	O08919	Numbl	0.960112	0.941767	1.04869	0.937084	1.04365	1.09071	1.08329	1.3116	1.24824	1.46876	1.11215	1.17905	1.00691	0.970948	0.885057	1.09057	0.833003	0.896726	0.967596	0.97469
	O08966	Slc22a1	NA	NA	NA	NA	NA	1.30542	0.845279	0.866062	1.08451	1.06125	NA	NA	NA	NA	NA	1.06051	1.373	1.12272	1.17593	1.37399
	O08967	Cyth3	NA	NA	NA	NA	NA	1.007	0.8669	0.991612	0.965992	0.935342	NA	NA	NA	NA	NA	1.02649	1.18693	1.0439	1.01696	1.03899
	O08970	Tuft1	0.841165	0.832126	1.08933	0.949694	1.10221	0.907449	0.951123	0.880727	0.967718	1.03537	0.939133	0.990137	1.07669	1.05794	1.16906	1.03314	1.10992	1.02141	1.23261	1.03209
	O08983	Hps1	0.891801	0.971626	0.653976	1.09269	1.04107	0.940826	0.889049	0.975857	0.965245	0.951614	0.797403	0.917914	1.06575	0.921957	1.03082	1.55211	1.1118	1.32794	1.17209	1.13056
	O08989	Mras	0.953512	0.989055	1.11432	0.945449	1.02629	0.815927	0.822012	1.08839	0.926082	0.881794	1.06799	1.18852	0.66527	0.81337	0.696999	1.01971	0.882211	0.901085	0.823433	0.975588
	O08992	Sdcbp	0.801052	0.957484	0.603025	0.860191	0.955859	1.03866	0.864688	0.937567	1.12172	0.984645	0.982802	0.803711	1.06919	0.92838	1.24236	0.988652	0.703365	1.33813	1.20736	1.01393
	O08997	Atox1	0.842091	1.01632	1.09455	0.99505	0.907566	0.78075	1.10522	0.810516	1.03857	1.10734	1.09314	1.00267	1.14418	1.02966	0.954273	0.978096	0.919882	0.88474	0.846324	0.954963
	O09000	Ncoa3	1.21736	1.24333	0.796203	1.44958	1.46179	NA	NA	NA	NA	NA	1.02048	1.0807	1.49685	1.20563	1.10923	NA	NA	NA	NA	NA
	O09009	Rfng	1.05465	0.981571	1.04557	0.823036	1.359	NA	NA	NA	NA	NA	1.03526	1.30857	0.877466	1.1091	1.05195	NA	NA	NA	NA	NA
	O09012	Pex5	0.915763	0.865047	0.960816	0.977598	0.967481	1.01798	1.01926	1.048	1.04106	0.919587	0.983496	1.02819	0.996638	0.995972	1.09572	1.05855	0.867418	0.710396	1.14382	0.862393
	O09030	Il13ra1	1.14353	1.10898	1.43212	1.11478	1.08951	NA	NA	NA	NA	NA	1.12929	1.26534	1.10803	1.17251	0.724369	NA	NA	NA	NA	NA
	O09044	Snap23	1.07505	1.25319	0.748451	1.18522	1.16627	0.914877	1.15882	1.15112	1.26341	1.06229	0.918144	0.98052	1.02237	0.855987	0.943011	0.573983	0.693052	0.659996	0.95016	0.729221
	O09061	Psmb1	0.976204	0.980652	1.05789	1.01307	1.02905	1.02367	0.93587	0.963834	1.01051	1.06418	1.06498	0.987013	1.01843	1.09496	1.07131	1.07671	1.15573	1.05986	1.0057	1.12898
	O09106	Hdac1	0.83144	0.815405	0.89386	0.940347	1.01742	1.01281	1.1282	1.14999	1.16096	0.991731	0.882254	0.924553	1.03516	1.00022	1.03885	0.89997	0.834393	0.866142	1.12754	1.00309
	O09110	Map2k3	0.893572	0.869785	0.817379	0.878538	0.912149	0.965828	0.995125	0.896819	1.03915	0.855799	0.898699	0.979219	1.06781	1.14028	1.35194	1.00328	0.970281	1.12663	1.14839	1.09446
	O09111	Ndufb11	0.942169	0.988359	1.11704	0.874792	0.874989	0.839976	1.01821	1.03997	1.02219	0.90333	1.03466	1.13021	0.936598	0.938182	0.920314	1.14787	0.975883	1.07325	0.982548	0.888724
	O09117	Sypl1	0.914393	1.01402	1.01718	0.913738	0.947931	1.06782	0.963801	0.997801	1.03546	0.914418	1.034	1.00081	0.824405	0.880161	0.858328	0.855031	1.08625	0.944604	0.861118	0.971581
	O09118	Ntn1	1.1673	1.19005	1.2118	1.18374	1.19671	0.8542	0.84942	0.924028	0.974816	0.96002	1.20993	1.16996	1.07277	1.10553	0.93261	1.08079	1.17249	1.0717	0.94287	1.11058
	O09126	Sema4d	1.04776	1.07002	1.0993	1.13007	1.14276	0.908267	0.921414	0.824298	1.01036	1.11849	1.18914	1.01212	0.943368	1.01059	0.912181	0.911891	0.901914	0.834929	0.894381	0.855842
	O09131	Gsto1	0.907622	0.951188	1.15133	0.77907	0.768607	0.714401	1.0551	0.925193	1.01571	0.940543	1.09019	1.0074	0.917594	1.06865	0.971045	1.22005	1.40121	1.25441	1.17782	1.11102
	O09159	Man2b1	0.942133	0.987862	0.96581	0.929396	0.931599	0.707016	0.953736	0.778762	1.00772	0.963254	1.19542	1.20958	0.923166	1.02304	0.955488	1.20069	1.19737	1.33802	1.04025	2.12926
	O09161	Casq2	0.802589	0.931864	0.860939	0.734642	0.753757	NA	NA	NA	NA	NA	0.572993	0.756238	0.524403	0.589278	0.47149	NA	NA	NA	NA	NA
	O09164	Sod3	0.944229	0.937969	1.06023	1.09999	0.928114	0.931896	0.865072	0.83945	0.957245	1.20422	1.07989	1.10715	1.05076	1.01529	0.955781	0.884873	1.04836	1.0467	0.83246	1.02194
	O09167	Rpl21	0.951234	1.01679	0.84587	1.07899	1.0496	1.0403	0.893597	0.885102	0.943066	0.932543	0.985334	0.886811	1.06797	1.07829	1.17259	0.949546	1.06812	1.09096	0.927469	0.970905
	O09172	Gclm	0.728335	0.729547	0.72822	0.735631	0.695066	0.716466	0.846527	0.770864	0.802121	0.839424	1.32256	1.22529	1.2699	1.22842	1.01281	1.59808	1.4318	1.18903	1.25607	1.08123
	O09174	Amacr	0.82129	0.827678	1.09634	0.814139	0.859732	0.900281	0.961492	0.939465	0.951271	1.01757	1.00524	1.04927	0.970882	1.06755	0.897154	1.1702	1.24518	1.20972	1.20321	1.09956
	O35071	Kif1c	1.01496	1.03587	1.06828	1.02557	1.03336	1.07582	0.98302	1.1109	0.969557	0.965417	1.00351	1.04619	1.00719	1.03394	0.954919	1.10049	1.04934	0.743189	1.00806	0.906213
	O35074	Ptgis	1.13046	1.07542	1.32405	1.00265	1.03381	0.802829	0.951889	0.927799	0.925268	0.987339	1.19118	1.12139	0.917222	1.04018	0.981279	0.968913	1.12013	1.03882	0.943549	0.924134
	O35075	Dscr3	0.953471	0.950082	1.12384	0.980575	0.882685	0.95078	0.910811	0.956815	0.986788	0.970659	0.982713	1.00197	0.910671	1.00459	0.942757	1.00116	1.11989	1.03134	1.00325	1.11521
	O35083	Agpat1	1.22225	1.32035	1.23287	0.972714	0.939423	0.809238	1.0354	1.04554	1.01019	0.898824	1.04826	1.02997	0.943584	1.19665	1.05936	0.915294	0.699368	0.801172	0.960438	0.875662
	O35098	Dpysl4	1.01752	0.865815	1.04658	1.01839	1.05009	1.06699	0.989441	1.11732	1.11607	1.10332	1.00968	1.03302	0.953178	0.94775	0.849337	1.17895	1.14487	1.22211	0.974877	1.12299
	O35099	Map3k5	1.06798	1.09378	1.23222	1.00747	1.0514	0.956712	0.796038	0.868772	0.835012	0.848909	1.10839	0.950887	1.10656	1.21744	1.25423	0.841911	1.04499	0.959568	0.867425	0.917468
	O35114	Scarb2	0.727459	0.702176	0.937195	0.725977	0.715312	0.705405	0.858239	0.866348	0.891274	0.848916	1.09613	1.14335	0.939095	1.06912	0.952273	1.40243	1.69077	1.5301	1.3427	1.31987
	O35118	Gfra3	1.11829	1.0505	1.09767	0.906575	0.846623	NA	NA	NA	NA	NA	1.00823	0.853064	1.07043	1.15859	1.10717	NA	NA	NA	NA	NA
	O35127	Grcc10	0.871151	0.728362	0.956392	1.10996	0.909801	1.199	1.05894	0.938061	0.874573	1.51779	0.689025	0.857298	1.18335	0.616335	0.802005	0.998884	1.31108	0.927314	1.61191	1.01233
	O35129	Phb2	0.972464	0.970765	1.05541	0.867428	0.832885	0.81898	0.977577	1.0007	1.01741	0.815445	0.975778	1.02991	0.932766	1.07071	1.02729	1.06997	1.088	1.21069	1.12877	1.10991
	O35130	Emg1	0.843551	0.740754	0.894742	0.888746	0.96976	0.960177	0.882429	0.785359	0.843009	1.03813	0.993193	0.886734	1.10619	1.24601	1.36194	1.15976	1.14998	1.39707	1.16175	1.26202
	O35134	Polr1a	0.797216	0.805408	0.710105	1.1565	0.989489	1.37889	0.926472	0.575582	1.12073	2.1734	0.937532	0.897449	0.787389	0.893022	0.818702	0.64048	2.87504	0.667753	0.819334	0.897475
	O35136	Ncam2	0.751852	0.745096	0.984816	0.748615	0.789393	0.849549	1.05528	1.22074	1.07503	0.977971	1.08388	1.15935	0.784022	0.788091	0.778435	1.38385	1.47763	1.34565	1.01809	1.26387
	O35143	Atpif1	1.21346	1.37028	0.574058	1.069	0.903501	0.941093	1.5856	1.51028	0.976612	1.19829	1.03231	1.19927	0.864748	0.376298	0.598015	1.09318	0.629378	0.529329	0.968527	0.853527
	O35144	Terf2	0.990135	0.947591	1.12402	0.980994	1.05678	1.02544	1.08284	0.986358	1.08913	1.21207	1.12925	0.967787	0.959528	1.06821	1.07711	0.93365	0.981713	0.86265	0.95746	0.934537
	O35153	Bet1l	1.15036	1.12501	0.964735	1.2414	1.27041	1.33718	1.39305	1.49551	1.53674	1.28558	0.801067	1.07612	0.922988	0.869062	0.889184	0.719508	0.526453	0.557944	0.908095	0.645277
	O35161	Celsr1	1.27752	1.34534	1.14441	1.12042	1.12983	NA	NA	NA	NA	NA	1.06413	0.926181	1.08781	1.1547	1.11451	NA	NA	NA	NA	NA
	O35166	Gosr2	0.963735	1.00776	0.806431	1.15805	1.12752	1.17445	1.05799	1.16545	1.22125	1.08868	0.976829	0.905168	0.937929	0.79915	0.870653	0.818106	0.907598	1.13415	0.888863	0.904173
	O35177	Nedd9	0.864459	0.842147	1.44574	0.852254	1.10764	0.888636	0.870092	0.8479	0.853264	1.1261	1.22292	0.919716	1.17461	1.24095	1.13055	0.86949	1.04491	1.25434	1.08454	0.875674
	O35188	Cx3cl1	1.04576	1.30468	1.10386	0.920152	0.95772	1.01029	1.16987	1.05002	1.1757	1.15789	0.818307	0.856223	0.775661	0.683249	0.774813	0.931998	0.776948	0.888216	1.01416	0.824349
	O35206	Col15a1	0.944504	0.748885	1.06021	0.876358	0.960182	0.972191	0.907742	0.866707	0.840619	1.02103	1.06391	0.886204	0.896183	0.88135	0.888402	1.13214	1.37654	1.25802	1.00671	1.15475
	O35215	Ddt	0.981395	1.17884	0.974811	1.02425	0.765919	0.77448	1.07493	1.12885	0.914089	0.814937	0.9123	0.844664	0.788447	1.14928	1.054	1.04474	1.179	1.18368	1.03307	0.937557
	O35218	Cpsf2	0.914313	0.91062	1.04943	1.02792	1.08469	0.994657	0.939568	0.911398	0.964058	1.04019	1.01478	0.985316	1.1215	1.16309	1.17701	1.07276	0.976351	1.07926	1.02307	1.0324
	O35226	Psmd4	1.05622	1.07348	0.807948	1.12409	1.13756	1.09044	1.06014	1.04674	1.08923	0.999444	0.986499	1.00501	1.19171	1.15371	1.23831	0.850747	0.686488	0.909695	1.0801	0.904366
	O35231	Kifc3	NA	NA	NA	NA	NA	0.884889	0.911943	0.858422	0.903065	1.53019	NA	NA	NA	NA	NA	1.62126	1.71784	1.24336	1.11594	1.13873
	O35239	Ptpn9	1.01067	0.986053	1.14245	0.948553	0.974777	1.04566	1.02963	1.02613	1.07057	1.0075	0.965068	1.07396	0.957099	0.942791	0.93469	1.09712	0.940475	1.1152	1.06572	1.04274
	O35245	Pkd2	1.06721	1.06176	1.12111	1.04053	1.01671	1.03154	0.89665	0.944388	0.912716	0.959705	1.14021	1.13613	0.98733	0.96028	0.896538	0.958551	1.19035	1.00498	1.01316	1.10029
	O35250	Exoc7	0.977751	0.92943	1.04957	1.00069	0.980134	1.01318	0.969607	0.989854	0.97693	0.992322	1.05669	0.976232	1.03064	1.15793	1.05522	0.957348	0.992924	0.933999	1.06219	1.01399
	O35286	Dhx15	0.961463	0.949909	1.07225	0.976507	0.989237	0.873704	0.922613	0.912385	0.967647	0.943266	1.02379	0.941133	1.02143	1.10581	1.16801	0.993622	1.03786	1.09358	0.976583	1.04232
	O35295	Purb	1.03083	1.0683	1.17712	0.99829	1.00377	0.97331	0.921089	0.999644	1.02895	0.895334	1.05663	1.09931	0.926139	1.07912	0.995261	1.03564	0.948475	1.04402	1.01861	1.11759
	O35304	Slc18a3	0.92053	0.909781	1.13187	0.92238	1.0061	0.69692	0.814	0.965839	1.02491	1.13168	1.36243	1.24758	1.00704	0.926602	0.861074	1.07243	1.1522	1.2089	0.995246	0.879514
	O35305	Tnfrsf11a	0.900341	0.979563	0.735007	1.06823	1.03894	NA	NA	NA	NA	NA	0.88328	1.34392	1.2635	1.27774	1.46913	NA	NA	NA	NA	NA
	O35309	Nmi	0.9419	0.934365	0.949461	0.974384	1.00464	0.934724	1.08263	1.30877	1.21774	1.09245	1.09555	1.08603	0.945341	1.08194	0.928436	1.01925	0.965312	0.929463	1.04098	0.884316
	O35326	Srsf5	0.929462	1.23561	0.783984	1.08622	0.915007	1.20537	1.20383	1.12036	1.02162	1.20438	1.22647	1.0524	1.11202	0.695107	0.793434	1.11013	0.93297	0.715691	0.950476	0.532774
	O35343	Kpna4	1.07406	1.10655	0.958193	1.14817	1.14042	1.03205	0.931899	0.989099	1.0025	1.01819	1.00658	0.957298	1.06958	1.00859	1.03989	1.00011	1.10015	0.952683	0.962817	1.01742
	O35344	Kpna3	0.927384	0.909627	1.0474	1.03436	1.03106	1.02971	0.91792	0.987289	1.02766	1.01334	1.01161	1.0554	1.0736	1.19663	1.19609	1.10875	1.10349	1.00129	1.09146	1.18749
	O35345	Kpna6	1.05555	1.05603	1.09573	1.13927	1.04804	1.08494	0.992645	1.06073	1.06942	0.957217	0.944317	0.963912	1.04678	1.12227	1.13804	0.876645	0.87675	0.989239	1.02141	0.965427
	O35350	Capn1	0.829775	0.825166	1.01102	0.881214	0.858735	0.970242	1.06985	1.09711	1.12537	1.06056	0.910537	0.970199	0.872119	0.935138	0.85533	1.10811	1.24109	1.20188	1.10284	1.11622
	O35375	Nrp2	1.1209	1.0553	1.4096	0.997607	1.05039	1.10669	0.785421	1.12205	0.931422	0.853212	1.12839	1.20566	0.912716	1.05171	0.839571	1.00422	1.08974	0.94322	0.943416	1.15255
	O35379	Abcc1	0.941157	0.938144	1.01942	0.979338	0.921841	1.0051	1.0671	1.04099	1.03902	0.981538	0.940448	1.07636	0.956557	1.01698	0.870391	0.985708	1.11297	1.04947	1.04979	1.04452
	O35381	Anp32a	0.930557	1.09301	1.0372	0.984373	0.941436	0.98106	1.07613	1.08158	1.20392	1.11602	1.1203	0.953253	0.908991	0.936405	0.649235	1.03951	0.942699	0.882036	1.02683	0.616519
	O35382	Exoc4	0.972399	0.980649	0.938635	1.02636	1.14595	0.959035	0.973956	1.00928	0.985534	0.960482	1.00511	1.23635	1.06803	1.40424	1.07889	0.920293	0.93027	1.04971	1.03866	1.02616
	O35385	Ppef2	0.968584	1.09047	1.11872	1.00763	1.10082	NA	NA	NA	NA	NA	0.884193	1.01553	0.996855	0.80456	0.847331	NA	NA	NA	NA	NA
	O35386	Phyh	0.833193	0.866655	0.912447	0.749134	0.777356	0.864583	1.13231	1.17573	1.0164	0.942499	0.86909	1.26838	0.951099	0.895347	0.837788	1.33186	1.23383	1.39813	1.43757	0.997679
	O35387	Hax1	1.02127	0.966234	0.975444	1.05391	0.976951	0.93896	0.961445	0.905409	1.0715	1.09044	0.95143	1.07029	0.991616	1.03434	1.00696	1.08418	0.89039	0.921121	1.11708	1.10891
	O35400	Sult2b1	1.04353	1.16845	1.0146	1.05505	1.03818	0.903555	1.00456	0.870412	1.02622	1.01289	0.877006	0.902473	1.14874	1.20212	1.32395	0.923389	0.948948	1.08264	1.01405	0.950545
	O35405	Pld3	1.2096	1.09326	1.18977	1.033	1.08412	1.03109	0.866311	0.819823	0.839966	1.09749	1.11218	1.0625	0.948176	1.08543	0.961754	0.902674	0.972458	1.00008	0.856781	0.995651
	O35425	Bok	NA	NA	NA	NA	NA	1.24341	1.07637	1.21118	1.05948	1.11289	NA	NA	NA	NA	NA	1.26286	1.24901	1.1862	1.00946	1.05274
	O35435	Dhodh	1.00441	1.06741	1.16101	0.892567	0.980554	0.858593	0.969668	0.962297	1.00009	1.04553	1.03474	1.01542	0.971153	1.06663	1.06207	1.03069	1.06984	1.13505	1.02634	1.10758
	O35445	Rnf5	0.816304	0.855484	0.994104	0.844399	0.905813	1.03513	1.18578	1.09118	1.06669	1.10122	0.895576	0.953373	1.14517	0.935331	0.911185	1.20175	1.20176	0.958833	1.3165	1.02287
	O35448	Ppt2	1.0758	1.14056	1.27351	1.01448	0.983927	0.793258	0.843307	0.797109	1.0215	0.856193	1.29562	1.12489	1.30716	1.40161	1.24446	1.12218	1.05995	1.19108	1.08993	1.07249
	O35454	Clcn6	1.06648	0.93437	1.20469	1.1093	1.1198	1.01231	0.95972	1.1372	1.10189	1.15223	1.11483	0.978727	1.03843	1.17608	1.25387	1.27948	1.1842	1.29789	1.12825	1.10311
	O35459	Ech1	0.626973	0.621269	0.789795	0.577013	0.616073	0.620856	0.828269	0.868711	0.837936	0.817694	0.994038	1.13669	0.786071	0.813045	0.809111	2.01265	2.04595	1.77246	1.54366	1.5417
	O35465	Fkbp8	0.870138	0.885807	0.707427	0.900271	0.93438	0.901624	0.988255	1.0113	1.11261	1.03463	0.883983	0.982475	1.11564	1.01168	1.15635	1.12889	1.0017	0.957605	1.07103	1.02664
	O35473	C1d	NA	NA	NA	NA	NA	1.03724	0.982827	0.921552	1.09466	1.05914	NA	NA	NA	NA	NA	1.07393	0.875037	1.28679	1.16298	0.979382
	O35488	Slc27a2	0.844202	0.798827	0.833404	0.89539	0.897143	0.759095	0.574474	0.655151	0.658864	0.798116	1.32698	1.97447	0.825405	0.971893	0.666616	1.58543	1.79907	1.22198	1.32279	1.68328
	O35492	Clk3	0.903472	1.07286	0.810035	0.879841	0.990581	0.953339	0.924646	0.895773	0.963509	0.979213	0.937141	0.913178	1.20163	1.12734	1.22798	1.06791	0.935013	1.28607	1.1553	1.00437
	O35516	Notch2	NA	NA	NA	NA	NA	1.03948	0.931503	1.13978	1.05906	0.975568	NA	NA	NA	NA	NA	0.743848	0.804793	0.733726	0.898347	0.99529
	O35526	Stx1a	0.921779	1.22589	1.18618	0.867925	0.934886	0.845004	0.952789	1.1281	1.17367	0.941306	1.20751	1.27299	0.986416	1.07324	0.915607	1.21351	1.09792	1.12925	1.00777	1.09237
	O35551	Rabep1	0.885924	0.843501	0.872398	1.06006	0.986459	1.22275	1.07976	1.01546	1.1775	1.20736	0.972986	0.987734	0.852064	0.796669	0.718595	1.00734	1.12688	0.990363	1.01996	1.08615
	O35566	Cd151	0.92964	0.983723	1.15485	0.887095	0.888749	0.99317	0.859127	0.891258	0.910869	0.939072	1.11929	1.02795	0.943597	0.917975	0.893422	1.0534	1.09345	1.00359	0.956714	1.15312
	O35593	Psmd14	0.971751	0.975666	0.923903	0.977352	1.03761	1.00219	0.919928	0.914839	0.987022	1.02078	0.917923	0.947791	1.04032	1.08689	1.19999	1.02627	1.10712	1.15458	1.00997	1.14765
	O35594	Ift81	0.89029	0.931208	0.935331	1.03297	0.975736	1.14457	1.10051	1.0746	1.08707	1.09887	1.00038	1.00801	1.01485	0.882762	0.846139	1.15698	1.04276	1.04108	0.900017	1.15581
	O35598	Adam10	0.99198	1.07756	1.10779	0.973324	0.945838	0.946877	0.964164	0.934616	0.963253	0.950574	1.09849	1.07786	1.0269	1.09116	1.08252	1.02888	1.05563	0.986916	1.02519	1.11653
	O35601	Fyb	1.1273	1.11535	0.649757	1.04733	1.06932	1.01968	1.09606	0.898869	0.988587	1.20711	1.24224	1.17165	0.938299	1.01112	0.975026	0.805871	0.983523	0.705446	0.87382	0.801555
	O35604	Npc1	1.04018	0.979451	1.08065	0.956695	1.0352	0.938205	0.942798	0.927961	0.996894	1.15567	0.990103	0.938602	0.92419	1.0046	1.04157	1.02967	1.03723	1.12222	0.946701	0.98047
	O35607	Bmpr2	0.956054	0.93844	1.1001	0.94184	0.979488	1.01717	0.855562	0.86838	1.06778	1.08903	1.25613	1.31939	1.0942	1.27127	1.17071	1.0819	1.23727	1.23944	0.998169	1.04682
	O35609	Scamp3	1.08233	1.13003	0.729976	1.09304	1.09848	1.04151	1.14478	1.08067	1.11102	1.04435	0.866265	0.950894	1.11218	0.981487	1.08182	0.734301	0.597385	0.837033	1.04961	0.859144
	O35621	Pmm1	0.751857	0.744431	0.814909	0.810115	0.732618	0.908583	1.05251	1.10696	1.0985	1.09451	1.01399	0.983605	0.909154	0.907211	0.827319	1.32769	1.18636	1.28851	1.28447	1.15661
	O35623	Bet1	1.00029	1.03849	0.756842	1.09714	1.05118	NA	NA	NA	NA	NA	0.875112	0.912821	0.871229	0.789187	0.809712	NA	NA	NA	NA	NA
	O35632	Hyal2	NA	NA	NA	NA	NA	0.911662	0.767878	0.992215	0.8018	0.830436	NA	NA	NA	NA	NA	0.886274	0.914723	1.03078	0.912281	0.864994
	O35638	Stag2	0.841381	0.821513	1.04908	0.856113	0.94245	0.864204	0.952399	0.921749	0.934316	1.09813	1.01667	0.933873	1.0061	1.06791	1.10597	1.16343	1.22743	1.16633	1.06955	1.12327
	O35639	Anxa3	1.36716	1.43839	1.42375	1.17273	1.10616	0.940465	0.6098	0.726094	0.656461	0.717836	1.21935	1.11846	1.24994	1.49262	1.4615	0.661432	0.796597	0.718022	0.757328	0.835476
	O35640	Anxa8	0.794583	0.998401	1.04357	0.995732	1.13671	0.643273	0.335149	0.376691	0.311125	0.390966	1.77162	1.94796	1.80066	2.03889	1.63933	0.540292	0.78079	0.681117	0.939961	1.17869
	O35643	Ap1b1	0.91998	0.933434	1.06751	0.926732	0.875238	0.854977	0.966837	1.01671	1.00398	0.87913	1.03655	0.989849	0.946414	1.05496	1.10264	0.982729	1.08356	0.985767	0.992593	1.07207
	O35648	Cetn3	0.944047	1.0952	0.930019	1.07125	1.1097	0.972834	0.980414	0.769891	0.950402	1.17307	1.34327	1.04676	0.95982	1.22717	1.25622	1.15542	1.10836	0.968971	1.0202	0.931905
	O35654	Pold2	1.1339	0.873574	1.02956	1.12197	1.17218	1.06201	0.895019	0.930061	1.00072	1.11037	0.938935	0.936631	1.0082	1.07703	0.983531	1.046	0.896409	1.02948	0.995471	0.943714
	O35657	Neu1	0.862858	0.847463	1.25144	0.711775	0.718925	0.683821	1.08878	1.05531	1.0234	0.840682	1.16667	1.23812	1.05678	1.11428	0.981022	1.06858	1.14744	1.2991	1.09169	1.08496
	O35658	C1qbp	1.13442	1.15973	0.933326	1.13101	0.996156	0.984349	1.16874	1.1485	1.03457	0.598962	1.23319	1.01218	1.1232	0.896149	1.05593	1.21288	1.03444	0.585412	1.14668	0.855633
	O35660	Gstm6	1.05493	0.899273	1.16416	0.82571	0.964492	0.768442	0.757396	0.831297	0.779433	0.919992	1.27327	1.04276	1.5976	1.66296	2.31357	1.0828	1.08463	1.09986	0.915985	1.007
	O35678	Mgll	0.893407	0.860652	0.947533	0.875615	0.828088	1.02729	1.03531	1.07955	1.05642	1.13139	0.930281	0.941662	0.789872	0.842876	0.831433	1.28525	1.45997	1.16591	1.28711	1.1742
	O35680	Mrps12	0.724205	0.682936	0.727931	0.848924	0.767941	0.741733	0.990149	0.990208	0.909483	0.879567	0.865288	0.899557	0.840392	0.885206	1.23884	1.10372	0.961461	1.25013	1.07222	0.921355
	O35682	Myadm	1.11764	1.03321	1.05716	1.12915	1.12306	1.11455	0.97915	0.988079	1.0106	0.996917	0.911263	0.926909	0.850889	0.8573	0.832784	0.864481	0.849925	0.914703	0.825565	1.02471
	O35685	Nudc	0.988883	0.983615	0.910082	1.02763	1.07633	0.993999	0.909566	0.881847	0.954761	1.01984	0.984529	0.94926	1.04827	1.14428	1.23283	0.972487	1.03659	0.992307	1.02563	1.02958
	O35691	Pnn	0.946827	0.91747	0.886081	1.0495	1.09237	1.0986	1.1198	1.06118	1.10524	1.13515	0.921181	0.966584	1.16265	0.853941	1.00535	1.12914	0.843345	0.834986	1.01928	0.838114
	O35704	Sptlc1	0.950178	0.92033	0.995229	0.955988	1.0191	0.881014	0.923506	0.918743	0.964378	0.910509	0.957971	0.912161	1.06354	1.11984	1.17805	1.09022	1.15488	1.2951	1.13347	1.06781
	O35711	Ppfibp2	1.09246	1.1152	0.862986	1.04692	1.13257	1.03025	1.16783	1.21587	1.27473	1.12235	0.929717	1.00872	1.14708	0.874083	0.962868	0.736797	0.668669	0.737336	1.09094	0.771822
	O35730	Ring1	0.836572	0.847719	0.945241	0.932609	0.981676	0.880016	0.91527	0.895098	0.892093	0.948458	0.95932	0.998158	1.0653	1.0062	1.08998	1.04429	0.781726	1.21713	0.973814	1.03559
	O35737	Hnrnph1	0.951584	0.949902	0.885558	0.96616	0.993787	0.963602	0.939021	0.949245	1.04219	1.06063	0.982406	0.961277	1.0376	1.08104	1.13027	1.06479	0.938221	1.03512	1.10087	0.972776
	O35841	Api5	1.01237	1.04755	0.915007	1.00475	0.98067	0.942728	0.989265	0.962426	1.02759	0.988754	0.947715	0.980223	1.00751	1.00797	1.04632	0.925975	0.813711	0.934671	0.965397	0.927716
	O35855	Bcat2	1.0601	1.13915	0.928298	1.11602	1.06081	1.03208	1.03226	0.9689	1.07641	1.09127	1.08734	0.979604	0.914989	0.835456	0.797634	0.973498	0.994328	1.01898	0.867403	0.960318
	O35857	Timm44	0.946685	0.997049	0.957283	0.880694	0.879107	0.912873	1.04124	0.957427	1.05299	0.992781	0.990576	1.04256	1.03539	1.04211	1.10159	1.09182	0.948882	1.12794	1.16094	1.06932
	O35864	Cops5	0.950515	0.980802	1.01018	0.990131	0.969596	1.03285	0.992167	0.99661	1.03027	0.939129	0.957171	0.963807	0.994109	1.09412	1.06907	0.985943	0.864605	0.968819	1.02643	1.0373
	O35874	Slc1a4	0.663782	0.661101	0.431293	0.893097	0.917021	0.947012	0.777455	0.861191	0.920082	0.790105	0.881657	0.870557	1.34738	1.13196	1.10288	1.42425	1.40043	1.60299	1.43303	1.32097
	O35887	Calu	1.04256	1.14784	1.31197	0.963217	1.0841	0.939923	0.924372	0.680966	0.839646	0.584734	1.7231	1.14201	0.979386	1.24693	1.1391	1.11684	1.24072	0.540209	0.686372	0.840129
	O35892	Sp100	1.17145	0.826662	1.18519	1.05256	1.14141	0.839719	0.910043	0.945771	0.908547	1.42195	1.11625	1.07416	0.997598	0.964589	0.871424	0.92136	1.04358	0.846577	0.827463	1.00928
	O35900	Lsm2	0.8937	0.919731	1.15366	0.954285	0.909034	0.860075	0.89658	0.876748	0.951046	0.901143	1.16379	1.03672	0.993165	1.17373	1.0691	1.08653	1.2399	1.13764	1.03382	1.20701
	O35904	Pik3cd	1.14193	1.03576	0.860044	1.02625	1.08948	1.10206	0.892625	0.691293	1.09818	1.33199	1.05247	0.996247	0.902742	1.02582	0.775166	0.847061	1.0488	1.06978	0.756211	1.01328
	O35929	Rem1	1.02254	0.898291	0.987919	1.08424	1.0978	NA	NA	NA	NA	NA	1.17721	1.27834	1.13965	0.957364	0.904503	NA	NA	NA	NA	NA
	O35943	Fxn	NA	NA	NA	NA	NA	0.696098	0.814642	0.838378	0.77908	0.857095	NA	NA	NA	NA	NA	1.00439	1.21165	1.01893	0.838277	0.92442
	O35945	Aldh1a7	0.598071	0.591744	0.829595	0.523386	0.59484	0.571439	0.720231	0.752153	0.67294	0.660011	1.16867	1.23317	1.15888	1.19513	1.07571	1.55575	1.60317	1.72332	1.5301	1.53174
	O35954	Pitpnm1	0.905116	0.855592	0.904337	0.88316	0.918123	0.85796	0.959165	1.03759	1.0088	1.02571	0.880544	0.921645	0.933086	0.997728	0.934898	1.08109	1.08934	1.14905	0.987976	1.47139
	O35955	Psmb10	0.994667	0.914436	0.914889	1.023	0.94558	1.0092	1.14038	1.07644	1.20268	1.24362	1.00974	0.942551	0.840422	0.989333	0.92038	0.966231	0.919741	1.02441	0.925784	0.940665
	O35963	Rab33b	1.03726	0.89539	1.19971	0.969187	0.923853	1.22532	1.0342	1.19627	1.05199	1.12477	0.884137	1.04609	0.988971	1.14404	0.986839	0.912599	1.01445	1.10694	1.121	1.01661
	O35969	Gamt	0.801325	0.913067	0.858073	0.83482	1.0409	NA	NA	NA	NA	NA	1.26963	1.04993	0.917928	0.995274	1.05334	NA	NA	NA	NA	NA
	O35972	Mrpl23	0.842527	0.853879	0.907465	0.765171	0.806811	0.81427	0.924955	0.983247	0.89597	0.972485	0.902253	0.941715	0.877927	1.01397	1.02211	1.13032	1.19195	1.02997	1.14455	1.23217
	O35973	Per1	1.0318	1.20808	1.21125	1.0076	1.0098	NA	NA	NA	NA	NA	0.902902	1.04112	1.12891	1.19947	1.23985	NA	NA	NA	NA	NA
	O35988	Sdc4	0.999606	1.12011	1.1492	0.966968	1.16997	0.909619	0.914087	0.970055	0.99367	1.21928	1.15814	1.19592	0.980282	1.04691	0.946625	0.945578	0.778616	1.05705	0.953941	0.624777
	O54692	Zw10	1.00461	1.0645	0.922411	1.15822	1.13272	1.10199	0.915417	0.877724	0.989462	1.05826	0.909828	0.912332	1.08869	1.10873	1.12873	0.938088	0.882171	0.950462	1.01302	1.00904
	O54724	Ptrf	1.13972	1.15379	0.936104	1.05152	1.03895	1.10043	1.00721	1.24097	0.973813	0.944982	1.06259	1.05418	0.978797	0.836074	0.786858	1.05114	0.890827	0.829789	0.993107	0.906124
	O54732	Mmp15	1.09061	0.968498	0.942955	1.07154	1.13564	1.09383	0.92723	1.06424	1.2654	1.18082	0.99172	0.785909	1.06862	0.942894	1.06847	1.23633	1.18726	1.22176	1.16786	1.08342
	O54734	Ddost	1.10975	1.17299	0.951035	1.15277	1.06195	1.1674	0.9908	0.911492	1.07128	0.967196	0.965584	0.918686	0.872929	0.866393	0.8579	0.838233	0.903619	0.933288	0.874835	0.891535
	O54750	Cyp2j6	NA	NA	NA	NA	NA	0.827446	1.05643	1.00048	1.13373	1.04101	NA	NA	NA	NA	NA	1.35599	1.11044	1.20152	1.2406	0.942697
	O54754	Aox1	1.0606	1.14384	1.26187	1.0593	0.861673	0.953134	0.996636	1.02222	1.00744	1.17392	1.1212	1.03124	0.797875	1.15478	0.916824	1.16713	1.47707	1.11859	1.15009	1.12635
	O54774	Ap3d1	1.01882	1.04844	1.06956	1.09796	1.0867	1.00315	1.03008	1.11437	1.03944	0.920989	1.00969	1.02062	1.04417	1.02653	0.962518	0.931415	0.922269	0.893758	0.987374	0.868878
	O54781	Srpk2	1.03453	1.01378	0.998504	1.01906	1.02647	1.04423	0.970115	0.977078	0.936753	0.989478	1.06697	0.99483	0.982341	0.958511	0.861883	0.93382	0.993388	0.906192	0.911093	1.00782
	O54782	Man2b2	1.12649	1.26041	1.30886	1.05544	0.986619	0.806514	1.03336	1.00977	1.0348	1.01401	1.22569	1.23495	1.0318	1.00693	0.913777	1.0202	1.09885	1.02442	0.843457	0.839269
	O54784	Dapk3	1.06302	0.901885	1.08099	1.10817	1.09104	1.02056	0.876056	0.861495	0.882392	1.07729	0.884627	0.893587	0.948807	0.911897	0.829239	0.956581	0.981134	1.1103	0.847927	1.32523
	O54785	Limk2	1.0037	1.08012	1.10216	1.02602	1.03719	0.985395	0.89247	0.914853	0.988156	1.00572	0.984897	1.06022	1.11458	1.08785	1.16753	0.87514	0.89895	1.0669	0.874569	0.858515
	O54786	Dffa	1.01183	1.00865	1.02221	0.975903	1.01233	1.03578	1.05573	1.00771	1.07177	1.12017	1.06469	1.08849	1.08151	1.22983	1.0629	0.84119	0.828239	0.825479	1.11166	0.929519
	O54790	Mafg	NA	NA	NA	NA	NA	1.21318	1.29178	0.948539	1.14367	1.27739	NA	NA	NA	NA	NA	1.02273	0.903328	0.852143	0.951717	0.847794
	O54804	Chka	0.97586	0.941044	0.937454	0.987572	1.01368	0.97804	1.00506	0.980223	1.05896	0.931286	0.925225	0.953663	0.969692	1.18026	1.16198	0.977796	1.04021	1.28291	1.04391	1.21325
	O54818	Tpd52l1	NA	NA	NA	NA	NA	1.154	1.55003	1.65487	1.62727	1.39181	NA	NA	NA	NA	NA	0.91647	0.858242	0.746679	1.08236	1.10535
	O54819	Tfpi	NA	NA	NA	NA	NA	1.00569	1.01389	1.11121	1.12651	0.971111	NA	NA	NA	NA	NA	1.10718	0.819159	0.923545	1.15325	0.88158
	O54824	Il16	1.04735	0.986407	0.955597	0.989588	1.02274	1.08285	0.940273	0.810126	0.976944	1.33022	1.16642	1.11881	0.930502	1.15566	0.925283	0.866331	0.913685	0.905874	0.815563	0.918073
	O54825	Bysl	1.03535	0.962141	0.857195	1.09938	1.09992	1.06209	0.877071	0.760672	0.880347	1.03142	0.89896	0.813879	1.18082	1.20918	1.40531	0.898524	0.894998	1.00099	1.00872	1.01432
	O54829	Rgs7	0.876958	0.810114	1.10783	0.844742	0.855959	0.874632	1.03713	1.29798	0.951478	0.969214	1.08774	1.12547	0.787352	0.927296	0.656473	1.23503	1.01134	1.09357	1.01386	1.22942
	O54833	Csnk2a2	0.938401	0.932634	1.0128	0.991661	0.943857	0.917984	0.926645	0.923858	0.977636	1.05566	1.02999	1.03455	1.02693	1.09883	1.08274	1.0329	1.04865	1.10555	0.958474	1.02264
	O54834	Arhgap6	1.12756	1.08194	1.14958	1.18088	1.04531	1.179	1.08882	1.1719	1.22759	1.04715	1.13219	0.973188	1.05027	1.03564	0.889335	1.01551	0.813323	0.856069	1.15558	0.856224
	O54864	Suv39h1	0.841498	0.621588	0.677301	0.755068	0.970271	NA	NA	NA	NA	NA	0.805211	0.579282	0.89	1.05881	1.45017	NA	NA	NA	NA	NA
	O54865	Gucy1b3	0.862101	0.837657	1.01377	0.877936	0.876399	1.0197	1.06643	1.09876	1.06667	1.06781	1.03415	0.988435	0.886305	0.875254	0.765987	1.21865	1.16512	1.08355	0.981431	1.13435
	O54879	Hmgb3	1.0163	1.02275	1.09107	0.936404	0.978016	0.958003	1.0139	0.904209	0.989847	1.14469	1.1507	1.04646	0.985403	0.845621	0.922118	0.971909	1.13562	0.859469	0.919454	0.784489
	O54890	Itgb3	1.13942	1.26086	1.27535	1.12132	1.07524	1.03308	0.81872	0.875244	0.92928	0.894489	1.16978	1.13884	1.01468	1.06654	1.02062	0.855851	0.870051	0.741965	0.789368	1.04511
	O54901	Cd200	1.1073	1.02403	0.965087	0.994542	1.01939	0.942192	0.954116	1.00545	0.989016	1.00872	1.07033	1.00682	0.974198	1.04632	1.01939	1.03292	0.93915	1.09102	0.982763	1.05402
	O54909	Rdh16	1.44499	1.56169	1.86364	1.07144	1.14718	0.572631	0.643248	0.953429	0.69352	0.594627	1.12484	1.48795	1.02932	1.69076	1.17055	1.25817	1.36765	1.40252	1.25598	1.02974
	O54916	Reps1	1.04914	1.01734	0.965462	1.02719	1.04809	1.03383	0.995465	0.994755	1.10366	1.03291	1.02356	1.01361	1.00938	1.00684	0.976662	0.868008	0.877183	0.886479	1.00929	0.944897
	O54931	Akap2	1.14199	1.78548	0.833941	1.35373	1.37783	0.940181	1.25532	1.4518	0.970448	0.907433	0.768642	1.05965	1.19138	0.810245	0.965111	0.691301	0.621087	0.694129	0.865093	0.623308
	O54940	Bnip2	1.08318	1.08303	0.983515	1.05508	1.12666	1.11441	0.985644	1.39644	1.29154	1.30684	0.923058	1.18123	0.969397	0.999461	0.933372	1.17179	1.06715	1.16501	0.997057	0.997218
	O54941	Smarce1	0.902556	0.856	0.944606	0.982584	0.9999	1.08366	1.03683	0.987465	1.05787	1.15514	0.949916	0.862525	1.03454	0.980063	1.01763	1.09491	0.948759	0.944559	1.06507	1.05304
	O54946	Dnajb6	0.991619	0.957645	0.752243	1.06251	1.04981	1.00678	0.992525	0.978068	0.974231	1.06431	0.844525	0.878609	0.951582	0.910755	0.973584	1.03619	1.02198	0.905075	1.05103	0.98658
	O54950	Prkag1	1.00698	1.01101	1.18101	0.94615	0.9394	0.885707	0.953402	0.994325	0.988042	0.856531	1.03673	1.0061	0.980955	1.11775	1.06811	0.96553	1.05803	1.11683	0.990814	1.06465
	O54962	Banf1	0.681357	0.746052	1.12198	0.711552	0.848435	0.591475	0.805377	0.830847	0.736629	1.89163	0.999957	0.995794	0.943765	0.808126	1.09587	1.30948	1.26348	1.20353	1.02918	1.24154
	O54967	Tnk2	NA	NA	NA	NA	NA	1.25887	1.04508	1.15056	1.00703	1.23078	NA	NA	NA	NA	NA	0.951571	0.873265	0.912387	0.963043	0.953156
	O54983	Crym	0.92381	1.15173	1.11656	1.04635	0.996404	0.807063	0.952644	1.02595	0.961267	0.934313	1.15016	1.15516	0.860042	1.21287	0.934758	1.03212	1.07573	1.01198	1.04657	1.18745
	O54984	Asna1	1.02923	1.06256	1.03551	0.971356	0.932086	0.95961	0.960085	0.911585	0.972306	0.937257	0.940568	0.945262	0.976306	1.03067	1.01944	0.887097	1.08206	1.07451	0.975219	1.05138
	O54988	Slk	1.0744	1.15631	0.757626	1.10586	1.15362	1.08215	1.1041	1.12089	1.10882	1.06387	1.01502	1.00097	1.12739	0.958266	1.10453	0.772252	0.784584	0.703041	0.977726	0.892118
	O54990	Prom1	0.829666	0.785779	0.848325	0.886337	0.852677	0.967	1.18508	1.19829	1.34746	1.21389	0.633387	0.754752	0.763024	0.810572	0.630851	1.07022	1.25513	1.23357	1.43602	1.00568
	O54998	Fkbp7	1.04939	1.13718	0.880273	1.12748	0.996979	1.13504	1.05912	0.913907	1.01371	1.06418	0.927736	1.08066	0.953034	0.736929	0.962818	0.922839	1.03261	0.77055	0.975329	0.97079
	O55013	Trappc3	1.05072	0.986227	1.13226	1.00123	1.0271	0.916723	0.960961	0.960875	1.02543	0.963791	1.0756	1.01695	1.0356	1.07745	1.10113	0.980875	1.15433	1.08006	0.995217	1.12751
	O55022	Pgrmc1	0.879599	0.981485	0.940443	0.978433	0.957034	0.88899	1.1589	1.28238	1.34997	1.12804	0.973101	1.0506	0.805973	0.558987	0.578104	1.67847	1.31125	0.950424	1.21327	0.803997
	O55023	Impa1	0.923951	0.928476	1.01084	0.924928	0.882826	1.02365	1.02352	1.07776	1.05879	1.0331	0.980601	1.01798	0.953979	0.984121	0.927266	1.08363	1.11798	1.114	1.03716	1.09904
	O55026	Entpd2	1.04985	0.959465	1.22619	0.851594	0.933185	0.859101	0.880017	0.930336	0.93729	0.948801	1.2844	1.20831	0.969366	1.02988	1.0521	1.12827	1.20078	1.14703	0.96022	1.03295
	O55028	Bckdk	1.02198	1.04852	1.11104	1.01593	0.974635	0.871896	0.966282	0.90505	0.899658	0.845427	1.1741	1.13419	1.03906	1.06147	0.924674	1.05139	1.14656	1.07687	0.870604	1.04247
	O55029	Copb2	1.02448	1.01176	0.969425	1.11765	1.10043	1.07051	1.04563	1.10692	1.1421	1.00653	0.900328	0.892602	0.927645	0.943369	0.989441	0.858527	0.952438	0.952805	0.924579	0.973196
	O55033	Nck2	0.935811	0.938697	1.02507	0.987835	0.985328	1.05983	0.9837	1.04704	1.05597	0.999613	1.00533	1.06001	1.03586	0.906568	0.943987	1.03745	0.986557	0.967224	1.02616	1.02091
	O55042	Snca	0.801539	0.915787	0.63654	0.829427	0.903006	1.00765	1.22348	1.42829	1.34115	1.27699	0.667976	1.01626	0.812305	1.17358	0.742877	0.725931	0.61704	0.936881	1.08908	1.21071
	O55047	Tlk2	0.838278	0.764217	0.845966	0.887	0.933213	0.961503	1.01468	0.834838	1.00868	0.971798	0.894858	0.889713	0.862937	0.894385	0.981386	0.955566	1.06894	0.895542	0.99542	0.946043
	O55057	Pde6d	NA	NA	NA	NA	NA	1.01492	0.946413	1.02315	0.994104	0.95608	NA	NA	NA	NA	NA	1.16069	1.12303	1.01137	0.934753	1.12597
	O55060	Tpmt	1.00479	0.993504	1.16742	0.879923	0.931285	0.891357	1.10582	1.03448	1.17983	1.07465	0.927804	0.976157	0.881723	0.883514	0.860629	0.998881	1.08065	1.17558	0.978475	1.06199
	O55091	Impact	0.886096	0.85476	0.671077	1.00185	1.01182	1.41715	1.08774	1.17793	1.16269	1.07428	0.877555	1.0853	0.919473	0.71527	0.760665	1.02341	0.701326	0.861307	1.0161	1.08284
	O55098	Stk10	0.940126	1.00631	0.96297	0.944345	1.07892	1.08883	1.1872	1.03581	1.07409	1.38869	1.08866	1.09117	0.934684	0.881746	0.754525	0.976174	0.958962	0.86058	0.957985	0.936324
	O55100	Syngr1	0.883262	0.962304	1.27005	0.937842	0.986556	0.951123	0.984426	1.24024	1.029	0.886739	1.19771	1.23114	0.825338	0.839105	0.849198	1.18733	1.18655	1.14998	0.943755	1.0115
	O55101	Syngr2	1.03586	1.02319	1.12703	1.06682	1.09384	1.14519	1.05907	1.03785	1.17978	1.03506	0.859323	0.975091	0.944414	0.882893	0.826355	0.734503	0.998548	1.04637	1.20872	0.930786
	O55102	Bloc1s1	0.9306	1.0104	0.893013	0.943976	0.953423	1.00764	1.05956	1.02025	1.04848	1.08219	1.01439	0.997753	1.05525	0.828641	0.985994	0.992222	1.14278	1.06134	0.938123	1.0728
	O55106	Strn	0.973746	1.01291	0.956476	1.07887	1.13487	0.986864	1.02664	1.00718	1.10279	1.10291	0.858736	0.946141	1.13534	0.976384	1.06767	0.752571	0.707358	0.737499	0.94815	0.799062
	O55111	Dsg2	1.06014	1.07605	1.04713	1.04417	1.04074	0.881125	1.09504	1.05726	1.13647	0.871315	0.934865	0.944073	1.11432	1.08249	1.09487	0.973464	0.908897	0.92928	1.05007	0.937059
	O55125	Nipsnap1	0.928864	0.943712	1.36055	0.882483	0.914804	0.763019	1.06749	1.14788	1.0868	0.955557	1.02835	1.04466	0.851233	0.944205	0.843765	1.01349	1.11505	1.05586	0.931673	0.970097
	O55126	Gbas	1.06512	1.01857	1.14596	1.02104	1.00033	0.777879	0.953285	1.02567	0.930693	0.971512	1.06872	1.05898	0.906351	0.967387	0.858713	1.07447	1.13816	1.05645	0.887851	1.02335
	O55128	Sap18	0.941899	0.864773	0.764717	0.981809	1.04465	1.05487	1.0597	0.989611	1.04198	1.03336	0.923258	0.906189	1.07277	0.972432	1.06757	1.10775	1.21085	1.05208	1.12929	1.00095
	O55131	2025-09-07	0.995649	0.981889	1.1078	1.00978	1.01944	1.02337	0.986319	1.05971	0.98007	0.969942	1.0841	1.01817	0.985049	0.959182	0.950962	1.08191	1.00495	1.03586	0.940849	1.04695
	O55135	Eif6	1.06277	1.07443	1.09165	1.01826	1.03393	0.931017	0.892422	0.93475	0.930898	0.839867	0.95679	0.861962	1.19676	1.22804	1.2735	0.798696	0.833156	0.893158	0.895526	0.897978
	O55137	Acot1	0.398122	0.498114	0.497223	0.425981	0.453864	0.510016	0.687782	0.736376	0.758509	0.644311	0.836528	0.832437	0.781228	0.871333	0.883849	2.1009	2.36224	2.08206	1.99572	1.61032
	O55142	Rpl35a	1.04495	1.02212	1.00616	1.16455	1.13266	1.10502	0.814371	0.872829	0.969753	0.850818	1.10473	0.981982	1.10655	1.24314	1.25224	0.94599	0.964536	1.17787	1.04135	1.13687
	O55143	Atp2a2	0.924206	0.904324	0.90201	0.93307	0.914237	1.10726	1.06805	1.04494	1.09304	1.05165	0.914599	0.936107	0.88457	0.92473	0.90786	1.02683	1.05629	1.05503	1.00596	1.10331
	O55186	Cd59a	1.04727	0.982431	0.955992	1.00234	1.00175	1.20322	0.952036	1.08612	1.09276	0.964625	1.04911	1.27397	0.968383	0.933357	0.768203	0.948459	0.896052	0.935032	0.91795	1.11226
	O55192	Slc6a2	NA	NA	NA	NA	NA	0.97216	0.82458	0.984917	0.912824	1.05254	NA	NA	NA	NA	NA	1.07008	0.973022	1.05797	0.925175	1.09691
	O55201	Supt5h	0.931383	0.873206	1.00861	0.991286	1.00952	0.939269	0.930847	0.938301	0.943242	0.975503	0.996002	0.995531	1.00814	1.03672	1.10447	1.01717	1.07637	1.08391	1.00081	1.05342
	O55222	Ilk	1.22464	1.11322	1.25964	1.17062	1.13257	1.3126	0.764463	1.00112	0.764623	0.826728	1.15373	1.05452	1.01211	0.970943	0.751284	0.938803	0.885913	0.888862	0.838227	1.08766
	O55229	Chkb	0.978878	0.983463	1.14978	0.942121	0.936175	0.949411	1.04632	1.06368	1.08911	1.08344	1.06802	1.13384	0.929006	1.03058	0.914248	1.12536	1.16879	0.96325	0.97635	0.990877
	O55234	Psmb5	0.996711	0.962766	1.0449	1.00224	1.01032	0.961185	0.888031	0.894745	0.956625	0.968268	1.00525	0.994869	1.05244	1.11798	1.13919	1.09974	1.17802	1.20314	1.04957	1.11982
	O55236	Rngtt	0.813848	0.899991	0.814015	0.909764	0.978991	0.79146	0.90269	0.935835	0.917738	0.975954	0.956983	0.908207	1.03527	1.0407	1.13235	1.11103	0.925284	1.08411	0.982401	1.02419
	O55242	Sigmar1	1.07417	1.0752	1.06866	1.03755	1.04975	0.905172	0.937024	0.94228	0.898037	0.906393	1.08429	0.981354	1.02646	1.08777	1.10395	0.903303	1.08491	1.06055	0.873012	1.01368
	O70126	Aurkb	1.07877	0.942786	0.547349	1.18435	1.45932	NA	NA	NA	NA	NA	0.618968	0.806894	0.988542	0.815143	1.50143	NA	NA	NA	NA	NA
	O70133	Dhx9	0.892773	0.867613	1.05805	0.909229	0.983336	0.888024	0.966242	0.970434	0.997329	0.980554	1.05158	0.960829	1.01198	1.07031	1.09604	1.02178	1.08535	1.11584	1.0301	1.01199
	O70145	Ncf2	1.17569	0.897244	0.660931	1.13117	1.17914	0.984438	0.828129	0.685961	1.01097	1.1023	0.886516	1.05139	1.16385	0.988123	1.05214	0.616796	0.669121	0.720357	0.77347	0.688656
	O70152	Dpm1	0.978774	1.05501	0.899533	1.06758	0.987853	1.00889	1.06136	1.02241	1.09288	1.0382	0.868184	0.955231	0.90791	0.896196	0.971221	0.960744	0.886242	1.13128	0.965649	0.966154
	O70161	Pip5k1c	0.916722	0.953909	1.01006	0.920046	0.928231	1.03573	1.05436	1.02802	0.878222	0.942831	1.03798	1.08712	0.934225	0.884288	0.844423	1.05936	0.788208	1.13536	0.951457	1.07242
	O70166	Stmn3	NA	NA	NA	NA	NA	0.959638	1.27053	1.29954	1.16051	1.1967	NA	NA	NA	NA	NA	1.36106	0.650882	0.881939	1.10583	0.966478
	O70172	Pip4k2a	0.913977	0.998262	0.95053	1.0295	1.00216	1.04498	1.09888	1.18355	1.16044	1.05221	1.15513	1.18675	0.959187	1.04698	0.974511	1.05403	1.20144	1.04322	0.90588	1.05891
	O70194	Eif3d	0.968604	0.951532	0.95789	1.0537	1.02373	1.01439	0.911814	0.921701	0.949426	0.901228	1.07952	0.986562	1.1155	1.14898	1.20154	0.949686	0.976211	1.10909	1.03318	0.968846
	O70200	Aif1	0.987623	0.870929	0.992644	0.915003	1.02725	0.889818	0.857365	0.889014	0.939947	1.07336	1.18537	1.29745	0.997981	1.18744	1.09374	0.917453	1.32166	0.888428	0.855952	0.971398
	O70209	Pdlim3	0.937029	1.09428	0.901804	1.23305	1.12866	1.69357	1.12312	1.40208	1.02122	0.877514	0.79706	0.938449	0.848819	0.553703	0.489874	1.06503	0.788009	0.761143	0.910358	1.01998
	O70228	Atp9a	0.997638	0.99327	0.916578	1.08705	0.951352	0.783582	0.842158	0.905482	0.952244	0.877438	0.962782	0.891016	0.883456	0.955439	0.913309	1.06041	1.20244	1.1374	0.903925	0.910245
	O70250	Pgam2	NA	NA	NA	NA	NA	1.16766	1.06762	1.02949	1.03348	1.18517	NA	NA	NA	NA	NA	1.20253	0.755144	0.724942	1.11312	0.8431
	O70251	Eef1b	1.20379	1.34733	0.502467	1.50983	1.19669	1.27655	1.23617	1.24442	1.08772	0.819919	0.7285	0.873838	1.23911	0.811787	1.17315	0.840456	0.510018	0.665012	1.09873	0.67156
	O70252	Hmox2	1.01862	0.999009	0.880748	1.00056	1.04213	1.00919	0.964399	0.927283	1.03122	1.03854	1.00336	1.03399	0.982363	0.939069	0.990424	0.953666	1.02215	1.0012	1.00268	0.999164
	O70255	Mpzl2	0.982368	1.07671	1.50456	0.771096	0.792731	NA	NA	NA	NA	NA	1.07289	1.38972	1.16778	1.4916	1.52286	NA	NA	NA	NA	NA
	O70258	Sgce	0.956585	0.947087	0.989432	0.916264	0.878816	1.11576	1.06	1.12156	1.0612	0.955137	0.944742	1.06744	0.856682	0.840201	0.783852	1.12753	1.13551	1.0922	0.99557	1.13795
	O70263	Lnx1	1.01898	0.987303	1.3373	1.08932	0.923456	NA	NA	NA	NA	NA	0.96582	0.914803	1.12771	1.26095	1.18722	NA	NA	NA	NA	NA
	O70273	Ehf	0.950524	0.855189	1.23693	0.944248	1.02391	0.883279	1.00991	0.857994	0.951365	0.889487	1.11534	0.890526	1.07004	1.15069	1.29793	0.919338	1.02665	0.936718	0.920873	0.97156
	O70274	Ptp4a2	1.18456	1.19358	1.25237	1.01183	1.01068	0.820705	0.910219	0.883412	0.867902	0.911125	1.07637	1.01068	0.984256	1.17341	1.13138	0.834492	0.802478	0.825156	0.869342	0.946248
	O70283	Wnt2b	0.941011	0.913658	1.01283	0.885025	0.938816	0.800152	1.00969	1.02654	0.897313	0.903007	1.1931	1.21457	1.11223	0.965559	0.873157	1.21445	1.16927	1.50234	1.16014	0.96461
	O70293	Grk6	1.03179	1.0578	0.900366	1.15751	1.01975	1.03238	0.87238	0.90918	0.895451	1.00635	1.06767	0.977766	1.09878	1.02228	1.13199	0.881597	1.03283	0.927614	0.903879	0.850264
	O70303	Cideb	0.871634	0.930366	1.11152	0.911186	0.838647	0.848166	0.858974	0.86	0.828223	0.902976	0.848787	0.87542	1.05515	1.3635	1.11239	1.08816	1.14915	1.32402	1.39297	1.36991
	O70305	Atxn2	0.968062	1.0397	0.784025	1.03796	1.07416	1.1108	1.11466	1.1043	1.15992	0.891164	0.848261	0.961175	1.14226	1.05196	1.30224	0.840597	0.702443	0.92461	1.15503	0.85649
	O70309	Itgb5	1.02797	1.00849	1.17591	0.998534	1.04905	0.963394	0.859448	0.830409	0.90779	1.03917	1.20656	1.2335	1.03901	1.04029	0.993137	0.906049	1.10638	0.884445	0.880375	0.98011
	O70310	Nmt1	0.936228	1.19065	0.660741	1.11754	1.17401	1.18274	1.19283	1.08832	1.19092	1.10475	0.765842	1.01636	1.14617	0.864489	0.995374	0.664567	0.542275	0.676385	0.997051	0.699028
	O70311	Nmt2	0.865273	0.956727	0.838856	1.06964	1.08657	0.914928	1.15782	1.05329	1.34315	1.02943	0.871815	0.950791	1.07477	0.934949	1.08261	1.08779	0.911882	0.959165	1.11664	0.856587
	O70318	Epb41l2	0.883689	1.04866	0.667955	0.966229	1.07425	0.875708	1.23882	1.21268	1.22044	1.08659	0.917033	1.03034	1.06718	0.917732	1.12655	0.865323	0.749315	0.747338	1.02374	0.746364
	O70325	Gpx4	0.923195	0.904649	1.10993	0.925133	0.811701	0.809887	0.983879	0.986113	0.971831	0.830041	1.02726	1.01323	0.92163	1.0849	0.946657	1.21171	1.32544	1.4189	1.09219	1.09573
	O70348	Dxo	0.853825	0.717419	0.881596	0.895293	0.978645	0.881959	1.06232	0.973314	1.35885	0.918634	1.04122	0.913146	0.972653	0.915587	0.889646	1.20292	2.57556	1.0096	0.831503	1.12214
	O70362	Gpld1	0.833249	0.817306	0.931566	0.816605	0.802343	0.74201	0.827003	0.836624	0.943413	0.828157	0.958104	0.866134	1.0919	1.1359	1.56887	0.915381	0.998676	1.25687	0.97397	1.52472
	O70370	Ctss	0.930526	0.90259	1.28695	0.759628	0.764793	0.50918	0.680654	0.725254	0.749193	0.723136	1.76501	1.59241	1.20768	1.5722	1.15871	1.06143	1.2815	0.994754	0.974093	0.962776
	O70378	Emc8	1.04631	1.19354	0.905775	1.21395	1.08127	1.05298	1.04466	1.05741	1.06303	0.894908	1.05936	0.994376	1.13536	1.00296	1.16925	0.78823	0.774311	0.771165	0.990879	0.848338
	O70400	Pdlim1	1.08246	1.43418	0.766901	1.17815	1.09167	1.1429	1.38401	1.49896	1.13064	0.828305	0.643084	0.885752	1.00209	0.726321	0.756919	1.00515	0.708627	0.728146	1.13304	0.742274
	O70401	Tspan6	0.751514	0.793951	1.08488	0.847389	0.844078	0.673349	1.11646	1.08518	0.958038	0.901578	0.881529	0.941024	0.801108	0.821923	0.773901	0.93167	1.30025	1.16341	0.888803	0.916786
	O70404	Vamp8	0.966415	1.17945	0.370862	1.10797	1.13881	1.02867	1.19308	1.13682	1.19419	1.19247	0.918267	1.08784	1.15476	0.853872	1.21514	0.877409	0.570026	0.709118	1.08062	0.87693
	O70421	Fzd1	NA	NA	NA	NA	NA	0.850436	0.779069	1.0914	0.899318	0.908979	NA	NA	NA	NA	NA	1.13731	1.35322	1.02496	0.853037	0.978775
	O70422	Gtf2h4	1.00441	0.766562	1.01961	1.00839	0.813348	0.893401	0.938026	0.817737	0.955042	0.902261	0.998103	0.945574	1.05296	1.05916	1.02327	0.927097	1.13745	1.16102	1.09823	1.09001
	O70423	Aoc3	0.854464	0.842961	1.12829	0.778393	0.780441	0.885104	0.98368	1.07934	1.02402	0.987262	1.08444	1.12009	0.806218	0.801856	0.789356	1.24969	1.47024	1.20592	1.06766	1.17106
	O70433	Fhl2	1.04892	1.01736	0.986597	1.12108	1.08791	1.10693	1.00106	0.929276	1.03446	1.11109	0.97792	0.93441	0.949494	0.847213	0.739471	1.0495	0.931998	0.88615	0.850539	0.84935
	O70435	Psma3	0.973592	0.946847	1.04556	0.95495	0.952897	0.926646	1.00232	0.946179	1.01661	1.01533	0.98765	0.959355	0.952038	1.03821	1.03629	1.11168	1.10095	1.18594	0.988359	1.06554
	O70439	Stx7	1.03856	1.0779	0.916637	1.06127	1.01386	1.03546	1.07925	1.09702	1.06958	1.07926	1.09576	1.08335	1.04358	0.857943	0.95938	1.03651	0.844363	0.860027	0.9709	0.900599
	O70443	Gnaz	0.926445	0.783839	1.06424	0.903072	0.923965	0.90345	0.959624	1.04039	1.02857	0.979727	1.15414	1.18647	0.95916	0.958808	0.866716	1.29882	1.2185	1.18717	1.06172	1.15783
	O70456	Sfn	0.829142	0.874592	0.820837	0.772752	0.776547	0.769189	0.763546	0.77472	0.792916	0.813403	1.04066	0.983654	1.25385	1.40938	1.37738	1.0887	1.24719	1.28955	1.29672	1.24467
	O70458	Osmr	0.91962	0.709384	0.847009	0.795742	0.855457	NA	NA	NA	NA	NA	2.94039	1.02856	0.938746	1.08878	0.739821	NA	NA	NA	NA	NA
	O70469	Dok2	NA	NA	NA	NA	NA	1.28619	1.02625	0.668512	1.07503	1.60665	NA	NA	NA	NA	NA	0.888086	0.76266	0.73589	0.903775	0.855417
	O70472	Tmem131	0.976471	0.885668	0.842907	1.07364	1.12216	0.975206	0.877396	0.872207	0.948249	0.960693	0.848619	0.836232	1.07101	1.22952	1.17463	0.94637	0.97256	1.07456	1.00589	0.982065
	O70475	Ugdh	0.411905	0.410336	0.673859	0.344811	0.350223	0.509657	1.22486	1.30706	1.06875	0.8449	0.880771	1.22112	0.796821	0.978095	0.604401	1.78279	1.59724	1.59688	1.74824	1.50197
	O70479	Tnfaip1	NA	NA	NA	NA	NA	1.04799	0.868826	0.932584	1.06657	1.1687	NA	NA	NA	NA	NA	1.042	1.17361	1.03116	0.930908	0.852147
	O70480	Vamp4	1.05057	1.17584	0.840824	1.23034	1.17994	1.15158	1.13531	1.08991	1.24945	1.12972	1.03092	1.08427	1.12618	0.837284	0.991904	0.937735	0.897664	0.805988	0.910569	0.715805
	O70481	Ubr1	0.972938	0.900285	1.04246	0.982352	0.979827	0.951849	0.97373	1.07164	1.12242	1.03882	1.04317	0.960092	0.946979	1.06455	1.00075	1.13777	1.11472	1.0778	1.006	1.10606
	O70492	Snx3	0.943305	1.10941	0.950418	1.04103	0.981274	1.04533	1.03432	1.00182	1.11753	1.01041	0.972558	1.04138	0.965877	0.895999	0.918126	1.05918	0.968104	0.871889	1.14952	0.926143
	O70493	Snx12	1.0229	1.12017	1.15415	1.0415	1.01496	1.12146	0.993486	1.05066	1.07769	1.05471	0.960658	1.12112	0.973491	0.772108	0.830102	1.06063	0.911513	0.754011	0.856537	0.933184
	O70494	Sp3	0.850359	0.656452	0.391663	0.922725	1.26049	NA	NA	NA	NA	NA	0.751694	1.07179	1.12313	0.784051	1.13724	NA	NA	NA	NA	NA
	O70496	Clcn7	1.12948	1.28734	1.03893	1.15261	1.16183	1.06905	1.06798	1.05355	1.18041	1.01159	0.981896	1.06592	1.15233	1.06731	0.955748	0.892758	0.740434	0.863406	1.07085	0.943647
	O70503	Hsd17b12	1.1073	1.13132	0.941444	1.04372	1.01927	1.02297	0.916095	0.860226	0.908923	0.943433	0.90937	0.923577	0.979359	1.18849	1.19656	0.93476	1.03855	1.08402	1.09916	1.08215
	O70514	Fgfbp1	1.05881	0.97258	0.670036	0.82077	0.743116	0.629002	0.816575	0.618861	0.580788	0.636684	1.37489	1.24696	1.52976	0.983327	1.25623	1.44167	1.49162	1.1873	1.35219	1.08221
	O70546	Kdm6a	0.919645	0.881116	1.06159	0.974584	1.07251	1.02101	0.95462	0.941942	0.805198	1.08374	0.891836	0.988465	1.11527	1.26424	1.19776	0.9575	0.948343	1.0866	0.984791	1.26398
	O70551	Srpk1	0.952917	0.919301	0.742644	1.05684	0.995758	1.07258	1.05634	0.994462	1.06286	1.1019	0.892952	0.981105	1.19995	1.20078	1.34018	1.05463	0.823955	0.957933	1.14133	0.917951
	O70566	Diaph2	0.935945	0.85219	0.90377	0.979772	0.994399	1.14694	0.942175	0.975312	1.02351	1.05896	0.945863	0.935086	0.886837	0.968205	0.837165	1.04498	0.940979	0.997055	0.976177	1.01847
	O70570	Pigr	1.28653	1.47184	0.977996	1.21987	1.08709	1.04945	1.26854	0.948183	1.19928	1.17324	0.874183	1.00578	0.904522	0.842142	0.908519	0.753261	0.656129	0.660519	0.763902	0.705098
	O70571	Pdk4	0.607802	0.559635	1.11591	0.864451	1.37931	0.667377	0.759554	0.80968	0.772945	0.719569	1.51664	1.48943	1.15717	1.09727	1.43642	2.88966	2.37678	1.60088	1.86394	1.84096
	O70572	Smpd2	0.954104	0.996846	1.03913	0.936474	0.956988	1.07389	1.01624	1.02264	1.0716	1.04057	0.976756	1.03773	0.888231	0.900666	0.866793	1.02699	1.15652	1.07755	0.992507	1.15074
	O70579	Slc25a17	0.852254	0.814058	0.881541	0.738418	0.853103	0.967296	0.968968	0.850581	0.934984	0.977706	0.897208	0.962588	0.999906	1.1128	1.05814	1.11422	1.33276	1.23266	1.12673	1.12613
	O70583	Mid1	1.16495	0.952221	1.49529	1.08052	1.11183	1.08133	0.828094	0.914813	0.899465	1.04909	0.95202	0.831359	0.960738	1.12323	1.14861	1.10955	1.04156	1.02067	0.968163	0.960477
	O70589	Cask	1.02848	0.970735	1.31318	0.92647	0.969346	0.857222	0.97482	1.00666	1.00436	0.958719	1.04292	1.04828	0.934393	1.05762	0.941924	1.07165	1.1061	1.12389	1.04594	1.07868
	O70591	Pfdn2	0.992984	0.991225	0.957188	0.988444	1.04734	1.02834	0.938723	0.921509	0.987499	1.02626	0.969418	0.953877	1.05333	0.914133	1.01588	0.967051	1.0322	0.981174	0.957746	1.04293
	O70628	Pde9a	1.03354	1.1876	0.982375	1.01646	1.04771	0.737098	0.922169	0.771149	0.981972	0.872407	0.912864	0.954424	1.12872	1.19696	1.12074	0.956736	1.14229	1.20032	1.04795	0.986805
	O88271	Cfdp1	1.07949	1.78552	0.403286	1.5018	1.37069	1.12995	1.22047	1.4135	1.34181	0.726071	0.638805	0.997444	1.27239	0.865892	1.14865	0.806132	0.484159	0.508691	1.15907	0.454253
	O88286	Wiz	0.97007	1.09235	0.722317	1.12006	1.12467	1.33744	1.32126	1.18021	1.12697	1.40071	0.743721	0.945841	1.2164	0.786955	1.33761	1.12591	0.628755	0.574138	0.892018	0.662206
	O88291	Znf326	0.85053	0.958902	1.09439	1.01017	1.04156	0.945691	1.10557	1.27913	1.19689	0.776067	0.954845	1.00995	1.1499	1.10108	1.3207	1.05947	0.891048	0.910559	1.15259	0.840295
	O88307	Sorl1	1.09115	1.16452	1.33974	1.02922	1.02058	0.869259	0.893071	0.869093	0.920925	0.968138	1.10373	1.00881	1.06267	1.20842	1.15769	0.811197	0.990323	0.891592	0.846936	0.834586
	O88310	Itln1	0.540642	0.636179	0.134666	1.01134	0.998302	1.75769	1.60466	0.284931	1.93237	2.87548	0.763068	0.920505	0.484519	0.134321	0.13371	0.535289	0.367632	0.504453	0.388141	0.413273
	O88312	Agr2	1.13247	1.03306	0.786676	1.4487	1.37467	1.46243	1.12752	1.3691	1.41186	1.31454	0.773834	0.78374	0.798239	0.639689	0.580043	0.706337	0.913827	0.828622	0.847613	0.798002
	O88322	Nid2	0.958626	0.825013	1.08467	0.940024	1.01656	0.904796	0.889044	0.880236	0.857643	1.09808	1.19339	1.08437	0.988311	0.962656	1.09646	1.12443	1.33024	1.22216	0.997959	1.2343
	O88327	Ctnnal1	1.21582	1.0858	1.33981	1.14333	1.06358	1.05323	0.829749	0.923111	0.899478	0.924764	1.19413	1.10272	0.967614	1.02316	0.891164	0.935992	0.926276	1.01808	0.826179	1.03159
	O88329	Myo1a	0.934458	0.99	1.17758	0.75724	0.857921	0.675208	0.94826	0.918823	0.919946	0.773217	1.02626	1.09471	1.14948	1.30248	1.42183	1.08099	1.11663	1.16398	1.09993	1.16184
	O88342	Wdr1	0.99993	1.02949	1.2943	0.963773	0.946425	1.04287	0.914956	1.00751	0.98679	0.992814	1.06517	1.03783	0.976643	1.01636	0.915038	0.986434	1.02386	0.950636	0.932942	1.046
	O88343	Slc4a4	0.866042	0.885475	0.922729	0.897079	0.935127	0.951045	1.34751	1.09831	1.36698	1.17377	0.708131	0.757748	0.847582	0.852355	0.86618	1.02859	0.960855	1.19811	1.01752	0.992354
	O88351	Ikbkb	1.01505	0.95186	1.00991	1.01782	1.01349	1.07849	1.00514	0.940327	0.987635	1.09333	0.938948	0.94548	1.02803	1.09628	0.991465	1.06482	0.991478	1.04523	1.0438	1.01062
	O88379	Baz1a	0.81805	0.626582	0.734702	0.826191	1.15467	0.93709	0.939189	0.828948	0.939289	1.4895	0.881812	0.905604	1.06215	1.04597	1.65459	1.03198	0.915993	1.19969	1.18022	1.01208
	O88384	Vti1b	1.03613	1.09631	1.02563	1.033	0.988574	1.05918	1.16041	1.10575	1.13798	1.04159	1.06054	1.11415	1.0904	0.937307	0.954707	1.08605	1.02081	1.0079	1.0655	0.932676
	O88393	Tgfbr3	1.01322	0.784337	1.00159	0.843492	0.821611	0.637774	0.756225	0.929694	0.931186	0.85685	1.09879	1.04485	1.03009	1.09989	0.951314	1.07252	0.930818	1.23731	1.008	1.18748
	O88396	Grpel2	NA	NA	NA	NA	NA	0.880988	1.18008	0.950395	1.07017	1.26057	NA	NA	NA	NA	NA	0.701843	0.955586	0.763863	1.00695	0.928786
	O88398	Avil	0.982039	0.983124	0.877086	1.01587	1.11774	0.815084	1.13594	0.822412	1.21292	1.32563	1.04577	1.04159	1.00409	0.798234	0.73612	1.01855	1.08945	0.988738	0.812642	0.935457
	O88413	Tulp3	1.09545	0.88807	1.35754	0.987282	1.14335	0.961998	0.951234	0.918204	1.00293	1.07006	1.06891	1.03556	1.02553	0.943182	1.03726	0.794233	0.914264	0.96005	0.837178	1.0039
	O88425	Nme6	1.02133	0.968716	0.941526	1.09419	1.03498	0.886463	0.842747	0.921774	1.00211	0.902997	1.0391	0.983244	1.08505	0.996211	1.0551	1.0082	0.934098	1.05446	1.00224	1.04131
	O88428	Papss2	0.727656	0.719686	1.10007	0.73981	0.794142	0.786882	1.26767	1.423	1.10835	0.925284	0.841201	0.962105	0.910162	1.04768	0.980929	1.09868	1.09377	1.24423	1.15035	1.3266
	O88441	Mtx2	0.918445	0.946881	1.1744	0.917184	0.893199	0.773378	0.914894	1.01459	0.92954	0.85841	1.04722	1.03745	0.945167	0.9716	0.936459	1.13019	1.09939	1.07297	0.970849	0.996108
	O88447	Klc1	1.07823	1.10002	0.922708	1.10787	1.10336	1.07844	0.961762	1.02372	0.999286	1.07505	1.03126	0.990959	0.997932	0.927994	0.960496	0.871825	0.896519	0.819866	0.866368	0.952539
	O88448	Klc2	0.953797	0.937488	0.795406	1.07638	1.14644	1.1901	1.06916	1.19568	1.15887	1.10603	0.882368	0.951344	1.01604	0.848836	0.904008	1.05425	1.03197	0.93604	1.19018	0.982017
	O88455	Dhcr7	1.0791	1.14667	1.1794	1.05185	1.07244	1.01078	1.00102	1.07081	1.03118	0.888042	0.958849	0.919614	0.919528	1.04459	1.02898	0.970838	1.11018	1.11015	0.944234	0.961055
	O88456	Capns1	0.829659	1.05394	0.746519	0.897237	1.05074	1.02537	0.980917	1.04098	1.0901	1.21979	0.90565	1.0154	0.985388	0.894496	0.989936	1.05371	0.999383	1.00263	0.946152	1.04936
	O88466	Znf106	0.997583	0.906726	0.934925	0.969428	1.057	NA	NA	NA	NA	NA	1.0257	1.14531	1.14322	1.08832	1.23699	NA	NA	NA	NA	NA
	O88485	Dync1i1	NA	NA	NA	NA	NA	1.34959	1.26824	1.45301	1.07662	1.10377	NA	NA	NA	NA	NA	0.599805	0.669996	0.469279	0.77268	0.642409
	O88487	Dync1i2	1.1271	1.13958	0.95961	1.23681	1.13255	1.15861	1.09971	1.14602	1.13136	0.9635	0.898356	0.936693	1.05035	0.995076	1.00161	0.832946	0.718566	0.762362	1.0635	0.755237
	O88492	Plin4	0.899747	0.862002	0.409612	0.872096	0.869526	1.32669	1.18957	1.36974	1.07993	1.07843	0.735376	0.939435	0.842248	0.710696	0.7796	1.38898	0.677198	1.24882	1.30215	1.04853
	O88502	Pde8a	1.00851	1.03859	0.996872	1.02948	1.09175	0.891019	0.890443	0.982205	0.859333	0.825589	0.936745	1.0412	0.981125	0.92485	0.966776	0.926623	1.01234	1.08008	0.963191	1.09638
	O88508	Dnmt3a	NA	NA	NA	NA	NA	0.955438	0.876634	0.933346	0.950234	1.07585	NA	NA	NA	NA	NA	0.972678	1.10698	1.01937	1.09578	1.10685
	O88512	Ap1g2	0.861042	0.888021	1.02868	0.856874	0.866321	0.763373	0.962431	0.943574	0.991228	0.892319	0.998217	0.976018	1.09404	1.17544	1.1565	1.08253	1.24624	1.30111	1.16442	1.14793
	O88520	Shoc2	0.94748	0.989111	1.1096	0.992264	1.01402	0.943035	0.90628	0.983495	0.960597	0.95551	0.969912	0.983499	1.01359	1.08277	1.09253	1.07165	1.13944	1.04715	0.975796	1.06068
	O88522	Ikbkg	0.930982	0.91373	0.82928	1.01993	0.995412	0.968273	0.850142	0.923851	1.00495	1.00228	1.02308	1.02493	1.10568	0.935024	0.98823	1.02336	1.04225	0.95366	1.06378	1.14356
	O88531	Ppt1	0.789591	0.797287	0.924524	0.811409	0.871291	0.790508	0.887316	0.860705	0.96252	1.20222	1.39805	1.36037	0.985588	1.18847	1.04042	1.2828	1.2302	1.19368	1.11551	1.10257
	O88532	Zfr	0.947893	0.989338	1.01207	1.0421	1.13205	0.947624	0.900169	0.940863	0.946022	1.0064	0.96555	0.915974	1.03681	1.04973	1.14922	1.02729	1.23114	0.967339	0.9746	1.11482
	O88533	Ddc	0.964332	0.997525	1.30499	0.809126	0.782164	0.540505	0.558806	0.707057	0.592634	0.497825	1.44438	1.45463	1.25713	1.59089	1.49423	1.05843	1.14385	1.0032	1.00608	1.09315
	O88543	Cops3	0.987431	1.02454	1.10146	1.03699	0.997319	1.00294	0.928465	0.975693	0.96798	0.99272	1.06144	0.986816	1.05888	1.06073	1.07625	1.01243	1.03062	0.960966	0.989527	1.01518
	O88544	Cops4	0.935926	0.938657	1.08294	0.936902	0.924588	0.835228	0.878999	0.938661	0.858234	0.909823	1.04564	0.999094	0.973883	1.01349	1.02681	1.0175	1.14134	0.992615	0.922354	1.01993
	O88545	Cops6	0.940026	0.941542	1.10264	0.983605	0.904619	0.977222	0.901941	0.916192	0.932253	1.03699	1.02252	0.979702	0.989921	1.07554	1.08055	0.972333	0.953331	1.12084	0.987872	1.2157
	O88552	Cldn2	NA	NA	NA	NA	NA	0.978725	0.943761	0.942502	1.25315	1.53163	NA	NA	NA	NA	NA	1.09479	1.00247	1.03968	0.987459	0.939624
	O88554	Parp2	0.860629	0.671457	0.962958	0.797634	1.02592	0.699211	0.89429	0.768251	0.854604	1.24845	0.736411	0.843641	1.00722	0.921143	1.40058	0.945667	0.824721	1.25609	1.11463	1.30889
	O88559	Men1	1.0255	0.95186	1.03294	1.07785	1.03614	0.868703	0.915509	0.870298	0.883175	1.10868	1.1141	1.09787	1.04573	1.16898	1.03055	0.867675	1.06541	1.13956	0.996698	1.00206
	O88561	Slc27a3	0.928423	0.803722	0.939189	1.00255	1.04019	NA	NA	NA	NA	NA	0.986177	0.955498	0.853261	1.08175	1.06047	NA	NA	NA	NA	NA
	O88569	Hnrnpa2b1	1.06762	1.09508	1.16915	1.02308	1.03602	1.10286	1.08269	1.12137	1.03839	0.893409	1.0044	0.994694	0.998143	1.0253	1.08481	1.02315	0.816597	0.773718	0.999336	0.829302
	O88572	Lrp6	1.14131	1.13195	1.3026	1.1157	1.09032	0.970924	0.970987	0.984225	1.11636	0.905763	1.08133	1.03113	1.21223	1.2502	0.935837	1.18658	1.27623	1.23447	1.10514	0.953147
	O88587	Comt	0.988875	0.962429	1.06743	0.892527	0.907412	1.01591	1.06909	1.09283	1.12771	1.08656	1.02109	1.0385	0.898165	0.945712	0.932067	0.999733	1.10908	1.08613	1.02282	1.05218
	O88593	Pglyrp1	0.919092	1.7225	0.878412	0.766442	0.730813	NA	NA	NA	NA	NA	1.00577	1.30024	1.15097	1.10462	1.36094	NA	NA	NA	NA	NA
	O88597	Becn1	0.960908	0.91148	0.959501	0.991802	0.97309	1.04172	0.989843	0.988197	1.0022	1.04568	1.0833	0.959404	0.934432	0.960166	0.907671	0.989787	1.03871	0.962615	0.949334	0.988002
	O88622	Parg	0.876372	0.9235	0.982309	0.93407	0.96572	0.955592	0.866437	0.873999	0.887512	0.957864	0.986016	0.973375	1.01454	1.07455	1.1289	1.01587	1.0613	1.1721	1.09459	1.06865
	O88630	Gosr1	1.03533	1.03237	0.926341	1.12396	1.04266	1.10599	1.12987	1.20276	1.23654	1.0807	0.869838	0.868464	0.934265	0.854112	0.866322	0.968315	0.763882	0.911664	0.947341	0.852358
	O88643	Pak1	0.966786	1.06248	0.862903	1.01157	1.05274	0.871087	0.979397	1.02704	1.00586	0.892413	0.957663	0.977324	1.07507	1.00471	1.06894	0.888611	0.909372	1.05859	0.941482	0.85855
	O88653	Lamtor3	0.997778	0.990868	1.17109	0.921802	0.922566	0.84998	0.839381	0.819474	0.866369	0.905709	1.12613	1.08425	1.00989	1.22272	1.15796	1.05637	1.84411	1.05582	0.878532	1.00725
	O88665	Brd7	0.93418	0.897335	1.06107	1.15255	1.20625	1.22249	1.26069	1.18985	0.978521	1.06927	1.04325	1.0521	1.08946	1.12858	1.01583	1.08966	0.694507	0.969365	1.13029	0.74508
	O88668	Creg1	0.717947	0.733513	1.03071	0.616616	0.558082	NA	NA	NA	NA	NA	1.23021	1.29927	0.945257	1.14307	0.832233	NA	NA	NA	NA	NA
	O88673	Dgka	0.854995	0.887005	0.996525	0.846481	0.933351	0.972761	0.900824	0.92867	0.906059	1.03157	0.959687	0.990008	1.10548	1.17674	1.17269	0.912526	1.0786	1.12873	0.997932	0.945832
	O88685	Psmc3	0.974976	0.988794	0.934253	1.03998	0.993111	0.993448	0.920857	0.977032	1.02005	0.969648	1.0075	0.97573	1.13651	1.10471	1.20434	0.892711	0.941282	0.968834	1.02961	0.985467
	O88696	Clpp	1.036	1.09921	0.708321	1.09665	1.04812	1.11847	1.2184	1.1918	1.24122	1.19702	0.948443	1.13647	1.0157	0.779643	0.888009	0.861316	0.666341	0.695684	1.03621	0.8403
	O88697	Stk16	0.874345	0.951594	1.00518	0.942568	0.969272	1.09815	1.16632	1.25126	1.11652	1.0326	1.00986	1.04983	0.945031	1.02596	0.930118	1.0666	1.06597	1.16579	1.2639	1.10796
	O88712	Ctbp1	0.956146	0.934137	1.08671	0.963898	1.00529	0.898991	0.956067	0.965673	0.983444	0.924686	1.01992	0.999913	0.946819	1.08755	1.0031	0.99103	0.969906	1.0497	0.994412	1.03374
	O88735	Map7	1.18589	1.38927	1.0089	1.11326	1.04228	0.983389	1.44968	1.12132	0.833971	0.965755	1.0917	1.11238	1.24214	0.7046	1.02696	0.832833	0.517389	0.356156	0.760002	0.529224
	O88736	Hsd17b7	1.02694	1.00746	0.94551	1.07438	1.08213	0.976256	0.938487	0.832474	0.954641	1.12674	1.00828	1.0058	1.24575	1.11822	1.22358	1.07945	0.882177	1.18756	1.03599	1.04363
	O88738	Birc6	0.975002	0.938806	0.870743	1.0898	1.03891	1.05159	0.936581	0.930672	1.00098	1.00001	0.964856	0.907655	1.14057	1.16516	1.23207	0.917776	1.00293	1.09445	1.02985	1.0525
	O88741	Gdap1	0.863917	0.80167	1.1399	0.760291	0.871441	1.01747	0.951329	0.971906	1.08244	1.00074	1.07678	1.06561	0.745426	0.809023	0.800834	1.25034	1.28677	1.22504	0.989767	1.10124
	O88746	Tom1	1.08486	1.26253	0.917179	1.33651	1.31535	0.962918	1.17197	1.1367	1.29304	1.00298	0.902805	0.980476	1.11187	0.916197	0.951733	0.702111	0.649255	0.794775	0.909866	0.69644
	O88792	F11r	0.981658	1.02193	1.04957	0.888243	0.90874	0.832471	1.06717	1.07974	0.972832	0.942737	0.998208	0.936426	1.03441	1.07323	1.11717	0.898031	0.8426	0.881794	0.913811	0.837181
	O88796	Rpp30	0.870175	0.870331	1.0635	0.856828	0.996618	0.988198	0.937086	0.923635	1.02317	0.98145	0.973197	0.933896	1.09165	1.07716	1.1779	0.920562	0.877468	1.04716	1.00255	0.992158
	O88811	Stam2	0.881668	0.878846	0.790594	0.985805	0.966824	0.938837	1.15461	1.14794	1.16724	0.935594	0.980413	1.07794	1.26172	1.17213	1.15283	0.759829	0.663017	0.785098	1.20243	0.856233
	O88833	Cyp4a10	NA	NA	NA	NA	NA	0.403543	0.353752	0.378369	0.448611	0.340522	NA	NA	NA	NA	NA	4.77227	6.79776	2.31357	2.3357	0.947247
	O88838	Spsb2	NA	NA	NA	NA	NA	1.07626	1.08708	0.98915	1.12621	0.991641	NA	NA	NA	NA	NA	0.996098	1.10514	0.94204	1.02296	0.984292
	O88839	Adam15	1.03774	1.0722	1.17074	0.878025	0.997123	0.855458	1.21062	1.12997	2.39844	1.0394	1.05649	1.02315	0.96351	1.00047	1.02314	1.03921	0.975077	1.23241	0.971796	1.18156
	O88842	Fgd3	0.888393	0.861605	0.843296	0.991702	0.838231	0.858573	1.05134	0.957134	0.98395	1.21594	1.05748	1.07742	1.10178	1.10093	1.039	1.16682	1.32706	1.20917	1.07185	0.969594
	O88844	Idh1	0.771794	0.73951	0.981724	0.698216	0.686647	0.755954	0.999866	0.959902	0.989995	0.957356	1.02468	1.11753	0.910993	1.09584	0.949485	1.37924	1.5129	1.30294	1.32462	1.27018
	O88845	Akap10	0.986357	1.04085	1.00917	1.16489	1.12127	0.937719	1.07985	1.09752	1.18311	1.18101	1.07434	1.04618	1.12949	1.06883	1.11992	1.08091	0.90938	0.88883	1.06971	1.00919
	O88848	Arl6	NA	NA	NA	NA	NA	1.23009	0.978733	1.08605	1.09794	1.27236	NA	NA	NA	NA	NA	0.962176	1.17466	1.19252	1.04927	0.985773
	O88851	Rbbp9	0.976739	1.04263	1.16507	0.822354	0.945719	0.919688	0.859114	1.10661	0.899879	0.825587	1.20704	1.23437	0.915308	0.935288	0.886294	0.998176	0.909407	0.894596	0.895077	0.994377
	O88874	Ccnk	0.896732	0.85051	0.970423	0.921462	0.980544	1.0276	0.8972	0.903055	0.985761	0.96985	1.06829	0.896455	1.069	1.26863	1.17424	0.961806	1.0934	1.20546	1.05583	1.12282
	O88876	Dhrs3	1.0501	0.995359	1.0958	0.846414	0.989536	0.917015	1.10235	1.13358	1.05973	1.13205	0.959571	1.14415	0.900071	1.00578	0.995022	1.22736	1.29202	1.19087	1.20802	1.18293
	O88878	Zfand5	NA	NA	NA	NA	NA	0.97667	1.36481	1.06793	1.02098	1.14847	NA	NA	NA	NA	NA	0.768854	0.652999	0.788108	0.774491	0.716984
	O88879	Apaf1	1.15845	1.18489	1.16691	1.00368	1.01139	0.931506	0.89227	0.978055	0.965667	1.04325	1.0338	0.95952	0.960518	1.11087	1.06875	0.918012	0.904538	1.00788	0.906422	0.96555
	O88888	Apba3	0.926966	0.947101	1.06175	1.3602	0.979852	NA	NA	NA	NA	NA	1.00955	1.06632	1.19684	0.956494	0.95565	NA	NA	NA	NA	NA
	O88895	Hdac3	0.841607	0.886889	1.04312	0.987196	0.970248	0.920863	0.876019	0.93944	0.953664	0.911152	0.989421	0.927747	0.973008	1.09633	1.06552	0.995209	1.0276	1.09578	0.969561	1.06356
	O88907	Pias1	0.982989	0.960238	1.02102	0.940185	1.09242	1.00196	0.927395	0.927802	0.991137	1.0541	0.959127	1.02607	1.1013	1.00299	1.10394	1.0319	1.17657	1.23236	0.985641	1.07093
	O88935	Syn1	0.854019	0.864678	0.940106	0.871068	0.94593	0.832939	0.967369	1.22544	0.974745	0.841413	1.13109	1.26151	0.990352	0.8022	0.85756	1.24837	1.048	1.20992	1.01812	1.07545
	O88939	Zbtb7a	0.867525	0.880753	1.06249	0.915677	1.04401	0.894019	0.942824	0.92401	1.1112	1.11623	1.05005	0.986411	1.12089	0.87167	1.03849	0.933922	1.1031	0.92867	1.07087	0.95491
	O88942	Nfatc1	0.795604	1.22759	0.927352	1.07347	1.36003	NA	NA	NA	NA	NA	0.865591	1.12301	1.14773	0.856707	1.24982	NA	NA	NA	NA	NA
	O88947	F10	0.801747	0.863473	1.0382	0.877627	0.770935	NA	NA	NA	NA	NA	1.18102	0.944742	1.20951	1.4163	1.19118	NA	NA	NA	NA	NA
	O88952	Lin7c	1.05078	1.01959	1.22075	1.09207	1.00854	1.04141	0.907919	0.939428	1.03065	0.949714	1.06678	1.03477	1.0579	1.03258	0.980152	1.05224	1.23121	0.998101	1.06146	1.12275
	O88958	Gnpda1	1.05065	0.996583	1.2519	1.01151	1.05237	0.867935	0.992684	1.00355	1.02233	1.05307	1.06823	1.09266	0.927457	1.03615	1.00006	0.998837	1.11889	1.00694	0.915826	1.00211
	O88967	Yme1l1	0.981378	0.98673	0.817335	0.97924	0.963871	0.94342	0.932511	0.857616	0.956667	0.976001	0.973366	1.00047	1.19116	1.1965	1.24447	1.03091	0.914079	1.13783	1.16201	1.05722
	O88968	Tcn2	0.955002	1.0188	1.10664	0.970349	0.825702	0.825675	1.05281	0.98771	1.11536	1.02298	1.09404	0.972503	0.980499	1.12105	1.0162	1.11847	1.21953	1.1864	1.12516	1.11066
	O88974	Setdb1	0.903028	0.922689	0.936625	1.02086	1.01642	0.961124	0.822943	0.866501	0.861617	0.835306	1.03136	0.907373	1.01509	1.10752	0.988234	0.845471	1.00579	0.853594	0.95066	0.71761
	O88983	Stx8	0.948439	1.08594	0.863889	1.13105	1.11712	0.940672	0.94163	0.956527	1.05559	0.930464	0.753337	1.08336	1.03341	0.974668	1.06597	0.856411	0.853298	1.08677	1.06505	1.02115
	O88986	Gcat	1.02007	1.03066	0.922237	0.992862	0.969564	0.909049	0.922287	0.885364	0.984889	1.0895	1.42966	0.973745	1.06852	1.12135	1.23241	0.932258	0.841897	0.931706	0.915702	0.907724
	O88990	Actn3	NA	NA	NA	NA	NA	0.996252	0.910215	1.3337	1.0616	0.932989	NA	NA	NA	NA	NA	0.828878	1.01071	1.03311	1.03467	0.71046
	O89001	Cpd	0.936422	1.00618	0.959184	1.03137	0.980841	0.910739	1.0611	1.06603	1.15107	1.1792	0.910145	0.90335	0.954349	0.930116	0.977049	0.897105	1.16654	0.982238	0.935234	0.998432
	O89013	Leprot	1.06215	0.972775	1.16841	0.962466	1.08197	0.8537	0.800514	0.945413	0.890641	0.731465	1.03492	0.972683	0.922275	1.11774	0.905275	0.926185	1.19841	1.21002	0.910064	1.11902
	O89016	Abcd4	0.908676	0.925179	1.18331	0.829787	0.824502	0.804621	1.05513	0.960259	0.891395	0.956472	0.962202	1.00014	0.951937	1.05047	0.844736	1.02101	1.06945	1.25432	1.07345	1.06151
	O89017	Lgmn	0.742678	0.829795	0.554546	0.781883	0.982394	0.838305	1.06703	1.11194	1.15671	1.17541	0.904679	1.14281	0.975506	0.944449	1.06095	1.07419	1.13138	1.07666	1.09996	0.743391
	O89020	Afm	0.990699	0.865311	0.980129	0.912991	0.756687	0.772468	0.983297	0.9897	1.04365	0.825244	1.22762	0.951099	0.989398	1.3419	1.25686	0.921491	1.04358	0.878892	1.13859	1.26348
	O89023	Tpp1	0.854176	1.00241	1.15086	0.973156	0.963603	1.06456	1.03675	0.992132	1.03499	1.15475	1.03168	1.06056	0.847583	1.01124	0.86235	0.994761	1.17558	0.963897	0.931925	1.06667
	O89032	Sh3pxd2a	NA	NA	NA	NA	NA	1.25644	1.17581	1.13178	1.15866	1.10714	NA	NA	NA	NA	NA	1.06756	1.20516	0.801476	1.01382	0.95705
	O89050	Mkln1	0.823805	0.87961	0.940548	1.00061	0.993883	0.967395	0.826926	0.927955	1.00886	0.944142	0.938364	1.06184	0.990125	1.26887	1.17136	1.0167	0.979843	1.10105	0.994527	1.08719
	O89051	Itm2b	0.993201	1.03102	0.84163	1.03436	0.977093	0.874222	0.923631	1.0053	0.966416	0.882368	0.981023	0.991616	1.2258	1.18111	1.17803	0.948728	0.909336	1.02476	1.04098	0.984191
	O89053	Coro1a	1.2083	0.899613	0.699941	1.07936	1.28252	1.1718	0.98337	0.832205	1.1636	1.75473	1.24257	1.21578	0.95333	1.0269	0.798883	0.713069	0.683778	0.68173	0.720514	0.739156
	O89079	Cope	1.06936	1.0047	0.980194	1.11176	1.13183	1.05629	0.99486	1.04803	1.1024	0.995606	0.909618	0.950342	0.963979	0.975809	0.993067	0.897003	0.989046	0.96124	0.932393	0.981035
	O89086	Rbm3	0.704231	0.806158	0.5848	1.1809	1.18072	1.42251	1.29165	1.4382	1.14505	1.23291	1.10319	0.55748	1.11229	0.342592	0.781084	1.41508	0.473956	0.541973	0.579876	0.585913
	O89090	Sp1	0.770907	0.865712	0.871223	0.880818	1.11494	0.776542	1.11383	1.03461	1.08018	1.14269	0.872269	1.00424	1.06247	0.895928	1.19741	1.23022	0.868754	0.863806	0.932856	0.620843
	O89094	Casp14	1.5457	1.54861	1.47042	0.970482	1.05167	NA	NA	NA	NA	NA	1.10288	0.852356	1.12013	1.42901	1.8244	NA	NA	NA	NA	NA
	O89100	Grap2	NA	NA	NA	NA	NA	1.09998	0.883512	0.812273	1.10011	1.64331	NA	NA	NA	NA	NA	0.967696	1.21817	1.15862	0.867572	0.957809
	O89103	Cd93	1.09253	1.22236	1.21633	1.08953	1.21914	1.05291	0.956658	1.03406	1.12356	1.0217	1.16558	1.05446	1.15051	1.08843	1.15997	0.885671	0.89833	0.804433	1.00559	0.948424
	O89106	Fhit	0.914892	0.954068	1.35956	0.837245	0.852635	0.770581	1.00744	1.02775	1.05305	1.05744	1.19887	1.0464	0.816967	0.935221	0.927119	1.23791	1.28716	1.15136	0.977726	1.08254
	O89109	Kcnn4	0.917536	0.975556	1.13385	0.830116	1.05011	0.881263	0.949077	0.847957	1.00346	1.00436	0.856985	0.898005	0.873106	1.038	1.01103	0.939932	0.986533	1.00539	0.915122	0.889848
	O89110	Casp8	0.902573	0.923155	0.945365	0.917775	0.883416	0.88497	0.950897	0.966688	0.989086	0.995813	1.00505	0.965153	1.00134	1.18109	1.18801	1.06882	1.13125	1.06542	1.10213	1.07453
	O89112	Lancl1	1.00149	0.998403	1.19074	0.943027	0.985159	0.892331	0.848714	0.971635	0.884612	0.921272	1.12287	1.19644	0.921051	1.06511	0.984908	0.983349	1.11467	1.0059	0.89383	0.897587
	O89114	Dnajb5	1.22173	0.848685	1.11376	1.20968	1.32815	1.58849	0.86183	1.10388	0.785296	0.968609	0.887196	0.878841	0.892464	0.715024	0.569447	1.03129	0.911291	0.848954	0.766159	0.963338
	O89116	Vti1a	1.07063	1.2676	1.16539	1.12231	1.03056	0.960713	1.1933	1.11026	1.29959	0.932337	1.06087	1.05005	1.07062	0.818448	0.827634	1.04585	0.798666	0.746662	0.927759	0.737522
	P00158	Mt-Cyb	0.796937	0.839989	1.1155	0.683492	0.773854	0.86609	1.06874	1.02246	0.985811	0.805592	1.00137	0.968176	0.815431	1.01724	0.895594	1.14396	1.32855	1.34372	1.02673	1.0351
	P00329	Adh1	1.90661	1.82522	2.52624	1.16907	1.19612	0.625073	0.277949	0.424964	0.259852	0.224716	1.60909	1.09911	1.03822	1.48229	1.41169	0.21934	0.299999	0.270265	0.285577	0.516256
	P00375	Dhfr	1.00907	0.999679	1.05669	0.931735	0.927738	0.896055	0.834162	0.774102	0.923152	0.861175	1.08603	1.00918	1.06803	1.19882	1.2333	1.00256	0.993809	1.1126	1.07011	1.08468
	P00397	Mtco1	0.730151	0.832608	1.11094	0.720164	0.799372	0.686771	0.872509	0.943592	0.849571	0.85917	0.983417	0.922669	0.84754	0.929651	0.832269	1.09622	1.11971	0.821479	0.825817	0.804802
	P00405	Mtco2	0.921773	0.962541	1.1377	0.828638	0.786757	0.831	1.04384	1.05945	1.04613	0.896817	0.977307	1.01949	0.815841	0.973644	0.846857	1.11759	1.1644	1.06249	1.08519	1.04441
	P00493	Hprt1	0.998246	1.00906	1.04679	0.961667	0.98663	0.953843	0.939807	0.923075	0.98029	1.00232	1.0731	0.985039	1.04569	1.10501	1.0951	0.988037	1.11613	1.11149	0.945551	1.0288
	P00520	Abl1	1.26588	1.13617	0.94545	1.23927	1.26377	1.23657	1.43383	1.19464	1.21767	1.24637	0.987142	1.13063	1.142	0.828162	0.759122	0.712552	0.334045	0.380598	0.769718	0.484127
	P00688	Amy2	0.399294	0.366859	0.439972	0.365788	0.374204	0.430758	0.323504	0.322828	0.340957	0.434089	8.98835	0.639961	0.33264	0.863182	3.98026	0.311317	0.446807	0.359349	0.358095	0.539215
	P00848	Mtatp6	0.974303	1.01832	1.19451	0.975264	0.837633	NA	NA	NA	NA	NA	0.979993	1.0278	0.938518	1.08967	0.971978	NA	NA	NA	NA	NA
	P00920	Ca2	0.899983	0.947293	1.52677	0.748091	0.769511	0.707211	1.03741	0.992862	1.0444	1.03494	1.25391	1.14594	0.954547	1.29065	1.08826	1.04061	1.12299	0.991486	1.03986	1.17022
	P01027	C3	0.789099	0.861845	0.980641	0.95713	0.683769	0.808695	0.970983	0.915914	1.10533	0.915577	0.789443	0.745228	1.16975	1.48564	1.20632	0.760449	0.892675	1.2801	1.22973	1.29447
	P01029	C4b	0.806366	0.827685	0.959276	0.923121	0.943882	0.921079	0.893298	0.833945	0.998498	1.19769	0.96675	0.8517	0.968243	1.4583	1.17923	1.01666	1.04762	1.18985	1.1193	1.24812
	P01592	Igj	1.41773	1.73518	0.610091	1.2172	1.29227	1.20175	0.98367	0.630565	1.00937	0.938406	1.77911	1.02774	1.09753	0.668255	0.689521	0.963101	0.737841	0.621013	0.524396	0.645084
	P01630		0.501147	0.673263	0.398981	0.826614	1.91466	0.335626	1.71705	0.330373	1.23704	1.79172	0.734638	0.678522	0.576466	2.64955	0.273821	0.565189	0.28011	0.595628	2.34231	0.37393
	P01631		1.82599	0.710038	0.318281	0.765897	2.5308	NA	NA	NA	NA	NA	0.65609	1.32493	1.81781	0.386396	0.285562	NA	NA	NA	NA	NA
	P01633	Igk-V19-17	0.931936	0.828769	0.494146	2.3494	0.940686	NA	NA	NA	NA	NA	1.15224	1.15328	0.731268	1.28659	0.540583	NA	NA	NA	NA	NA
	P01634		0.507522	6.89403	0.482764	0.773169	0.631251	NA	NA	NA	NA	NA	0.558767	0.48915	0.807729	1.17645	0.608046	NA	NA	NA	NA	NA
	P01635		NA	NA	NA	NA	NA	1.8278	0.651738	0.414217	3.08803	0.421555	NA	NA	NA	NA	NA	0.693521	0.524726	0.768874	0.41647	0.361952
	P01831	Thy1	0.932126	0.926824	0.976133	0.863613	0.80617	0.784438	1.03995	1.18479	0.995655	0.815632	0.997755	0.958669	0.775855	0.79676	0.805613	0.981789	1.08588	0.950613	0.911187	0.926898
	P01837		1.45611	1.22754	0.74066	1.23948	1.36417	1.23395	0.92538	0.649629	1.0575	1.59435	1.34869	0.973049	1.07427	0.934506	0.734158	0.686547	0.615115	0.575124	0.612338	0.672093
	P01843		0.805109	4.89112	0.475828	0.551461	1.04511	1.01545	0.807145	0.456974	1.42895	1.76765	0.514746	0.662183	0.495262	0.54173	0.539701	0.441603	0.526012	0.440856	0.453304	0.456693
	P01864		0.729193	0.610504	0.631951	0.849146	0.930774	0.569675	0.698945	0.579768	0.987164	1.04386	1.67654	0.822197	1.10001	2.00031	0.663556	1.43217	1.04141	1.069	1.65269	0.726862
	P01867	Igh-3	0.637098	0.630895	2.19611	1.63649	0.459297	0.458792	0.654447	1.96116	1.95587	0.497371	0.666804	0.983539	0.890853	1.3575	0.375138	0.431983	1.04325	0.809079	1.1778	0.421374
	P01872	Ighm	0.684813	0.862393	0.638617	0.423127	0.836101	0.727175	0.901228	0.524402	0.593729	0.91069	0.833599	0.662885	1.35072	0.646023	3.61008	0.684286	0.75063	1.48007	0.515857	2.89819
	P01878		1.72859	1.7661	0.550917	1.3173	1.41736	1.62795	1.00714	0.399893	1.19033	1.91639	1.27973	0.992238	0.975012	0.602684	0.415899	0.637326	0.470307	0.456116	0.348661	0.390819
	P01898	H2-Q10	0.832275	0.908895	0.943605	0.830147	0.854532	0.949691	1.04241	0.923584	0.89454	0.948558	0.817717	0.861766	0.976692	1.37955	1.00748	0.919635	1.05087	1.21595	1.25811	1.36267
	P01899	H2-D1	1.05556	0.99432	0.856139	1.04689	1.1133	0.78874	1.09641	1.13079	1.0039	1.05371	1.0735	0.904312	0.889187	0.935073	0.904027	0.83441	1.02733	0.848937	0.854203	0.833695
	P01901	H2-K1	0.976731	1.08588	1.07677	1.07264	1.08695	1.01534	1.09965	1.09296	1.11874	1.20308	1.06043	0.950555	0.885575	0.949096	0.917046	0.826575	0.841507	0.866663	0.815057	0.846106
	P01942	Hba	0.740377	0.972358	0.709281	0.530571	0.646052	0.625786	1.15593	0.825497	0.851106	0.695132	0.824727	0.714298	0.842002	2.6882	0.878572	0.950698	0.975275	1.36787	1.05619	3.00326
	P02088	Hbb-b1	0.636732	0.912031	0.592256	0.414007	0.554083	0.583467	1.1838	0.8242	0.84825	0.671929	0.860575	0.633109	0.794258	2.66381	0.762078	0.965427	0.975769	1.14422	0.951291	2.92124
	P02463	Col4a1	0.875921	0.550248	0.9218	0.742665	1.24683	0.661146	1.09528	1.06149	0.646026	1.0053	0.971156	1.10958	1.24623	0.667295	0.917228	1.15542	1.62948	1.42884	0.894499	1.13108
	P02468	Lamc1	0.913986	0.770551	1.03493	0.82753	1.00954	0.937632	0.992718	1.07719	0.8781	0.978191	1.08828	1.04237	1.05243	0.779499	0.941765	1.18745	1.26264	1.06456	1.02388	1.19798
	P02469	Lamb1	0.937096	0.833793	0.929437	0.846495	1.01689	0.934435	1.06285	0.986234	0.934397	1.07723	0.969051	0.988043	1.06392	0.890092	1.15513	1.07925	1.25529	1.12376	1.14259	1.18483
	P03888	Mtnd1	0.92405	0.941342	1.1557	0.774162	0.801827	1.00272	1.11064	1.05007	1.25503	0.934027	0.970071	1.05934	0.858556	0.960898	0.958905	1.06957	0.97344	1.1615	1.10091	1.00196
	P03893	Mtnd2	0.944863	0.93891	1.17708	0.696005	0.809401	NA	NA	NA	NA	NA	1.09918	1.06054	0.799799	1.07754	0.940542	NA	NA	NA	NA	NA
	P03911	Mtnd4	0.933972	0.935474	1.15813	0.884121	0.88177	0.890226	0.996962	1.01542	1.06866	0.88551	1.0179	1.07027	0.89414	1.12797	0.996669	1.03417	1.16249	1.23225	1.06802	0.997594
	P03921	Mtnd5	0.947475	0.97596	1.23296	0.79384	0.781582	0.809782	0.940131	1.0469	1.00095	0.768705	1.07277	1.02851	0.839291	0.949758	0.895443	1.03896	1.12776	1.16057	1.02686	0.943578
	P03930	Mtatp8	0.967404	1.00238	0.912573	0.926487	0.981068	1.02709	1.14129	1.12987	1.14841	0.988101	0.921307	1.06109	1.01256	0.853147	0.826895	1.13482	0.679694	1.09206	1.05	0.996167
	P03953	Cfd	0.856117	1.08928	0.764245	0.788391	0.709338	0.685322	1.22386	1.11987	0.873112	0.906184	1.35329	1.06214	0.84159	0.85607	1.04193	1.00122	1.32056	0.707814	1.07951	0.969348
	P03958	Ada	1.1434	1.16261	1.0136	1.21711	1.16879	0.99561	0.864935	0.801998	0.934899	1.04952	1.16573	1.05529	1.11874	0.943604	1.01445	0.834687	0.899573	0.904026	0.747921	0.97982
	P03975	Iap	1.22377	1.20445	0.475715	1.17113	1.06934	1.12332	1.23508	1.02478	0.757705	0.851632	0.883565	0.872669	1.13954	1.10198	1.33226	0.791181	0.426482	0.753027	1.35434	1.0142
	P03987		1.76528	0.429984	0.29441	0.442591	1.09518	1.46261	0.390758	0.147557	0.34564	1.03976	2.44236	0.369293	0.578617	0.376147	2.94877	1.81002	0.285175	0.590125	0.20948	2.93462
	P03995	Gfap	0.868233	0.895291	0.820444	0.75122	0.839664	1.36823	1.49657	1.3402	1.09738	1.10892	0.966409	0.729803	0.857385	0.728395	0.563282	1.31047	1.00483	1.13657	1.129	0.850824
	P04117	Fabp4	0.75006	0.771675	0.660854	0.465295	0.502713	0.732508	1.05717	0.96457	0.761375	0.940579	0.855063	0.729105	0.63202	0.847866	1.11055	1.6111	2.41473	1.58065	1.85916	1.23818
	P04184	Tk1	0.821618	0.770203	0.81918	0.896918	0.793329	0.773258	0.714261	0.711033	0.882766	0.763061	1.23009	0.954279	1.16551	1.53545	1.64833	1.24726	1.04646	1.18851	1.31227	1.41684
	P04186	Cfb	0.732158	0.847786	1.07456	0.881752	0.661655	0.643602	0.890007	1.02175	1.04771	0.858848	1.10695	0.99467	1.30054	1.48993	1.22605	0.984067	0.944066	1.23768	1.20165	1.11799
	P04441	Cd74	1.22368	1.13542	0.7104	1.39914	1.22365	1.21352	0.914482	0.623938	1.04131	1.60146	1.14243	1.08649	0.906598	1.0584	0.781421	0.695919	0.755546	0.69779	0.684872	0.692397
	P04627	Araf	1.04477	0.983305	1.02556	0.974343	0.993606	0.988327	1.06538	1.09681	1.10941	0.996573	1.02215	1.07987	1.02595	1.00785	0.938283	1.08739	1.09663	1.0481	1.04448	1.06432
	P04919	Slc4a1	0.728975	0.864651	0.627315	0.461135	0.567653	0.628925	1.05176	0.82915	0.83314	0.63779	0.727622	0.674947	0.799296	1.91428	0.952175	0.973093	1.03287	1.57591	1.03007	3.1207
	P04925	Prnp	0.885725	0.841533	0.924453	0.834373	0.878136	0.984713	1.02155	1.1759	1.01232	0.951254	1.07813	1.16848	0.852398	0.781095	0.813209	1.19299	1.10911	0.957892	1.02024	1.12306
	P05063	Aldoc	1.13396	1.13252	1.26281	1.04653	1.04428	0.804985	0.888791	0.90571	0.949628	0.876943	1.1014	1.06029	1.03996	1.00857	1.03332	0.956771	1.00514	1.00697	0.844067	0.996649
	P05064	Aldoa	0.967335	0.947444	1.10354	0.952462	0.929013	0.952098	1.01021	1.03223	1.07683	1.00147	1.0439	1.02549	0.976311	1.00883	0.966952	1.02807	1.12755	1.00827	1.06383	1.1496
	P05132	Prkaca	0.88668	0.852363	0.832121	0.847855	0.852538	0.960313	1.12234	1.05611	1.08117	1.11773	1.0657	1.02629	0.856723	0.983787	0.868909	1.1464	1.12899	1.14157	1.14393	1.08403
	P05201	Got1	0.92978	0.977335	1.11462	0.881207	0.892778	0.952065	0.960126	0.922488	0.952303	0.941053	1.03282	1.02698	1.04116	1.03288	0.99769	0.971864	1.03332	1.09842	0.934763	1.11387
	P05202	Got2	0.955998	0.966439	1.1869	0.928301	0.919948	0.984442	1.05889	1.09185	1.09068	1.09518	0.9922	1.01478	0.855664	0.917685	0.856996	1.10039	1.15429	1.00379	0.927051	1.09075
	P05208	Cela2a	0.604427	0.757618	0.455388	0.972015	0.919255	NA	NA	NA	NA	NA	6.88965	0.830387	0.487041	0.767078	3.33421	NA	NA	NA	NA	NA
	P05366	Saa1	1.84396	2.4651	1.52574	1.45014	1.32619	0.787987	1.01029	0.56662	0.629694	0.886607	1.44517	1.08338	1.3965	0.953591	1.44447	0.271081	0.247986	0.278129	0.346627	0.473422
	P05480	Src	0.987176	1.04298	1.1892	1.01463	0.91572	0.873309	1.01483	1.03931	0.999752	0.893599	0.898637	1.07328	0.96343	1.04002	1.01836	0.99101	1.09955	1.09097	1.07173	1.01725
	P05532	Kit	0.89401	1.01311	0.987479	1.12697	1.00871	1.03207	1.21769	1.21816	1.18681	1.05741	1.05713	1.19713	0.804325	0.684078	0.55709	0.872126	0.991374	0.885757	0.939728	0.985217
	P05555	Itgam	0.950073	0.93569	0.745438	1.16568	1.18252	1.18444	0.837281	0.579999	1.10151	1.32569	1.15964	1.21561	1.09326	1.05507	1.11415	0.9246	1.08125	0.946475	0.828267	1.05118
	P05622	Pdgfrb	0.987596	0.989179	1.13545	0.962316	0.938579	0.836041	0.906212	0.92723	0.937576	1.13325	1.1306	1.06336	0.979373	1.07718	1.02747	1.02617	1.06201	1.06469	0.917803	1.08289
	P06151	Ldha	1.00314	1.02148	1.12988	0.964759	0.947055	0.950477	1.01988	0.940709	1.02278	0.987561	0.945983	0.930801	0.93925	1.13345	1.09076	0.905296	1.04332	1.01589	0.957041	1.07281
	P06330		1.72023	0.555858	2.04464	0.473901	0.924961	1.6475	0.944115	2.18477	0.393237	0.958634	0.715617	0.904632	0.430294	1.63991	0.43041	0.437175	0.736493	0.577502	1.08301	0.542851
	P06339	H2-T23	0.867795	0.977564	0.885699	0.888808	0.884429	0.887786	1.33478	1.38001	1.25793	1.28375	0.918004	0.998962	0.841304	0.808944	0.767962	1.17058	1.02513	0.912873	0.965083	0.99181
	P06537	Nr3c1	0.818526	0.804517	0.920948	0.84884	0.844859	0.779106	1.18158	1.23362	1.16533	1.00902	0.805959	0.950545	0.898593	0.85704	0.810375	0.891673	0.86594	1.04205	1.21246	0.724381
	P06684	C5	0.967439	0.790109	1.03901	0.977932	0.899647	0.844941	0.887772	0.975232	1.03103	0.903184	0.887437	0.828881	1.06386	1.42227	1.05129	0.863005	1.11192	1.17138	1.12062	1.20953
	P06728	Apoa4	0.901068	0.865242	0.894624	0.789072	0.796597	0.808613	1.02027	1.03755	0.714166	0.934057	1.13108	1.23854	1.34084	1.07503	1.10767	1.0071	1.10733	1.14863	1.23736	1.19776
	P06745	Gpi	0.924882	0.92642	1.04216	0.902393	0.846851	1.12037	1.0078	1.02071	1.04468	1.06199	0.999102	1.09246	0.929267	1.04442	0.908693	1.06378	1.19712	1.12444	1.12688	1.23456
	P06797	Ctsl	0.908984	0.970933	1.09953	0.875354	0.911047	0.819805	0.991816	1.13551	1.01772	0.981684	1.16328	1.00925	0.888732	1.01278	0.880697	1.15988	1.18583	0.977517	1.00374	0.899501
	P06800	Ptprc	0.997565	0.911773	0.839529	1.03297	1.08269	1.03595	0.912035	0.751809	0.97579	1.38835	1.25155	1.10828	0.95022	1.24991	0.956111	0.892041	0.921836	0.857308	0.765505	0.840506
	P06801	Me1	0.716149	0.861205	0.57668	0.584625	0.507891	1.00845	1.30266	0.917021	1.00412	1.45287	0.641636	0.65932	0.576531	0.698919	0.616624	1.49222	1.69879	1.50566	1.74775	1.15066
	P06802	Enpp1	0.963854	0.983352	1.27462	0.946134	0.970006	1.00423	0.849061	0.952868	0.873173	0.856918	1.22628	1.31177	1.04433	1.04318	0.921414	1.03449	1.0023	0.929509	0.891914	1.10424
	P06837	Gap43	0.878111	1.18692	0.540413	0.609452	0.906918	0.885025	2.24942	1.30307	1.47892	1.62685	1.11392	0.916301	0.726054	0.453192	0.855987	1.07163	0.482676	0.517099	0.911324	0.493873
	P06909	Cfh	0.820896	0.776458	0.987576	0.873752	0.745074	0.795078	0.850574	0.867902	1.03309	0.845954	1.10238	0.907682	1.13894	1.58118	1.02395	0.927345	0.980458	1.17313	1.34567	1.17228
	P07146	Prss2	0.152576	0.166548	0.235932	0.203056	0.2552	0.584855	0.397854	0.38828	0.485006	0.645061	2.41627	0.159804	0.874508	3.5022	3.84392	0.696126	0.30921	2.74481	1.84337	1.85858
	P07214	Sparc	1.1036	1.19769	1.22709	1.0718	1.12663	1.14209	1.09149	1.12185	1.04994	1.17885	0.875703	0.865483	0.905815	0.831101	0.895174	0.899865	0.950221	0.756601	1.07115	0.923439
	P07309	Ttr	0.836103	0.74416	1.13257	0.810064	0.771103	0.652127	0.819119	0.9831	0.851179	0.804018	1.25003	0.975112	1.15324	1.09186	1.1113	1.06666	1.181	1.03603	0.835185	1.14506
	P07310	Ckm	0.610231	0.652167	0.653897	0.725454	0.685287	1.76895	1.15077	1.5283	1.18982	1.3436	0.839329	1.0759	0.608717	0.379148	0.364164	1.36897	1.24993	0.810279	0.983887	1.41692
	P07356	Anxa2	1.07593	1.01809	1.17804	0.941139	0.958251	0.834213	0.899772	0.974313	0.896445	0.960168	0.970395	0.972105	0.96814	1.10987	1.17781	1.00521	1.06144	1.12269	1.13047	1.22006
	P07361	Orm2	0.466094	0.497291	1.11597	0.468584	0.490322	NA	NA	NA	NA	NA	0.484848	0.464193	4.41577	0.632418	0.537568	NA	NA	NA	NA	NA
	P07607	Tyms	0.900564	0.83617	0.763847	1.03453	1.06581	0.956595	0.672516	0.722032	0.853048	0.985236	0.904758	0.812729	1.40064	1.20351	1.72285	1.01959	1.04438	1.24955	0.985731	1.20411
	P07724	Alb	0.938586	0.849832	1.07767	0.90749	0.835585	0.72741	0.968245	1.03919	1.00766	0.892761	1.37446	1.05242	1.11813	1.24973	1.22805	0.955804	1.00074	0.846197	1.14452	1.2446
	P07742	Rrm1	0.936664	0.92867	0.880726	0.997719	0.953592	0.801428	0.705827	0.682485	0.763063	0.83217	1.11028	0.837109	1.31178	1.32181	1.64226	0.958593	1.04727	1.11356	0.946018	1.0819
	P07759	Serpina3k	0.919135	1.21309	1.17284	1.14792	0.664139	0.794217	1.43861	1.04684	1.41451	0.779676	0.810898	0.525465	0.922755	1.56574	1.00672	0.739189	0.5476	0.700075	1.09387	1.27345
	P07901	Hsp90aa1	1.03545	1.0969	1.01437	1.05696	0.968307	1.00552	0.900833	0.885451	0.912743	0.88366	0.976087	0.958493	0.989828	1.25646	1.16624	0.992316	1.03937	0.949576	1.05226	1.00727
	P08003	Pdia4	1.50658	1.37663	0.734604	1.48012	1.39955	1.58682	0.997905	0.696932	1.11902	1.36197	1.07033	0.901477	0.896747	0.812046	0.735853	0.704893	0.718379	0.658506	0.650462	0.684503
	P08030	Aprt	0.872859	0.870151	1.08188	0.811009	0.844621	0.787315	0.898381	0.910312	0.92642	1.04442	1.06684	1.06171	1.02963	1.13819	1.16947	1.03404	1.13297	1.18053	1.09327	1.0415
	P08032	Spta1	0.924517	0.949618	0.790204	0.854997	0.861856	0.910946	0.969587	0.687725	0.843842	0.909935	0.910387	0.849602	0.966648	1.79767	0.80913	0.808437	1.00082	1.01964	0.824303	1.81641
	P08074	Cbr2	1.37174	1.31443	1.3247	1.20722	1.18127	0.980235	0.808739	0.863125	0.81294	0.719639	0.991732	1.1496	0.896153	0.949117	1.01777	0.805755	0.873338	0.876371	0.834717	0.961048
	P08101	Fcgr2	0.776764	1.00309	0.458342	1.33936	1.3149	1.16405	1.25262	0.969943	1.4976	1.30755	0.664577	0.991058	1.0467	0.660494	0.866168	0.768802	0.769636	0.781229	1.08413	0.680199
	P08103	Hck	0.864016	0.84713	0.76994	1.03691	0.997195	0.956901	0.987837	0.767992	1.18344	1.26088	1.05672	1.11825	0.945449	0.943017	0.900928	0.833952	1.18104	0.969628	0.854302	0.921101
	P08113	Hsp90b1	1.3889	1.37413	0.703884	1.44696	1.35124	1.56879	0.976476	0.69576	1.16261	1.38829	0.999395	0.915486	0.894653	0.873283	0.785274	0.665144	0.66243	0.708629	0.681546	0.670478
	P08121	Col3a1	1.10354	0.95872	1.09261	1.07608	1.0795	1.06825	0.942372	1.08285	0.940428	0.9717	0.868992	0.942329	1.05446	0.881689	1.07319	0.773764	1.09433	1.08606	0.835093	1.16068
	P08122	Col4a2	0.787896	0.608218	0.906276	0.789995	1.16693	0.991454	1.17188	1.12951	0.877053	1.15533	1.06089	1.12829	1.089	0.823518	0.917421	1.17713	1.37606	1.36755	1.03524	1.06186
	P08207	S100a10	0.959742	1.08124	1.20562	0.839946	0.840004	0.750899	0.883525	1.04307	0.845884	0.852669	0.917935	1.00961	0.980579	0.833448	0.982094	0.991336	0.997488	1.01283	1.04735	1.03451
	P08226	Apoe	0.896071	0.924368	0.991654	0.943197	0.87912	0.832386	0.926157	0.848943	0.977453	1.03859	1.32154	1.25307	1.03453	1.13801	1.04996	0.95498	1.24337	0.995376	1.04793	1.03021
	P08228	Sod1	1.00966	0.983618	0.787084	0.723733	0.652231	0.792587	1.01611	0.777278	0.975752	0.874272	1.23053	1.2005	1.14209	1.10735	0.943676	1.02006	1.17843	1.14051	1.20721	1.20436
	P08249	Mdh2	0.924793	0.959012	1.07682	0.934817	0.910242	0.928592	1.06083	1.02563	1.05517	1.06565	0.982947	1.04222	0.915213	1.00769	0.916796	1.06873	1.14945	1.0933	1.03436	1.04234
	P08551	Nefl	1.22559	1.00928	1.33135	1.03946	1.06489	1.05322	0.878494	0.984437	0.82887	0.87294	1.19433	1.19074	1.00431	1.04645	0.868172	1.0129	0.892339	0.832607	0.935186	0.981478
	P08553	Nefm	1.12053	0.986321	1.11986	1.01941	1.06859	1.05728	0.936837	1.11254	0.958677	0.884131	1.0266	1.16394	0.941459	0.917923	0.804916	1.01412	0.950814	0.830175	0.946211	0.999675
	P08607	C4bpa	0.861203	0.959655	1.0364	0.992197	0.853141	NA	NA	NA	NA	NA	0.849113	0.896989	1.21077	1.15315	1.23877	NA	NA	NA	NA	NA
	P08752	Gnai2	0.849852	0.899187	1.00987	0.877774	0.875631	0.894444	0.977104	1.04423	1.0262	0.977599	1.08636	1.1115	0.924558	0.99545	0.947207	1.08632	1.14232	1.05332	1.00835	1.02785
	P08775	Polr2a	0.869507	0.82109	1.17301	0.873812	1.02484	0.899386	0.987625	0.944291	0.946735	1.06735	0.953355	0.976864	1.07206	1.04551	1.20469	1.04041	1.05466	1.22236	1.06291	1.05117
	P09055	Itgb1	1.12075	1.05571	1.29288	1.07439	1.03355	1.16893	0.8669	1.00686	0.926188	0.879801	1.13354	1.16934	0.989591	0.903907	0.847427	0.997789	1.04252	0.897502	0.869996	1.10303
	P09103	P4hb	1.17189	1.23457	0.804973	1.34073	1.17867	1.31488	1.03506	0.998987	1.12091	1.11034	0.946863	0.87859	0.907536	0.834189	0.842055	0.857862	0.985968	0.90401	0.894712	0.920786
	P09240	Cck	1.00207	0.776674	1.61018	1.62618	1.15379	NA	NA	NA	NA	NA	0.918685	1.70633	1.00828	1.06121	0.661576	NA	NA	NA	NA	NA
	P09242	Alpl	1.07607	0.930834	1.09401	1.03887	0.978375	0.861302	1.11018	1.07372	1.18527	1.26498	0.987624	0.885844	0.815005	0.809984	0.787903	0.890896	1.23181	1.59378	1.05816	0.924535
	P09405	Ncl	0.989062	0.977366	0.935411	1.01126	1.02166	0.945158	0.884921	0.858656	0.845172	0.941719	1.17695	0.952009	1.26339	1.1702	1.29489	1.04024	0.96985	1.10431	1.01301	0.877357
	P09411	Pgk1	1.12898	1.15924	1.10937	1.06721	1.01554	1.05128	0.900648	0.875379	0.953218	0.958543	1.07034	1.01059	1.06533	1.19086	1.14154	0.881017	0.939573	0.959853	0.955804	1.06464
	P09470	Ace	0.979056	0.968002	1.12259	0.925051	0.897746	0.872663	0.888568	1.01905	0.956446	0.876329	1.00988	1.05464	0.969044	0.940391	0.98878	1.20606	1.29212	1.22724	0.986464	1.22207
	P09528	Fth1	0.780808	0.913474	0.969659	0.737065	0.66893	0.855069	1.31925	1.28526	1.05199	1.02817	1.08922	1.22509	0.800689	0.782443	0.848593	1.07478	1.15674	1.06654	0.861139	1.19707
	P09541	Myl4	0.457817	0.462354	0.288855	0.387985	0.605383	1.27117	2.57458	1.31792	1.81464	3.06871	0.187075	0.409374	0.376941	0.349819	0.297424	1.03052	0.802633	0.793007	0.950409	0.55392
	P09581	Csf1r	1.08641	0.968297	1.18954	1.03915	1.03745	0.601764	0.647969	0.737521	0.776521	0.65299	1.24496	1.36065	1.02677	1.03415	0.921393	0.7359	1.2554	4.63184	0.706369	0.766552
	P09602	Hmgn2	0.840384	0.483742	2.47843	0.398614	0.786815	0.359879	2.00978	1.2266	0.390175	0.938725	0.900376	0.909632	0.440015	0.48268	2.65166	1.53476	0.942932	1.21768	0.874162	0.988534
	P09671	Sod2	1.00732	1.05196	1.25982	0.909735	0.899924	0.821475	1.08928	1.03006	1.08876	0.983364	1.08736	1.07258	0.764774	0.907912	0.753579	1.14838	1.16005	1.09576	1.00027	1.02409
	P09803	Cdh1	0.925001	1.0892	0.775156	1.02698	0.953578	0.85444	1.07882	1.08021	1.08252	1.01842	0.991073	1.0404	1.00987	1.06942	1.15426	0.895074	0.823483	1.04681	1.06954	0.96676
	P09813	Apoa2	NA	NA	NA	NA	NA	0.790403	1.048	0.810189	0.722305	1.76809	NA	NA	NA	NA	NA	1.06772	1.59408	0.98452	1.12929	1.45715
	P09925	Surf1	0.834853	0.803429	1.01181	0.794642	0.77911	0.819373	1.04423	1.05737	0.981836	0.842237	0.887127	1.01706	0.874812	0.947792	0.878019	1.23615	1.39506	1.26498	1.22466	1.24099
	P09926	Surf2	0.829499	0.871016	0.463671	0.933172	0.978714	1.02843	0.954376	0.902827	0.841045	0.853924	0.906445	1.07307	1.05619	0.762224	1.06619	1.02737	1.05351	1.06644	0.995691	0.850172
	P0C0A3	Chmp6	0.998144	0.989743	1.0455	0.900818	0.898883	0.871342	0.965089	0.866485	1.00669	0.993063	1.02028	1.00974	0.985478	1.08523	1.06218	1.03628	1.24428	1.18182	1.08558	1.11603
	P0C605	Prkg1	1.03292	0.958834	1.29605	1.00571	1.02244	1.14547	0.906454	1.12188	0.921697	0.872082	1.14813	1.09573	0.910959	0.954577	0.766948	1.08508	1.16707	1.02873	0.915816	1.14645
	P0C7N9	Psmg4	0.631181	0.820288	1.10319	0.857882	0.840379	1.06035	1.00567	0.999356	1.05514	1.1287	0.919019	0.862821	0.915196	0.918833	0.857125	0.963036	0.906459	1.03939	1.04964	1.09055
	P0C7T6	Atxn1l	NA	NA	NA	NA	NA	1.05008	1.08161	1.11859	1.2577	1.31289	NA	NA	NA	NA	NA	0.963136	0.868813	0.899919	1.22265	1.09095
	P0C872	Jmjd7	0.925565	1.00669	1.24635	0.928797	1.06567	0.985739	0.903884	0.982698	1.04836	0.99672	1.27803	1.12319	1.0428	1.10211	1.00172	1.0171	1.0327	1.1632	1.00296	1.01115
	P0CW02	Ly6c1	1.15564	1.17803	1.18828	1.18808	1.12395	NA	NA	NA	NA	NA	1.25057	1.11302	1.17839	0.782624	1.12402	NA	NA	NA	NA	NA
	P0DJE0	Pet100	1.04705	0.872628	1.01434	0.915495	0.673381	0.842713	1.24428	1.12781	1.27506	0.948379	0.916371	1.21884	0.841417	0.833247	0.793275	1.20867	1.20273	1.13881	1.23995	1.07012
	P0DN34		1.05205	1.06459	1.03142	0.91241	0.850586	0.909855	1.04063	1.05457	1.12716	0.98774	0.972379	1.03782	0.869376	0.892914	0.866955	1.10112	1.20463	1.07746	1.02643	0.874812
	P0DOV1		0.91141	1.06792	0.692755	1.25511	1.03055	NA	NA	NA	NA	NA	1.07962	1.06291	0.955871	0.859531	0.842921	NA	NA	NA	NA	NA
	P0DOV2		0.92537	1.05652	0.606584	1.00412	1.08365	0.827229	0.991544	0.986191	1.08722	1.06741	0.893832	1.08231	0.954146	0.962781	1.1587	0.992743	1.15071	1.01839	0.93125	1.09885
	P10107	Anxa1	1.10794	1.05609	1.15904	1.09025	1.11487	1.29928	0.744567	0.976192	0.837156	0.927818	1.00747	1.09876	1.09889	1.08142	1.26459	0.811882	0.800668	0.827668	0.882064	1.09509
	P10126	Eef1a1	1.05305	1.05421	0.864616	1.04538	1.05605	1.10094	0.940067	0.913554	1.01416	1.02752	0.949475	0.966738	1.08377	1.16402	1.24422	0.924235	0.944422	1.02065	1.0457	0.990729
	P10404		1.15361	1.08492	0.984954	1.54984	0.989692	NA	NA	NA	NA	NA	1.0017	1.34891	1.29624	1.29559	1.31685	NA	NA	NA	NA	NA
	P10417	Bcl2	1.13174	1.13055	1.16146	1.01872	1.01787	NA	NA	NA	NA	NA	1.15353	1.07004	0.998411	0.922226	1.02465	NA	NA	NA	NA	NA
	P10493	Nid1	0.905649	0.752149	1.06389	0.835571	0.984069	0.932352	0.912264	1.0484	0.845996	0.960787	1.03956	1.08063	0.998488	0.863256	0.94765	1.17938	1.1793	1.17232	1.01402	1.16546
	P10518	Alad	0.954959	0.985927	1.12067	0.923526	0.897158	0.778786	0.981497	0.983226	0.999378	1.12726	1.0065	0.947376	0.9291	1.01533	0.967429	1.12116	1.1754	1.12611	1.05673	1.01554
	P10605	Ctsb	0.881491	0.898062	0.96568	0.841776	0.91955	0.816253	0.976799	0.934301	0.992424	1.06666	1.04497	1.05431	0.969077	1.09032	1.04254	1.12498	1.2284	1.20553	1.08507	1.02997
	P10630	Eif4a2	0.985463	0.939986	1.22359	0.93482	0.887718	1.01184	0.957045	1.0259	0.979345	0.84178	1.02099	1.06014	0.82721	1.01899	0.819302	0.96249	1.15328	0.906508	1.03965	1.1146
	P10637	Mapt	1.2246	1.81421	0.826592	0.922062	0.875051	0.891643	1.74449	1.38029	0.778876	0.826967	1.07475	1.45451	1.33175	0.805398	0.902526	1.46813	0.844292	1.01784	1.32065	0.846092
	P10639	Txn	1.31127	1.32216	1.65363	1.1157	1.06284	0.911567	0.783923	0.807724	0.789101	0.743759	1.21774	1.20928	1.09004	1.27886	1.07003	0.787622	0.765979	0.854726	0.819104	0.924444
	P10649	Gstm1	1.04728	1.00382	1.31128	0.863375	0.919558	0.762203	0.868444	0.901294	0.889173	0.859051	1.21538	1.13263	1.06983	1.29393	1.23018	0.978373	1.09675	1.01711	0.894047	0.986989
	P10711	Tcea1	1.03896	1.07745	0.829581	1.01828	0.98057	1.09219	1.01817	0.97586	1.01972	1.14509	1.13756	1.012	1.06717	0.873613	1.00816	1.09895	1.01707	0.846415	0.978527	0.955335
	P10810	Cd14	1.14795	1.20579	1.14341	0.935746	0.908638	0.931273	0.818339	0.83833	0.947349	1.01423	1.14265	1.13171	0.977152	1.20956	1.38007	0.817085	0.986414	0.906405	0.88474	0.960984
	P10833	Rras	1.04127	1.10772	1.33556	1.0153	1.04997	1.23317	0.810409	1.03341	0.903126	0.870148	1.13029	1.33411	0.923629	0.841435	0.789254	0.983345	1.0611	0.850905	0.856866	1.15272
	P10852	Slc3a2	1.09388	1.10349	0.849202	1.18113	1.158	1.05871	0.891018	0.785072	1.01981	1.10705	1.10873	0.978535	1.09208	0.980887	1.05412	0.888896	0.871991	0.961517	0.874682	0.846128
	P10922	H1f0	0.589959	0.79141	1.12238	0.436148	0.46347	0.955318	1.45533	1.81838	0.42759	2.01136	0.759197	0.540045	0.790334	0.772438	0.884532	1.35243	1.02447	1.1953	1.02287	0.907285
	P11031	Sub1	1.14677	1.08325	1.0386	0.981669	1.02964	1.0511	0.871961	0.830258	0.90785	1.26791	1.19332	1.0657	1.0075	1.0756	1.11303	0.972695	0.926792	0.954817	0.8866	0.817285
	P11034	Mcpt1	0.431411	0.480251	0.599941	0.3984	0.571751	NA	NA	NA	NA	NA	0.643708	0.723505	0.65014	2.44995	1.74557	NA	NA	NA	NA	NA
	P11087	Col1a1	0.965177	0.620944	1.2832	0.721604	0.962866	0.814201	1.29263	1.29154	0.993361	0.625015	0.882566	1.30314	0.846942	0.493018	0.803312	0.716417	1.87175	1.80707	0.776677	1.63867
	P11103	Parp1	0.917652	0.741588	1.18522	0.920232	0.942251	0.813454	0.79551	0.728906	0.833975	1.6291	1.10184	0.910337	0.875579	1.14579	1.5117	0.966428	0.993991	1.05416	0.790121	1.22958
	P11152	Lpl	NA	NA	NA	NA	NA	0.905471	1.2023	0.916686	1.09392	1.45441	NA	NA	NA	NA	NA	1.4596	1.76257	1.389	1.18808	1.03289
	P11157	Rrm2	1.38187	1.30439	1.00876	1.42037	1.31907	1.35603	0.756032	0.595443	0.966994	1.09808	0.724011	0.861464	1.10502	1.29364	1.7007	0.71199	0.936423	0.75556	0.977161	1.21566
	P11214	Plat	0.77564	0.619437	0.807657	0.765813	1.16741	1.06232	1.23544	1.13684	1.10919	1.24479	0.861901	1.0232	0.789465	0.67818	0.807758	1.46659	1.26467	1.43602	1.00777	1.04789
	P11276	Fn1	0.95203	0.76557	1.37556	0.867609	1.09196	1.1196	0.922603	0.856115	0.746681	1.1612	1.07567	0.821042	0.877001	0.82907	0.898125	1.06442	1.28477	0.956377	0.767492	1.73289
	P11352	Gpx1	1.02031	1.04919	1.15802	0.878091	0.897946	0.786923	0.981902	1.10838	1.03621	0.824407	1.11407	1.18764	0.959941	1.0804	0.939539	1.03552	1.01754	1.14192	1.06142	1.0711
	P11404	Fabp3	0.779797	0.836813	1.06571	0.829167	0.793457	1.39855	1.03949	1.21518	1.0543	1.01754	0.961375	1.24204	0.775268	0.709711	0.654454	1.18227	1.19058	1.0601	0.98081	1.44472
	P11438	Lamp1	0.956861	0.961857	1.13504	0.88602	0.896563	0.888885	0.93078	0.894859	1.00123	0.914441	1.1208	1.06106	0.988416	1.10216	1.07337	1.06493	1.21997	1.10309	1.03224	1.05951
	P11440	Cdk1	0.817847	0.827895	0.644941	0.971521	1.03796	0.889333	0.669206	0.597974	0.767651	0.964429	1.05646	0.799854	1.36112	1.32253	1.697	0.989322	1.00178	1.15811	1.0568	1.17847
	P11499	Hsp90ab1	0.979572	1.00016	0.905158	1.01964	0.95142	0.930821	0.872881	0.872814	0.91811	0.827508	0.91958	0.908234	1.01306	1.28653	1.25475	1.06751	1.07729	1.04841	1.11175	1.03756
	P11531	Dmd	0.980992	0.888804	1.12978	0.990149	0.969268	1.21115	0.969339	1.07952	0.924645	0.954953	1.18771	1.01851	0.914144	0.89978	0.712205	1.28306	1.1122	0.950859	0.900952	1.14939
	P11627	L1cam	0.859411	0.847205	0.998324	0.871748	0.909342	0.834961	0.910718	0.924793	0.971288	1.04224	1.14815	1.12864	1.05036	0.968963	1.03081	1.25022	1.17445	1.21414	1.00113	1.09024
	P11679	Krt8	0.748714	0.564094	0.830028	0.949328	1.10114	0.967363	1.40089	0.941106	0.946078	1.23109	0.595885	0.903973	1.09534	0.871034	1.25939	1.2451	1.06004	1.47958	1.33882	1.01556
	P11680	Cfp	1.00574	1.01274	1.0343	1.02198	0.877205	NA	NA	NA	NA	NA	1.05745	1.09054	1.06934	0.803985	0.9752	NA	NA	NA	NA	NA
	P11688	Itga5	1.2169	1.26997	1.36706	1.16792	1.24309	1.17911	0.85901	0.962645	0.953407	1.03918	1.08765	1.03241	0.974974	0.851977	0.892258	0.790483	0.822128	0.800121	0.712911	1.0154
	P11725	Otc	0.78417	0.682318	1.07736	0.637002	0.631924	0.796401	1.10211	1.21197	1.1009	0.933607	0.807693	1.01169	0.738399	0.939963	0.790132	1.37132	1.38743	1.27082	1.15559	1.08412
	P11798	Camk2a	0.789722	0.654371	0.907511	0.776744	0.89998	0.820443	1.0532	1.09762	1.0705	1.15348	1.22428	1.18147	0.759638	0.870436	0.73216	1.41812	1.35413	1.59118	1.25029	1.27325
	P11835	Itgb2	0.962144	0.927274	0.812596	1.09527	1.12198	1.17664	0.848122	0.649495	1.08849	1.42188	1.15529	1.1373	1.03676	1.08266	1.11664	0.876199	0.95524	0.918351	0.82984	0.89569
	P11859	Agt	0.930965	0.958569	1.27655	0.832422	0.749761	0.749617	1.07066	1.03397	0.943754	0.949419	1.18735	0.920078	0.995942	1.25806	1.01545	0.906403	1.06192	1.07768	1.13639	1.09899
	P11881	Itpr1	0.998851	0.882917	1.05428	0.991677	0.954172	1.17857	0.964926	1.12383	0.996351	0.958564	1.04278	0.979252	0.907218	0.962184	0.732279	1.13553	1.15866	1.08406	1.03815	1.15667
	P11928	Oas1a	1.16646	1.30367	1.21041	1.27434	1.05829	0.848625	0.9058	1.62373	1.01703	0.872968	1.05891	0.861146	0.820236	1.21427	1.0214	0.619273	0.698896	0.588638	0.675185	0.781763
	P11930	Nudt19	0.762065	0.732508	0.89689	0.698912	0.716428	0.658165	0.678445	0.745611	0.682534	0.669723	1.08827	1.0646	1.12464	1.32471	1.40623	1.29157	1.46658	1.44778	1.28493	1.42318
	P11983	Tcp1	0.996098	0.957923	0.964517	1.00299	0.991574	0.990981	0.888049	0.884502	0.94148	0.891714	0.974349	0.917508	1.07119	1.20265	1.20985	0.907064	0.992026	1.13618	1.04978	1.07964
	P12023	App	0.995282	0.934048	0.954162	1.02206	0.943632	1.06144	1.05322	1.10518	1.17057	1.00436	0.962285	1.09189	0.977639	0.838206	0.834645	1.07293	1.01782	0.895926	1.15503	0.865607
	P12265	Gusb	1.02421	1.10081	1.0415	0.9675	1.00582	0.955968	0.917315	0.84105	0.944875	1.08236	1.11521	1.05498	0.956826	1.08754	0.98693	0.944822	0.978887	0.975195	0.891905	0.909199
	P12367	Prkar2a	0.970463	1.00256	1.09929	0.967987	0.963555	0.929467	1.05532	1.06303	1.07221	1.00726	1.04894	1.05957	0.975616	1.03462	0.997176	1.01855	0.97575	1.01613	1.05771	0.983663
	P12382	Pfkl	0.853941	0.874052	1.09145	0.827231	0.837424	0.87787	1.00845	1.08605	1.08812	0.981528	0.898985	1.00052	0.875109	0.985122	0.848363	1.05722	1.1299	1.16584	1.13869	1.12061
	P12710	Fabp1	0.227913	0.211951	0.135216	0.27397	0.280068	0.256633	0.269565	0.275455	0.285095	0.318408	0.110137	0.231677	0.259738	0.210314	0.273524	4.32192	4.80394	4.03939	2.337	1.99941
	P12787	Cox5a	0.797645	0.976455	1.06997	0.953897	0.874994	0.663935	1.06146	0.851872	0.895415	0.86862	0.995967	1.17527	1.06227	0.70883	0.675957	1.28089	1.5109	0.955219	1.12279	1.15714
	P12804	Fgl2	1.16701	1.00256	1.07161	1.01829	1.13801	1.08942	1.10225	0.905818	1.0092	1.12616	1.06719	0.981893	0.937564	0.882932	0.831472	0.904926	0.919302	1.07617	0.907798	1.09317
	P12815	Pdcd6	1.08122	1.04748	1.30599	0.985095	0.965464	0.951382	0.909409	0.924893	0.892887	0.976264	1.02756	1.12226	0.937348	1.0688	1.04461	0.997985	0.972686	1.05655	0.94539	0.97483
	P12849	Prkar1b	NA	NA	NA	NA	NA	0.894601	0.931341	0.882096	1.0573	1.24147	NA	NA	NA	NA	NA	0.881364	0.878106	1.00998	0.983572	1.03272
	P12960	Cntn1	0.849809	0.795291	1.09422	0.897519	0.89766	0.996858	0.949338	1.20024	0.978479	0.947351	1.10278	1.23024	0.891684	0.919846	0.843444	1.18137	1.18202	1.10742	1.01122	1.3442
	P12970	Rpl7a	1.01848	1.00033	0.907971	1.08843	1.05102	1.07696	0.878254	0.839512	0.94274	0.869543	0.983701	0.896557	1.04233	1.07192	1.15935	0.95745	0.841541	1.08004	0.962373	0.956634
	P13011	Scd2	1.1493	1.11394	0.815154	1.22586	1.00691	NA	NA	NA	NA	NA	0.941632	0.820496	2.01455	1.84353	2.51054	NA	NA	NA	NA	NA
	P13020	Gsn	1.29125	1.20845	1.22399	1.12914	1.339	NA	NA	NA	NA	NA	1.32869	1.05628	1.02461	0.887917	0.916187	NA	NA	NA	NA	NA
	P13405	Rb1	1.12307	1.23099	1.11329	0.975287	1.02161	1.09993	1.01917	0.970747	1.1557	1.24417	0.949809	0.890124	1.08043	1.23024	1.27105	0.864845	0.871787	0.926992	0.990761	0.944407
	P13439	Umps	1.00833	1.0073	1.12012	1.02921	0.971094	0.887607	0.862042	0.848418	0.885783	0.917615	1.0296	1.01013	1.08204	1.18343	1.23911	0.908288	0.928694	0.990419	0.969411	0.983139
	P13516	Scd1	1.18969	1.15279	0.655156	0.520276	0.528752	0.787324	1.13034	1.07034	0.832284	1.06639	0.66938	0.481804	0.851495	0.888437	1.22106	0.925669	1.17717	1.54897	1.39165	0.774844
	P13595	Ncam1	0.916054	0.925554	1.17377	0.885119	0.94404	0.845414	0.922662	1.05705	0.96526	0.863215	1.23508	1.23515	0.930636	0.961679	1.00354	1.13263	1.05864	0.996888	0.978993	1.0757
	P13597	Icam1	1.09751	1.02871	0.95547	0.989924	0.95454	0.926627	0.865555	0.810175	0.94728	1.1286	1.27095	1.09527	1.03218	1.12673	1.04053	1.54781	1.13846	0.828983	0.930602	1.00608
	P13634	Ca1	0.153201	0.142549	0.255643	0.131922	0.169891	0.40891	1.80403	1.75795	1.46443	1.05743	0.216085	0.316388	0.308249	0.374033	0.311691	1.72959	2.086	2.02563	2.0305	1.37457
	P13705	Msh3	0.973667	0.988997	0.989851	0.988112	0.995742	1.00227	0.927212	0.813909	1.02408	1.08827	1.02695	0.956792	1.22313	1.11612	1.06848	1.08219	0.793003	0.955054	1.04065	1.2987
	P13707	Gpd1	0.826624	0.909713	0.699472	0.655472	0.622277	0.735382	1.2944	1.23443	1.15355	1.15485	0.663266	0.686898	0.720078	0.799398	0.800656	1.18649	1.20838	1.36048	1.62069	1.0042
	P13808	Slc4a2	0.814485	0.996039	0.583599	1.00926	0.897651	0.804363	1.84588	1.35112	1.54412	1.25823	0.54766	0.879017	0.905755	0.622103	0.60304	0.96601	0.695951	0.895444	1.12567	0.706324
	P13864	Dnmt1	0.990857	0.937576	0.911821	0.981467	1.0084	0.930992	0.861201	0.76985	0.938805	1.04879	0.999041	0.853499	1.13844	1.23026	1.45267	0.926889	1.01833	1.17661	0.954257	1.3843
	P14069	S100a6	0.900391	0.988085	0.889454	1.14158	0.93061	1.23608	1.29767	0.702842	1.12218	2.38098	0.840438	0.844374	0.77422	0.888407	0.933605	0.342507	0.571458	1.06935	0.775804	0.817052
	P14094	Atp1b1	1.19321	1.26047	1.50079	0.951614	0.941395	0.845154	0.974281	0.960273	0.961135	0.836409	1.0829	1.04225	1.03394	1.13547	1.10815	0.887009	0.94606	0.973088	0.913853	1.03655
	P14106	C1qb	0.933753	0.835219	0.798106	1.03306	1.33524	0.848287	0.672637	0.627108	1.2058	1.13231	1.09163	2.03772	0.843559	1.33238	1.15198	0.639897	1.19858	0.835729	0.83742	1.05313
	P14115	Rpl27a	0.990728	1.09584	0.949095	1.19909	1.01571	1.05204	0.915162	0.848662	0.889633	1.00136	1.03442	0.895188	1.16395	1.15919	1.20926	1.07623	0.91684	1.13064	0.960228	0.930903
	P14131	Rps16	1.06053	1.0264	0.943744	1.16541	1.08756	1.13096	0.93001	0.879785	0.97965	0.962996	0.957335	0.877646	1.07179	1.08643	1.19911	0.944561	0.960166	1.06174	1.02641	1.05652
	P14142	Slc2a4	1.26435	0.966312	0.680616	0.930919	0.893269	0.911336	1.08541	1.10945	1.19271	1.07084	0.775951	0.923264	0.773602	0.775797	0.885865	1.22903	1.25461	0.994214	1.0235	1.05633
	P14148	Rpl7	1.01552	1.04868	0.920478	1.13252	1.09162	1.10368	0.909298	0.85658	0.992768	0.956486	1.02518	0.881601	1.10803	1.08291	1.11587	0.936184	0.953529	1.09628	0.967718	1.01579
	P14152	Mdh1	0.971225	0.995316	1.14081	0.93018	0.891562	0.992848	1.04458	1.04694	1.01698	0.956629	1.0605	1.03701	0.891825	0.971297	0.869255	1.02988	1.10869	0.955089	0.970189	1.0686
	P14206	Rpsa	0.961693	0.999462	0.89242	1.09201	1.08946	1.08567	0.939115	0.899426	1.04138	1.13116	1.01334	0.943462	1.09203	1.08584	1.17915	0.783708	0.921964	0.941287	0.987371	0.983068
	P14211	Calr	1.24464	1.26513	0.800582	1.37139	1.23504	1.38477	1.09775	0.927899	1.17612	1.19227	0.938499	0.903169	0.902554	0.890716	0.838131	0.773772	0.834416	0.783425	0.812828	0.799492
	P14231	Atp1b2	0.859858	0.839235	1.09219	0.923812	0.890015	0.833878	1.028	1.11749	1.03112	0.903031	1.17607	1.1288	0.966898	0.972706	0.810935	1.14817	1.16471	1.07075	0.947276	1.10837
	P14404	Mecom	1.08494	0.919546	1.05808	1.05606	0.961562	NA	NA	NA	NA	NA	1.01073	1.015	0.973679	1.02127	1.02566	NA	NA	NA	NA	NA
	P14432	H2-T3	0.176897	0.147897	0.382338	0.278122	0.308626	0.748274	1.78101	1.57269	1.64408	1.3958	0.25053	0.628243	0.266811	0.292993	0.13734	1.51056	1.40967	1.43663	1.48341	1.20404
	P14483	H2-Ab1	1.01998	0.736398	0.900748	0.962509	0.982868	0.877702	0.814267	0.736528	1.02372	1.3637	1.252	1.2282	0.832148	1.21827	0.911949	0.775439	1.06169	0.787167	0.681472	0.717443
	P14576	Srp54	1.04604	1.10245	0.833942	1.19214	1.15939	1.11033	0.931554	0.934428	1.01859	1.01925	1.0177	0.962501	1.07061	1.01765	1.0059	0.906125	0.830355	0.91518	0.923746	0.924377
	P14602	Hspb1	1.43925	1.53579	0.516989	1.5658	1.57792	2.08105	1.01923	1.46827	1.02426	0.858813	0.769581	0.926034	0.907397	0.431436	0.475993	0.577264	0.314888	0.337413	0.696527	0.731337
	P14685	Psmd3	1.00439	0.980228	0.966308	1.00753	0.977821	0.971661	0.919848	0.936516	0.954526	0.924703	0.992017	0.957127	1.0744	1.1285	1.20123	0.958864	0.953015	1.04234	0.995855	0.997039
	P14733	Lmnb1	1.03042	0.934451	0.867448	0.976893	1.03713	0.985251	1.0449	1.04296	1.08794	1.13607	1.15514	0.929895	1.09588	0.941423	0.960071	1.08647	0.935411	0.758317	1.08824	0.929272
	P14824	Anxa6	1.10112	1.02661	1.16611	1.06492	1.0735	1.13704	0.878699	1.00294	0.938163	1.25137	1.03019	1.09047	0.807046	0.855631	0.831056	0.882512	0.986664	0.877008	0.814827	1.06506
	P14847	Crp	0.866207	0.791686	1.07003	0.807752	0.591419	NA	NA	NA	NA	NA	0.87092	0.97186	1.01384	1.5437	1.11045	NA	NA	NA	NA	NA
	P14869	Rplp0	1.08172	1.03156	0.914788	1.13993	1.08219	1.07311	0.904061	0.839355	0.99212	1.03186	1.007	0.867023	1.09912	1.13561	1.2143	0.910229	0.962541	1.08774	0.957945	1.04677
	P14873	Map1b	1.02999	1.00211	0.772688	1.0821	1.08983	0.889075	1.1009	1.55902	1.01913	0.81579	1.03013	1.0921	0.972696	0.919316	0.930544	0.864982	0.925939	0.926462	1.0098	0.853743
	P14901	Hmox1	0.649979	0.59926	0.684195	0.708325	0.716548	0.554445	0.652078	0.725983	0.764324	0.782432	1.23619	1.29572	2.146	1.50371	1.40216	1.85465	1.65695	1.07623	1.89564	1.62199
	P15066	Jund	0.98104	1.21512	0.669166	1.18377	1.49084	1.10027	1.0357	0.975242	1.24435	0.934097	0.704895	0.813257	0.872002	0.785188	0.927211	0.945781	0.702983	0.736072	1.10719	0.779176
	P15105	Glul	1.06577	1.24317	1.22923	1.05504	1.02486	0.846857	0.825247	0.820575	0.708794	0.728876	1.05656	0.944555	1.03833	1.09527	1.22568	0.801206	1.01951	0.880304	1.04236	0.908795
	P15119	Mcpt2	0.485238	0.530191	0.791707	0.625243	0.562245	1.01611	0.435161	0.38455	0.380752	1.90806	0.790298	1.04589	0.702355	3.06151	2.24313	0.844299	1.48221	0.700634	1.52233	1.15971
	P15208	Insr	0.973396	0.978618	1.23422	0.953128	1.10546	0.867775	1.04093	1.05362	1.02755	1.01611	1.25783	1.00288	0.904079	0.983127	0.882824	1.46799	1.04413	0.933296	0.973851	0.937497
	P15261	Ifngr1	0.970209	0.94095	1.1658	0.911131	0.872754	NA	NA	NA	NA	NA	1.00248	0.936156	0.975733	1.07396	1.21755	NA	NA	NA	NA	NA
	P15306	Thbd	1.03038	1.01189	0.89321	1.02957	1.06527	0.96518	1.16055	1.15337	1.34355	1.2123	0.881513	0.902869	0.960241	1.04225	1.21073	0.909732	0.906665	0.712539	1.17376	0.883139
	P15307	Rel	1.14363	0.94277	0.947554	1.07412	1.13818	0.963495	0.838526	0.855459	0.926119	0.988876	1.15337	1.10367	1.10795	1.28174	1.23921	0.874984	1.01944	1.0063	0.942238	1.02977
	P15327	Bpgm	0.989356	1.03569	1.01284	0.910548	0.91732	0.87856	0.985605	0.886603	0.978618	0.972209	0.883097	0.924124	0.784104	1.44017	0.81031	0.931425	0.986697	1.21621	0.953858	1.68406
	P15331	Prph	1.09486	0.8187	1.09394	0.974224	1.01779	0.965705	1.10031	1.19779	1.05361	0.957394	1.12936	1.05853	0.931215	0.810551	0.790092	1.09826	0.932913	0.941358	0.974829	0.95642
	P15379	Cd44	0.960547	1.08344	0.848723	1.14873	1.11449	1.0606	1.4095	1.25189	1.50483	1.43733	0.900943	0.919275	0.85627	0.652773	0.646431	0.811181	0.68119	0.810534	0.96988	0.769984
	P15508	Sptb	0.803827	0.796962	0.873719	0.670084	0.780364	0.86067	1.05309	0.968529	0.970495	0.998273	0.914108	0.886442	0.839235	1.45468	0.810193	1.14199	1.27708	1.29638	1.06111	2.12944
	P15532	Nme1	0.867064	0.995943	0.872549	0.949539	0.912411	0.863937	0.769031	0.724109	0.749514	0.862044	0.997815	0.880069	0.991367	1.00489	1.09953	0.834411	1.01807	0.962227	0.769962	0.853177
	P15533	Trim30a	1.24742	1.25209	1.18953	1.26062	1.14085	1.06499	0.966204	1.04569	1.16678	1.30866	0.929708	0.97994	0.774615	1.28778	0.824756	1.00068	1.25029	1.09171	1.07403	1.01389
	P15535	B4galt1	0.911865	0.926461	0.895922	0.907488	0.948545	0.957555	1.2072	1.22833	1.43893	1.32445	0.643775	0.710075	0.731673	0.644044	0.618823	1.01872	1.11497	0.921346	0.928832	0.890265
	P15626	Gstm2	1.13252	1.13606	1.45507	0.983734	0.994256	0.834712	0.908556	0.946589	0.899848	0.85151	1.2142	1.10731	1.05335	1.2182	1.21897	0.903885	1.07788	0.957969	0.898388	0.900258
	P15655	Fgf2	NA	NA	NA	NA	NA	0.638656	0.780506	0.821684	0.786621	0.909154	NA	NA	NA	NA	NA	1.00121	1.31001	1.19827	0.955571	1.36673
	P15702	Spn	1.33859	1.3259	0.805546	1.2982	1.38249	1.45034	1.37655	0.996405	1.42162	1.9897	0.956468	1.05179	1.1495	0.739577	0.653083	0.727013	0.447914	0.475561	0.702269	0.413029
	P15864	Hist1h1c	0.568035	0.682345	1.08634	0.289509	0.439627	0.899337	1.5042	1.48199	0.534432	2.06716	0.732516	0.652671	0.67945	0.829744	1.53811	1.37747	0.961301	1.29811	1.14432	0.938535
	P15920	Atp6v0a2	0.954316	0.959486	0.987006	0.938642	0.884713	0.969824	1.16571	1.18874	1.13946	1.00239	0.891905	0.909322	0.894183	0.930876	0.882657	0.982978	1.08174	1.19891	1.01322	1.03302
	P15947	Klk1	0.977447	1.51816	1.11363	1.01239	0.729796	0.676327	1.24284	1.18007	1.25035	1.01028	1.2526	1.03707	0.968346	1.02185	0.806811	0.87166	0.848064	0.729763	0.964226	0.634178
	P15975	Usp53	1.01834	0.820072	1.48764	1.03231	1.073	NA	NA	NA	NA	NA	1.03	0.937736	1.00576	0.878489	0.856591	NA	NA	NA	NA	NA
	P16014	Chgb	1.15791	1.49352	0.975024	1.36911	0.99727	0.602741	1.33153	1.88232	1.71177	0.56326	0.802559	1.18298	1.11937	1.02746	1.02511	0.631825	0.383404	0.341619	0.699933	0.3833
	P16015	Ca3	0.739298	0.959041	0.520395	0.372207	0.343077	0.738456	1.31235	0.993275	0.877315	1.11608	0.889127	0.535687	0.54187	0.763766	1.13105	1.44611	2.51357	1.54523	1.88377	1.10022
	P16045	Lgals1	1.15547	1.13907	1.12186	1.21738	1.15004	1.34326	0.899181	1.06817	0.954128	0.980962	1.08193	1.06909	0.94302	0.837078	0.763976	0.933752	0.919461	0.792206	0.858876	0.971036
	P16054	Prkce	0.937503	0.950833	1.05457	1.02452	0.967257	0.886573	0.916973	1.06583	1.05179	1.08081	1.07632	1.12301	1.04649	0.963413	0.895245	1.151	0.977029	0.97511	1.04896	0.972111
	P16056	Met	0.986488	0.958871	1.10503	1.06962	1.02999	0.944332	0.96281	0.924176	0.963527	0.989345	1.02412	1.14688	1.04291	1.11364	1.04369	0.795794	0.675262	0.954905	1.18841	1.01446
	P16110	Lgals3	0.972624	0.968048	0.982552	0.83573	0.957748	0.794281	0.941971	0.944332	0.90407	0.863804	0.985157	1.04598	1.19409	1.04175	1.15055	1.17006	1.23195	1.28859	1.18461	1.15354
	P16125	Ldhb	0.860181	0.85135	1.10612	0.896013	0.910555	1.33302	0.966913	1.16039	1.00253	0.999101	1.0897	1.27668	0.785833	0.78374	0.655342	1.12203	1.19814	1.06526	0.942155	1.34534
	P16254	Srp14	1.13548	1.12703	0.687888	1.1294	0.99436	1.26659	1.05899	0.964466	1.00231	1.19125	1.08134	0.922456	1.0593	0.845845	0.924125	1.0148	1.08691	0.871131	0.972788	0.899795
	P16294	F9	0.624897	0.647906	0.628036	0.712554	0.728375	0.643219	0.78805	0.731603	0.749253	0.652894	1.12016	1.12219	1.36185	1.45276	1.21814	1.31595	1.29703	1.61595	1.57078	1.28811
	P16330	Cnp	1.1153	1.08466	1.1788	1.0522	1.05554	0.943688	0.982982	0.961307	1.00539	1.14184	1.13726	1.00447	0.906225	1.04673	0.998607	0.942531	0.9562	0.936402	0.908417	0.874085
	P16332	Mut	1.03946	1.10252	1.0802	1.00857	0.971744	0.911477	1.08492	1.08527	1.09065	0.972431	1.0099	1.03391	0.928761	0.945942	0.931605	0.945993	0.920057	0.89502	0.968518	0.880161
	P16406	Enpep	0.778982	0.717964	1.04226	0.756555	0.867066	1.04796	0.870445	1.11183	0.981802	1.10272	0.998079	1.11283	0.756633	0.805247	0.750975	1.32188	1.32073	1.14481	1.03769	1.42957
	P16460	Ass1	0.954206	0.966998	0.97746	0.915291	0.959623	0.914043	0.950803	1.11089	0.964216	0.926742	1.07476	1.13832	0.897819	0.907189	0.969467	1.11931	0.927299	1.07478	1.02014	1.13457
	P16546	Sptan1	0.924796	0.855075	1.10446	0.919287	0.948089	0.915953	1.02203	1.04458	1.0032	0.957928	1.0119	0.912527	0.984054	0.933094	0.997955	1.17262	1.18622	1.07304	1.03205	1.10317
	P16627	Hspa1l	NA	NA	NA	NA	NA	0.739647	0.740385	0.78479	0.859752	0.995501	NA	NA	NA	NA	NA	0.837027	0.714536	0.81287	0.978166	4.54401
	P16675	Ctsa	0.953061	0.926556	1.17251	0.881299	0.90188	0.602284	0.809463	0.860954	0.848996	0.696244	1.30708	1.3886	1.03183	1.2505	0.984945	1.07129	1.15958	1.03	1.04269	1.01087
	P16858	Gapdh	1.12045	1.21527	0.849515	1.19478	1.08221	1.20651	1.07698	1.13113	1.10663	1.01283	0.912097	1.044	1.12022	1.04083	1.00363	0.710177	0.489882	0.706263	1.00201	0.898385
	P16879	Fes	0.956202	1.13933	0.904647	1.03189	1.06261	1.06551	0.922588	0.966827	1.10034	1.28436	1.16472	1.21565	1.03583	1.48675	1.12416	0.922857	0.962906	0.926138	0.945104	0.864476
	P17047	Lamp2	1.01119	1.02964	0.902152	0.936103	0.885765	0.949667	0.915642	0.886805	0.981739	1.08595	1.08477	1.12865	0.964727	1.00525	0.957456	1.0479	1.25695	1.15844	1.01903	1.15538
	P17095	Hmga1	0.852253	0.699435	1.0388	0.546706	0.974338	0.921446	1.50806	1.33915	0.600933	0.991706	0.674192	1.01122	1.01438	0.717263	1.53038	1.31664	0.650094	1.34402	1.20447	0.957351
	P17156	Hspa2	1.16431	1.07331	1.24964	1.17095	1.23879	1.05329	0.772589	0.975574	0.817361	0.833358	1.29886	1.09115	1.05864	0.956652	0.826289	0.908246	0.926295	0.798891	0.735768	0.949019
	P17182	Eno1	1.02095	1.02309	1.22174	1.02099	1.01131	1.12018	0.916245	0.998473	0.97672	0.990711	1.02758	1.07472	0.997448	1.02734	0.919845	0.96148	1.01325	1.0047	0.938065	1.12809
	P17183	Eno2	0.892863	0.891069	0.765446	0.839393	0.853741	0.862297	1.09598	1.14294	1.07249	0.930093	1.1759	1.18858	0.84875	0.824081	0.675691	1.19767	1.08344	1.26841	1.11694	1.22118
	P17225	Ptbp1	0.916071	1.07101	0.984293	1.04235	1.04605	1.10147	1.2667	1.23981	1.36594	0.985422	1.00687	1.05253	1.00165	1.00676	1.06303	0.674507	0.603269	0.726462	1.03492	0.647542
	P17426	Ap2a1	0.981103	0.905082	1.08103	1.00513	1.04223	0.945829	0.936138	0.996346	1.02813	1.14157	1.02164	0.986216	1.00287	1.00638	1.04016	1.05245	1.15236	1.09158	0.965521	1.15171
	P17427	Ap2a2	0.914283	0.863101	1.0243	0.929208	0.883037	0.949464	1.00633	1.0356	1.0583	1.0163	0.960856	1.00708	0.869131	0.939089	0.897378	1.16022	1.2726	1.17826	1.13229	1.13147
	P17439	Gba	0.903203	0.840616	0.94716	0.896646	0.979725	0.868808	0.897237	0.901953	0.968211	1.01326	1.14066	1.24918	1.00816	1.08109	1.41734	1.06825	1.09623	1.13273	1.05539	1.14764
	P17532	Tph1	NA	NA	NA	NA	NA	0.81413	1.23285	1.30008	1.20904	1.06969	NA	NA	NA	NA	NA	0.883183	1.16207	0.920559	0.958668	0.859854
	P17563	Selenbp1	0.851744	0.953622	1.66709	0.568195	0.593023	0.468501	1.10855	1.29574	0.91071	0.637118	1.17779	1.27975	0.866486	1.06713	0.746744	1.20861	1.34491	1.01574	1.0325	1.02896
	P17665	Cox7c	0.992597	0.996068	1.28117	0.792662	0.837871	0.770176	1.07994	1.06467	1.05692	0.905824	1.04606	1.05516	0.86415	0.938026	0.889917	1.12823	1.33765	1.2048	1.12026	1.15673
	P17710	Hk1	1.02583	0.986102	1.25711	0.958473	0.942869	0.951823	0.97339	1.03411	1.01438	0.947712	1.05405	1.04537	0.969327	1.06825	0.991966	0.958462	1.06241	1.1609	0.917566	1.02796
	P17717	Ugt2b17	NA	NA	NA	NA	NA	0.587312	1.68202	1.47391	1.60777	1.31067	NA	NA	NA	NA	NA	2.19489	2.17232	1.97263	1.78246	1.4147
	P17742	Ppia	1.03382	1.12374	0.776098	1.08491	1.03459	1.20638	1.05745	0.995933	1.02498	1.20731	1.1653	0.9425	1.05483	0.857837	0.873848	1.13243	1.03155	0.855402	1.01981	0.913072
	P17751	Tpi1	1.00037	1.0358	1.16861	0.951232	0.923526	0.953786	1.05806	1.05334	1.07821	0.981238	1.04124	1.00892	0.951494	0.98237	0.937717	1.06067	1.06359	1.04969	0.998864	1.07416
	P17809	Slc2a1	0.737923	0.735934	0.821405	0.830986	0.809086	0.827987	0.878398	0.830462	0.932031	0.79646	0.952185	0.863314	1.15527	1.37367	1.29046	0.980609	1.0864	1.21749	1.3178	1.29742
	P17892	Pnliprp2	0.848143	2.14031	0.265058	1.95217	1.31414	1.93953	0.761336	0.205622	0.946445	2.33006	1.60971	1.10481	0.854249	0.279544	0.313778	0.283394	0.270719	0.329369	0.29311	0.275795
	P17918	Pcna	0.967757	0.975958	0.860571	1.00758	1.05056	0.959638	0.818247	0.749584	0.844922	0.974627	0.962153	0.79038	1.23085	1.34153	1.59789	0.863335	0.926958	1.0342	1.01208	1.06163
	P18052	Ptpra	0.997294	1.03395	1.09558	1.00565	0.969865	0.935723	1.06345	1.04884	1.15061	1.08486	1.06562	1.09843	0.935877	0.982919	0.866311	0.974005	1.0303	1.03946	1.07802	1.00603
	P18111	Cdx1	0.863139	1.13893	0.789289	1.02099	1.08226	0.961287	1.04251	1.0021	1.06141	1.09872	0.79759	0.988628	1.12896	0.998517	1.40821	1.04822	0.94807	1.01158	1.03095	0.962379
	P18155	Mthfd2	NA	NA	NA	NA	NA	1.63188	1.0416	0.810248	1.01748	1.2744	NA	NA	NA	NA	NA	0.837819	0.724533	0.953736	0.832383	0.93972
	P18181	Cd48	1.05396	0.918515	0.810829	1.0282	1.05895	1.16516	0.940242	0.690378	0.993582	1.54442	1.15102	1.03179	0.836377	0.992254	0.840858	0.740993	0.860681	0.797304	0.750598	0.68746
	P18242	Ctsd	0.845727	0.820017	1.03031	0.796069	0.921218	0.728822	0.853892	0.864359	0.883593	0.901161	1.2092	1.20462	0.976017	1.12311	0.982139	1.14132	1.18816	1.10826	1.10805	1.05498
	P18293	Npr1	NA	NA	NA	NA	NA	1.93504	0.696122	0.923254	0.407901	0.742335	NA	NA	NA	NA	NA	0.949338	0.830925	0.637119	0.603053	0.874872
	P18531	Ighv3-6	1.08202	0.699437	0.88456	1.09251	1.83446	0.565203	0.64281	0.393803	0.747122	2.21824	0.786405	0.420303	2.12948	0.746791	0.300043	0.361464	0.438953	3.07557	0.521482	0.479548
	P18572	Bsg	1.12998	1.09495	1.29513	0.964646	0.958948	0.85014	0.869513	0.989755	0.902184	0.802769	1.19747	1.18236	1.01068	1.04577	1.04863	1.01112	1.28841	0.932327	1.06574	1.0732
	P18608	Hmgn1	NA	NA	NA	NA	NA	0.475905	2.71912	1.7683	0.0986355	0.573865	NA	NA	NA	NA	NA	1.57661	0.561939	1.4958	1.21845	0.936923
	P18653	Rps6ka1	0.94971	0.973981	1.08222	0.978709	0.954314	0.844843	0.933803	0.990986	1.03481	0.952982	0.926985	0.977596	1.01139	1.05145	1.0874	0.991496	1.10434	1.07511	1.03909	1.00325
	P18654	Rps6ka3	0.987885	0.961374	1.15104	0.942295	0.948092	0.946197	0.902468	0.976963	0.907746	0.912203	1.03079	1.03907	1.03264	1.10824	1.1264	1.00362	0.977194	0.966821	0.975893	1.05735
	P18760	Cfl1	1.13306	1.10205	0.568259	1.10532	1.07051	1.27	1.15884	1.16878	1.21083	1.30651	0.94835	1.02389	1.01979	0.956249	1.01149	0.827033	0.560399	0.812667	1.01764	0.850304
	P18826	Phka1	1.06223	0.958434	1.39358	1.05383	1.0228	0.945867	0.87076	0.991231	1.07111	1.20361	0.996189	0.911506	1.03764	1.06853	1.08877	0.983834	1.11944	1.12301	0.918331	0.939908
	P18828	Sdc1	1.05806	1.01256	1.09525	1.04819	1.03618	1.15555	1.11995	0.889984	1.0793	1.30061	0.945294	1.04159	1.01593	0.992968	0.937861	0.726852	0.662407	0.919538	0.842709	0.802855
	P18872	Gnao1	0.919971	0.868031	0.984852	0.876947	0.903941	0.956317	0.97452	1.13492	0.952636	0.867282	1.1172	1.24025	0.886518	0.854086	0.845775	1.24724	1.12639	1.13111	0.969596	1.1551
	P19096	Fasn	1.06903	1.23341	0.80892	0.841114	0.799118	0.926181	1.13557	0.891014	0.798863	1.01406	0.797356	0.674897	1.00177	1.13215	1.22809	0.986699	1.14131	1.26182	1.3243	1.03688
	P19137	Lama1	0.807085	0.672535	0.706175	0.856238	1.10708	1.04992	0.818073	0.854594	0.966808	1.00186	1.11757	1.05375	1.3122	1.42953	1.668	0.778549	1.0175	1.13231	1.17404	1.12616
	P19157	Gstp1	0.910483	0.814897	1.01588	0.807685	0.967359	0.775417	0.909824	0.96866	0.94889	0.943954	1.04345	1.04957	0.94541	0.97278	0.973593	1.02931	1.15212	1.07562	0.976692	1.05573
	P19182	Ifrd1	0.839741	0.754219	1.10278	1.07355	0.94741	0.956476	0.903458	0.752608	0.871484	0.987958	1.29972	1.02832	1.43178	1.4291	1.52874	1.09809	1.20438	0.986559	0.942386	1.05849
	P19221	F2	0.990798	0.915255	1.09446	0.917264	0.913663	0.884299	1.06755	1.17709	1.08395	0.932884	1.14683	0.941284	1.14698	1.26661	1.09043	1.0421	0.976702	0.867669	1.10986	0.993711
	P19253	Rpl13a	1.07088	1.02422	0.958997	1.13909	1.04038	1.022	0.846583	0.873209	0.898571	0.897019	0.982903	0.903881	1.08528	1.13498	1.17996	0.937846	0.961372	1.11394	0.956691	1.02745
	P19324	Serpinh1	0.811716	0.967057	0.896806	0.802574	1.09583	1.04918	1.28474	1.08042	0.962277	1.27789	0.746677	0.95014	0.833496	0.857094	1.08603	0.813566	0.767601	0.935439	1.04109	0.988731
	P19426	Nelfe	0.848425	1.21749	0.65204	1.14222	0.998853	1.20945	1.46552	1.30893	0.888991	0.825902	0.950088	0.954117	1.29546	0.666791	0.876994	0.83635	0.581967	0.75508	1.01942	0.476716
	P19467	Muc13	1.19677	1.47685	0.736212	1.10537	1.07538	0.922318	1.3245	1.05102	1.37848	1.20808	0.864562	0.884029	1.02353	0.896931	0.87877	0.909626	0.661248	0.750206	0.846057	0.771421
	P19536	Cox5b	0.790894	1.06543	1.06679	0.882874	0.793973	0.987458	1.25064	1.03607	1.23387	1.44988	0.998918	0.931362	0.748249	0.816279	0.746018	1.09026	1.01344	0.880497	1.06601	1.02805
	P19639	Gstm3	0.975746	0.953943	1.26331	0.810813	0.860496	0.737689	1.01889	1.05741	0.973287	0.852409	0.954152	1.09951	0.943347	1.24061	1.07719	1.10772	1.31279	1.04519	1.07192	0.977897
	P19783	Cox4i1	0.970211	0.97474	0.913008	0.890903	0.846611	0.905052	1.06825	1.0636	1.16408	1.03394	1.00223	1.0422	0.839274	0.951947	0.83667	1.11014	1.24966	1.14198	1.14499	1.06246
	P19973	Lsp1	1.30352	1.43457	0.757501	1.25637	1.41614	0.885382	1.19412	1.06752	0.830751	0.739221	0.939635	1.07738	1.20928	1.17536	1.06254	0.625363	0.472529	0.571259	0.883773	0.509794
	P20029	Hspa5	1.32491	1.30125	0.777954	1.45638	1.29699	1.47945	0.98448	0.841594	1.11955	1.178	0.972075	0.888186	0.906975	0.854498	0.849373	0.740431	0.811659	0.818204	0.760767	0.769525
	P20060	Hexb	1.6338	1.64597	2.24382	1.1488	1.17102	0.569631	0.431201	0.452237	0.444085	0.451493	1.69804	1.3363	1.0796	1.35489	1.25734	0.421783	0.553641	0.493718	0.46177	0.569739
	P20108	Prdx3	0.815271	0.838411	0.930751	0.799207	0.79878	0.854693	0.938445	0.92001	0.976137	0.936672	0.875507	0.953322	0.796155	0.919589	0.855865	0.987874	1.14686	1.13146	1.00642	0.986045
	P20152	Vim	1.10004	1.00716	0.943274	1.02106	1.19443	1.22373	1.28229	1.17172	1.17847	1.33314	0.806337	0.778126	0.800237	0.690207	0.67573	1.05901	0.902159	0.93889	1.08597	0.925814
	P20293	T	1.14962	1.15319	0.947361	1.42109	1.13841	NA	NA	NA	NA	NA	1.09804	1.05565	1.24422	0.970749	0.609255	NA	NA	NA	NA	NA
	P20352	F3	1.03343	1.16109	1.29723	1.02294	1.05252	0.907816	0.808101	0.798648	0.783407	0.876251	1.18352	1.22051	1.00895	1.1127	0.936934	0.833069	0.825991	0.892618	0.820705	0.899841
	P20444	Prkca	0.966763	0.962803	1.03979	0.963425	0.879889	0.975624	1.11628	1.11612	1.08513	1.03462	0.93559	1.04745	0.801754	0.888243	0.763249	1.12716	1.06573	1.04362	0.990155	1.02497
	P20491	Fcer1g	0.985842	0.996637	0.590054	1.31878	1.17756	0.845963	1.29527	1.05536	1.35295	1.28006	0.9681	1.70368	1.36245	1.23522	1.27303	0.686	0.631705	0.776044	1.01291	0.615257
	P20664	Prim1	0.912621	1.00894	0.839345	1.02934	1.08053	0.978865	0.884441	0.81083	0.975066	1.26144	1.08282	0.973829	1.2122	1.12456	1.27997	1.05105	0.863194	0.892284	1.09631	0.993007
	P20918	Plg	0.82102	0.689794	1.01492	0.762435	0.715642	0.710773	0.856002	1.00828	0.923974	0.809966	1.27797	1.03706	1.12133	1.25974	1.13605	1.13629	1.24525	1.1606	1.17883	1.34515
	P21107	Tpm3	1.1532	1.06357	0.810814	1.08694	1.12032	1.2218	1.06653	1.06587	1.02237	1.09106	1.05572	0.99176	1.10455	0.82741	0.935517	0.983332	0.900886	0.638184	0.922867	0.99659
	P21126	Ubl4a	0.949417	0.987037	1.23004	0.990112	1.01848	1.09227	0.899969	0.906105	1.03276	1.11749	1.05681	0.963207	1.10408	0.996558	1.1708	1.05286	0.999399	0.930752	1.05334	1.08611
	P21271	Myo5b	0.922396	0.948816	1.14883	0.905185	1.14713	0.765282	1.09287	0.970036	0.961352	0.96176	0.876567	1.04059	1.04884	1.04379	1.16554	0.989184	0.96812	1.02943	1.07871	1.02675
	P21278	Gna11	0.821401	0.884308	1.04042	0.762585	0.754094	0.833323	1.15068	1.04829	1.08867	1.04188	1.00485	0.994654	0.96346	1.05371	1.05766	1.12021	1.18512	1.28679	1.18604	1.13033
	P21279	Gnaq	0.952901	1.00873	1.10733	0.931542	0.918537	0.889311	0.933523	0.983536	0.946101	0.953663	1.16259	1.18828	0.967964	0.996395	0.968284	1.1183	1.14118	1.03748	0.981894	1.0248
	P21300	Akr1b7	0.823344	0.863	1.02148	0.796286	0.791571	0.67479	0.695399	0.720434	0.692571	0.651923	1.17813	1.29112	1.04794	1.10987	0.930568	1.66466	1.81052	1.50137	1.38789	1.50501
	P21447	Abcb1a	0.540904	0.556906	0.912327	0.480133	0.50912	0.457094	1.16556	1.12166	0.965966	0.665213	1.45649	1.40985	1.0699	1.28153	1.08675	1.5559	1.47731	1.22376	1.17586	1.36377
	P21460	Cst3	0.94027	1.00431	0.98847	1.0076	0.841652	0.853883	0.955231	1.01858	1.01339	1.09498	1.21878	1.15972	1.05226	1.06183	1.09538	1.09451	1.06401	0.958776	1.03209	1.11353
	P21550	Eno3	1.63051	1.86568	2.36782	0.917364	0.969226	0.448189	0.594827	0.50449	0.524054	0.668301	1.50959	1.32699	0.980615	1.57801	1.20654	0.429399	0.517725	0.502814	0.463018	0.606341
	P21614	Gc	0.84179	0.829135	1.04779	0.870114	0.713701	0.703107	0.995179	1.05499	1.05541	0.850783	1.21505	1.0253	1.06371	1.34381	1.05665	1.02125	1.15764	0.975276	1.15906	1.10741
	P21619	Lmnb2	1.01287	0.89553	0.903704	0.931772	0.961651	0.925675	1.09784	1.18287	1.04192	0.939297	1.23277	0.995544	1.02418	0.850467	0.783197	1.24205	1.02564	0.812537	1.06477	0.991261
	P21661	Pcsk2	1.03624	0.971775	1.12207	1.04269	1.1831	1.0176	0.978708	1.02974	0.96141	1.00599	1.09593	1.04378	1.01329	0.953247	1.03801	1.23681	1.21154	1.22936	0.917198	1.28584
	P21803	Fgfr2	0.843139	0.848625	1.23043	0.866603	0.844092	0.811012	1.07961	1.14563	0.859408	1.18067	1.1691	1.00717	1.18187	1.0451	1.09965	1.25693	1.19203	1.16045	1.11124	0.969704
	P21956	Mfge8	1.2318	1.4227	0.954718	0.829453	0.951416	1.17858	0.80849	0.778292	0.673099	1.15741	1.60115	0.991705	0.922199	1.22797	1.05212	1.01439	0.894129	0.814387	0.786866	0.882241
	P21958	Tap1	1.2219	1.22832	1.09024	1.24455	1.15226	1.04669	1.03142	1.01112	1.07346	1.26195	1.16262	0.950065	0.820863	1.10969	0.852715	0.807583	0.727097	0.839848	0.764644	0.832093
	P21981	Tgm2	0.922357	0.852286	1.14772	0.817287	0.941308	0.807758	0.977227	0.881895	0.795589	0.955622	1.06218	1.24187	0.947761	0.894557	1.15557	0.972256	1.2175	1.16721	0.801826	1.32126
	P21995	Emb	0.841911	0.889551	0.936595	1.0043	0.934603	0.79046	1.14788	1.05837	1.15745	1.19435	1.01176	1.04831	0.867445	0.967656	0.889381	0.989332	1.14377	1.19775	0.9358	0.933446
	P22315	Fech	0.985652	1.05002	1.09192	0.867014	0.864729	0.779454	0.99457	1.09147	1.01162	0.938434	1.06699	1.06712	0.811498	0.882099	0.83787	1.02894	1.10377	1.09417	0.924972	0.826316
	P22361	Hnf1a	0.898014	0.789824	0.905919	0.935859	0.935648	NA	NA	NA	NA	NA	1.03428	1.00545	1.07499	0.901489	1.06151	NA	NA	NA	NA	NA
	P22366	Myd88	0.95309	0.990158	0.911224	1.0694	1.00658	1.11075	0.976115	1.08285	0.974633	1.09598	0.905107	0.975402	1.02197	1.1246	1.06963	0.983938	0.919787	1.04591	1.09089	1.05982
	P22437	Ptgs1	1.04495	0.966159	1.15361	1.0036	0.992973	1.23887	0.966861	1.22318	1.08034	1.06215	0.879339	1.03196	0.781011	0.791336	0.703669	1.02628	1.07503	0.961244	0.913234	1.07648
	P22599	Serpina1b	1.09492	0.856797	1.13751	0.89335	0.732752	0.871027	0.973293	0.967648	1.0064	0.804211	1.21794	0.93811	1.03708	1.3511	1.20928	0.956278	1.00438	1.08772	1.11286	1.32294
	P22682	Cbl	1.01867	1.06428	0.780511	1.18801	1.20705	1.0813	1.14291	1.1638	1.17793	1.18671	0.813332	0.977076	1.11541	1.05261	1.14584	0.956668	1.03011	0.969585	1.01456	0.863083
	P22892	Ap1g1	0.980899	1.00722	1.17012	0.976668	0.921248	0.918737	1.00439	1.06086	1.01262	0.915522	0.952151	0.981381	0.974484	1.07945	1.04641	0.93956	1.02226	1.02325	0.989686	1.04744
	P22907	Hmbs	1.0452	1.07371	1.07189	1.00803	1.0159	0.957008	0.991813	0.874441	1.12122	0.988405	1.03404	0.939725	1.0197	1.15827	1.11962	1.06278	1.15567	1.30372	1.1958	1.01642
	P23116	Eif3a	1.05676	1.12856	0.908044	1.17509	1.12087	1.02498	1.07912	1.06163	1.08766	1.02291	1.00879	0.932642	1.08884	0.940049	1.09548	0.922869	0.785516	0.697787	0.862314	0.788487
	P23188	Furin	NA	NA	NA	NA	NA	1.2305	0.904129	1.01888	0.902112	1.07417	NA	NA	NA	NA	NA	0.920879	0.92991	0.967658	1.01607	1.08402
	P23198	Cbx3	1.1824	1.08602	1.05897	1.05831	1.15376	0.949403	0.911055	0.980699	1.06935	1.08565	0.958491	1.11149	1.07386	0.842391	1.11557	1.08887	0.99458	0.675795	0.896458	0.879139
	P23242	Gja1	0.882341	0.769491	0.90596	1.04078	1.09458	0.982763	0.854293	0.956745	0.95308	0.885866	0.782715	0.617002	0.82297	1.09769	1.34316	1.31792	1.36698	1.17529	0.951902	1.20389
	P23249	Mov10	1.0368	1.06968	1.03482	1.09587	1.15539	0.997422	1.16364	0.919457	1.24826	1.23469	1.00449	1.12657	0.899085	0.900443	0.784686	0.840589	0.954125	0.841964	0.838025	0.806628
	P23298	Prkch	1.01807	1.07652	0.985799	0.991025	1.09912	NA	NA	NA	NA	NA	1.0581	1.19452	0.975863	1.27415	1.28455	NA	NA	NA	NA	NA
	P23475	Xrcc6	0.989303	0.889245	1.33279	0.929427	1.00411	0.788945	0.874563	0.926184	0.97108	1.03886	1.11907	0.992172	1.01569	1.1211	1.17432	1.04922	1.00578	1.15704	0.919528	1.06885
	P23492	Pnp	1.01483	1.01779	1.11301	0.988819	0.958386	0.894937	0.992201	0.945432	1.03269	0.94247	1.02396	0.982901	0.915312	1.13001	0.989893	0.960287	1.08372	1.01396	1.02932	1.0022
	P23506	Pcmt1	1.04461	1.00883	1.0777	0.989547	0.983158	1.19409	0.936227	1.03522	1.02406	1.09565	1.03651	1.03824	0.920902	0.8401	0.752739	1.07934	1.03124	0.908789	0.972698	1.05772
	P23591	Tsta3	1.05901	1.03509	1.07642	1.03771	1.00549	0.947516	1.02575	1.06544	1.08076	1.08409	0.981367	0.988693	0.918782	0.966407	0.864785	0.980779	1.00567	0.96969	0.956816	0.916439
	P23611	Irf8	1.00205	0.839498	0.788924	1.07843	1.02744	1.04449	0.906102	0.844037	1.26496	1.22402	0.995947	1.07158	0.936544	0.948833	0.994671	0.924812	0.904123	0.896223	1.01766	0.863686
	P23780	Glb1	1.19597	1.16344	1.54022	1.03413	1.00037	0.862423	0.893867	0.840711	0.919771	0.848456	1.20625	1.1951	0.907577	1.094	0.908365	0.962314	1.01987	0.968898	0.978728	0.874931
	P23881	Tcea3	0.981833	1.06246	0.771404	1.08961	1.05057	1.06906	1.21414	1.20997	1.18484	1.05285	0.782242	1.0183	0.901881	0.677617	0.758174	0.993516	0.995492	0.823969	1.0896	0.896586
	P23927	Cryab	1.19142	1.17642	1.24174	1.09303	1.04721	1.43296	0.916951	1.18328	0.937399	0.841838	0.937428	0.991843	0.83717	0.86103	0.741837	1.00151	0.872918	0.783569	0.859039	1.10464
	P23949	Zfp36l2	NA	NA	NA	NA	NA	1.12833	0.83912	0.759113	1.01511	1.09152	NA	NA	NA	NA	NA	1.0148	0.916649	0.730268	1.01838	1.11516
	P23953	Ces1c	0.916137	0.817906	1.11289	0.791415	0.719184	0.757672	0.959702	0.978101	0.966204	0.811528	1.27886	0.940655	1.19352	1.16823	1.22112	1.0868	1.01133	1.19374	0.976088	1.28591
	P24063	Itgal	1.0345	0.93221	0.814214	0.999953	1.01365	1.06176	0.882961	0.791252	0.978816	1.22477	1.12797	1.02825	0.891078	1.15983	0.95546	0.96745	0.952019	1.01003	0.893855	0.961735
	P24270	Cat	0.511684	0.480189	0.540719	0.448875	0.49249	0.521108	0.640551	0.655061	0.605606	0.64189	0.953361	1.19316	0.801117	0.859585	0.754813	2.70296	2.85304	1.98195	1.82901	1.39241
	P24369	Ppib	1.14728	1.1011	0.859284	1.1392	1.07322	1.33368	1.05452	0.987249	1.12109	1.26631	0.948258	0.950669	0.840346	0.849775	0.863896	0.744352	0.889592	0.789148	0.821675	0.944796
	P24452	Capg	0.973646	0.935446	1.01171	1.02922	1.08936	1.10984	0.789944	0.823706	0.964591	1.17602	1.13356	0.94637	1.11325	1.12585	1.06074	1.01606	1.02645	1.06783	0.920109	1.00478
	P24456	Cyp2d10	1.75477	2.21117	1.87054	1.01685	1.18983	0.5012	0.399845	0.525104	0.636642	0.563145	1.14381	1.41724	1.02468	1.3589	1.16955	0.687181	0.865701	0.696855	0.681439	0.834427
	P24457	Cyp2d11	1.06218	1.00422	1.17414	0.907338	1.02663	NA	NA	NA	NA	NA	1.044	1.09248	1.04673	1.148	1.30631	NA	NA	NA	NA	NA
	P24472	Gsta4	0.691213	0.636849	1.10915	0.605341	0.684233	0.592051	1.27878	1.38888	1.30923	1.13188	0.924086	0.906143	0.800707	0.780785	0.717072	1.51495	1.5471	1.56081	1.27166	1.11207
	P24527	Lta4h	1.11966	1.13329	1.28502	0.983264	0.948562	0.900854	0.938832	0.952356	0.964391	0.893536	1.11814	1.04425	0.931965	1.0914	1.05359	0.918235	0.984373	0.933995	0.888868	0.939984
	P24529	Th	0.928848	0.713105	1.25612	0.75331	0.913871	1.08526	0.918826	1.06404	0.978184	1.10731	1.18233	1.02642	0.766603	0.941596	1.01426	1.02313	0.770441	1.00747	1.0841	1.17172
	P24547	Impdh2	0.964835	0.879649	0.730545	1.09897	1.07709	1.02667	0.831346	0.762893	0.974751	1.05463	0.908065	0.812173	1.17249	1.13973	1.59319	0.940013	0.769948	1.11441	0.967714	1.07431
	P24549	Aldh1a1	0.486431	0.462657	0.663333	0.41906	0.462567	0.491694	1.0904	1.23175	0.918857	0.782214	0.825032	1.12113	0.673281	0.694652	0.461256	2.07736	2.00096	1.96773	1.86999	1.65908
	P24638	Acp2	0.962147	1.09569	1.22643	0.923382	0.928876	0.746309	0.825608	0.834522	0.883341	0.916355	1.27249	1.31254	1.0337	1.0661	1.07061	1.13156	1.05922	1.03331	0.966121	1.02281
	P24668	M6pr	1.08202	1.05759	1.17487	1.03943	1.07187	1.00177	0.9609	0.907355	1.0314	1.02398	1.03514	0.963982	0.991168	1.02007	1.08354	0.892738	0.896722	0.873978	0.881642	0.986493
	P24788	Cdk11b	0.935677	0.958261	0.909009	1.00136	0.993804	0.9644	0.965055	0.942397	0.93165	1.00593	0.945918	0.979308	1.07243	1.02195	1.1145	1.02415	0.935576	1.11474	1.03603	0.915036
	P24822	Iap	NA	NA	NA	NA	NA	0.670725	0.661294	0.701757	0.94457	1.10882	NA	NA	NA	NA	NA	2.9126	1.7921	2.0273	1.71381	1.89993
	P24860	Ccnb1	0.928565	1.0563	1.00631	1.09025	1.02846	0.816585	0.729668	0.720428	0.889186	0.777916	1.08538	0.86718	1.01426	0.979023	1.30422	0.997424	1.01508	0.621684	0.838311	1.04368
	P25085	Il1rn	0.956798	0.944778	1.06509	0.770185	0.840828	0.48745	0.381953	0.394733	0.477293	0.537129	1.51392	1.30123	1.58374	1.69235	1.57821	1.21612	1.04442	1.65649	1.46483	1.02701
	P25119	Tnfrsf1b	0.678586	0.731398	1.15323	1.39947	1.48459	NA	NA	NA	NA	NA	0.821858	1.00021	1.02724	0.940027	0.861566	NA	NA	NA	NA	NA
	P25206	Mcm3	1.00469	1.03723	1.04393	1.0232	1.0196	0.88626	0.868248	0.80599	0.88168	0.950182	1.05693	0.897843	1.16764	1.22706	1.34762	0.976083	0.924154	0.946999	0.971257	0.909732
	P25322	Ccnd1	0.915517	0.839903	0.735688	1.01807	0.900549	1.0596	1.01966	0.986468	1.25435	1.23608	0.907627	0.921858	0.960021	1.16786	1.00357	1.1361	1.02088	0.951063	0.960319	0.896846
	P25444	Rps2	1.00697	1.02433	0.950233	1.13463	1.06558	1.03329	0.868672	0.838112	0.929052	0.934977	1.01331	0.874275	1.09416	1.13809	1.18864	0.948675	0.966844	1.06315	0.917672	0.937815
	P25785	Timp2	0.754352	0.95109	0.991116	0.861266	0.814652	0.783224	0.89588	1.16238	1.00879	1.05443	1.15226	1.06764	0.863076	0.917084	0.875171	1.49391	1.43304	1.23557	1.03805	1.2843
	P25799	Nfkb1	0.974877	0.943864	1.02483	0.970659	1.07826	0.936632	0.964196	0.970934	0.998606	1.05202	0.98861	1.00535	1.07303	1.11658	1.09213	1.05866	0.986774	1.04015	1.05596	1.05999
	P25911	Lyn	1.10052	1.14391	0.964417	1.16047	1.08145	0.933086	0.970534	0.806696	1.0757	1.28086	1.04816	1.06392	0.973274	1.06477	1.01553	0.785972	0.850729	0.825371	0.839638	0.811452
	P25916	Bmi1	0.786668	0.784207	0.986867	0.953402	0.968324	NA	NA	NA	NA	NA	1.11862	0.935658	0.930084	1.09636	1.06148	NA	NA	NA	NA	NA
	P25976	Ubtf	1.00924	0.731537	0.961872	0.873459	1.16101	1.03447	0.974605	0.811362	0.958841	1.48133	1.01286	0.8869	0.98483	0.945301	1.0587	1.04441	1.16352	1.10411	0.863311	0.979017
	P26011	Itgb7	0.906438	1.00845	1.04503	0.803023	1.10718	NA	NA	NA	NA	NA	1.01357	0.944954	1.16035	1.19548	0.862782	NA	NA	NA	NA	NA
	P26039	Tln1	1.27366	0.985257	1.15476	1.20165	1.16938	1.42077	0.808188	1.00271	0.765184	0.904961	1.17711	0.980036	1.0359	0.938436	0.728133	0.982583	0.882514	0.854402	0.800192	1.0775
	P26040	Ezr	1.24737	1.36326	0.983985	1.21039	1.19452	1.00685	0.958608	0.965974	0.981773	0.859779	1.018	0.969243	1.22075	1.00637	1.17739	0.790047	0.752731	0.61561	0.798691	0.775344
	P26041	Msn	1.14527	1.11252	1.04704	1.10419	1.15835	1.36897	0.940868	0.995687	1.03014	1.10184	1.16004	1.10121	0.928267	0.872556	0.816064	0.903845	0.931953	0.82985	0.867541	1.01254
	P26043	Rdx	1.10004	1.10378	0.948417	1.05487	1.04927	1.06998	1.15595	1.12938	1.10265	1.03652	1.12898	1.13473	0.963647	0.887279	0.883019	0.984576	0.967307	0.82167	1.09219	1.00398
	P26150	Hsd3b3	0.554647	0.507254	0.832074	0.455596	0.527731	0.664579	1.23943	1.31861	1.09817	0.786153	0.662143	1.01355	0.662537	0.696705	0.473456	1.75524	1.84769	1.60691	1.61249	1.38182
	P26151	Fcgr1	0.793348	0.813008	0.960254	1.05658	0.935118	0.859707	1.0134	1.05132	1.09683	0.884614	1.00188	1.27786	0.991736	1.18777	1.20983	0.921361	1.33661	1.06176	1.33066	0.984039
	P26187	Mgmt	0.956942	1.27661	0.873539	1.02138	0.946309	0.99903	1.24207	1.30763	1.30879	0.95241	0.865805	1.01916	0.994735	0.755088	0.766917	0.871525	0.755305	0.774876	1.00327	0.87307
	P26231	Ctnna1	0.889642	0.918609	1.00027	0.942241	0.936285	0.902441	1.03561	1.05359	1.0411	0.963038	0.938727	0.979645	1.02744	1.03047	1.11912	1.01135	0.95839	1.0328	1.07668	1.01649
	P26262	Klkb1	0.951081	0.936624	1.16713	0.930358	0.946628	0.893507	0.961418	0.983375	1.07018	1.04583	0.985796	0.885748	1.12477	1.39784	1.12106	0.951164	1.20505	1.11709	0.991397	1.33048
	P26339	Chga	0.98983	1.34369	0.954863	1.13676	0.896068	0.526322	2.04996	1.63497	1.71387	0.631921	0.890853	1.07281	1.07051	0.886625	0.936413	0.67473	0.387862	0.35129	0.546804	0.472104
	P26350	Ptma	1.1584	1.56153	0.600391	1.12918	0.884717	1.07679	0.717793	0.726199	0.975821	0.577513	1.65675	1.41908	1.37074	1.10401	1.07849	0.989631	1.4434	0.795531	0.915853	0.893443
	P26361	Cftr	1.02164	1.22518	1.23738	1.05212	0.980832	0.866432	0.925559	0.947362	0.850852	0.780177	0.985965	1.02892	1.19586	1.2051	1.25632	0.940352	0.806533	1.08631	0.843961	0.993616
	P26369	U2af2	0.831563	0.886984	1.04675	0.936987	0.960988	0.918463	0.966145	0.889532	0.89809	0.939728	1.07943	0.952281	1.05345	1.11409	1.1316	1.08809	1.13684	1.15116	1.03561	1.09188
	P26443	Glud1	0.99705	0.934229	1.15958	1.01116	0.959337	1.02181	1.06742	1.11658	1.17744	1.04331	1.01015	1.0123	0.860683	0.965583	0.873099	1.05379	1.08169	1.12792	1.01829	1.09294
	P26450	Pik3r1	0.978845	0.925931	1.01537	0.986439	0.949329	0.950976	0.98614	0.944632	0.970149	1.03131	1.06544	1.11713	0.943311	1.09466	0.98506	1.01369	1.02595	1.03436	1.04629	1.02819
	P26516	Psmd7	0.837614	0.931605	0.923243	0.915061	0.911247	0.92127	0.904108	0.905693	1.02605	1.00312	0.985162	0.898852	0.982931	1.0259	1.09843	1.02922	1.07015	1.02352	0.920413	1.0482
	P26618	Pdgfra	0.892711	0.901607	1.01503	0.924416	0.970659	0.914891	1.0746	1.05882	1.0343	0.991854	0.941576	0.896837	0.932617	1.01001	1.24675	1.00092	0.949184	1.00112	1.17186	1.04304
	P26638	Sars	1.07577	1.08104	0.86611	1.16169	1.09291	1.12303	0.992014	0.938635	1.05997	1.11261	0.940422	0.905787	1.06502	0.994522	1.04095	0.847687	0.844713	0.882637	0.90453	0.870983
	P26645	Marcks	1.08391	1.1967	0.620269	1.20492	1.24868	1.09535	1.32204	1.07465	1.32541	1.72272	1.13212	1.1002	1.14258	0.674338	0.885951	0.998241	0.483338	0.442653	0.742248	0.544272
	P26883	Fkbp1a	1.02777	0.993529	1.10546	1.01489	0.996381	1.11365	1.00236	1.01589	1.04886	1.14395	1.04377	1.03439	0.948359	1.01664	0.948247	1.05895	1.10228	1.02052	1.04652	1.79953
	P27046	Man2a1	1.13476	1.15214	1.08214	1.04277	1.00671	0.93835	0.938863	0.96751	1.02534	0.951292	0.950374	0.899864	0.984981	1.06871	1.04195	0.898769	1.00926	1.01571	0.909093	0.930822
	P27546	Map4	1.27182	1.78125	0.735264	1.28547	1.31961	0.79379	1.51833	1.10291	0.947841	0.545717	0.895717	0.860667	1.27238	1.13277	1.28084	0.448952	0.321959	0.471167	1.01954	0.415433
	P27600	Gna12	0.892183	0.852753	1.02329	0.816366	0.936195	1.10266	1.09394	1.01514	0.914712	1.08772	1.06426	1.18693	0.936595	1.0019	0.93213	1.18375	1.19819	1.05349	0.913873	1.00892
	P27601	Gna13	0.960972	1.03302	1.27239	0.917718	0.889677	0.811739	0.898883	0.983274	0.930814	0.92276	1.06594	1.11203	0.952059	1.1308	1.03794	0.992882	1.01523	1.07397	1.00792	1.06481
	P27612	Plaa	0.952545	0.965298	0.947825	1.01372	1.05283	1.01118	0.912685	0.894655	0.930795	1.00244	0.998964	0.988294	1.07541	1.10458	1.12798	0.953289	0.990625	1.00878	1.03682	1.09045
	P27641	Xrcc5	0.999866	0.931422	1.26021	0.971478	1.01219	0.825288	0.925385	0.938964	0.96385	1.046	1.08754	0.979293	1.03945	1.17457	1.17787	0.990374	0.939487	1.00897	0.905493	1.00512
	P27659	Rpl3	1.04915	1.04641	0.891188	1.15436	1.0848	1.10418	0.879567	0.863276	0.969586	0.928791	0.978881	0.895216	1.12328	1.12821	1.18959	0.958654	0.963597	1.11943	0.975186	0.993981
	P27661	H2afx	0.554194	0.544891	0.983781	0.359476	0.877637	0.705728	1.39827	0.975021	0.791011	3.17813	0.521825	0.719044	0.654176	0.599031	1.42613	0.969314	0.458898	1.19251	0.962092	0.659519
	P27773	Pdia3	1.16785	1.22614	0.74687	1.31364	1.20118	1.32723	1.13121	1.04004	1.19277	1.17423	0.936875	0.890685	0.902154	0.780354	0.772855	0.826988	0.845683	0.763391	0.864503	0.778427
	P27784	Ccl6	0.905818	1.34995	1.41636	0.979975	0.621273	0.676	1.47186	1.1193	1.34998	1.33123	1.46568	1.15661	0.667526	0.648826	0.380577	0.631475	0.837237	0.650084	0.893495	0.474653
	P27808	Mgat1	1.18545	1.13712	0.978778	1.20105	1.18494	1.16691	1.00254	0.88667	1.15789	1.17032	0.912866	0.927106	0.945404	0.935882	0.836423	0.860227	0.879024	0.954523	0.849708	0.853733
	P27870	Vav1	1.0216	1.01446	1.14462	0.94525	1.111	0.998075	0.970094	0.869371	1.09147	1.28598	1.07624	1.15276	0.949423	1.08245	0.914495	0.919406	0.906089	0.923082	0.832738	0.818279
	P28028	Braf	NA	NA	NA	NA	NA	1.05262	1.13881	1.09701	1.20808	1.08363	NA	NA	NA	NA	NA	0.961352	0.850936	0.969406	1.13029	0.943719
	P28063	Psmb8	1.10551	1.03452	1.16034	0.948574	1.04858	0.883951	1.14364	1.11836	1.10635	1.20097	1.13983	0.886994	0.806641	1.02444	0.84964	0.87178	0.835383	0.893075	0.770922	0.78685
	P28076	Psmb9	1.08478	1.05401	1.23572	0.986525	0.963505	1.00099	1.11999	1.05532	1.21033	1.30647	1.17731	0.926596	0.779001	1.08034	0.819285	0.900201	0.924292	1.02389	0.825856	0.872889
	P28231	Gjb3	0.996234	1.20341	1.29084	1.14644	0.905731	NA	NA	NA	NA	NA	1.13652	1.05124	1.39065	1.14072	1.30047	NA	NA	NA	NA	NA
	P28271	Aco1	0.97615	1.02005	1.11055	0.901122	0.874558	0.899638	0.987061	0.953797	1.01071	0.960125	1.01597	1.05713	0.92012	1.06309	1.00441	1.05002	1.10236	1.09896	1.02091	0.960446
	P28352	Apex1	1.111	1.05722	1.01768	1.04684	1.08636	0.894552	0.859082	0.871327	0.974015	1.2073	1.12074	1.07649	1.10204	1.08705	1.08195	1.08417	1.17356	1.09117	0.965501	1.05936
	P28474	Adh5	0.798775	0.823967	0.998088	0.778824	0.770094	0.903806	1.21094	1.20195	1.18717	1.05203	0.940493	0.930278	0.761969	0.817691	0.770436	1.25648	1.2354	1.13018	1.01493	1.13055
	P28571	Slc6a9	1.09373	1.06825	0.887866	1.16188	1.11581	1.122	1.01139	0.781328	1.02913	1.05359	1.12939	1.12207	1.03931	1.01226	1.04619	1.18888	1.19448	1.38097	1.04472	1.12813
	P28574	Max	0.940666	0.976744	0.731545	1.12062	1.18599	NA	NA	NA	NA	NA	1.07095	0.976803	1.30299	0.767044	1.00798	NA	NA	NA	NA	NA
	P28650	Adssl1	1.06438	0.841662	0.830387	1.25201	1.14696	1.08121	0.866585	0.711865	1.0112	0.991956	1.52221	1.31741	1.23846	0.955202	0.974222	0.877787	0.926852	0.98851	0.781575	0.823856
	P28651	Ca8	0.543101	0.474273	0.576183	0.669087	0.569073	0.940165	1.73074	1.34465	1.71	1.6711	0.601625	0.64444	0.419392	0.440544	0.370307	1.24462	1.32562	1.32873	1.18719	0.888912
	P28652	Camk2b	0.896543	0.989289	1.32574	1.07676	0.827818	NA	NA	NA	NA	NA	1.05533	0.963108	0.89515	0.919932	1.01036	NA	NA	NA	NA	NA
	P28653	Bgn	1.0502	1.00834	1.01636	1.0635	1.16214	1.28168	0.925829	0.899085	0.864211	1.08524	1.07789	1.436	0.90073	0.857384	0.983039	0.942976	0.947751	0.964501	0.900449	1.10805
	P28654	Dcn	0.945139	0.94645	0.959521	0.864341	0.739993	0.935846	0.90367	0.949581	0.859697	0.922817	1.41705	1.34977	0.962522	0.817471	1.0252	1.33549	1.08505	1.13287	0.947609	1.24068
	P28656	Nap1l1	0.921249	0.947252	0.965012	0.966354	1.04183	1.07528	0.81488	0.837882	0.892329	1.00277	1.1116	1.01939	1.17085	1.26012	1.28401	0.902808	0.878498	0.878266	0.95738	0.891813
	P28658	Atxn10	0.943564	0.881722	1.07009	0.973884	0.902342	0.892932	0.868276	0.930369	0.875595	0.939367	1.02603	0.977094	1.07021	1.17026	1.2337	1.00315	1.01201	0.988844	1.07291	0.987417
	P28659	Celf1	0.99119	1.01629	1.08734	1.00781	1.00511	0.998258	0.904742	0.98377	0.996094	0.928322	0.936845	0.886145	1.07733	1.17998	1.20644	1.00525	1.18399	1.07717	1.03801	1.08462
	P28660	Nckap1	1.00012	0.903533	1.26096	0.989524	0.985441	0.974517	0.897308	0.980886	0.978005	1.06919	0.98005	0.942852	0.94675	1.02473	1.00194	0.965664	1.05346	1.06499	0.972452	1.06549
	P28661	2025-09-04	0.997531	0.975819	1.11269	1.04414	1.09487	0.905096	0.957878	1.14949	1.02824	0.899347	1.19538	1.02301	0.973765	1.05895	0.914757	1.02422	0.987524	0.960088	1.05875	0.948464
	P28663	Napb	0.947233	0.910665	1.22081	0.86641	0.961194	0.892435	0.987032	1.09551	0.98965	0.909859	1.29216	1.27342	0.859994	0.824694	0.747434	1.18642	1.15622	1.074	0.90826	1.01103
	P28665	Mug1	0.709385	0.625313	1.06532	0.800403	0.850204	0.64026	0.77055	0.843031	0.973531	0.971796	0.693969	0.628907	1.44715	1.58578	1.22774	0.66327	0.949625	1.6975	0.838958	2.1349
	P28700	Rxra	0.731945	0.829708	0.75586	0.894108	0.956863	NA	NA	NA	NA	NA	1.23293	1.06355	0.944853	1.27749	1.13364	NA	NA	NA	NA	NA
	P28704	Rxrb	1.0064	0.977785	1.05086	0.961149	0.943911	1.08989	1.09206	1.01459	1.02652	1.04776	1.1386	0.985992	1.07123	1.11008	1.09062	1.11525	1.03078	1.12518	1.22301	1.23139
	P28738	Kif5c	1.02241	0.937204	1.02055	0.956804	0.972319	NA	NA	NA	NA	NA	1.07158	1.05588	0.829393	0.924229	0.8827	NA	NA	NA	NA	NA
	P28740	Kif2a	0.915654	0.898649	0.834619	0.976913	0.998708	0.928275	0.925665	0.941062	0.935002	1.38219	0.899812	0.933071	1.12341	1.06973	1.31638	1.00761	0.889799	1.03075	1.09276	0.979156
	P28741	Kif3a	0.899367	0.938195	1.01821	0.994219	0.966539	0.897093	1.0368	1.0368	1.01274	0.903442	0.943141	0.927813	0.914607	0.940464	0.894861	1.0777	1.09167	0.945865	0.976524	0.991433
	P28776	Ido1	NA	NA	NA	NA	NA	1.17018	1.03895	1.51981	1.19384	1.28589	NA	NA	NA	NA	NA	1.04466	0.764529	1.15505	0.727085	0.839988
	P28798	Grn	0.932606	0.96505	1.01289	1.05195	1.09932	NA	NA	NA	NA	NA	1.24921	1.09439	0.999463	1.06023	1.24271	NA	NA	NA	NA	NA
	P28825	Mep1a	0.798831	0.958449	1.77515	0.741252	0.788611	0.756853	1.26279	1.28305	1.11645	1.02413	0.74391	1.16808	0.79249	0.713308	0.59379	1.03886	1.16646	1.16759	1.01629	1.18373
	P28828	Ptprm	0.966354	1.10675	0.886121	1.017	0.926436	0.944111	0.826743	1.02775	1.03299	0.896858	1.09308	1.03146	0.950794	0.920032	0.889186	1.15875	1.20096	1.0854	1.03515	1.19669
	P28843	Dpp4	1.03142	1.04173	1.07	0.827759	0.824139	0.693937	0.884411	0.884365	0.848238	0.887838	1.2438	0.943562	0.93566	1.23421	1.31118	1.26928	1.03582	0.972652	1.0342	1.30998
	P28867	Prkcd	0.960182	1.04804	1.05694	0.997476	1.0129	0.876449	0.936726	0.983133	0.995456	0.930265	0.95333	1.02376	1.07662	1.08843	1.13577	0.833682	0.900849	0.929378	0.998036	0.999823
	P29341	Pabpc1	0.985218	0.958624	0.907269	1.0275	1.01129	1.00239	0.909772	0.868813	0.937667	0.994025	0.95207	0.901265	1.04294	1.10819	1.28571	0.953279	1.03806	1.07751	0.981336	1.05819
	P29351	Ptpn6	0.965782	0.925042	0.79878	1.04405	1.08349	0.915517	0.985022	0.867111	1.03577	1.24866	1.14322	1.20484	0.978577	1.13952	1.00076	1.05176	0.883397	0.982184	0.980528	0.97972
	P29387	Gnb4	1.05417	0.995857	1.11401	0.880814	1.01455	0.92827	1.0109	1.06202	1.06665	0.981173	1.08891	1.1599	0.945302	0.992746	1.00279	1.02321	1.03124	1.04588	0.969715	1.19856
	P29391	Ftl1	0.785467	0.86973	0.938729	0.794294	0.686048	0.70653	1.22571	1.20353	1.21931	1.06423	1.17249	1.24088	0.932854	1.17445	1.08991	1.11073	1.3743	1.38739	1.09718	0.82163
	P29416	Hexa	1.34477	1.42251	1.77113	1.15457	1.07428	0.67045	0.607547	0.63275	0.613804	0.593379	1.33117	1.26813	1.0069	1.12268	0.946047	0.710634	0.804259	0.684153	0.685024	0.657854
	P29452	Casp1	0.871193	0.809315	1.09962	0.779608	0.778585	0.817635	1.04901	1.12424	1.09923	1.03672	0.970754	1.00325	0.830097	1.01083	0.865539	1.15389	1.17421	1.09425	1.14277	1.06673
	P29533	Vcam1	0.883855	0.767946	0.862039	1.09632	1.06832	0.959027	0.766427	0.834107	0.939314	1.31649	1.23367	1.19808	1.13761	1.15923	1.24855	0.92649	0.913778	0.927796	0.898226	1.06944
	P29594	Casp2	NA	NA	NA	NA	NA	0.93328	1.00022	1.02183	1.0869	1.06582	NA	NA	NA	NA	NA	1.17927	1.78946	1.27674	1.65355	1.07112
	P29595	Nedd8	1.05272	1.11542	1.02452	1.10459	1.029	1.04355	1.1113	0.993035	1.07912	1.00459	0.987928	0.990083	1.07011	0.85508	0.939884	1.08795	0.862599	1.01067	0.926644	1.03024
	P29699	Ahsg	1.05732	1.04441	1.03726	1.02317	0.698979	0.84886	1.15761	1.15426	1.07634	0.847158	1.28443	0.858171	1.02589	1.13263	1.17595	0.794634	0.722056	0.639403	1.08329	1.16629
	P29758	Oat	0.833476	0.825488	1.03951	0.861081	0.859413	0.860457	1.05043	1.13533	1.07524	1.04024	0.876961	0.853675	0.834428	0.888671	0.918126	1.17541	1.26226	1.22578	0.996908	0.958331
	P29788	Vtn	0.791967	0.715997	1.06708	0.775613	0.703174	0.847947	0.921683	1.07869	0.975464	0.946129	1.01458	0.934187	1.08836	1.31075	0.983633	0.95774	1.15348	1.23702	1.11232	1.24285
	P30051	Tead1	0.980229	0.952336	1.31407	0.9689	0.957745	NA	NA	NA	NA	NA	1.11727	1.18162	0.888019	1.03323	0.93922	NA	NA	NA	NA	NA
	P30115	Gsta3	1.03673	1.05097	1.35015	0.681972	0.804255	0.585993	0.817668	0.793569	0.702635	0.739852	1.24707	0.992976	1.10977	1.22848	1.2761	1.185	1.28257	1.23955	0.900423	0.804706
	P30204	Msr1	0.929503	0.98683	0.845291	1.00778	1.1202	1.20853	1.18502	1.19727	1.2771	1.21613	0.880342	1.24215	1.08702	1.00595	1.18277	0.905506	1.05341	0.871779	1.06402	0.832346
	P30275	Ckmt1	1.43451	1.54984	1.7504	1.0202	1.01246	0.653612	0.785832	0.766815	0.729236	0.721268	1.19028	1.06986	1.00646	1.28675	1.15394	0.818818	0.844366	0.766763	0.891538	0.852338
	P30276	Ccnb2	1.29755	1.03933	1.27932	1.27442	1.33025	NA	NA	NA	NA	NA	1.15986	0.982897	1.02274	1.19987	1.19722	NA	NA	NA	NA	NA
	P30280	Ccnd2	1.08417	0.971443	0.765227	1.07357	1.27408	1.37648	0.834371	0.98139	1.03266	1.34463	0.645531	0.795938	0.789299	0.814006	0.79773	0.869636	0.73187	0.698685	0.765066	0.935581
	P30282	Ccnd3	0.925654	0.817394	1.00982	0.902994	1.0992	1.00861	0.914051	0.96394	0.929699	1.07463	0.913312	0.884988	0.930358	1.05109	1.02522	0.95016	1.53735	0.973279	0.93428	1.08333
	P30285	Cdk4	1.02351	0.986606	1.04749	1.10426	0.896729	0.944969	0.881689	0.911196	0.945287	0.948592	1.00006	0.965393	1.00484	1.12869	1.12271	1.10439	1.20907	1.09841	1.08851	1.08911
	P30355	Alox5ap	1.10942	0.981188	0.872963	1.14541	1.19164	1.1235	0.814714	0.643006	0.944158	0.993042	1.23466	1.16496	1.03954	1.06246	0.941649	0.855902	1.01133	0.903578	0.868937	0.894046
	P30412	Ppic	0.961124	0.938839	1.14608	0.990254	1.04574	1.18527	1.00112	1.06863	1.07546	1.22136	0.972355	1.02356	0.816711	0.899788	0.898061	1.07094	1.29329	0.810336	0.899882	1.02575
	P30415	Nktr	0.917893	1.16889	0.583714	1.43824	1.54538	NA	NA	NA	NA	NA	0.906723	0.974247	1.36445	1.11933	0.980035	NA	NA	NA	NA	NA
	P30416	Fkbp4	1.02371	1.10752	0.787338	1.07883	0.939979	1.0224	0.946403	0.888568	0.92766	0.895017	0.846046	0.904975	1.09563	1.20782	1.34693	0.748024	0.755269	0.716844	0.950497	0.841599
	P30677	Gna14	1.07209	1.21881	1.47505	1.07202	1.09902	0.821441	0.593375	0.703778	0.750833	0.818637	1.20285	1.09543	1.23362	1.44226	1.41006	0.597505	0.707564	0.909168	0.806252	0.893629
	P30681	Hmgb2	0.988638	1.05522	0.823384	0.835036	0.854628	0.941961	0.976578	0.783338	0.899893	1.30125	1.31106	1.01077	1.04817	0.911783	1.07939	1.07118	1.08679	0.931843	0.848435	0.613478
	P30999	Ctnnd1	0.891551	0.982347	1.02108	0.96995	0.991874	0.844649	1.16713	1.25902	1.20151	0.917783	0.905786	1.03378	1.09154	1.01429	1.10057	0.900996	0.84368	0.793475	1.11514	0.873919
	P31001	Des	1.77798	0.63995	1.03536	1.28081	1.71144	2.0907	1.02092	1.07185	0.637384	1.08417	0.616388	0.741564	0.876469	0.603612	0.490999	1.06825	0.99181	0.767734	0.788737	0.899634
	P31230	Aimp1	1.05941	1.08117	0.800527	1.14421	1.03068	1.01317	1.00822	1.00818	1.00846	1.04341	1.1237	0.961524	1.07155	0.997572	1.03271	0.858326	0.843567	0.851916	0.949364	0.904409
	P31266	Rbpj	0.968347	0.805268	1.16176	0.816529	0.984117	NA	NA	NA	NA	NA	1.18165	1.09583	1.03112	1.19368	1.16526	NA	NA	NA	NA	NA
	P31324	Prkar2b	0.863938	0.880664	0.999973	0.820648	0.895927	0.942712	1.02818	1.0907	1.01506	0.945352	1.07361	1.06252	0.898649	0.954281	1.00028	1.0819	0.935852	0.909644	1.17365	1.00572
	P31428	Dpep1	0.821998	0.838131	0.913175	0.834818	0.849126	0.881182	0.935043	0.807898	0.866624	0.883035	1.04713	1.21317	1.01559	1.06685	0.885716	1.04649	1.24199	1.24746	1.04273	1.39583
	P31750	Akt1	1.07068	0.995309	1.12263	0.982837	1.01193	0.964807	0.879377	0.950043	0.933097	0.911749	1.04654	1.02323	0.976555	1.07359	1.02486	0.914603	0.872653	1.02495	0.969475	0.998556
	P31786	Dbi	0.746071	0.880781	0.64673	0.89709	0.85383	0.885742	1.17254	0.96789	1.075	1.43752	0.957617	0.902044	0.994347	0.743031	0.743301	1.34436	1.2394	0.983247	1.23762	1.26611
	P31809	Ceacam1	1.00785	1.06629	0.959788	1.03249	0.846709	0.826573	1.13157	0.963869	0.942473	1.11922	1.12972	1.32815	1.20288	1.14336	0.960272	1.09226	0.998007	1.15259	1.03648	1.07543
	P31938	Map2k1	1.12395	1.14366	1.27921	1.01315	0.962383	0.991083	0.9998	1.02679	0.972216	0.910654	1.04009	1.12482	1.0289	1.14017	1.09817	0.940435	0.894776	0.935259	1.00069	1.07052
	P32020	Scp2	0.758836	0.754769	0.70914	0.717219	0.712226	0.725565	0.927082	0.882163	0.893229	0.824553	0.935638	1.04622	0.910211	0.981242	0.934653	1.67855	1.61346	1.37295	1.4379	1.38024
	P32037	Slc2a3	0.838632	0.765492	0.922689	0.771373	0.825753	0.989539	0.989164	1.03138	1.0255	1.09398	1.07042	1.08094	0.799893	0.804466	0.731056	1.21724	1.22885	1.27787	0.949898	1.23507
	P32067	Ssb	0.961716	1.00522	1.02477	0.99636	0.972026	0.895439	0.895291	0.896851	0.888804	1.00715	1.03639	0.983651	1.02576	1.07843	1.15059	0.960548	1.00303	0.966014	0.932018	0.994114
	P32233	Drg1	1.05668	0.997769	1.00667	1.07041	1.041	0.976009	0.865166	0.794599	0.913299	0.909053	1.00781	0.928162	1.10002	1.24434	1.21862	0.837107	1.02486	1.02071	0.954912	1.04669
	P32261	Serpinc1	0.533324	0.774931	0.668167	0.597707	0.909473	0.428954	1.31554	0.915138	1.33535	1.31969	1.16385	1.54848	0.95043	0.848537	1.79011	0.711043	0.99657	1.01663	1.06828	1.08516
	P32507	Pvrl2	1.01827	0.986344	1.12739	0.923943	0.865796	0.869978	1.05718	1.06321	1.08345	1.01872	0.97793	0.967398	0.983491	1.0982	1.1069	1.07225	1.10464	1.12673	1.10129	1.06952
	P32648	Vip	1.04519	1.06101	1.32005	0.979647	1.05839	0.822168	0.866593	1.12381	0.923345	1.1621	1.11675	1.16907	0.948664	0.84738	0.947634	0.753377	0.605029	0.755362	0.608578	0.826888
	P32883	Kras	1.02245	1.04691	1.10102	0.913699	0.918815	0.8714	0.920626	0.964985	0.953973	0.90262	0.949638	1.00503	0.953885	0.987324	0.995147	0.960524	0.977599	0.993317	0.940358	0.952378
	P32921	Wars	1.21105	1.22836	0.918129	1.30404	1.18616	1.15864	0.885966	0.967961	0.965756	0.883676	1.0334	1.03925	1.10268	1.10258	1.12064	0.696293	0.622824	0.773473	0.856383	0.834772
	P33174	Kif4	0.981779	0.967034	0.786446	1.13781	1.11037	1.03554	0.773027	0.704502	0.823619	1.05862	0.954208	0.789801	1.33764	1.38332	1.58946	0.85291	0.756504	0.992484	0.983573	1.00455
	P33175	Kif5a	NA	NA	NA	NA	NA	0.574386	0.579771	0.811449	0.799799	0.796312	NA	NA	NA	NA	NA	5.63615	2.33054	1.55872	0.786829	1.08377
	P33215	Nedd1	1.17291	1.30934	0.842481	1.23849	1.34871	0.956276	0.985424	1.05379	1.01652	0.891536	0.912948	1.08008	1.34768	1.12437	1.45747	0.813312	0.600435	0.736304	1.00981	0.778695
	P33434	Mmp2	0.934376	0.984224	1.17813	0.969362	0.885563	1.16041	0.966137	1.15027	1.07273	0.926575	0.980143	0.901787	0.992716	0.958751	1.05288	1.00131	1.00439	0.941112	0.991236	1.22476
	P33609	Pola1	0.894603	0.937741	0.989013	1.00783	1.01064	0.910174	0.80047	0.747564	0.915844	0.968242	1.03959	0.947692	1.137	1.24044	1.28632	0.961277	0.964476	1.27735	1.04922	1.2983
	P33610	Prim2	0.964588	0.942068	1.00311	0.984264	0.968518	0.95439	0.779552	0.718233	0.779827	1.06332	1.02487	1.00145	1.13625	1.20086	1.27444	1.02319	0.987122	1.08376	0.980173	0.895774
	P33611	Pola2	0.942277	0.957001	1.00197	1.05086	0.999028	1.00841	0.896701	0.688526	0.990104	1.17611	1.09231	0.942279	1.22362	1.10789	1.26543	0.964433	0.988171	1.13397	0.986676	0.973918
	P34022	Ranbp1	1.08848	1.21044	0.535492	1.17178	0.98708	1.27973	1.28042	1.10609	1.19818	1.19696	1.05271	0.966054	1.14205	0.738431	0.894933	0.709636	0.561718	0.476411	1.01349	0.690607
	P34152	Ptk2	0.896112	0.864457	0.957447	0.927757	0.957237	0.937686	0.955018	1.03574	0.961668	0.961952	0.970351	1.02651	0.986149	0.945317	1.00396	1.06635	1.09794	1.13214	1.07468	1.13083
	P34884	Mif	0.877676	0.88792	0.920126	0.883409	0.928194	1.03687	0.907291	0.910559	0.952598	1.17445	0.970605	0.962013	0.985524	0.942754	1.0232	1.0961	1.12051	1.07647	1.01815	1.1456
	P34914	Ephx2	0.703836	0.675037	0.882477	0.583815	0.574018	0.708234	1.01734	1.09727	0.903772	0.839386	0.764461	0.90323	0.669605	0.762071	0.66321	1.8785	1.99557	1.71098	1.55678	1.18053
	P34928	Apoc1	0.933915	1.01079	0.995873	0.672401	0.870735	0.818029	1.06413	0.834914	0.953323	0.954235	0.827759	0.820354	0.790327	1.25407	1.00368	1.09499	1.42587	1.14635	1.36535	1.66533
	P35123	Usp4	0.959382	0.967654	0.961349	1.01924	1.0171	0.941531	0.891342	0.88954	0.947237	0.945712	0.990962	0.966561	1.09858	1.09899	1.16172	0.887915	0.958124	0.991495	0.924246	0.97407
	P35235	Ptpn11	0.986357	0.994789	0.996218	1.0655	1.01284	1.16057	0.974061	1.08383	0.989686	0.991578	0.95423	1.08276	0.89496	0.853108	0.85429	0.944112	0.993968	0.922243	1.03995	1.16164
	P35276	Rab3d	1.15684	1.2275	1.18362	1.16144	1.10779	1.00217	0.99023	1.0912	1.09625	0.856427	1.01366	0.964128	0.981032	0.981361	0.972222	0.812956	0.912999	0.880102	0.834779	0.829793
	P35278	Rab5c	1.01298	1.04463	1.02693	1.01353	1.02267	0.879011	0.974492	0.984059	1.03227	1.02168	1.04885	1.02524	1.03089	1.23293	1.08256	0.948377	0.992113	0.864915	0.953267	0.935583
	P35279	Rab6a	1.13073	1.099	1.15396	1.09634	1.03796	0.981688	0.966503	1.03558	1.02834	0.930995	0.986446	0.97792	0.963762	1.08738	1.04048	0.841936	0.957546	0.890659	0.93681	0.961765
	P35282	Rab21	1.03217	1.07894	1.03136	1.04128	0.98039	1.05096	1.08294	1.12416	1.10322	0.963328	0.946451	0.999942	0.976652	1.04534	0.973745	0.856304	0.904014	0.92872	1.05867	0.928763
	P35283	Rab12	0.955701	0.963315	1.07294	0.983419	1.01945	1.13394	1.01428	1.13277	0.961925	0.967216	0.962064	1.1206	0.829734	0.939686	0.839425	1.07251	0.940482	0.976526	0.967266	1.03443
	P35285	Rab22a	1.07639	1.0319	1.10885	1.0032	0.96001	0.909941	0.951376	0.901528	0.96209	0.979882	0.978783	1.03403	0.95852	1.02193	0.97667	0.964236	1.17163	1.07798	0.933022	1.00919
	P35288	Rab23	0.854052	0.862239	1.14431	0.951292	1.0003	1.60917	0.837431	1.10762	0.99204	0.9776	0.932892	1.10772	0.808465	0.734017	0.675815	0.987753	1.00627	0.978132	0.961886	1.21
	P35290	Rab24	0.956665	0.929151	1.07891	0.955581	0.945024	0.866487	1.03736	1.07332	0.969987	0.980971	1.01815	1.04698	0.834492	0.932643	0.882463	0.999037	1.1092	0.883093	0.894846	1.08073
	P35292	Rab17	0.514643	0.679629	1.14194	0.514056	0.544184	0.53505	1.37071	1.2267	1.27922	0.973475	0.769561	0.925162	0.650621	0.734629	0.503289	1.48705	1.55153	1.38721	1.42541	1.15751
	P35293	Rab18	0.997532	0.977086	0.95018	1.05637	1.0119	1.07404	1.02427	1.06289	1.05393	0.984715	0.870318	0.931227	0.955151	1.01265	1.00334	0.998492	0.913384	1.11279	1.04061	1.10207
	P35294	Rab19	1.09167	1.02738	1.21756	0.900539	0.86571	0.804994	0.932343	1.03118	1.005	0.950381	1.06033	1.04992	0.992324	1.19057	1.06651	1.06994	0.890314	1.12027	0.985913	0.973485
	P35295	Rab20	1.2938	1.20247	0.985184	1.02557	1.10295	0.807714	0.803588	0.868777	0.857451	0.829204	1.05	1.05608	1.04023	1.29543	1.30081	0.887262	1.23473	0.946571	0.97895	0.956062
	P35330	Icam2	0.969518	1.07245	1.09648	1.03519	0.976436	1.03675	0.975135	0.99094	1.10947	1.17716	1.11178	1.04501	1.03337	1.10837	0.919753	1.09398	1.04185	1.04175	0.94636	1.05746
	P35385	Hspb7	1.16122	1.28755	0.874416	1.40704	1.36665	1.51729	0.871439	1.10276	0.889647	0.933869	0.836608	0.895846	0.907776	0.790631	0.624257	0.836407	1.25653	0.693534	0.819103	0.86176
	P35456	Plaur	1.16862	1.31881	1.06839	1.22423	1.36274	0.973396	0.926846	1.0077	0.974485	1.08679	0.9118	1.18889	1.17871	0.749305	0.991038	0.835347	0.787031	0.706435	1.00673	0.942978
	P35486	Pdha1	1.00547	1.07384	0.986195	0.96029	0.898809	0.960934	1.00026	0.996871	1.01547	0.909464	1.00378	1.06131	0.956448	1.04988	0.956503	1.04006	0.977099	1.05073	1.11294	1.10821
	P35505	Fah	0.821883	0.83706	1.03184	0.863277	0.81329	0.903379	1.06778	1.17617	1.00905	0.96113	0.857	0.907048	0.741313	0.848696	0.841702	1.34353	1.46709	1.38859	1.3629	1.09149
	P35546	Ret	0.877378	0.870021	1.10441	1.00002	0.918141	0.874114	1.01277	1.15249	1.11143	1.0667	1.19272	1.3063	0.893968	0.975655	0.871646	1.15748	1.4164	1.27702	1.07148	1.21002
	P35550	Fbl	0.91108	0.744041	0.98476	1.06146	1.02658	0.93727	1.02374	0.859796	0.941987	1.06101	0.913241	0.988654	1.0288	1.13709	1.32651	1.0905	0.99586	1.36062	1.09334	1.1321
	P35564	Canx	1.2128	1.20978	0.885079	1.16831	1.08386	1.16973	1.06816	0.991594	1.10601	1.09839	1.01499	0.962855	0.97598	1.00088	0.995808	0.771036	0.998691	0.869296	0.993085	0.932859
	P35585	Ap1m1	0.923494	0.893001	1.02061	0.911441	0.920359	0.947464	0.947044	1.0158	0.975573	0.967715	1.08202	1.01079	0.923279	1.06114	0.956755	1.06705	1.1937	1.09385	1.0628	1.01554
	P35601	Rfc1	1.01441	0.928479	0.831984	1.05332	1.10936	1.10037	0.970058	0.995694	0.955048	1.14669	0.919912	0.918556	1.15863	1.07819	1.36706	0.968497	0.714628	0.906139	0.930468	0.942513
	P35700	Prdx1	1.01401	0.972958	0.955675	0.989897	0.991086	1.00189	1.04594	0.990051	1.07929	0.995768	1.01142	1.00792	1.0108	1.08287	1.05928	1.14464	1.06648	1.11486	1.12132	1.05638
	P35761	Ttk	1.12197	1.17591	0.796918	1.26794	1.26242	1.02007	0.828484	0.764047	1.09501	1.14964	1.05139	0.929224	1.21959	1.34171	1.85293	0.665234	0.500194	0.66021	1.26436	0.87222
	P35762	Cd81	0.974487	0.79495	1.38206	0.833614	1.05031	0.992886	0.873189	0.949345	0.866562	0.829249	1.04497	0.974048	0.934649	0.959048	0.885872	0.794521	1.10155	1.03968	0.868165	1.28795
	P35802	Gpm6a	1.02112	0.946971	1.14412	0.775787	0.746146	0.611437	1.09038	0.950238	0.922113	0.828079	1.35255	0.897398	0.877467	1.13516	1.18892	0.830926	0.796871	0.748976	1.01812	1.00276
	P35821	Ptpn1	1.02315	1.05558	0.889813	1.07915	1.11294	1.00355	0.979463	1.00394	1.01458	0.984301	0.975727	0.953165	1.04633	1.0683	1.02676	0.858272	0.706126	0.834334	0.905229	0.790247
	P35822	Ptprk	1.0212	1.04192	1.22978	0.953075	0.892168	0.781741	0.804797	0.875338	0.897981	0.805958	1.15143	1.081	1.00189	1.27545	1.1081	1.06898	1.09683	1.11987	1.06476	1.00872
	P35831	Ptpn12	1.02773	1.06602	1.15204	1.10256	1.12154	0.976732	1.00198	0.912657	0.932839	1.04553	0.950671	0.959515	1.22173	1.17516	1.18602	0.916319	0.726647	0.957562	0.977801	1.02946
	P35922	Fmr1	1.01449	0.992999	0.940642	1.04172	1.09713	0.930448	0.904744	0.920302	0.916952	0.964664	0.996752	1.09731	1.20513	1.12538	1.29299	0.970817	0.915825	0.951088	0.969029	1.12797
	P35951	Ldlr	0.92972	0.921425	0.702205	1.27389	1.09575	0.994362	0.795745	0.850679	1.09229	0.909507	0.872033	0.837871	1.06517	1.26397	1.24104	0.714493	0.645837	0.751347	1.04438	0.892513
	P35979	Rpl12	0.974572	0.97819	0.901138	1.11473	1.08389	1.08129	0.877136	0.866245	1.00546	1.03457	1.05252	0.914682	1.00076	1.03077	1.13052	0.998516	1.12976	0.936113	0.92416	0.996
	P35980	Rpl18	1.01409	1.05704	0.9671	1.11135	1.04268	1.11285	0.930166	0.901261	1.02162	1.04383	1.02404	0.905038	1.11087	1.1488	1.23547	1.02468	1.09	1.17877	1.0276	0.956679
	P35991	Btk	1.07797	0.965465	0.740806	1.13402	1.12651	1.16093	0.840603	0.604471	0.982483	1.46321	1.179	1.16016	1.02604	1.20278	0.780912	0.92462	0.809289	0.852278	0.720196	0.833391
	P36371	Tap2	1.03626	1.08498	0.754182	1.20105	1.16538	1.06392	0.989303	0.993189	1.06373	1.24576	1.01431	0.968173	0.877654	0.979415	0.878748	0.734511	0.827439	0.73861	0.760856	0.782669
	P36423	Tbxas1	1.09499	1.05954	0.952568	1.04616	1.06414	1.01696	0.971428	0.835569	1.0939	1.16012	1.15394	1.15003	0.957876	0.873654	0.86829	0.906802	1.08565	1.00975	0.842925	0.985578
	P36536	Sar1a	1.02633	1.07938	1.09687	1.05065	1.01398	1.24192	1.03863	0.960189	1.07865	1.10817	0.96128	0.961359	0.897084	0.988653	0.998772	0.837163	0.904836	0.924709	0.783333	0.951837
	P36552	Cpox	1.02013	1.0932	0.904644	1.15669	1.05872	1.00627	0.959392	0.92067	1.05413	1.07824	0.94991	0.966728	0.934294	0.893093	0.837928	0.961351	1.05936	0.965642	0.89584	0.925941
	P36895	Bmpr1a	0.982701	0.974035	0.983281	1.11845	0.952924	1.08561	1.02812	1.06082	0.982696	1.09106	1.15119	0.996221	0.983191	1.13542	1.04611	1.02044	1.01861	0.937283	1.12081	1.18319
	P36916	Gnl1	0.876452	0.964027	0.987304	1.01527	0.95436	0.97366	1.08912	1.16522	1.11772	0.959538	0.999819	0.972828	0.935991	0.954636	0.858023	1.01081	0.874076	0.935595	0.980447	0.927722
	P36993	Ppm1b	0.989295	1.00984	1.14196	0.977659	0.995918	0.947161	0.951158	1.02427	0.987657	0.955709	1.11706	1.13193	1.00931	1.05303	1.01617	1.07631	1.12777	0.954247	1.00748	1.01258
	P37040	Por	0.785703	0.781856	0.868634	0.765295	0.764479	0.846196	1.13684	1.21872	1.13617	1.04166	0.811741	0.863909	0.787261	0.832098	0.817054	1.38729	1.39114	1.39527	1.24052	1.12846
	P37172	Acvr1	1.33614	1.35214	1.10494	1.31494	1.13543	0.892721	0.691393	0.773443	0.796904	0.695354	1.09749	1.00414	1.08685	0.877724	0.904873	0.797009	0.909554	0.835348	0.825685	0.827647
	P37804	Tagln	1.249	1.18538	1.24664	1.35095	1.34731	1.78369	0.801993	1.12223	0.978007	0.93747	1.00595	1.21712	0.925124	0.769225	0.755002	0.804707	0.781424	0.66784	0.802183	1.12862
	P37889	Fbln2	1.22238	1.14134	1.23586	1.24201	1.24301	0.939993	1.01694	1.03439	0.995154	1.03871	1.03079	0.886952	1.0999	0.923604	1.04349	0.919583	0.778291	0.831812	0.877544	0.887831
	P37913	Lig1	1.02493	1.14514	0.653189	1.1514	1.17098	1.00613	0.927127	0.76959	0.96567	1.04031	0.904738	0.864074	1.28222	1.12492	1.49318	0.856218	0.654215	0.938125	1.07807	1.02625
	P38060	Hmgcl	0.845334	0.838968	0.899542	0.856268	0.809555	0.872774	1.23553	1.21006	1.20956	1.13722	0.865287	0.994884	0.832102	0.828382	0.691976	1.18376	1.1959	1.14441	1.21824	1.198
	P38532	Hsf1	0.89503	0.92191	0.958653	0.991559	1.00966	0.842037	0.87402	0.989039	0.948876	1.38719	1.00443	1.04739	0.936422	1.02457	0.905628	1.02498	0.948296	1.02359	1.0348	0.877262
	P38585	Ttl	0.966747	0.873664	1.00968	1.01722	0.959415	0.983695	0.928057	0.928744	1.01764	0.976116	1.12084	1.04511	0.976562	1.08585	0.922765	0.957791	1.03885	0.897654	0.967047	0.915493
	P38647	Hspa9	0.965513	0.972266	0.927945	0.930322	0.875887	0.912667	0.984059	0.9459	1.0027	0.934912	1.01094	0.975206	1.02329	1.08403	1.09276	1.07114	1.21109	1.14266	1.11447	1.13383
	P38649	Abo	1.1424	1.19866	1.15236	1.30859	1.23303	1.22095	0.804435	1.16774	0.907379	0.732652	1.05547	0.903328	1.01177	1.16206	1.0371	0.635562	0.877808	0.683745	0.847356	0.697897
	P39053	Dnm1	0.938619	0.907345	1.02155	0.913299	0.997363	0.918505	1.03636	1.10985	1.06441	0.99808	1.02654	1.0516	0.929204	0.885023	0.890184	1.14713	0.906152	1.12283	1.06121	1.10372
	P39054	Dnm2	0.913326	0.919886	1.0228	0.989983	0.968945	0.934345	1.07994	1.0959	1.04526	1.01853	0.927825	0.987503	0.954243	0.989955	0.984233	0.971238	0.9609	1.04599	0.979129	0.993296
	P39061	Col18a1	0.793068	0.62772	0.833113	0.804602	0.869615	0.954581	0.788332	0.790403	0.814286	0.934086	1.0878	0.99337	1.07064	1.43145	1.48296	1.07458	1.39087	1.30106	1.20038	1.2419
	P39098	Man1a2	1.12759	1.08815	1.20622	1.00042	1.04314	0.899462	0.883739	0.910439	0.942004	0.865424	1.02132	1.0194	1.10376	1.18632	1.22759	0.952279	1.08605	1.12105	1.0234	1.05912
	P39429	Traf2	0.998031	0.951563	1.07743	0.986363	1.07703	0.99101	0.909422	0.97187	0.990814	1.17427	1.10194	1.0548	1.14353	1.22888	1.14424	0.912289	0.908954	0.97349	0.879725	0.985114
	P39447	Tjp1	1.03632	1.01571	1.0941	1.06453	1.0328	0.93626	0.933264	1.08461	0.843615	0.81881	1.1737	0.972139	1.13234	1.05207	1.16954	0.954073	0.949257	0.910827	1.03628	0.948247
	P39654	Alox15	0.950482	0.920803	0.539954	1.19943	1.09021	1.49701	0.8382	0.486107	1.02299	1.22153	1.35678	1.14649	1.13484	0.969713	1.18392	0.965132	0.918342	0.925313	0.725628	1.04564
	P39749	Fen1	1.09158	1.17157	0.755705	1.16247	1.23958	1.20643	1.02692	0.873041	1.04665	1.32915	1.00235	0.940491	1.2604	1.00683	1.02466	0.76243	0.55236	0.574424	0.972209	0.736938
	P40124	Cap1	1.07069	1.04449	0.99129	1.05117	1.01391	1.09302	0.930733	1.02433	0.998009	0.980815	1.02595	1.03713	0.954276	0.971194	0.938591	0.969669	0.925307	0.961381	0.927127	1.02698
	P40142	Tkt	0.992367	0.987844	1.0869	0.946157	0.914581	0.903977	1.00303	0.899694	1.0061	1.01604	0.956637	0.918971	0.9813	1.01885	1.02703	1.0612	1.12394	1.20931	1.05561	1.08701
	P40201	Chd1	0.922466	0.78013	0.910695	0.933396	1.10023	0.934564	0.898795	0.851382	1.0082	1.11734	0.802134	0.770497	1.10827	1.03749	1.30893	0.978636	1.04951	1.22499	0.99272	0.958961
	P40237	Cd82	1.09241	1.14218	1.25663	1.03524	1.08308	0.960689	0.895569	0.832612	0.875467	0.975705	1.0664	1.01751	1.07909	1.1092	1.0209	0.864294	1.03113	0.994532	0.865031	0.928197
	P40240	Cd9	1.16688	1.20346	1.50019	0.974655	1.04253	0.834551	0.775276	0.766449	0.787621	0.863366	1.28436	1.15451	1.07212	1.01905	1.03101	0.808416	0.91476	0.944151	0.714991	0.92443
	P40336	Vps26a	0.91252	0.943517	1.14057	0.95348	0.949648	0.860942	0.961052	0.984841	0.983255	0.945411	1.03364	1.03968	0.95578	1.06006	1.02206	1.17571	1.19276	1.11634	0.99573	1.06639
	P40630	Tfam	1.03033	1.04678	1.01575	0.947785	0.855554	1.11554	1.33633	1.19047	1.2485	1.26355	1.0896	1.03985	0.854183	0.674885	0.636688	1.11875	0.938208	0.700083	0.901304	0.810881
	P40694	Ighmbp2	0.922971	1.11716	0.908842	1.03874	1.03027	1.05386	1.01181	1.04791	1.02359	1.12215	1.14321	1.05137	1.10529	0.850161	1.07339	0.941002	0.822539	1.05184	1.04104	0.941972
	P40936	Inmt	0.894642	0.976516	1.27623	0.68379	0.597916	0.708957	0.558453	0.837567	0.579137	0.568254	2.21326	1.50763	1.23264	1.17396	1.21402	1.34867	1.23942	1.42644	0.904771	1.05852
	P41105	Rpl28	1.1158	1.05943	0.966884	1.16712	1.06565	1.1431	0.907509	0.876569	1.03127	0.997804	1.03912	0.926997	1.08636	1.14603	1.25398	1.01741	1.01169	1.1977	1.05261	1.10822
	P41216	Acsl1	0.921808	1.08402	0.692922	0.688654	0.641344	0.780182	1.06181	0.927601	0.830366	0.984383	0.888402	0.754203	0.762901	0.884965	1.02401	1.35359	1.80648	1.35233	1.56308	1.17011
	P41230	Kdm5c	0.834789	0.937473	0.799285	1.04454	1.05457	0.871049	0.830828	0.885032	1.03169	1.22897	0.907296	0.900724	1.16112	1.00083	1.11136	0.995399	0.900942	1.09056	1.12473	1.09644
	P41233	Abca1	NA	NA	NA	NA	NA	1.15765	0.956419	1.09312	1.4063	1.21458	NA	NA	NA	NA	NA	1.04894	1.3043	1.0778	1.14732	1.20384
	P41241	Csk	1.05771	1.04856	1.02873	1.00348	0.993201	0.970785	0.946396	0.958606	1.04726	1.10905	1.05983	1.08092	0.996955	1.1357	1.04437	0.973872	0.925708	0.970757	1.00834	0.980527
	P41317	Mbl2	0.788885	0.740812	0.623029	0.757592	0.896308	0.827984	0.966713	0.846339	1.04099	1.21869	1.0535	0.802227	1.08546	1.20951	1.11817	1.10459	1.16092	1.51218	1.20201	1.33379
	P41731	Cd63	1.07207	1.05669	1.13258	0.917375	0.854677	0.882938	0.850914	0.863531	0.932492	0.89991	1.30601	1.12854	1.06256	1.03764	0.943765	1.02584	1.09198	1.1752	0.933485	0.986236
	P41778	Pbx1	0.806546	0.827396	0.629327	0.956706	0.975838	NA	NA	NA	NA	NA	0.806768	0.97601	1.08931	0.92458	0.907835	NA	NA	NA	NA	NA
	P42125	Eci1	0.931837	0.933689	1.05844	0.86119	0.837744	0.85523	1.07289	1.05784	1.05573	0.982964	1.05181	1.10781	0.847188	0.940432	0.793322	1.19152	1.2889	1.06185	1.15247	1.02086
	P42128	Foxk1	1.10958	1.11749	0.992157	1.16291	1.12486	0.780036	0.948761	0.936571	1.02947	1.00488	0.985934	1.04464	1.06403	0.934323	0.934853	0.751467	0.859997	0.798317	0.830273	0.934247
	P42208	2025-09-02	1.00755	0.990845	1.18222	1.00597	1.03122	1.00618	0.908773	1.01527	0.966423	0.946703	1.10219	1.0377	0.97731	0.968078	0.944108	1.05006	1.07756	0.914979	0.915025	1.01632
	P42209	2025-09-01	1.0108	0.879062	0.925739	1.11309	1.19358	1.05115	0.961237	0.750801	1.05257	1.72473	1.11333	1.05941	1.0785	0.937977	0.762703	1.0172	0.879819	0.963669	0.750664	0.720484
	P42225	Stat1	0.894059	0.928974	0.871717	1.00248	0.986775	0.97244	0.994856	1.31109	1.04615	1.13685	1.16557	0.951206	0.913561	1.28686	1.18981	0.860117	0.846243	0.84884	0.911437	1.01646
	P42227	Stat3	0.985812	0.915519	1.06525	1.00374	0.979787	0.977398	0.85103	0.934995	0.944243	0.983782	1.03057	0.920044	0.949806	1.07248	1.07858	1.03023	1.10514	1.06945	0.971875	1.07821
	P42230	Stat5a	0.929765	0.899289	1.03748	1.02149	1.00799	NA	NA	NA	NA	NA	1.15193	1.27864	1.1029	1.18478	1.24857	NA	NA	NA	NA	NA
	P42232	Stat5b	0.915244	0.853791	0.994822	0.82304	1.0731	0.971195	1.12444	1.07112	1.19977	1.1832	1.13737	1.03439	0.908009	1.00917	0.863815	1.00889	0.938639	1.03302	1.09504	0.839188
	P42337	Pik3ca	0.983072	1.00699	1.23959	1.02405	0.964039	0.843466	0.810838	0.918113	0.85304	0.747522	1.19911	1.08109	1.00085	1.1043	0.928541	0.988485	1.10884	0.999016	0.932367	1.02686
	P42567	Eps15	0.935197	0.953855	0.991268	0.988456	0.977968	0.85592	0.991503	0.950391	1.05063	0.932081	1.05766	1.05231	1.01746	1.08608	1.09013	0.921446	0.918208	0.992003	1.04135	0.880903
	P42669	Pura	0.98916	0.882395	1.26031	0.899111	0.965563	0.935431	0.929231	1.08571	1.059	0.930053	1.04284	1.02611	0.851477	0.990398	0.964211	1.06644	1.06962	1.19274	1.03082	1.22117
	P42703	Lifr	1.07008	1.17239	0.925168	0.996916	0.723205	NA	NA	NA	NA	NA	0.900966	0.700614	0.720375	1.27413	1.0309	NA	NA	NA	NA	NA
	P42859	Htt	1.01707	1.03014	1.0949	1.03301	1.04689	0.95747	0.938818	0.905188	0.976996	0.977932	1.00203	0.98939	1.05118	1.05065	1.09229	0.925146	1.05487	1.068	1.02	1.08892
	P42867	Dpagt1	1.00919	1.09527	1.03896	1.17914	1.03634	NA	NA	NA	NA	NA	1.07493	0.942038	0.899652	0.922189	0.851564	NA	NA	NA	NA	NA
	P42932	Cct8	0.985477	0.990295	0.936292	0.998256	0.990603	0.953258	0.88144	0.890235	0.946616	0.96391	1.01979	0.96187	1.06533	1.17343	1.20802	0.963545	1.04277	1.07446	1.04584	1.0692
	P43024	Cox6a1	0.938214	1.12022	1.10748	1.09223	0.982698	0.888445	0.997497	1.0477	1.06305	1.0077	0.878873	1.14232	0.905652	0.574655	0.571517	1.01372	0.810931	0.970308	1.05205	1.50568
	P43025	Clec3b	1.1246	1.14651	1.10152	1.1334	0.984413	0.895159	1.11837	1.05434	1.19216	1.0473	1.21963	1.10209	0.843017	0.880515	0.798793	1.06809	0.953182	1.02162	1.24443	1.07586
	P43135	Nr2f2	NA	NA	NA	NA	NA	0.850624	0.907821	0.841222	0.891166	0.915145	NA	NA	NA	NA	NA	1.05332	1.01699	1.19716	1.08795	1.06695
	P43136	Nr2f6	0.873803	0.992146	1.08881	1.19875	0.845492	0.840944	0.884773	0.875351	0.920516	1.02085	1.12133	1.05675	1.08739	1.11621	1.21947	1.07436	1.06825	1.22798	1.23971	1.13108
	P43241	Cdx2	0.69254	0.920617	0.680616	1.04654	1.24331	1.10043	1.29287	1.16434	1.35602	1.20344	0.465587	0.770021	0.779213	0.569549	0.509507	1.34304	1.17823	1.22974	1.22685	1.06965
	P43247	Msh2	0.994797	0.966323	1.25911	0.956151	0.949259	0.925577	0.852922	0.82071	0.884353	0.942846	1.0727	0.93227	1.07289	1.21606	1.20916	1.00356	1.0664	1.12153	1.00334	1.06783
	P43274	Hist1h1e	0.649903	0.805537	1.25131	0.481035	0.555099	1.07926	1.58443	1.5474	0.610821	1.92019	0.79443	0.639994	0.758412	0.891805	1.20837	1.31822	0.948752	1.24523	0.958633	0.94062
	P43275	Hist1h1a	0.547975	0.651999	0.9077	0.451833	0.541739	0.820453	1.2491	1.14059	0.98376	3.32084	0.650384	0.543326	0.639227	0.842478	1.75209	1.04749	0.833434	1.12045	1.02529	0.814773
	P43276	Hist1h1b	0.594654	0.882304	1.00391	0.361006	0.414689	0.974698	1.48954	1.26536	0.548256	1.97974	0.679191	0.568451	0.773531	0.929338	1.78358	1.39918	0.954575	1.42297	1.09544	0.897166
	P43346	Dck	0.947516	1.05423	1.08258	0.903521	0.98104	0.933001	0.793318	0.851659	1.14967	1.06523	0.95178	0.927536	1.01371	1.23501	1.28025	0.939551	0.974742	0.952817	0.925637	1.08903
	P43406	Itgav	1.08093	1.08175	1.26558	1.05691	1.02678	0.955754	0.826059	0.920482	0.900779	0.897481	1.14548	1.18412	0.982204	1.08548	0.985293	0.897723	0.965962	0.834715	0.833996	0.974554
	P43407	Sdc2	1.05671	1.28983	0.976945	1.21408	1.28862	1.03334	1.06496	0.946391	1.10716	1.30911	0.989375	1.04355	1.01255	0.902505	0.641113	0.87439	0.789286	0.940484	0.867729	0.689238
	P43883	Plin2	0.801587	0.802385	1.07302	0.732067	0.799127	0.948817	0.816336	1.03868	0.86111	0.965593	1.11465	1.11466	1.11092	1.88715	1.62665	1.30607	0.989917	0.884184	1.38044	1.1097
	P45376	Akr1b1	1.28853	1.18408	1.33388	1.13479	1.10798	0.996601	0.723078	0.792207	0.792502	0.768297	1.26998	1.31099	1.06974	1.19348	1.05641	0.864412	0.902745	0.825428	0.808861	0.934518
	P45377	Akr1b8	0.671077	0.622627	0.801934	0.647568	0.743031	0.561306	0.553487	0.622296	0.582763	0.626488	1.15095	1.31889	1.20516	1.1904	1.02869	1.86588	1.84856	1.73627	1.58363	1.60316
	P45481	Crebbp	1.00131	0.924375	1.06893	1.13282	1.11863	0.993502	1.04961	0.964254	1.07748	1.08206	1.18577	1.12189	1.1959	1.14329	1.21369	0.939507	1.06341	0.9164	1.20939	1.02483
	P45591	Cfl2	1.1101	1.08725	1.17612	1.1896	1.11499	1.51898	0.797822	1.20492	0.93811	0.926081	0.867828	1.08319	0.801506	0.769218	0.740156	0.866631	0.89957	0.817804	0.8552	1.17648
	P45700	Man1a1	1.04366	1.05565	0.841379	1.1309	1.09166	1.10425	0.980352	0.921011	1.02942	1.1416	0.991577	0.991704	1.00559	0.958625	0.915667	0.913973	0.960201	0.852762	0.876573	0.920822
	P45878	Fkbp2	1.12835	1.22318	0.772381	1.32845	1.16381	1.34662	1.08868	0.993007	1.13969	1.12207	1.05474	0.878907	0.935906	0.710821	0.669596	0.960254	0.944955	0.858574	0.897372	0.912774
	P45952	Acadm	0.876093	0.880585	1.23147	0.734585	0.761997	0.708513	1.11894	1.19943	1.05067	0.877305	1.00318	1.09775	0.802989	0.901432	0.76904	1.24061	1.27307	1.16989	1.15496	1.07175
	P46061	Rangap1	1.02998	0.932991	0.87937	1.07333	1.06406	1.07068	0.937016	0.8646	1.02718	1.0983	0.987571	0.850941	1.05026	1.17447	1.23858	0.918309	0.970941	0.972052	0.981358	0.948144
	P46062	Sipa1	0.87294	1.04334	0.814043	1.06988	1.1516	0.945214	0.979264	1.18241	1.06869	1.24223	0.903516	1.05693	0.990138	1.13989	0.997498	1.29117	1.02485	1.03145	1.03465	0.977646
	P46096	Syt1	0.823389	0.80475	1.17243	0.876613	0.880572	0.867991	0.968097	1.07905	1.02476	0.974573	1.2299	1.2617	0.891472	0.760381	0.85023	1.31091	1.29154	1.16881	0.897468	1.17044
	P46097	Syt2	0.995369	0.893559	0.996485	0.925396	1.08652	NA	NA	NA	NA	NA	1.23903	1.15559	0.753765	0.911842	0.822234	NA	NA	NA	NA	NA
	P46412	Gpx3	0.840653	0.78078	1.02788	0.781594	0.794868	0.801993	0.897363	0.974719	0.95917	0.867011	1.16779	1.12373	1.0111	1.06472	1.31057	1.1837	1.31202	1.28461	1.03866	1.44369
	P46414	Cdkn1b	0.911905	1.16609	1.05092	1.02562	1.35598	0.635514	1.11897	0.964279	1.08013	0.751911	1.36614	1.41221	1.36371	0.900863	0.899461	0.901879	0.668266	0.550192	0.720741	0.890247
	P46460	Nsf	1.08748	1.05581	0.945422	1.09142	1.0801	1.07228	0.97194	0.982425	1.02077	1.01903	0.961019	1.00413	1.03321	1.04229	1.09315	0.907793	0.900836	0.992264	0.988714	1.04548
	P46467	Vps4b	0.954836	1.01722	0.999632	0.957329	1.00138	1.04061	0.996804	1.01245	1.03321	0.997942	0.873399	1.01358	1.08899	0.975043	1.03924	0.760118	0.661398	0.825396	1.01404	0.916237
	P46471	Psmc2	1.03894	1.04427	0.960002	1.09282	1.06151	1.05179	0.953241	0.960128	1.03224	0.973164	1.01565	1.01615	1.15235	1.14365	1.2208	0.861997	0.825455	0.94187	1.01738	0.967749
	P46638	Rab11b	1.02723	1.04262	1.2005	0.954622	1.02361	0.995829	1.04717	0.976308	1.12053	1.03619	1.11047	1.05436	1.03805	1.12682	1.03905	1.04252	1.02778	1.05482	1.13368	1.06092
	P46656	Fdx1	0.937605	1.0132	0.850089	0.870344	0.794112	0.828909	1.37419	1.13602	1.20507	0.977367	1.09301	0.888257	0.942818	0.991018	1.08368	1.22915	1.07348	0.90183	1.12958	0.76707
	P46660	Ina	1.02622	0.805516	0.777154	0.949067	1.09414	1.07669	1.18928	1.28247	1.08708	0.986776	1.02342	1.26771	0.932501	0.924803	0.763267	1.14107	0.959734	0.92937	1.20842	0.975705
	P46662	Nf2	1.11612	1.04658	0.850613	1.10586	0.966635	1.05202	1.07721	1.03894	1.08987	0.939197	0.963244	0.997143	1.05127	1.09879	1.04486	0.960217	0.982559	0.847906	1.14563	0.910156
	P46664	Adss	1.04352	1.035	0.969174	1.04414	1.01437	1.06535	0.884907	0.830888	0.970229	0.995848	0.937978	0.882863	1.08828	1.19575	1.25347	0.947038	1.0738	1.06523	1.01174	1.091
	P46718	Pdcd2	0.966097	1.02109	0.947154	1.01422	0.971242	0.98039	0.897533	0.796506	0.959528	1.03776	1.05294	1.00251	1.09573	1.1733	1.37335	1.00346	1.05799	1.04685	1.21974	0.983539
	P46735	Myo1b	0.817468	0.783331	1.03478	0.773201	0.891259	0.832389	1.26148	1.08689	1.17136	1.02043	0.854749	1.0547	0.87106	0.937778	0.962116	1.20402	1.1183	1.17756	1.04889	0.968511
	P46737	Brcc3	0.992304	0.991919	1.01981	1.05254	1.16991	0.952843	0.936904	0.938895	1.01212	0.995145	1.16315	1.15717	1.14795	1.14859	1.16877	0.991408	1.0239	1.20484	1.0281	1.07087
	P46935	Nedd4	0.978908	0.919097	1.01977	1.00069	1.01324	1.05827	0.841503	0.977892	0.892018	0.878267	1.06513	1.03069	1.05003	1.12173	1.20495	1.06684	1.04415	1.00707	0.982124	1.08909
	P46938	Yap1	1.05382	1.40288	0.738057	1.16298	1.00087	NA	NA	NA	NA	NA	0.883316	1.12156	0.970464	0.916219	0.982185	NA	NA	NA	NA	NA
	P46978	Stt3a	1.16225	1.22056	0.911339	1.23302	1.13154	1.14325	0.998056	0.913628	1.02386	1.02518	0.982076	0.920595	0.868716	0.881395	0.818699	0.864046	0.881363	0.903993	0.794948	0.867158
	P47199	Cryz	1.06001	1.01377	1.28764	0.937845	0.934206	0.782812	0.89228	1.04197	1.00604	1.00133	1.2104	1.06749	1.08742	1.106	0.95729	1.04782	1.3305	1.06608	0.937897	1.00555
	P47226	Tes	1.7378	1.67321	0.909301	1.55616	1.47762	0.715762	0.909052	0.762124	0.740352	0.723878	1.07926	0.934713	1.31279	0.959753	0.920032	0.566369	0.432261	0.575358	0.598995	0.463247
	P47713	Pla2g4a	1.06292	1.00336	1.06763	1.03446	1.06555	1.03903	0.952168	1.09214	1.08168	0.949041	0.924701	0.967078	0.996839	1.08972	1.16051	0.81188	0.91218	0.87529	0.922148	0.989177
	P47738	Aldh2	1.33911	1.35537	1.50558	0.958444	1.00057	0.671992	0.86309	0.911889	0.831775	0.725397	1.30543	1.23657	1.01452	1.38422	1.22411	0.865958	0.853239	0.826365	0.907409	0.77904
	P47739	Aldh3a1	1.33296	1.46021	1.66625	0.982247	1.36149	0.796176	0.742624	0.885518	0.760201	1.0632	1.03299	0.796391	0.826874	0.826105	0.911104	0.852989	1.40673	0.683148	0.65827	0.811507
	P47740	Aldh3a2	0.839921	0.84483	1.02949	0.808566	0.826229	0.858251	0.960692	0.986655	0.967544	0.96469	0.998315	0.998367	0.864368	0.925786	0.798713	1.3133	1.45762	1.32254	1.14144	1.17248
	P47753	Capza1	1.01288	1.05335	0.791406	1.04518	1.09822	0.947999	1.0003	0.921045	1.00576	1.05825	0.968808	0.916377	1.02647	1.04138	1.05783	0.977428	1.01543	0.93958	0.967513	0.909984
	P47754	Capza2	0.872014	0.897046	0.913901	0.919723	1.00348	0.895298	0.997924	1.01532	0.992171	1.0429	0.970972	0.981867	0.991017	0.922371	0.990887	1.00165	1.08573	0.957698	0.991872	1.07758
	P47757	Capzb	1.03504	0.981549	1.11336	0.9578	1.03144	0.965812	0.996084	0.966314	0.994913	1.0477	1.03238	0.984657	0.996151	1.06633	0.998899	1.05797	1.19224	1.06495	1.00368	1.02462
	P47758	Srprb	1.16373	1.24487	0.706827	1.2936	1.27654	1.41262	1.01424	0.894748	1.09465	1.16052	0.961581	0.910495	1.02932	0.850698	0.862509	0.655152	0.671811	0.821636	0.803934	0.731625
	P47791	Gsr	1.04473	1.07471	1.24014	0.954226	0.916228	0.801068	0.880202	0.843853	0.920549	0.890341	1.10485	1.01791	1.07236	1.10749	1.09081	1.04481	1.0254	1.13571	0.899341	0.984581
	P47802	Mtx1	1.00502	1.00588	1.14806	0.965166	0.942267	0.990607	1.01188	0.964633	1.0664	1.10416	1.00825	1.0111	0.938466	1.03908	0.947703	1.03894	1.09571	1.15299	1.08694	1.09122
	P47809	Map2k4	1.05593	1.04505	0.903279	1.07524	1.05215	1.10521	0.969703	1.08656	0.981888	0.998758	0.911348	1.06451	1.03645	0.998109	1.01767	0.957771	0.863576	0.900224	0.932972	0.973367
	P47811	Mapk14	1.02398	1.02951	1.21402	0.966318	1.01566	0.922143	0.935254	0.961832	1.01695	1.01588	1.03042	0.966063	0.901737	1.1112	1.014	1.0433	1.0981	1.01638	0.973366	1.00834
	P47856	Gfpt1	1.16631	1.06913	1.15288	1.22016	1.17576	1.02874	0.959764	1.12448	0.990849	0.864347	0.893643	0.899253	0.997447	1.0069	1.10931	0.74787	0.824256	0.840785	0.795083	0.900499
	P47857	Pfkm	0.969058	0.971952	1.14745	0.994202	1.03301	1.15173	0.979308	1.13484	1.08334	0.981813	1.01878	1.13768	0.898329	0.864211	0.777727	1.02699	0.9864	0.997287	0.954146	1.17801
	P47867	Scg3	0.876148	0.996721	0.874136	0.899066	0.788648	0.688912	1.27797	1.24078	1.14917	0.885191	1.13299	1.30099	0.994444	0.803322	0.850617	1.2295	1.14948	0.861859	1.29305	1.02526
	P47911	Rpl6	1.09591	1.054	0.847957	1.14387	1.11761	1.09123	0.905636	0.851532	0.924647	0.973657	1.01011	0.900586	1.07627	1.11633	1.18595	0.932206	0.995301	1.05442	0.958837	0.864006
	P47915	Rpl29	1.37897	1.73305	0.535308	0.463733	0.439712	1.4122	1.92286	0.835871	0.446971	0.35273	1.28049	1.06576	1.65643	0.754089	0.924753	0.920919	0.713098	0.897863	1.30128	0.39986
	P47930	Fosl2	0.882103	0.686522	1.03461	0.773259	0.886585	1.01793	1.09676	1.02361	1.12901	1.46225	0.99341	0.815038	1.06732	0.847046	1.08874	0.781597	0.990681	0.948187	0.842525	1.00161
	P47934	Crat	0.900906	0.954717	1.10942	0.879672	0.833882	0.875874	1.02248	1.03777	1.06334	1.06897	0.953247	1.01616	0.75176	0.896266	0.812483	1.20297	1.33128	1.27478	1.08847	1.10427
	P47941	Crkl	0.979941	1.03917	1.03497	1.05313	1.04446	1.00555	1.0287	1.0474	0.996258	1.02715	1.14979	1.10876	1.09491	0.879303	0.912771	0.988357	0.935934	0.850994	0.964325	0.980044
	P47962	Rpl5	1.01837	1.02806	0.957393	1.12182	1.10705	1.04303	0.936675	0.852813	0.982306	1.06434	1.06057	0.939222	1.10261	1.10649	1.11822	1.01544	1.04507	1.03333	0.932962	0.871048
	P47963	Rpl13	1.04386	1.05247	0.870394	1.13301	1.1374	1.16296	0.981566	0.910579	1.00687	1.03491	0.963724	0.948353	1.07055	1.01932	1.14752	0.921525	0.871551	0.995454	0.992657	0.91509
	P47964	Rpl36	1.07108	1.16219	0.788506	1.06805	0.89603	1.27881	1.06744	0.973811	1.06948	1.14196	0.882782	0.942493	1.17139	0.888879	0.998235	0.983549	0.941984	1.00264	1.0821	0.712581
	P47968	Rpia	0.95481	1.03901	0.950268	0.871244	0.887015	0.834512	0.913568	0.830363	0.923569	0.923933	1.01228	0.910018	0.946037	1.12943	0.957187	1.20669	1.30335	1.31776	1.18557	1.15886
	P48024	Eif1	0.926033	1.35552	0.325596	1.36438	1.41558	0.914381	0.808224	1.13699	0.980948	0.875269	0.619403	0.983293	1.09383	0.809276	0.968726	1.03903	0.838805	1.12349	1.14787	0.664759
	P48025	Syk	1.06886	1.15045	0.959805	1.11708	1.15183	0.987861	0.899129	0.842033	0.883335	1.09569	0.977994	0.948852	1.03997	1.1275	1.0094	0.736872	0.826994	0.803626	0.840163	0.899558
	P48036	Anxa5	1.00181	0.959554	1.26525	0.990407	0.997269	1.02805	0.882919	0.999991	1.00564	1.06622	1.16555	1.10653	0.919889	0.965445	0.953635	0.984335	1.0842	0.890638	0.911853	1.1492
	P48193	Epb41	0.972768	1.04885	0.825262	1.01781	1.00425	0.941117	1.22374	1.15893	1.19325	0.98629	0.943819	0.952279	1.00194	1.04111	1.01345	0.960557	0.841493	0.973062	1.02049	0.9892
	P48281	Vdr	0.93702	1.00313	0.894258	0.979169	0.977672	0.930589	1.0601	0.961605	0.936526	0.871648	0.909875	1.05389	1.13026	1.0144	1.11909	1.34147	1.23236	1.17866	1.20826	0.974795
	P48377	Rfx1	NA	NA	NA	NA	NA	0.812431	0.844445	0.984414	0.926211	1.09454	NA	NA	NA	NA	NA	1.06204	1.06323	0.862766	1.04576	0.943316
	P48410	Abcd1	1.05294	1.06357	1.0901	0.963673	0.987879	0.921218	0.991307	0.903939	0.977026	1.0027	1.00864	1.00773	1.10268	1.05274	1.09287	0.963261	1.01293	1.00854	0.913299	1.02564
	P48428	Tbca	1.40476	1.42388	0.629231	1.20198	0.945678	1.27504	1.29616	1.15188	1.07976	1.16596	1.26504	0.958918	1.15449	0.536975	0.726307	1.12191	0.966258	0.619595	0.991202	0.789841
	P48441	Idua	0.987271	1.01075	1.24466	0.889842	0.906289	0.812528	0.937539	0.924554	0.956083	0.965282	1.27229	1.20697	0.942964	0.954339	0.861791	1.12882	1.2354	1.11327	1.01117	1.0148
	P48453	Ppp3cb	0.955197	0.946991	1.08995	0.956466	1.08971	1.15138	0.97631	1.08226	1.07046	1.09666	1.11156	0.984025	0.969204	1.03644	1.09531	0.946097	1.10173	1.09182	1.02858	1.04468
	P48678	Lmna	1.08155	0.882717	1.3693	1.01896	1.13477	0.976528	0.827699	1.04582	0.938019	0.961881	1.17687	0.902448	1.06519	0.94593	0.923228	1.01482	1.0898	1.08667	0.931955	1.24332
	P48722	Hspa4l	1.00181	1.03957	0.993333	1.0027	0.935539	0.964261	0.954473	0.940317	0.944187	0.932603	0.958149	1.00949	0.965471	1.16562	1.08622	0.973517	1.06685	0.973463	1.03227	1.11039
	P48725	Pcnt	1.26551	1.0634	0.856356	1.17886	1.1729	1.07382	0.874525	0.914912	0.934236	1.09226	1.01132	0.880051	0.947116	0.959535	0.93494	1.13831	1.13929	1.08123	1.07928	1.0692
	P48758	Cbr1	0.929764	0.951522	1.07339	0.73974	0.788422	0.652029	0.887958	0.91996	0.865822	0.780523	1.26288	1.29425	1.1077	1.30307	1.04148	1.25698	1.25683	1.3115	1.2358	1.13756
	P48771	Cox7a2	0.979666	0.948478	1.05506	0.975139	0.992465	1.00246	1.07266	1.00823	0.953767	1.19949	0.766638	1.0328	1.04458	0.828468	0.883891	1.19657	1.18478	1.24333	1.14855	1.17236
	P48774	Gstm5	1.14954	1.1719	1.23509	1.10617	1.06171	1.12024	0.939917	0.983356	1.01616	0.953061	1.15311	1.1387	0.960946	0.991465	0.872133	0.844126	0.915177	0.909347	0.820667	0.901758
	P48962	Slc25a4	0.822576	0.825035	0.95947	0.870502	0.940264	1.29369	1.14065	1.2452	1.17418	1.09986	0.88096	1.07294	0.711315	0.716789	0.618784	1.09972	1.12794	1.0267	0.988629	1.1669
	P48999	Alox5	1.11938	1.09302	0.910268	1.12709	1.00411	1.2397	0.964063	0.724919	1.16584	1.20856	1.06902	1.28171	0.886094	0.77648	0.741468	0.74574	0.994522	0.923326	0.732726	0.932156
	P49025	Cit	1.1762	1.01656	0.821893	1.27925	1.16404	0.985291	0.900151	0.771649	0.890115	1.04892	1.03022	0.944154	1.13337	1.19962	1.04283	1.02176	1.02668	1.00461	1.03148	1.08712
	P49070	Camlg	1.14825	1.13338	1.25815	0.988678	1.0593	0.980985	0.902798	0.915353	0.96475	0.906046	1.11116	1.08719	0.948004	1.0963	1.20181	0.879994	0.849196	0.925744	0.95858	1.0007
	P49117	Nr2c2	0.82368	0.954754	0.889818	0.981805	1.06146	0.872047	0.995995	1.21383	1.02881	1.04162	0.818506	0.887094	1.11247	0.935316	0.931096	1.07251	0.833589	0.941532	0.953153	0.932222
	P49135	Ercc3	0.917646	0.988309	0.998178	1.01068	1.0212	0.882138	0.858261	0.936054	1.1159	0.921393	0.996429	1.02844	1.18136	1.17331	1.14741	1.1076	1.11374	1.20882	1.05939	1.01637
	P49138	Mapkapk2	0.996887	0.942186	1.07961	0.933038	0.93984	0.883428	0.924436	1.04968	1.00722	1.02529	1.05935	1.04275	0.920442	1.04585	1.02502	1.09019	1.08631	1.01949	0.966393	0.920671
	P49182	Serpind1	0.898978	0.735637	0.942696	0.840074	0.707161	0.687927	0.785556	0.943972	0.882254	0.689312	1.20694	1.15774	1.21718	1.52682	1.1811	1.01263	1.02541	1.26373	1.14566	1.42442
	P49222	Epb42	NA	NA	NA	NA	NA	0.571898	1.12092	0.789025	0.810877	0.794627	NA	NA	NA	NA	NA	0.987986	1.08343	2.02361	1.17878	3.555
	P49282	Slc11a2	0.989252	1.10324	1.01495	1.14047	1.08883	0.957353	0.797225	0.838988	0.818181	0.995589	1.01307	0.961208	0.885146	1.1962	1.14174	0.839703	0.989442	1.04	0.890657	1.0059
	P49290	Epx	1.01864	0.848908	0.489771	1.29153	1.21139	1.5437	0.856229	0.426474	1.05427	1.27419	1.08048	0.833783	1.08614	0.875502	0.900891	1.07273	0.894917	1.00067	0.721919	1.29429
	P49300	Clec10a	1.12382	1.30348	0.801535	1.20197	0.898582	1.30669	1.10998	0.779647	1.23582	1.41889	0.91714	1.07034	0.928731	0.944601	1.05316	0.709246	0.862625	0.705175	0.67089	0.722795
	P49312	Hnrnpa1	0.948112	1.01027	1.10541	0.947008	0.957058	0.920581	0.855863	0.842657	0.886546	0.927719	1.04336	0.934184	1.07908	1.1901	1.36856	1.00228	1.11539	0.94857	0.947145	1.00115
	P49429	Hpd	0.995884	0.920811	0.971756	1.08516	1.05355	1.14992	1.04464	1.17572	1.19707	1.36251	1.12331	1.02021	0.851971	0.677007	0.617016	0.95738	0.867619	0.97235	0.777115	0.918467
	P49442	Inpp1	0.82436	0.762811	0.98367	0.874449	0.851282	0.967249	1.04561	1.2705	1.14111	0.985802	0.901904	0.9404	0.77197	0.874605	0.802355	1.10372	1.33432	1.21093	1.10352	1.19519
	P49443	Ppm1a	0.921855	0.946486	1.04711	0.898336	0.926933	0.951472	0.94656	0.98645	0.970716	0.998637	1.05106	1.0818	0.880396	0.919306	0.88413	1.06953	1.23567	1.69781	1.04158	1.02937
	P49446	Ptpre	0.942888	0.992607	0.929549	0.95039	1.00686	0.911157	0.999139	0.873292	1.04207	1.04191	1.02561	1.06471	0.993451	1.13844	1.07902	1.02344	1.01101	1.01595	1.04315	0.965213
	P49586	Pcyt1a	0.974837	1.00526	0.863618	1.11588	1.08053	1.18802	1.24554	1.22977	1.23061	1.2054	0.910458	0.961221	1.03585	0.769981	0.836074	0.968211	0.859637	0.85246	1.06931	0.947846
	P49615	Cdk5	1.09998	1.13798	1.03143	1.03321	0.954857	1.05119	1.07882	1.10088	1.0799	1.0036	1.03047	1.07555	0.904589	1.02808	0.880554	0.947801	0.838345	1.05897	1.03993	1.05136
	P49650	P2ry1	0.827005	0.78611	0.986407	0.949461	0.843985	0.835928	0.800589	1.0509	1.12489	0.961528	1.184	1.03709	0.872156	0.960392	0.662871	0.947446	1.03343	1.10905	1.01918	1.06679
	P49698	Hnf4a	0.793844	0.719369	0.958339	0.826513	0.867678	0.903444	0.830338	0.83734	0.969051	0.882905	0.984342	1.00478	1.08491	1.24637	1.33493	1.48423	1.26246	1.21538	1.0985	1.10896
	P49710	Hcls1	1.08744	1.20793	0.745247	1.1867	1.32457	1.02166	1.32237	1.07094	1.24785	1.18718	1.05805	1.11652	1.15714	0.917726	1.19471	0.720674	0.266919	0.410958	0.813388	0.444801
	P49717	Mcm4	0.97978	1.02172	0.964035	1.02172	1.03136	1.05508	0.873202	0.766261	0.87186	1.00938	0.950247	0.848726	1.16864	1.19313	1.35221	0.999412	0.853985	1.06748	0.996341	1.03466
	P49718	Mcm5	0.980369	0.961257	1.01599	0.972016	0.993269	0.964894	0.859494	0.813804	0.94201	1.03021	0.981964	0.84917	1.09505	1.22423	1.37833	0.996815	0.999639	1.08627	1.06023	1.04637
	P49722	Psma2	0.867385	0.907977	0.992903	0.897403	0.914162	0.864815	0.963903	0.968085	0.970944	0.959199	1.02178	0.958326	0.997266	1.00889	1.01445	1.07498	1.07216	1.01371	0.948068	0.977104
	P49769	Psen1	0.890357	0.926449	1.11118	0.943753	0.970424	0.889042	0.968689	1.04363	1.04392	0.849048	0.959463	1.00891	0.963026	1.14309	1.06579	0.980248	0.985788	1.12415	0.99565	0.932699
	P49813	Tmod1	0.734681	0.717901	0.873524	0.748678	1.01356	1.03714	1.25567	1.1121	0.931129	1.15075	0.920172	1.03049	0.90578	0.966699	0.729706	1.42377	1.31908	1.36127	1.18915	1.33974
	P49817	Cav1	1.20077	1.12276	1.41763	0.993325	1.01553	0.968511	0.875371	1.0439	0.807141	0.792772	1.17401	1.0299	0.936396	0.911502	0.805006	1.02161	1.00377	0.994243	0.953922	1.08818
	P49935	Ctsh	1.10876	1.06601	1.1582	1.07551	1.05972	0.853	0.839406	0.733258	0.941052	0.998892	1.10599	1.11968	1.03324	1.15391	1.09614	0.848296	0.977799	0.842066	0.776363	0.807919
	P49962	Srp9	1.10549	1.02889	0.940296	1.10048	1.04567	1.10173	0.90415	0.951154	1.02871	0.986182	0.945076	0.92171	0.972331	1.06409	1.01693	0.932723	1.08751	1.01648	0.961665	1.01348
	P50096	Impdh1	1.09137	0.898831	0.767802	1.3431	1.25407	1.29881	0.862292	0.853075	1.03754	1.19403	1.06176	0.843548	0.999798	0.962251	1.06729	0.918087	0.848158	1.03548	0.830709	1.00421
	P50114	S100b	0.786397	0.749387	1.26124	0.678137	0.715624	0.761376	0.661126	0.990513	1.01582	1.15225	1.22721	1.07646	0.989525	0.937845	0.870134	1.22468	1.73531	1.05391	1.36923	1.18092
	P50136	Bckdha	0.889585	0.991483	1.13747	0.875668	0.898374	0.843309	1.02001	0.987546	0.973702	0.921176	1.08923	1.03353	0.97378	0.910552	0.930071	1.04582	1.09924	1.05382	1.00203	0.987925
	P50153	Gng4	NA	NA	NA	NA	NA	0.894181	1.09251	1.354	1.14393	1.0199	NA	NA	NA	NA	NA	1.21177	1.32478	1.20056	1.28045	1.23548
	P50171	Hsd17b8	1.01048	1.01641	1.04167	0.903292	0.945477	0.920175	1.09673	1.17249	1.12525	1.14256	0.938694	1.0671	0.871406	0.888377	0.795133	1.09885	1.06175	1.2006	1.10976	1.05763
	P50172	Hsd11b1	0.715791	0.86404	0.761737	0.907898	0.875379	1.12096	1.71875	1.15132	1.51519	1.56257	0.742469	0.72165	0.775374	0.72948	0.817347	1.07811	1.15018	1.37352	0.924306	0.849123
	P50247	Ahcy	0.909348	0.936168	1.19119	0.831995	0.805644	0.815612	0.942993	0.953307	0.956552	0.889541	1.09386	1.03405	0.959388	1.06023	1.03611	1.16678	1.29492	1.2542	1.17841	1.17018
	P50284	Ltbr	0.707937	1.02508	0.784619	0.956719	1.08341	0.822818	1.12135	0.974383	1.26941	0.967635	0.925709	0.994219	0.628137	0.769139	1.074	1.14896	1.01193	0.694053	1.18933	0.924218
	P50285	Fmo1	1.00393	1.17517	1.10108	0.905977	0.859616	0.810657	1.00062	0.98084	0.883434	0.896807	1.02902	0.940538	0.846617	1.04405	1.08076	1.08384	1.2395	1.06768	1.13972	0.90367
	P50295	Nat2	1.12758	1.07925	1.31098	0.968623	0.90727	0.898526	0.96399	0.976067	0.913466	0.924553	1.09605	1.05603	1.04311	1.13089	1.02462	1.03137	0.983675	1.00903	0.972772	1.00687
	P50396	Gdi1	0.960162	0.939052	1.18195	0.923332	0.912301	0.915622	0.935607	1.0858	0.983753	0.889599	1.13312	1.11794	0.868336	0.932126	0.848586	1.15925	1.14523	0.979459	0.93428	1.03938
	P50427	Sts	0.849777	0.843425	0.797396	0.923905	0.867173	0.888272	0.826541	0.684629	1.01219	1.06243	1.31047	1.29054	1.18484	1.07495	1.06026	1.02462	1.12971	1.19544	1.00123	0.989206
	P50428	Arsa	0.898001	0.92429	0.974941	0.881928	0.945792	0.661299	0.987962	0.943713	0.905472	0.925569	1.25932	1.16267	0.966591	0.937225	0.932812	1.43171	1.45147	1.31496	1.18201	1.0995
	P50429	Arsb	0.939735	0.898172	1.0613	0.936645	0.965441	0.906315	0.861976	0.813807	1.00047	0.938885	1.37141	1.31702	1.07037	0.955355	1.02738	1.24367	1.21177	1.16659	1.0821	1.18937
	P50431	Shmt1	0.99105	1.01821	1.08962	0.941013	0.938641	0.883608	0.900137	0.885374	0.973222	0.908149	1.06548	1.02478	1.02919	1.07989	1.04591	1.09416	1.15085	1.14345	1.07829	1.12203
	P50516	Atp6v1a	0.98086	0.986093	1.03365	0.976845	0.992803	0.913938	0.990091	1.02754	1.05147	0.993203	1.02532	1.04969	0.971586	1.0184	1.00711	0.972776	1.06815	1.07814	0.96308	1.03735
	P50518	Atp6v1e1	0.980879	1.01055	0.822984	1.00509	0.961448	0.980723	1.06568	1.08186	1.11944	1.1226	1.08177	1.03447	0.961184	0.86382	0.913687	1.0917	1.1622	0.979583	0.99848	1.02934
	P50543	S100a11	1.0146	1.0322	1.12443	1.05895	1.02054	0.892355	0.898386	0.850609	1.03051	1.31732	1.05885	0.926394	1.0435	1.08783	0.890635	0.548424	0.619647	0.616821	0.824651	0.798146
	P50544	Acadvl	0.736595	0.743115	0.926204	0.665214	0.647544	0.714557	0.966617	0.990491	0.964404	0.891662	0.972083	1.15324	0.790173	0.920483	0.708742	1.57855	1.54948	1.48173	1.42828	1.2774
	P50580	Pa2g4	1.0299	1.03642	1.04463	1.04229	1.0277	0.982863	0.879672	0.857943	0.93594	0.993082	1.07247	0.999066	1.1201	1.1462	1.19774	0.968784	0.995232	0.983886	0.963018	1.04388
	P50608	Fmod	1.25234	1.10837	1.39944	1.27496	1.26741	NA	NA	NA	NA	NA	1.24207	1.16646	0.821755	0.911255	0.802877	NA	NA	NA	NA	NA
	P50637	Tspo	1.05601	1.03919	1.22446	0.901168	0.897129	0.865211	0.924706	1.0054	0.866568	0.713399	1.06099	1.08544	0.92476	1.09547	1.01528	1.12436	1.05154	1.25785	1.11473	1.02167
	P51125	Cast	1.06747	1.04613	0.439348	1.14139	1.29355	1.20916	1.68238	1.41011	1.43641	0.756742	0.863778	0.837541	0.919825	0.760189	1.04008	0.770938	0.474483	0.71295	1.07435	0.596661
	P51150	Rab7a	1.05421	1.04947	1.0635	1.0396	0.977919	1.03235	1.01891	0.990341	1.06568	1.04034	0.997668	0.970477	0.998364	1.05939	1.061	0.995295	0.969976	0.968399	1.02225	0.979682
	P51162	Fabp6	0.146395	0.122354	0.189354	0.15564	0.310687	0.250481	1.22098	2.01122	1.01698	0.923095	0.310477	0.185569	0.306201	0.286844	0.502445	4.21439	2.18867	2.92949	0.842449	1.99644
	P51163	Uros	0.951454	1.01645	1.09523	1.01583	0.924698	0.90404	1.01332	0.886688	0.979245	1.00011	0.952992	0.975684	0.840706	1.00283	0.834943	0.896868	0.876145	0.869911	0.898921	0.89485
	P51174	Acadl	0.850437	0.908756	1.13707	0.723805	0.786094	0.720236	0.881775	0.993505	0.849831	0.806796	1.0705	1.13274	0.833885	0.932423	0.851458	1.33988	1.4627	1.27149	1.22381	1.24423
	P51175	Ppox	1.03466	0.961661	1.22429	1.06245	1.03784	1.02861	1.02745	1.14093	1.07526	1.00355	1.0622	1.03762	0.906173	1.00715	0.87152	1.05873	1.15428	1.0356	0.991393	1.01936
	P51410	Rpl9	1.11312	1.07916	0.831058	1.20034	1.17285	1.18995	0.932856	0.88755	1.05815	1.00365	0.924252	0.895876	1.14447	1.17745	1.18847	0.950062	0.932378	1.08859	1.06997	1.02349
	P51432	Plcb3	0.929665	0.928913	1.04914	0.841956	0.858375	0.851069	1.1775	1.15631	1.21732	1.10421	0.983029	0.968447	0.987715	0.998916	1.01189	1.06773	1.04995	1.07197	1.0847	1.02488
	P51569	Gla	1.05467	1.00152	1.19079	0.954246	0.965459	0.850792	1.00795	0.970343	1.05467	1.08194	1.11398	1.08986	0.982723	1.03457	0.890543	1.03783	1.17001	1.01496	0.945588	1.04145
	P51612	Xpc	0.830988	0.694943	1.16386	1.02183	1.09595	0.930551	1.1354	1.17452	1.1953	1.31214	1.09303	1.07753	0.95949	0.860256	0.867353	1.18668	1.03522	1.04215	0.968603	0.915909
	P51637	Cav3	0.591066	0.560541	0.682782	0.670701	0.618144	1.60129	1.05805	1.38586	1.1829	1.35672	0.695498	0.804431	0.613855	0.558915	0.374834	1.57339	1.57736	1.3291	1.12111	1.53184
	P51642	Cntf	NA	NA	NA	NA	NA	0.919782	1.02876	0.991445	1.23805	1.25921	NA	NA	NA	NA	NA	1.45249	1.32623	1.37007	1.10187	1.04536
	P51655	Gpc4	1.19275	1.1257	1.12566	1.06733	1.15083	1.02526	0.865205	0.940398	0.936332	1.02902	1.05015	1.1409	0.931775	0.879257	0.852356	0.879802	0.864246	0.81739	0.783987	1.03607
	P51658	Hsd17b2	0.964637	1.0558	0.982138	0.80833	0.823279	0.497918	0.86309	1.20582	0.76545	0.539616	0.869724	1.01247	0.936372	1.21484	1.26868	1.21232	1.2591	1.15033	1.25238	1.30258
	P51660	Hsd17b4	0.684595	0.637309	0.651898	0.661607	0.680449	0.715797	0.866965	0.843087	0.840131	0.740241	0.788049	1.02587	0.861025	0.982122	0.872976	1.8297	1.89082	1.73641	1.76495	1.50829
	P51661	Hsd11b2	0.723408	0.893648	1.48521	0.461008	0.500033	0.42124	0.763211	0.816435	0.644621	0.488625	1.15164	1.17109	1.11148	1.59902	1.16957	1.30829	1.26588	1.58562	1.65627	1.5421
	P51791	Clcn3	0.975704	1.27947	0.971782	1.05531	1.08735	1.01188	0.946242	0.908222	0.986523	1.04865	0.890975	1.20158	1.00515	1.24308	1.0786	0.904963	1.07424	1.06592	1.05871	1.05587
	P51807	Dynlt1	0.793844	0.897237	0.699391	1.04234	0.997428	NA	NA	NA	NA	NA	1.02088	1.01918	1.08361	0.908873	0.93901	NA	NA	NA	NA	NA
	P51829	Adcy7	0.796764	0.86986	1.0619	0.993789	1.08052	NA	NA	NA	NA	NA	1.07142	0.941512	0.896124	0.990014	0.976226	NA	NA	NA	NA	NA
	P51830	Adcy9	0.772118	0.804345	0.639002	1.03855	1.01526	0.871786	0.957042	1.06973	0.980484	0.890293	1.03194	1.10833	1.02053	0.911092	0.868504	1.11405	0.908594	1.13445	0.959482	1.11102
	P51855	Gss	0.855549	0.866892	1.10341	0.746405	0.784224	0.698618	0.902466	0.936842	0.946864	0.882301	1.06418	1.04989	1.08347	1.16866	1.08189	1.22231	1.35622	1.33936	1.13433	1.0517
	P51859	Hdgf	0.933064	1.07702	0.75041	0.973019	0.942686	0.863057	1.14549	0.87745	0.942377	0.950784	1.29211	1.14838	1.14623	0.827555	0.903815	1.3176	0.981359	0.87465	0.938933	0.969886
	P51863	Atp6v0d1	1.04454	1.03093	1.10218	1.06371	1.00108	0.903064	0.973903	1.00045	1.023	0.919218	1.04934	1.06094	0.928308	0.99929	0.944982	0.99032	1.09611	1.14108	0.931001	1.0339
	P51881	Slc25a5	1.12899	1.1189	1.14577	1.01527	1.04541	0.9245	0.979095	1.00449	1.0233	0.905983	1.01063	1.0754	0.995678	1.14074	1.03598	0.951112	0.977055	1.01915	1.03236	1.03807
	P51885	Lum	1.00957	0.946634	1.1402	0.934158	0.973325	0.954492	0.774748	0.912691	0.843734	0.864681	1.50204	1.57021	1.00422	0.820019	1.01625	1.11274	1.03704	1.04977	0.85299	1.11427
	P51908	Apobec1	0.927077	0.913325	0.95243	0.894675	1.06696	NA	NA	NA	NA	NA	0.813726	0.798805	1.05697	1.09558	1.23844	NA	NA	NA	NA	NA
	P51912	Slc1a5	1.05379	1.09062	0.972517	1.18545	1.03453	0.942401	0.999928	0.987617	1.04542	1.02585	0.976027	0.879692	1.03728	0.945814	1.05728	0.888074	0.871512	0.991594	0.941551	0.911583
	P51949	Mnat1	0.983469	1.03411	0.959188	1.09124	0.950631	1.05371	0.999425	0.997626	1.04806	1.08399	1.11028	1.05638	1.14597	1.06411	1.21189	1.3045	0.918614	0.93948	1.08063	0.889984
	P51954	Nek1	0.957702	0.921658	1.03685	0.944293	1.147	1.39847	1.66964	2.31901	1.7284	1.08907	0.865231	0.952758	0.986563	0.758215	0.850311	0.622481	0.270628	0.168155	1.79525	0.473915
	P52019	Sqle	0.973569	0.957195	0.849643	1.25878	1.16557	1.19906	0.80121	0.737484	0.955582	0.963525	1.00251	0.932765	1.15937	1.25358	1.33707	0.811482	0.941355	0.925578	0.915849	0.928892
	P52196	Tst	0.833906	0.872436	1.1082	0.76239	0.814525	0.780425	1.18832	1.139	1.17622	1.07511	0.976184	1.08226	0.794019	0.899877	0.743744	1.14393	1.1834	1.14754	1.06357	1.05501
	P52293	Kpna2	1.1088	0.971285	0.640423	1.16986	1.14567	1.21738	0.954686	0.912638	1.12402	1.18464	0.787098	0.879209	1.09873	1.19821	1.43628	0.887325	0.63633	0.702503	1.1578	0.984212
	P52332	Jak1	1.28283	0.946797	1.18873	0.953588	0.991595	1.03074	0.923086	0.996769	0.984307	1.07775	0.957236	0.931407	0.982126	1.10704	1.09444	1.00036	0.972918	1.10079	0.984739	1.01921
	P52430	Pon1	0.834123	0.782052	0.859989	0.679304	0.748751	0.97078	0.992876	0.893991	0.857137	0.924187	0.878889	0.704566	0.822684	1.31671	1.18392	1.11289	1.35652	1.1037	0.962546	1.36408
	P52431	Pold1	0.962596	1.00631	0.978551	0.999878	0.970101	0.92629	0.995471	0.93922	0.998611	1.05533	1.00508	0.952031	0.993437	1.13571	1.1545	1.04343	1.09266	1.05874	0.985337	0.856907
	P52432	Polr1c	0.909396	0.953747	0.836501	1.06186	1.04256	0.971243	0.839083	0.84178	0.900193	1.17495	0.988436	0.900384	1.14159	1.28303	1.39706	1.08488	1.04252	1.15333	1.05599	1.19767
	P52479	Usp10	0.833891	0.810671	0.725936	0.917884	0.971751	0.971062	0.96946	0.981192	0.987832	1.00462	0.821843	0.909602	0.996334	0.982163	1.22984	1.02723	0.937142	1.09299	1.04036	1.04916
	P52480	Pkm	0.992945	1.01025	1.15051	0.931386	0.936451	1.04508	0.888732	0.985681	0.950353	0.87628	1.0988	1.1265	1.04867	1.17377	1.04473	0.950217	0.943132	1.04114	0.989793	1.16518
	P52503	Ndufs6	0.857015	1.2125	0.764236	0.970582	0.844279	1.12641	1.66696	1.27217	1.19761	0.698061	1.20081	1.05966	0.804231	0.565789	0.611393	1.54787	1.19185	0.595448	0.794617	0.668698
	P52623	Uck1	0.867312	0.806826	0.983658	0.89724	0.906344	0.936105	1.1148	1.06753	1.05158	0.994328	0.966549	1.08463	0.942531	1.05489	1.06631	1.18559	1.1991	1.19035	1.11218	1.1322
	P52624	Upp1	1.41284	1.45018	1.4599	0.990838	0.974972	0.705084	0.807901	0.792576	0.807011	0.746464	1.06025	0.853782	0.978573	1.2953	1.38815	0.759879	0.704983	0.854898	0.846182	0.935129
	P52633	Stat6	0.902184	0.821477	0.898365	0.917559	0.943798	0.922657	0.963356	0.968196	1.05652	1.07863	1.01429	1.05505	0.961177	0.978099	1.15529	1.05044	1.08629	1.16223	1.07064	1.0963
	P52760	Hrsp12	1.07513	1.16313	1.15973	1.04734	1.0197	0.92356	1.01458	1.01962	1.05088	1.02637	1.07392	1.09807	0.905268	0.97704	0.75127	1.04073	1.0756	1.02751	0.981324	0.930436
	P52795	Efnb1	0.855279	0.981062	1.18464	0.750629	0.81864	0.861726	1.15266	1.02128	1.15346	1.07265	0.962415	1.09693	0.932997	1.00871	1.01024	0.996005	0.89208	0.968737	1.06713	0.892826
	P52800	Efnb2	1.12889	1.05299	0.788323	1.07568	0.946201	0.747864	1.02109	0.974829	0.901176	0.911115	1.10085	1.08735	1.16237	1.03348	1.22377	0.95548	1.02209	0.768788	1.08493	1.00658
	P52825	Cpt2	0.745502	0.735805	0.990416	0.642765	0.656491	0.643335	0.973697	0.98304	0.934072	0.842184	1.01562	1.13691	0.826609	1.04067	0.862229	1.51332	1.66213	1.45086	1.45371	1.30026
	P52840	Sult1a1	0.80802	0.888202	1.58102	0.614023	0.524574	0.740648	1.46754	2.05578	1.34578	0.758212	0.862058	0.932845	0.527441	0.786128	0.628479	1.08179	0.912471	0.782429	0.942091	0.854163
	P52875	Tmem165	1.09891	1.07663	0.884582	1.24189	1.1973	1.14339	1.02781	1.10162	1.13152	1.1306	0.838174	0.847642	0.91552	0.868122	0.957442	0.833857	1.04124	0.911676	0.869094	0.94632
	P52912	Tia1	0.966466	0.821114	0.947019	0.841029	1.02917	NA	NA	NA	NA	NA	1.21246	1.1147	0.883506	1.11691	0.860272	NA	NA	NA	NA	NA
	P53026	Rpl10a	1.07088	1.06492	0.921514	1.13626	1.07485	1.10173	0.918955	0.816039	0.99095	1.09827	1.0466	0.878366	1.08894	1.11685	1.18917	0.908075	0.9495	1.05272	0.973469	1.03683
	P53368	Nudt1	NA	NA	NA	NA	NA	0.751492	0.954467	1.02189	0.801024	0.829069	NA	NA	NA	NA	NA	1.44686	1.32477	1.32351	1.19097	1.15586
	P53395	Dbt	1.07937	1.18239	1.20309	0.983572	0.903527	0.922638	0.824725	0.741544	0.812198	0.788143	1.27189	1.18217	0.971163	1.01625	0.935477	0.769059	0.804248	0.860818	0.753141	0.773132
	P53564	Cux1_1	1.12432	1.10504	0.969647	1.29301	1.30639	1.01593	1.08513	1.2195	1.15843	1.15145	1.09547	1.68481	1.22221	1.38449	0.919545	1.20575	1.71374	0.922441	1.54637	0.894002
	P53569	Cebpz	0.826344	0.68698	0.840995	0.802655	1.09336	0.946718	0.789709	0.573051	0.602272	1.1547	0.989657	0.758802	1.05552	1.2211	1.40774	0.985537	1.26312	1.51145	1.09066	1.1216
	P53612	Rabggtb	0.989128	0.982482	1.11137	1.00179	1.04086	1.17903	0.88338	0.976801	1.07592	0.919371	1.03089	1.06299	1.01547	1.1029	1.09532	0.898806	1.11389	1.04937	0.957877	1.06807
	P53657	Pklr	0.959706	1.04076	1.16831	0.914623	0.872087	0.848368	1.01333	1.05782	1.06451	0.945283	0.980977	0.990044	0.952985	1.12341	1.02168	0.970623	1.04425	1.11151	1.02859	1.00437
	P53690	Mmp14	0.976208	0.868453	1.09579	1.11208	1.01381	1.08985	0.866466	1.00999	0.964499	1.15441	1.01358	0.981918	1.08578	1.11761	1.21198	0.904606	1.05894	0.888081	0.890836	0.943247
	P53702	Hccs	0.960483	0.990852	0.995162	1.00042	0.921105	0.819487	0.875168	0.931471	0.934887	0.876146	1.03364	1.03798	1.135	1.07133	1.0699	1.06671	1.05017	0.938785	1.03114	1.09955
	P53762	Arnt	1.01702	0.908033	0.917008	0.964813	0.920783	0.885675	0.874902	0.950382	0.985363	0.979062	0.991879	0.959084	0.97197	1.08646	1.1741	0.928977	0.966026	1.11398	1.06644	1.0671
	P53798	Fdft1	1.00719	1.03187	0.773439	1.28993	1.0615	1.03051	0.690394	0.661676	0.777283	1.05551	0.957825	0.835513	1.39816	1.41465	1.62779	0.759578	0.853383	1.07453	0.890492	1.00647
	P53808	Pctp	0.999536	1.03719	1.17242	0.93437	0.865491	0.867323	0.977527	0.995595	0.983721	0.893213	0.987258	1.07534	0.8741	0.904511	0.830437	0.99218	0.963011	0.942354	0.851114	0.846608
	P53810	Pitpna	1.0068	1.01825	1.09673	0.968327	0.937884	1.03801	0.945823	0.992654	1.00328	1.02141	1.01152	1.02228	0.934688	1.03448	0.963016	0.966975	1.06965	1.04032	0.958288	1.05578
	P53811	Pitpnb	1.07116	1.09255	1.17496	0.999527	0.865548	0.947439	0.90547	0.88907	0.931543	0.858735	1.00608	0.976543	1.01586	1.12511	1.16658	0.938818	1.15068	1.00667	0.955205	1.06624
	P53986	Slc16a1	0.99178	0.979659	1.31223	0.765749	0.879722	0.811859	0.78565	0.979591	0.810979	0.729544	1.04816	1.19748	0.949271	1.10102	1.07692	1.11744	1.2415	1.19285	1.13895	1.28504
	P53994	Rab2a	1.06421	1.05753	1.0935	1.05025	0.959652	1.03233	0.962722	1.00224	1.01557	0.91308	0.982864	0.950087	0.904416	0.977146	1.02835	0.873465	0.920056	0.911933	0.870019	0.928913
	P53995	Anapc1	0.990056	0.968337	0.96383	1.03589	1.03982	1.00435	0.917819	0.880688	0.938055	0.959845	0.944317	0.900907	0.999417	1.10213	1.11997	0.981285	1.00508	1.03976	0.995258	1.01162
	P53996	Cnbp	0.923927	1.32926	0.903667	1.00177	0.837743	0.944918	0.827282	0.719584	0.991747	1.20788	0.792638	0.988448	0.995026	0.735432	0.897253	2.34129	1.27537	0.380569	0.559747	0.668908
	P54071	Idh2	0.982872	0.999071	1.12223	0.92029	0.941312	0.882554	1.02494	1.11346	1.04141	0.996486	1.03381	1.04822	0.846063	0.862185	0.813498	1.05037	1.16619	1.05338	0.90237	1.03535
	P54103	Dnajc2	0.981094	1.027	0.846291	1.03202	1.05931	0.927351	0.925179	0.908576	0.892315	1.08165	1.05915	0.953766	1.26223	1.12545	1.26674	0.88292	0.831771	0.888153	0.966364	0.849998
	P54116	Stom	1.00482	1.05054	0.972765	0.975261	0.969656	0.842368	0.974836	1.08346	1.02761	0.827228	1.1066	1.13986	1.02685	1.19408	1.16658	0.905993	1.02193	0.956941	0.984172	1.01793
	P54227	Stmn1	1.15661	1.42768	0.273423	1.37924	1.48871	0.903901	1.05629	0.917498	1.00776	0.83921	1.04018	0.86812	1.56585	0.773663	1.42299	0.889097	0.483877	0.474979	0.929015	0.821751
	P54254	Atxn1	NA	NA	NA	NA	NA	1.04907	1.07675	1.06393	1.15282	1.26787	NA	NA	NA	NA	NA	0.967061	1.40952	1.02335	0.945227	1.04948
	P54265	Dmpk	0.949317	1.04159	0.973889	1.06537	1.00808	1.38303	1.03457	1.22775	1.10572	1.17705	0.674942	0.891923	0.62876	0.59226	0.45195	0.983359	0.939199	0.893954	0.894926	1.08653
	P54276	Msh6	0.978259	1.02361	0.953906	1.04406	1.04039	0.928862	0.94764	0.946804	0.936473	0.927422	1.00439	0.975476	1.13863	1.15261	1.2858	1.18756	0.952953	1.06297	1.07096	0.95025
	P54310	Lipe	0.789767	0.9476	0.590281	0.645534	0.635858	0.76788	1.22418	1.09477	0.960463	1.11733	0.765693	0.838392	0.772695	0.86786	0.985984	1.36874	1.53683	1.32181	1.73179	1.07379
	P54320	Eln	0.729041	0.43843	0.855876	0.59039	1.11158	0.673454	0.915027	1.06094	0.641073	0.988562	0.706443	0.678324	0.749095	0.456411	0.71639	1.49107	1.11958	1.49661	0.800138	0.884118
	P54726	Rad23a	1.02533	1.03433	0.998154	0.938127	0.938314	0.978265	0.980288	0.995739	1.0171	1.03961	1.07015	0.984575	1.00775	1.0511	1.05841	1.04277	1.10804	1.06705	1.02536	1.00148
	P54728	Rad23b	1.13123	1.22386	0.695577	1.20612	1.15333	1.07786	1.16104	1.10891	1.19088	1.02586	0.912396	0.87512	1.18334	0.995225	1.12019	0.605022	0.573342	0.608404	1.02381	0.706031
	P54729	Nub1	0.978551	0.998155	0.921562	1.02813	1.00993	1.00148	1.06192	0.972292	0.98246	1.04194	0.945484	1.00477	1.00962	1.05493	1.03534	1.04322	0.957088	0.998772	0.981219	1.04209
	P54731	Faf1	1.0101	1.01408	0.917325	1.0263	0.984851	0.935425	0.845962	0.871199	0.928926	0.933305	1.01532	1.00337	1.17004	1.16021	1.25487	0.990702	1.00847	1.06464	0.999035	1.0852
	P54751	St3gal1	0.782086	0.714528	0.731031	0.907453	0.958512	1.16306	1.11756	1.16456	1.38061	1.36359	0.555172	0.752655	0.687348	0.631247	0.602705	1.17381	1.15058	1.49497	1.02558	1.18975
	P54754	Ephb3	1.14198	1.13161	1.12309	1.22362	1.10441	0.967694	0.912015	0.909233	0.947475	0.943192	0.930641	0.887877	0.933334	0.995807	1.01973	0.743135	0.845491	0.809764	0.786479	0.903685
	P54761	Ephb4	1.00955	1.04449	1.17962	0.993249	0.942503	0.943766	0.915218	0.930476	0.97268	0.947033	1.12191	0.996194	1.13978	1.11851	1.10262	0.950348	0.981775	1.02637	0.955999	0.974611
	P54763	Ephb2	1.05816	1.08882	1.17794	1.08226	1.0142	0.963681	0.980752	0.88939	1.0022	0.91475	0.992901	0.986615	1.04368	1.16357	1.1827	0.92531	0.993257	0.973189	0.9639	0.969461
	P54775	Psmc4	0.968473	1.00528	0.888183	1.0839	1.04879	1.02142	0.951338	0.968983	1.01403	1.04272	0.960167	0.969798	1.13289	1.09425	1.1973	0.942698	0.893128	1.00488	1.03428	0.976038
	P54797	Tango2	1.05041	1.17347	1.17738	0.966932	0.950214	0.861781	1.13226	1.12737	1.2463	0.944325	0.988862	1.07759	1.05286	1.16878	1.02752	0.881092	1.05312	1.21606	1.08265	0.945413
	P54818	Galc	0.940931	0.871303	1.05655	0.942573	0.931824	0.748937	0.915715	0.925346	0.924528	1.08421	1.2153	1.26853	1.00873	0.976574	0.832621	1.06041	1.20111	1.0668	0.952091	0.931171
	P54822	Adsl	0.987163	1.05299	0.886886	0.990687	0.957733	0.973872	0.959186	1.00842	1.00204	0.980503	1.02929	1.04511	1.06371	1.06989	1.14324	0.966131	0.809713	1.04099	1.07058	1.07753
	P54823	Ddx6	0.974155	0.940418	1.01072	0.981782	1.00621	0.939758	0.907357	0.949245	0.946756	0.937201	1.08852	1.04338	1.04692	1.09108	1.14126	0.9485	1.04645	1.03717	0.972584	1.01895
	P54869	Hmgcs2	0.133093	0.113021	0.369974	0.167968	0.174412	0.493927	1.51179	1.61325	1.33233	1.05084	0.395659	0.783135	0.283353	0.277129	0.115082	2.17053	1.93982	2.00698	1.81423	1.60782
	P54923	Adprh	1.0111	1.01141	1.17924	0.931384	0.954684	0.877241	0.967033	1.00112	0.955215	0.957793	1.0429	0.993747	0.94982	1.07883	1.00559	1.01177	0.957092	1.04953	0.938957	1.01635
	P55002	Mfap2	0.841229	0.732692	0.949847	0.860712	1.10427	NA	NA	NA	NA	NA	1.06357	1.05621	1.01479	0.794479	0.949653	NA	NA	NA	NA	NA
	P55012	Slc12a2	1.0295	1.09441	0.864255	1.10539	1.02848	1.00542	1.15714	1.11117	1.21878	1.00883	0.881116	0.909546	0.928347	0.969382	0.970227	0.875218	0.795551	0.950277	0.997771	0.852642
	P55050	Fabp2	0.472481	0.367647	0.703799	0.576038	0.579842	0.863066	1.00177	1.20864	1.00848	0.843695	0.709511	1.16772	0.725926	0.640811	0.413833	1.99897	2.12035	1.73064	1.84796	1.9109
	P55065	Pltp	0.772149	0.712485	0.897298	0.689687	0.720192	0.581945	0.651966	0.654511	0.720583	0.707592	1.41078	1.43411	1.12456	1.3733	1.06003	1.37444	1.57603	1.30784	1.40282	1.35751
	P55086	F2rl1	0.739527	1.00562	0.698741	0.866805	0.963555	NA	NA	NA	NA	NA	0.814842	0.969685	0.933698	0.776565	0.901952	NA	NA	NA	NA	NA
	P55088	Aqp4	1.62138	1.63745	1.57666	1.64917	1.72401	1.47666	0.233269	0.359074	0.213869	0.268467	1.22099	1.15257	1.15443	1.40626	1.21304	0.0478092	0.194872	0.178881	0.321257	0.644422
	P55095	Gcg	1.02844	0.969051	1.74773	1.15739	0.9721	0.935247	0.569795	0.792187	0.64299	0.456822	1.00047	1.23549	1.12645	1.28146	0.99219	0.455965	0.70496	0.534706	0.726726	1.14828
	P55096	Abcd3	0.556849	0.537139	0.517555	0.570017	0.567814	0.655504	0.849734	0.894744	0.822924	0.713716	0.806155	1.05048	0.950914	0.991095	0.981122	1.69998	1.77604	1.70564	1.79841	1.76181
	P55098	Pex2	NA	NA	NA	NA	NA	0.830755	0.928408	0.827377	0.831688	0.924209	NA	NA	NA	NA	NA	1.12582	1.16965	1.31932	1.02131	1.17051
	P55194	Sh3bp1	1.02117	1.04021	1.11419	1.07199	1.01747	0.943061	1.04762	0.954362	1.08215	1.20352	1.08657	1.07653	0.988245	1.14261	1.05221	0.722966	0.703761	0.851965	0.925209	0.886627
	P55258	Rab8a	0.994458	1.01139	0.986374	0.907489	0.931516	0.977895	0.989498	0.954179	1.00175	1.03619	0.964411	1.03575	0.988486	1.02943	1.0235	0.966709	1.00817	1.00228	0.951747	0.966269
	P55264	Adk	0.894561	0.864911	1.15351	0.818642	0.790732	0.790047	1.21493	1.23835	1.16202	0.962664	1.05267	1.00373	0.872182	0.974687	0.909785	1.15134	1.04462	0.996429	1.10355	1.01449
	P55284	Cdh5	1.11142	0.951117	1.13515	0.931441	0.918731	0.920663	0.813172	0.922413	0.800126	0.786693	1.08533	1.07046	0.95042	1.11975	1.0003	0.99248	1.0227	1.04667	0.919133	1.08893
	P55288	Cdh11	0.954429	0.901591	1.07063	0.970292	0.946404	0.893954	0.945902	1.03949	0.989521	1.16562	1.02675	1.06104	0.875947	0.899228	0.827229	1.10271	1.00491	0.887215	1.06651	0.960857
	P55292	Dsc2	0.858589	0.878969	0.840066	0.958331	0.995297	0.934431	1.04435	1.0268	1.17101	1.04367	0.816088	0.879715	1.04783	0.974489	0.989831	1.03507	1.05619	1.00214	1.14266	1.00107
	P55302	Lrpap1	0.961089	0.968883	0.911068	0.929494	0.926239	0.966495	1.07784	1.06948	1.10154	1.09487	1.00965	0.963341	0.913975	0.906962	0.978998	1.01982	1.02036	0.916204	1.04039	0.982742
	P55772	Entpd1	1.04798	0.976933	1.0628	1.0214	1.01425	1.00161	0.890287	0.841409	1.00288	1.11817	1.18898	1.10643	0.930194	0.937447	0.967113	0.890936	1.09462	0.894379	0.824224	0.938717
	P55937	Golga3	1.06394	1.00983	0.924983	1.17917	1.16603	1.0867	0.986897	1.05308	1.08235	1.07059	0.912465	0.929317	1.01162	0.911104	0.929916	1.12913	0.941373	0.934383	0.928147	0.947544
	P56135	Atp5j2	0.990549	1.03042	1.12995	0.961472	0.952303	0.985948	1.06471	1.05605	1.16114	1.15347	1.00787	1.09332	0.933042	0.954909	0.862137	1.07578	1.20144	0.992145	1.12776	1.05305
	P56183	Rrp1	0.885892	0.801185	0.855196	0.87792	1.01482	0.856977	0.768032	0.79181	0.881894	1.04053	0.992758	0.874972	1.15179	1.32436	1.51959	1.02217	1.07237	1.06805	0.979228	1.10448
	P56212	Arpp19	1.4273	1.23991	0.936839	1.06963	0.854302	1.15091	1.46841	1.20039	0.839849	1.39878	1.06417	1.05976	1.15623	0.945359	0.968124	0.737877	0.632103	0.567866	0.668316	0.656117
	P56213	Gfer	1.08637	1.13648	1.21544	1.07244	0.956412	0.912151	1.10136	1.03088	1.07777	0.965787	1.14546	1.10065	0.926199	0.86617	0.890317	1.05554	0.995139	0.832436	1.00081	1.0003
	P56371	Rab4a	0.991907	0.933711	1.1512	0.999743	0.851351	0.819278	1.04587	1.10374	1.0971	1.06849	1.00301	1.00576	0.918878	0.963526	0.886304	0.979138	0.971758	0.912572	1.10955	1.03074
	P56375	Acyp2	0.910532	0.883439	0.935243	0.860029	0.832253	1.01739	1.02182	1.08107	1.02159	0.949977	1.10572	1.07937	0.965483	0.858019	0.84136	1.3134	1.37955	1.09071	1.11388	1.15787
	P56376	Acyp1	1.05516	1.06544	1.20684	0.978508	0.947622	1.08028	0.984119	1.0201	0.952868	0.936268	1.14405	1.07467	0.921029	0.947634	0.844192	0.990602	1.09945	0.855422	0.92028	1.01695
	P56379	Mp68	1.01024	0.928584	0.945855	0.858054	0.848302	1.05534	1.03991	0.983999	1.05078	1.20589	0.958982	1.06908	0.89372	0.976524	0.877154	1.02344	1.39173	1.03628	1.00671	1.14861
	P56380	Nudt2	0.965605	1.01708	1.10828	0.923687	0.911875	0.833732	0.879953	0.938327	0.919988	0.954187	1.06188	1.00015	0.982129	1.07293	1.01407	1.03736	1.17367	1.25523	0.950491	1.00547
	P56382	Atp5e	0.971293	1.04514	0.995197	0.969834	0.874999	1.00173	1.12935	1.11197	1.15912	0.911172	1.07319	1.03821	0.937295	1.01136	0.995484	1.09671	1.08431	1.19326	1.12538	1.18741
	P56387	Dynlt3	0.910406	0.937832	1.18609	0.918934	0.983078	NA	NA	NA	NA	NA	1.13637	1.08032	0.817696	0.980473	0.88535	NA	NA	NA	NA	NA
	P56389	Cda	0.65515	0.808082	0.729991	0.749768	0.772271	0.806599	1.01511	1.0422	1.03224	1.13414	0.968766	1.06122	0.78879	0.594653	0.513154	1.29618	1.37574	1.11773	1.29101	1.08141
	P56391	Cox6b1	1.01023	1.07756	0.920053	0.965284	0.907371	1.01576	1.22989	1.14295	1.28328	1.19226	1.05343	1.06497	0.838936	0.677363	0.685803	0.984233	1.0146	0.861659	1.03887	1.04411
	P56392	Cox7a1	0.853822	1.01259	1.5356	0.676627	0.669473	0.633608	1.03772	1.24122	0.98355	0.711687	0.972337	1.12394	0.783877	1.04109	0.751406	1.28501	1.4335	1.2631	1.36733	0.920831
	P56393	Cox7b	NA	NA	NA	NA	NA	0.824024	1.03711	0.995039	1.08276	1.00106	NA	NA	NA	NA	NA	1.17954	1.50391	1.29072	1.1068	1.11633
	P56395	Cyb5a	1.06715	1.04354	0.804126	0.992711	0.913879	0.940417	1.12756	1.07402	1.12408	1.08051	1.03794	1.01975	0.93401	0.875077	0.875621	1.2058	1.26184	1.10969	1.27439	0.951998
	P56399	Usp5	0.9955	1.03616	1.08272	0.986833	0.987648	1.00973	0.919116	0.91203	0.986543	1.03203	1.04623	1.08516	1.04209	1.04505	1.02879	0.990873	0.941755	0.99223	1.00099	1.04266
	P56404	Aqp8	0.880383	0.855814	1.08898	0.839676	0.891693	NA	NA	NA	NA	NA	2.04995	2.48867	1.68685	1.85146	1.54982	NA	NA	NA	NA	NA
	P56480	Atp5b	0.958993	0.986347	1.08674	0.925454	0.920893	0.89722	1.00381	1.03315	1.03346	1.01939	0.981601	1.03445	0.943475	1.04055	0.946181	0.972303	1.05636	1.07377	1.06321	1.05299
	P56528	Cd38	1.1583	1.2334	1.17308	1.00532	1.05093	0.858206	1.15281	1.01393	1.13923	1.08398	0.934246	0.886009	0.887416	1.03102	1.03798	0.802096	0.836254	0.876183	0.810669	0.820665
	P56546	Ctbp2	0.959329	0.978467	1.16938	0.992176	1.00279	0.939387	0.998339	1.03488	0.931178	0.823999	0.956388	0.947711	1.08207	1.08551	1.17229	0.98025	0.938726	1.06239	1.05342	1.05383
	P56564	Slc1a3	0.635896	0.537461	0.504964	0.87909	0.931799	NA	NA	NA	NA	NA	0.935491	0.90244	1.23714	1.14185	1.09742	NA	NA	NA	NA	NA
	P56565	S100a1	0.691556	1.11924	0.626152	0.931955	0.925378	NA	NA	NA	NA	NA	1.13856	1.07888	0.975744	0.949361	0.955703	NA	NA	NA	NA	NA
	P56654	Cyp2c37	0.286558	0.179737	0.507998	0.297117	0.277863	NA	NA	NA	NA	NA	0.314298	0.629887	0.320039	0.27264	0.128688	NA	NA	NA	NA	NA
	P56657	Cyp2c40	1.29289	1.28043	1.97022	0.877134	0.880618	0.400912	0.238054	0.482993	0.263635	0.252118	1.82168	1.60955	1.38469	1.89144	1.68089	0.330308	0.658175	0.501238	0.487132	0.515162
	P56677	St14	1.02557	1.05365	1.2183	0.973141	0.988915	0.895989	0.987907	0.923075	0.987815	0.922549	0.977205	1.02013	1.03257	1.07692	1.0933	0.917614	0.974046	0.960224	1.01101	1.00729
	P56695	Wfs1	1.1307	1.08806	1.03068	1.1663	1.08149	1.33818	1.01895	1.04587	1.08023	1.04289	0.877432	0.875992	0.832605	0.892952	0.800413	0.91404	1.03949	1.00845	0.923987	0.952429
	P56812	Pdcd5	1.00773	1.01035	0.804717	1.00789	1.05276	1.03566	0.988179	0.920488	1.04542	1.12093	0.944963	1.03902	1.11001	0.991796	1.00694	0.970082	0.892438	0.964316	1.11363	0.985182
	P56873	Sssca1	1.11236	1.24005	0.781315	1.20026	1.14305	1.11758	0.96488	0.995557	0.906087	0.955887	0.905821	0.927265	1.24598	1.24311	1.35488	0.904296	0.712477	0.92829	1.10095	1.07058
	P56959	Fus	0.970174	1.0186	1.09462	0.984191	0.942123	1.11853	1.10467	0.984058	0.731499	0.985505	1.17991	1.08854	1.12156	1.03696	1.18703	1.15365	0.954142	0.934694	1.03932	0.829789
	P56960	Exosc10	1.01573	0.93812	0.853804	1.02466	1.10329	0.925592	0.871893	0.959954	0.967542	0.983767	1.04612	1.04833	1.1303	1.09386	1.17593	1.0476	0.992783	1.06851	1.08902	0.950908
	P57016	Lad1	1.09894	1.30365	0.779045	0.978288	1.0264	0.869678	1.98182	1.58203	0.921572	0.717136	0.770673	1.04519	1.30277	0.847287	1.06855	0.708337	0.291469	0.41275	0.732019	0.393679
	P57080	Usp25	0.914057	0.941166	0.991972	0.976298	1.00758	0.996554	0.944148	1.02185	0.984322	1.10767	1.01167	0.950891	1.03505	1.13397	1.13559	0.844008	1.00404	1.10245	1.01574	1.02275
	P57680	Evc	0.988367	0.913022	0.960362	0.85682	0.92491	0.934416	0.867074	0.828583	0.966477	0.985852	1.1985	1.03351	0.835168	0.887739	0.748286	1.10223	1.13875	1.08305	0.958321	1.04597
	P57716	Ncstn	1.00145	1.03784	1.18965	0.907168	0.922573	0.813328	0.922488	0.879058	0.891878	0.844687	1.03915	0.997114	1.0984	1.18778	1.19379	0.994845	1.03785	1.206	1.07243	1.07509
	P57724	Pcbp4	NA	NA	NA	NA	NA	0.914716	1.09853	0.891691	0.842658	1.17244	NA	NA	NA	NA	NA	1.07304	1.1818	1.25047	1.02465	1.12182
	P57746	Atp6v1d	0.936553	0.939702	0.981112	0.914963	0.970325	0.96019	1.05102	1.03055	1.11192	1.11648	1.01571	0.977177	0.918899	0.93538	0.962203	0.993726	1.0195	0.920608	0.92568	0.993437
	P57759	Erp29	1.11384	1.10103	0.783766	1.17552	1.14874	1.27378	1.0672	0.88482	1.10267	1.27692	0.992264	0.881822	0.934979	0.943193	0.912916	0.90565	0.929944	0.864047	0.892744	0.865953
	P57776	Eef1d	1.03486	1.15546	0.728658	1.17913	1.11998	1.09347	1.02736	1.03025	1.06862	0.935651	0.951436	0.926966	1.13824	0.934306	1.06463	0.968999	0.785776	0.777093	0.974837	0.855163
	P57780	Actn4	1.02314	0.986471	1.24358	0.979271	1.00538	0.927891	0.920497	0.988911	0.944004	0.902005	1.03847	0.945075	1.03136	1.09673	1.07142	0.989078	1.10919	1.0053	0.963347	1.05622
	P57784	Snrpa1	0.95719	1.00675	0.858218	1.08212	1.03712	0.934602	0.951759	0.97665	0.963992	1.04475	0.860891	0.979638	1.12357	0.943126	1.04847	1.0801	0.97305	1.03753	0.956587	0.946339
	P57787	Slc16a3	0.953525	1.02246	1.25924	1.06181	1.19118	1.03007	0.906986	0.698091	1.10667	1.47641	0.785845	1.0463	0.825918	0.972912	0.774711	0.551228	0.672739	1.19723	0.942596	1.00792
	P57791	Rce1	0.95979	0.997417	1.09097	0.972607	0.988842	NA	NA	NA	NA	NA	0.913937	0.932394	0.904768	1.00571	1.01271	NA	NA	NA	NA	NA
	P58021	Tm9sf2	1.0576	1.051	0.969741	1.03787	1.04179	0.885107	1.01629	1.15428	1.07254	0.928049	0.92568	0.939608	0.88032	0.897243	0.865851	0.906169	1.03782	1.00861	0.927231	0.931497
	P58022	Loxl2	1.16791	0.988242	1.21583	1.13969	1.21868	NA	NA	NA	NA	NA	0.831528	0.790919	0.855897	0.8562	0.904991	NA	NA	NA	NA	NA
	P58044	Idi1	1.02783	1.07605	0.802023	1.01869	0.99273	0.89527	0.708431	0.603102	0.733096	0.969972	1.01767	0.804443	1.40445	1.17198	1.72086	0.810764	0.826684	1.14192	0.778302	0.865473
	P58058	Nadk	0.819447	0.735555	0.752023	0.861335	0.94409	0.967373	0.898093	0.884609	1.12311	1.07291	0.785201	0.824207	1.01565	1.13491	1.23294	1.0466	1.10623	1.10663	1.17703	1.20876
	P58059	Mrps21	0.808401	0.915584	1.14787	0.847959	1.00014	0.692871	0.908011	0.966933	0.819743	0.830301	1.12989	1.28325	1.08112	1.15773	0.952556	1.10755	1.27101	1.15574	1.04896	0.994545
	P58064	Mrps6	0.920776	0.9894	1.08791	0.924062	0.891125	0.907487	1.03451	0.987193	1.19816	1.05948	1.11581	1.00686	1.00931	1.0504	1.13411	1.126	1.06182	1.05877	1.06685	1.00694
	P58069	Rasa2	0.859604	0.890968	0.961513	0.878203	0.849962	0.877481	0.960765	0.969887	0.979162	1.00438	0.92721	0.939761	0.986093	1.06653	1.03853	1.05986	1.19221	1.22616	1.06697	1.12163
	P58137	Acot8	0.982073	0.952912	0.908149	0.918781	0.893031	0.835014	0.819875	0.76812	0.931177	0.987818	1.01829	1.16949	1.00456	1.21573	1.13057	1.16127	1.28172	1.45579	1.11947	1.42171
	P58158	B3gat3	1.08738	1.13626	1.18303	1.01931	1.09979	0.996694	0.964018	0.994109	0.991181	1.29656	0.986779	1.07486	0.934127	1.05021	0.97688	0.987807	1.00102	0.935992	0.882988	0.870063
	P58196	Plscr4	0.949839	0.913945	1.30256	0.896532	0.873548	NA	NA	NA	NA	NA	1.38261	1.21066	1.03988	1.12661	1.03747	NA	NA	NA	NA	NA
	P58242	Smpdl3b	0.967806	0.969696	1.0882	0.944123	1.00013	0.845177	0.832691	0.797665	0.832458	0.990501	1.06395	1.12772	0.900068	0.961108	1.01615	0.936374	0.961139	0.886946	0.749605	0.995209
	P58252	Eef2	1.07159	1.05129	0.892463	1.12251	1.08793	1.13191	0.910003	0.847033	1.00082	1.04235	0.933404	0.878767	1.08045	1.09609	1.1702	0.870246	0.902833	1.03772	0.922654	1.01361
	P58281	Opa1	0.968877	0.995471	1.02865	0.939296	0.905674	0.887282	1.01457	1.00415	1.04233	0.996195	1.02324	1.05343	0.981052	1.02347	0.95094	0.979549	0.978872	1.08177	1.07783	1.07389
	P58389	Ppp2r4	1.1293	1.09082	1.31502	1.03021	0.976826	0.972768	0.888059	0.937213	0.938637	0.991961	1.21037	1.09701	0.920222	1.02158	1.00698	0.9733	1.07525	1.05096	0.897942	1.03046
	P58404	Strn4	0.919191	1.06095	0.946411	1.07148	1.06177	0.935245	1.13675	1.17592	1.20475	0.937881	0.864947	0.87123	1.09271	0.978981	1.17728	0.779529	0.659381	0.740583	1.06422	0.756767
	P58462	Foxp1	1.09042	0.869224	0.986408	1.0486	1.17897	1.09833	0.978181	0.934238	0.993462	0.913797	1.04161	1.04073	1.11621	1.20201	1.2614	0.78056	0.731662	0.914509	0.988899	0.954984
	P58465	Ctdspl	0.902901	0.898107	1.22081	0.847312	0.928467	NA	NA	NA	NA	NA	1.12755	1.16048	1.08986	1.14715	1.09116	NA	NA	NA	NA	NA
	P58466	Ctdsp1	0.992651	0.957501	1.08362	0.948326	0.946382	0.943888	0.987318	1.05245	1.00465	1.09453	1.05185	1.06496	1.05895	1.08606	1.00808	0.986202	1.09114	1.10434	0.975504	1.05716
	P58468	Fam207a	1.06597	1.20095	1.10644	1.07718	1.23938	1.26161	1.1473	0.907871	1.18815	1.50293	1.2077	1.32137	1.09906	1.07319	1.16903	0.905237	0.748574	0.758216	0.867839	0.740814
	P58501	Paxbp1	0.869703	0.891315	1.00529	0.969468	1.00136	0.892433	1.01593	0.946881	1.00906	1.04897	1.09869	1.00682	0.963156	1.04747	1.09856	0.97944	1.07613	1.12027	0.998517	1.02637
	P58544	Btbd1	1.08624	0.915167	1.19564	1.15714	1.08035	0.987763	0.928868	0.95779	1.05456	1.10603	0.97416	0.99384	1.17461	1.10997	1.05211	1.09252	1.13581	1.16297	1.04134	1.17106
	P58660	Card10	0.861373	0.898162	1.01056	0.890073	1.2603	NA	NA	NA	NA	NA	1.15458	1.15083	1.03729	1.047	0.986537	NA	NA	NA	NA	NA
	P58681	Tlr7	1.00001	0.874695	1.03426	0.845785	1.15864	0.93829	0.896341	1.14591	1.01525	1.21108	1.1134	1.23772	0.976973	1.3934	1.0224	0.936511	1.47255	1.42315	1.02363	0.914608
	P58742	Aaas	0.99722	0.959145	1.03343	1.06428	1.04972	1.01806	0.918164	0.857456	0.932992	0.92995	1.01299	0.88812	1.11432	1.38257	1.25003	1.05074	1.05969	1.13839	1.07724	1.11596
	P58771	Tpm1	1.31632	1.14862	0.939527	1.29613	1.37354	1.52263	0.908087	1.13846	0.912786	1.02632	1.02772	1.08418	1.13284	0.593273	0.667772	0.975677	0.898667	0.60202	0.810409	1.14193
	P58801	Ripk2	1.04982	1.02554	1.01545	1.06861	1.11318	0.993412	0.862083	1.02225	0.889068	0.791822	0.92435	0.733453	1.04901	1.1932	0.920354	1.14355	0.964536	1.05149	0.993624	1.10662
	P58802	Tbc1d10a	1.04305	1.0698	0.939842	1.17878	1.20524	0.925768	1.03041	1.10411	1.14521	1.19104	0.917974	1.03969	1.01273	0.907549	1.00802	1.16719	1.13768	1.11929	1.05195	1.0396
	P58854	Tubgcp3	1.00407	0.976262	1.03721	1.07296	1.07032	0.962322	0.848841	0.833361	0.862767	1.01369	1.04895	1.0058	1.09652	1.12459	1.11726	0.981921	1.03769	1.01535	0.941739	1.04184
	P58871	Tnks1bp1	0.934258	1.36852	0.961113	1.02192	1.22064	0.952005	1.43937	1.32397	1.33877	0.904028	0.866101	0.981776	1.36347	1.0237	1.25504	0.729958	0.480128	0.406558	0.752151	0.45574
	P59016	Vps33b	0.976074	0.960365	1.05077	0.987525	0.980835	1.02944	1.05631	1.04035	1.06579	1.03381	1.01922	1.07398	0.94983	1.00394	0.917521	1.02559	0.946065	1.25754	1.0294	0.993823
	P59017	Bcl2l13	0.997239	1.06824	0.988215	0.980174	0.999184	0.904061	1.23806	1.28132	1.27787	1.02031	0.970222	1.08457	0.987491	0.992577	1.00192	0.929885	0.653968	0.776153	1.086	0.688309
	P59041	Dnajc30	NA	NA	NA	NA	NA	0.915758	0.971543	1.09541	0.825525	0.865554	NA	NA	NA	NA	NA	1.08844	1.25973	1.21606	1.27052	1.39411
	P59108	Cpne2	1.02068	0.930704	1.12821	0.922297	0.977049	1.01114	1.06042	1.06272	1.12563	1.21112	1.14758	0.95266	0.820776	0.893862	0.888649	1.05273	0.994295	0.950983	1.01438	0.934963
	P59110	Senp1	0.873141	0.851378	1.04456	0.804905	1.00911	0.930853	0.968941	0.965789	1.16719	0.963659	1.13653	0.951453	0.947543	1.13815	1.20324	0.963886	0.941135	1.04296	1.15079	1.09861
	P59113	Fermt1	0.996202	1.0033	0.997608	1.06113	1.04179	0.954768	0.8752	0.837634	0.986966	0.962161	1.07593	1.10894	1.02024	1.04987	1.02512	0.988193	1.0996	1.10366	1.01163	1.05017
	P59114	Pcif1	0.961505	0.954315	1.19625	0.893496	0.94141	0.824536	0.910048	1.06218	0.98269	0.881173	1.05208	1.0449	0.947604	0.980141	0.881333	1.05461	0.830615	1.02033	0.94316	0.94419
	P59178	L3mbtl2	NA	NA	NA	NA	NA	1.10633	0.873041	0.832175	0.916956	0.963471	NA	NA	NA	NA	NA	1.06724	1.12581	1.06992	1.0556	1.1478
	P59222	Scarf2	1.08406	0.916716	1.05823	1.05005	0.967383	1.3197	0.990026	1.17908	1.10771	1.03054	1.10035	1.11326	0.982316	0.879255	0.914526	1.06219	1.19605	0.927501	1.03795	1.22739
	P59235	Nup43	0.909529	0.951035	0.900271	1.01258	1.09808	1.01443	1.02409	1.05892	1.14084	0.941468	0.901464	0.939828	1.17674	1.0536	1.1941	1.01362	0.801808	0.852386	1.14534	1.01731
	P59242	Cgn	0.917938	0.86858	0.874524	0.967509	1.0547	1.0017	1.24632	1.16353	1.14784	1.03237	0.911387	0.932654	1.09914	0.780018	1.08046	1.07941	0.929619	0.842869	1.10555	0.935594
	P59266	Fitm2	0.883488	0.945179	0.851557	0.792621	0.862564	0.771764	1.0132	1.03271	0.974854	0.822582	0.861772	0.706529	0.799886	0.98233	0.939763	1.29796	1.58477	1.28225	1.07753	1.25017
	P59279	Rab2b	NA	NA	NA	NA	NA	0.971965	0.90177	1.12278	1.05081	0.915477	NA	NA	NA	NA	NA	1.04805	0.978123	1.0104	0.990866	1.35792
	P59325	Eif5	1.04707	1.08225	0.724158	1.07874	1.04426	1.08364	0.925105	0.892594	0.989799	1.04988	1.08152	0.945554	1.16024	1.2241	1.2813	0.913477	0.764665	0.88419	1.02573	0.822084
	P59326	Ythdf1	0.741833	0.929492	1.0192	0.941876	1.65018	NA	NA	NA	NA	NA	0.696735	0.706298	0.956689	0.869872	0.963722	NA	NA	NA	NA	NA
	P59328	Wdhd1	1.1896	1.15962	0.77954	1.14707	1.12437	1.06102	0.884524	0.850581	0.925552	1.04483	0.998579	0.970215	1.27735	1.08303	1.45685	0.781649	0.473962	0.777942	1.06275	0.909674
	P59383	Lrrn4	1.1883	1.16007	0.754795	0.788445	0.78805	NA	NA	NA	NA	NA	1.28494	1.05947	1.01318	1.37641	1.56487	NA	NA	NA	NA	NA
	P59438	Hps5	1.14448	1.04032	1.10689	1.01336	1.1238	1.0607	0.983331	0.912624	1.06999	0.942571	0.981243	1.06298	1.13886	1.1747	1.27628	0.884843	0.920095	1.17075	1.04564	0.941856
	P59470	Polr3b	1.1149	1.03691	1.04667	1.09138	1.13722	0.911405	0.87882	0.969398	0.932162	0.933277	0.975742	1.00606	1.07181	1.18094	1.22307	0.9219	1.08131	1.10863	1.00183	0.981991
	P59481	Lman2l	0.969237	1.04831	1.09548	0.919276	0.87789	0.929156	1.14791	1.01675	0.980509	1.04302	0.89442	0.861318	0.825119	1.03783	0.86777	1.08779	1.21248	1.05236	1.14856	1.08012
	P59644	Inpp5j	0.861714	0.984829	1.07699	0.925132	0.927129	1.06642	1.34422	1.41277	1.25309	0.822777	0.827369	0.997709	0.93305	1.06784	1.14424	0.745711	0.717126	0.757267	0.848269	0.80062
	P59672	Anks1a	0.978796	0.975719	0.783015	1.06213	1.1184	1.05923	1.05996	1.13114	1.16295	1.09128	0.884106	1.03203	1.02185	0.949706	0.990976	0.952279	0.841697	0.965993	1.07715	0.968553
	P59708	Sf3b6	0.949614	0.964463	1.13027	1.00182	1.01426	0.882339	0.886307	0.904131	0.905803	0.981105	1.05814	0.949478	1.14118	1.16226	1.21097	1.03547	1.15588	1.0668	0.982025	1.03354
	P59729	Rin3	0.975287	0.915678	1.1898	1.06881	0.983662	1.09038	1.03852	1.0084	1.04662	1.11316	1.24317	1.18403	1.04138	1.07671	0.99978	1.18586	1.00227	1.01968	0.943477	1.03752
	P59759	Mkl2	0.979884	1.06714	1.15322	0.879163	0.864387	0.726257	1.28594	1.16288	1.02667	0.817155	0.920182	1.04852	0.942702	1.02806	1.0755	1.06317	1.08882	1.02776	1.0381	0.922847
	P59764	Dock4	1.02784	0.915776	1.22503	1.06983	1.15569	0.993018	0.850116	0.831609	0.973347	0.962751	1.19285	1.11972	0.987689	1.0986	1.06979	1.26408	1.22393	1.06616	0.928164	0.945237
	P59808	Sash1	0.980735	1.06266	1.03573	1.09016	1.05363	1.06686	1.21844	1.27336	1.17169	1.10744	1.04153	1.02233	1.10696	0.832165	0.807925	0.869424	0.69025	0.617673	0.919876	0.672121
	P59913	Pcmtd1	0.947542	1.0301	0.913663	0.970345	1.00821	0.849448	1.01182	1.03075	0.984697	0.85917	0.983017	1.07339	0.927376	0.940332	0.878188	1.01503	1.032	0.83684	0.84526	0.840279
	P59997	Kdm2a	1.11013	0.97196	1.15101	1.03601	0.947511	1.02825	0.873481	0.900145	1.00949	1.01455	1.06248	1.02348	1.01155	1.21205	1.19783	0.96124	1.12429	1.01442	0.96336	1.06504
	P59999	Arpc4	1.11289	1.00388	1.15971	0.94913	0.965572	0.927594	0.953984	0.943656	1.00364	0.933296	1.06558	1.05679	0.996326	1.16301	1.10112	1.02724	1.12096	1.18304	0.995086	1.07326
	P60060	Sec61g	0.94292	0.995457	0.927575	1.11993	1.12144	1.23271	0.930778	1.0162	1.21003	1.21042	0.947826	0.954782	0.968935	0.88336	0.808165	0.900919	1.0668	0.997968	1.03505	1.09812
	P60122	Ruvbl1	0.959969	0.91079	1.00187	0.944086	0.983612	0.911794	0.874716	0.863085	0.915367	1.00348	1.07334	0.974655	1.04441	1.1169	1.16615	0.968177	0.967151	1.07456	1.01047	1.00797
	P60229	Eif3e	0.999141	0.95969	0.99223	1.00657	0.988697	1.02106	0.912181	0.875573	0.950229	1.05002	0.989999	0.922908	1.01966	1.13888	1.19712	0.970611	0.999706	1.1327	1.01359	1.07604
	P60330	Espl1	0.974438	0.921545	1.07193	1.10396	0.892105	0.964315	0.889449	0.842301	1.01901	0.944346	1.00497	0.955675	0.928172	1.02317	1.05072	0.83813	1.1122	1.06236	0.974402	1.10808
	P60335	Pcbp1	1.07363	1.08509	0.872511	1.13785	1.14124	1.10326	0.952863	0.969151	1.00001	0.991048	1.04025	0.989188	1.11586	1.10482	1.17429	0.875655	0.794166	0.94329	0.998429	0.949551
	P60469	Ppfia3	0.88741	0.861842	0.890306	0.76378	0.918368	0.980983	0.920571	0.972963	0.98791	0.9016	0.920566	1.16902	0.916205	0.861213	0.944661	0.933279	0.934457	1.85528	0.978391	0.862193
	P60487	Pdxp	1.03306	1.07386	1.13959	1.03062	1.04408	0.80581	0.801853	1.05725	0.990308	0.898255	1.32375	1.17856	0.910486	1.06436	0.955451	1.13876	1.03783	1.03849	0.979652	1.14544
	P60521	Gabarapl2	0.932952	0.849	0.904511	1.02426	0.941714	1.08737	0.936195	0.8952	0.940634	1.07743	0.89619	0.902406	0.982228	1.0713	0.911965	0.956194	0.917134	1.11744	0.887561	1.10542
	P60605	Ube2g2	0.982081	1.02452	1.05014	1.07789	1.02994	0.998483	1.03498	1.03137	1.00035	1.17257	1.02257	1.01296	1.02177	0.993659	0.962939	1.03691	1.18969	1.04618	1.0664	1.0295
	P60670	Nploc4	0.996747	0.965505	1.07195	1.02301	0.970033	1.02684	0.902102	0.921585	0.962023	1.0133	1.09111	1.0272	1.00653	1.0073	0.950245	1.11984	1.11992	1.02514	0.97487	1.0188
	P60762	Morf4l1	0.885326	0.888563	0.963621	1.01997	1.15062	0.962566	0.926181	0.992553	1.00654	1.0569	1.17563	1.11039	1.03162	0.934542	1.04364	1.15967	1.14694	0.941759	0.838973	0.720507
	P60766	Cdc42	1.09022	1.09551	1.20743	1.08629	1.04432	1.02461	0.933837	0.970125	1.02932	1.0235	1.10176	1.01348	1.0268	1.14148	1.06134	1.06355	1.01686	1.15105	0.961376	1.05033
	P60824	Cirbp	NA	NA	NA	NA	NA	1.05335	1.18561	1.26983	1.05935	1.16867	NA	NA	NA	NA	NA	1.90803	1.29731	0.602498	0.827564	0.736301
	P60840	Ensa	1.43625	1.36264	1.45581	0.952293	1.05497	0.789029	1.11328	0.887175	0.707477	0.827178	1.29889	0.978212	1.1462	1.21846	0.8956	0.75638	0.551035	0.54894	0.636458	0.405936
	P60843	Eif4a1	1.03718	1.00877	0.908304	1.06732	1.02164	1.0205	0.878083	0.856682	0.958303	0.906408	0.95776	0.907833	1.09359	1.17357	1.29567	0.882207	0.965632	0.943905	0.968443	1.00373
	P60867	Rps20	1.05486	0.982003	0.880273	1.13347	1.04439	1.06827	0.912565	0.842523	0.988495	1.0095	1.01946	0.929705	1.08226	1.04442	1.13036	0.926123	1.01295	0.950642	0.942295	0.985069
	P60879	Snap25	0.731147	0.839875	1.17951	0.83549	0.930704	0.857067	1.18181	1.30245	1.36297	0.984625	0.846323	1.02087	0.875834	0.651598	0.896638	0.871587	0.803498	0.826789	1.08094	0.88554
	P60904	Dnajc5	1.03834	1.07057	1.20753	0.984026	1.05772	0.923072	0.903598	1.0435	1.02372	1.22489	1.18928	1.18745	1.06207	1.08756	1.13959	1.05527	1.0967	1.06587	0.947232	1.06674
	P61014	Pln	NA	NA	NA	NA	NA	1.20631	1.19593	1.4978	1.21454	1.23669	NA	NA	NA	NA	NA	1.16435	1.51255	0.960305	1.01827	1.11384
	P61021	Rab5b	0.995781	1.07872	1.21761	0.974118	0.940821	1.12296	0.975487	1.09386	1.007	1.01145	1.10917	1.12741	0.938252	0.813491	0.771353	0.981585	1.02238	0.669208	0.845458	0.860248
	P61022	Chp1	0.64804	0.685463	0.872566	0.725892	0.711237	0.639543	1.30964	1.15745	1.04893	0.947717	0.914989	0.944497	0.919647	0.876901	0.894073	1.21407	1.43396	1.1084	1.15837	1.20948
	P61027	Rab10	1.08037	1.09985	1.22275	0.958838	0.925887	0.963531	0.881087	0.960924	0.90357	0.846121	1.04622	1.01788	0.949636	1.10307	1.03817	0.968181	1.17418	0.994308	0.909013	1.02402
	P61028	Rab8b	1.05119	1.03839	1.16733	0.992741	1.025	0.974593	0.934932	0.924718	0.990155	1.03089	1.09696	1.06355	0.880128	0.965199	0.855761	0.889671	0.986689	0.733099	0.846186	0.878119
	P61080	Ube2d1	0.902729	0.985976	1.16491	0.986739	0.958927	1.13844	0.847216	0.929838	0.950759	0.952193	0.938556	1.01615	0.959976	1.07784	0.944712	0.98559	0.949884	0.990837	0.920353	1.13015
	P61082	Ube2m	1.05414	1.01895	1.00147	1.05319	1.02771	1.06211	0.892744	0.96759	1.01199	0.971366	1.01591	1.00565	1.03757	1.03491	1.09224	0.998185	1.02713	1.00903	0.960216	1.057
	P61087	Ube2k	1.02867	1.06106	1.04426	0.98313	0.979687	0.956256	0.998087	0.95387	0.990664	1.01197	0.997686	0.997876	1.00889	1.12453	1.07543	0.989038	1.19113	1.0126	1.02952	1.00901
	P61089	Ube2n	1.0294	1.07376	1.17203	1.03183	1.01057	1.06746	0.942394	0.947258	0.952145	1.0096	1.0371	1.04593	0.954949	1.00219	0.981182	0.949656	1.0275	1.00737	0.980068	1.11294
	P61148	Fgf1	1.05471	1.12503	1.18285	1.12471	1.10453	NA	NA	NA	NA	NA	1.40115	1.22266	1.00363	0.711477	0.777215	NA	NA	NA	NA	NA
	P61161	Actr2	0.939283	0.926734	1.07381	0.912769	0.932484	0.873863	0.920115	0.936783	0.974687	0.970515	1.02654	1.00532	0.960661	1.08784	1.04013	1.00359	1.10918	1.09335	0.977622	1.01936
	P61164	Actr1a	0.902582	0.950812	1.00089	0.913314	0.921474	0.866228	0.957697	0.974774	0.992123	0.917081	1.01659	0.973372	0.992943	0.971232	0.977067	1.00826	1.06346	1.06586	0.976361	1.02167
	P61202	Cops2	1.03015	0.980859	1.03192	1.01877	1.01225	0.896463	0.896402	0.940054	0.97583	0.973975	1.05125	1.01645	1.02371	1.10524	1.04206	1.02306	1.04666	1.07551	0.984021	1.10823
	P61211	Arl1	1.16064	1.13966	1.08664	1.1781	1.12384	1.0663	1.0456	1.19923	1.11805	0.903149	0.864835	0.92461	0.946312	1.02957	0.987588	0.818587	0.834498	0.929344	0.955848	0.892966
	P61222	Abce1	1.05224	1.04931	0.96403	1.07967	1.06174	1.0101	0.857666	0.855218	0.909695	0.972223	1.03953	0.97329	1.04179	1.16713	1.19932	0.90638	1.01462	0.999765	0.894439	0.940543
	P61226	Rap2b	NA	NA	NA	NA	NA	0.930395	0.969146	0.878907	0.851679	1.01957	NA	NA	NA	NA	NA	0.990852	1.24136	0.966354	1.05948	1.00444
	P61255	Rpl26	1.15655	1.09559	0.946475	1.21949	1.09999	1.17586	0.96302	0.866372	0.974832	1.02235	0.976118	0.905645	1.12331	1.12068	1.14105	0.949382	0.959184	1.07479	0.965536	0.884897
	P61264	Stx1b	0.826871	0.835228	1.06251	0.825573	0.928566	0.932296	1.03719	1.13268	1.03881	1.07054	1.11967	1.10911	0.89762	0.902326	0.943016	1.29417	1.00631	1.14648	1.11845	0.929327
	P61290	Psme3	0.946093	0.973993	0.806442	1.0301	1.03789	1.01583	0.930258	0.884183	0.976982	1.03711	1.06707	0.954566	1.24683	1.15007	1.37189	0.992015	0.977386	1.03587	1.06228	1.056
	P61358	Rpl27	1.00995	1.00457	1.02346	1.11741	1.06471	1.11526	0.897604	0.911535	0.975402	0.944062	0.990326	0.909453	1.0567	1.13374	1.14284	1.00884	0.982492	1.08869	0.986483	0.979321
	P61406	Smg6	0.97016	1.00584	1.02616	0.977994	1.06072	1.01993	0.968143	0.934102	1.0217	1.09496	1.06885	1.09938	1.16611	1.04351	1.15402	0.924316	0.786308	0.765782	0.92886	0.810185
	P61458	Pcbd1	1.02181	1.01826	1.2428	1.10338	0.95749	0.867853	1.02719	1.05165	1.0872	0.83113	0.921254	1.06485	0.994079	1.0568	1.02778	1.07418	0.933709	1.16173	1.00673	1.14473
	P61514	Rpl37a	1.02333	1.08981	0.795735	1.14899	1.09817	1.20808	0.918497	0.961135	0.972624	0.909149	0.968534	0.864359	1.07667	1.05326	1.07194	1.0353	0.705078	0.999083	0.88895	0.785117
	P61588	Rnd3	0.940906	0.804515	1.06334	0.819578	1.08758	NA	NA	NA	NA	NA	0.95495	0.874258	0.93499	1.01013	0.967737	NA	NA	NA	NA	NA
	P61600	Naa20	1.04354	1.03235	0.964075	0.928563	0.940198	0.907244	0.870979	0.904234	0.975338	0.94923	0.969327	0.954929	1.00111	1.09599	1.04817	0.94748	1.01846	0.958188	1.01379	1.06248
	P61620	Sec61a1	1.08717	1.13982	0.818434	1.18567	1.14733	1.18274	0.923052	0.795386	0.971953	1.09193	0.97105	0.896945	0.951476	0.912382	0.890416	0.743219	0.76281	0.922995	0.801789	0.820761
	P61622	Itga11	1.06775	1.03677	1.1839	1.03705	1.03035	1.13755	1.11355	1.00088	0.962005	1.18992	1.12263	1.46595	0.9347	1.29388	0.882693	1.07569	0.894142	0.854389	0.904896	0.970551
	P61750	Arf4	1.19214	1.16507	1.00329	1.22578	1.22399	1.1941	1.06384	1.15897	1.15347	1.07171	0.952424	1.0212	0.922329	0.918001	0.935298	0.709203	0.687505	0.805338	0.864237	0.89386
	P61759	Vbp1	0.997927	0.998326	1.00673	1.01717	1.01034	0.99044	0.95224	0.895832	0.995085	1.06478	1.05642	0.990453	1.05862	1.06653	1.07751	1.08555	1.1356	1.10962	1.02826	1.15815
	P61793	Lpar1	0.91173	0.842672	1.20951	0.820039	0.88323	0.812704	0.969752	1.01486	1.03901	1.04724	1.10816	1.09299	0.886362	0.971869	0.981185	1.10376	1.19295	1.15052	0.969366	1.11723
	P61804	Dad1	1.21432	1.11481	0.992288	1.14496	1.15857	1.0854	0.974438	0.905146	1.0292	1.11756	0.997971	0.963686	0.945883	0.940677	0.904546	0.912459	1.015	1.11838	0.944989	0.94869
	P61922	Abat	1.25954	1.29927	1.9205	0.916792	0.951327	0.649718	0.859876	1.03486	0.809289	0.692479	1.22227	1.16351	0.871219	1.19292	1.11386	0.901133	1.00803	0.854699	0.815412	0.78355
	P61924	Copz1	0.948228	1.03705	0.811084	1.16455	1.13635	1.25536	1.21514	1.25861	1.35208	1.10504	0.717331	0.918157	0.996238	0.866026	0.965872	0.792372	0.613967	0.822664	1.02389	0.799482
	P61961	Ufm1	1.19893	1.19437	0.945392	1.14124	1.09919	1.24171	0.931016	0.833086	0.93815	0.982507	0.956454	0.899529	0.982268	0.971082	0.951391	0.784327	0.913336	0.960769	0.934076	0.966094
	P61963	Dcaf7	0.874416	0.838285	0.988953	0.936717	0.949866	0.911256	0.88019	0.882116	0.890939	0.949392	0.988787	1.03529	0.969087	1.02239	0.963844	1.03908	1.10969	1.08262	0.987376	1.05825
	P61965	Wdr5	0.931717	0.868975	0.903459	0.889321	0.956169	0.924608	0.965029	0.930982	0.95081	0.953633	1.01423	1.0062	1.01246	1.13393	1.1912	1.01842	1.04108	1.11742	1.10408	1.08106
	P61967	Ap1s1	0.905272	0.956362	1.01914	0.991557	1.04879	0.894944	1.0543	1.12144	1.04535	0.932443	0.963745	1.0808	1.00216	1.01404	1.0592	1.13853	1.02814	1.07079	1.11472	1.0707
	P61971	Nutf2	0.969563	1.07293	1.12676	0.924547	0.916023	1.03763	0.893854	0.994288	0.952046	0.956483	1.14782	1.10988	0.972191	1.01191	0.92819	0.963936	0.990426	1.08697	0.986351	1.06039
	P61979	Hnrnpk	0.999884	1.21021	0.974578	1.09219	1.07964	0.986433	1.08524	1.12805	1.1069	0.994058	0.948363	1.03416	1.04014	0.891366	0.981986	0.923739	0.820421	0.808148	0.96439	0.852381
	P61982	Ywhag	0.98494	0.955773	1.10742	0.880858	0.907978	1.04304	0.99843	0.999702	0.9389	0.962315	1.01732	1.01641	0.914175	1.01763	0.956524	1.05308	1.2279	1.10463	1.0332	1.14469
	P62046	Lrch1	0.937246	0.909416	0.996869	1.10861	1.0152	1.04506	0.831602	0.921311	1.00125	1.11178	0.910055	0.891225	0.895326	0.867188	0.852395	0.91898	0.879741	0.729563	0.788596	0.906068
	P62069	Usp46	0.870353	0.97669	1.10064	0.92509	1.00738	NA	NA	NA	NA	NA	1.07056	1.03287	1.01284	1.24674	1.03259	NA	NA	NA	NA	NA
	P62071	Rras2	1.06279	1.02171	1.36845	0.97768	0.994136	1.02999	0.907369	1.06143	0.904267	0.866492	1.00983	1.10702	1.13698	0.932023	0.945177	1.01335	1.11033	1.06716	1.01065	1.09526
	P62073	Timm10	0.867924	1.06101	0.986816	1.23652	0.911676	0.86775	1.0851	0.961895	1.05101	1.27972	1.20906	1.07001	1.27798	0.773994	0.837302	1.02218	1.00371	0.871159	0.996855	1.07207
	P62075	Timm13	1.16593	1.13976	1.08514	1.08081	1.00942	0.946816	0.992112	0.904756	1.02591	0.990763	1.1584	1.0333	1.09709	1.07403	0.978285	1.03198	0.991643	0.877439	0.971563	1.13491
	P62077	Timm8b	0.732051	0.854482	0.514165	0.906726	0.829981	0.831045	1.17044	0.825967	0.927447	1.11411	0.751395	0.94843	1.2965	0.773186	1.03816	1.04838	1.09815	1.09661	1.35002	1.24843
	P62082	Rps7	1.0226	1.07555	0.686105	1.15077	1.05348	1.20214	0.996322	0.858762	1.00628	1.06923	0.93677	0.857104	1.09138	1.06438	1.12731	0.944356	0.831789	0.939306	0.978915	0.84851
	P62137	Ppp1ca	0.914155	1.01016	1.00181	1.0158	1.03825	1.09414	1.03067	1.01837	1.13234	1.05572	0.809645	0.944075	0.966634	0.975253	1.08665	1.02813	0.862842	1.08195	1.06322	0.969749
	P62141	Ppp1cb	0.941796	0.92258	1.11773	0.962632	0.987844	1.11273	0.960752	1.10443	0.974352	0.956047	0.928799	0.950017	0.930518	0.911563	0.834316	1.09854	1.10292	1.03152	0.963902	1.10177
	P62192	Psmc1	0.984289	0.993498	0.855333	1.08182	1.07237	1.03139	0.988631	1.01589	1.02275	0.992187	0.968272	1.00813	1.15983	1.09561	1.13194	0.687324	0.754092	0.886426	1.04048	0.865923
	P62196	Psmc5	0.974108	0.974314	0.889964	1.02048	1.00422	0.986871	0.94548	0.961921	1.00184	0.991656	0.93131	0.955787	1.07235	1.05241	1.17395	0.904506	0.909045	0.986025	1.01471	0.985081
	P62242	Rps8	1.05527	1.03556	0.914313	1.14413	1.09313	1.06485	0.872691	0.872644	0.953087	0.902395	1.0382	0.931742	1.10904	1.17882	1.22321	1.01541	0.985759	1.13341	1.01117	0.966361
	P62245	Rps15a	1.08543	1.04338	0.840216	1.17927	1.09454	1.22053	0.975907	0.880665	1.00495	1.10523	0.945779	0.89051	1.0726	1.11246	1.14021	0.986013	0.936979	1.04379	1.00567	1.0461
	P62254	Ube2g1	0.85096	0.922235	1.0612	0.8432	0.807583	1.00869	0.930021	0.900474	0.984814	1.02782	0.914438	0.909587	0.899382	1.06621	0.963766	1.08038	1.09459	1.10603	1.03115	1.09117
	P62257	Ube2h	0.873829	0.947395	0.954143	0.943225	0.928003	1.17699	1.03798	0.861717	1.01341	1.20072	0.889301	0.961063	1.02725	1.07592	1.08807	1.13938	1.14511	1.29388	1.27954	1.17043
	P62259	Ywhae	1.02244	0.964738	1.15736	0.985107	0.962398	0.949552	0.94212	0.972839	0.984617	1.0209	1.04102	0.990142	0.972527	1.08317	1.02755	1.0333	1.20774	1.08083	1.00805	1.05567
	P62264	Rps14	1.11422	1.04519	0.879342	1.20253	1.10432	1.13785	0.968411	0.909475	1.0213	1.11045	1.00495	0.867471	1.13052	1.12119	1.06379	1.01783	0.85166	0.94861	1.00004	0.89061
	P62267	Rps23	1.02881	1.08895	0.878081	1.14139	1.09195	0.996998	0.891027	0.920871	0.894979	0.739571	0.938856	0.919672	1.1653	1.17222	1.27456	0.964007	0.817389	0.956981	0.976461	0.856322
	P62270	Rps18	1.01937	1.01816	0.915214	1.12985	1.06161	1.10571	0.96837	0.857097	1.01942	1.10352	1.03178	0.867585	1.04881	1.14146	1.20778	0.918471	0.964541	0.968189	0.987306	1.05258
	P62274	Rps29	0.935819	1.03869	0.828133	1.16826	1.00862	1.03119	1.02644	0.903343	0.847721	0.974134	0.98172	0.847398	1.06813	0.782629	0.989103	0.934486	0.997743	0.906054	0.840108	0.928071
	P62281	Rps11	1.06224	1.02629	0.887965	1.12981	1.11435	1.18484	0.947354	0.879259	0.967034	0.969045	0.931096	0.8927	1.0413	1.02405	1.12737	0.988507	1.0118	1.1381	0.933642	0.974649
	P62301	Rps13	1.04052	1.05467	0.854458	1.17107	1.09208	1.03418	0.980168	0.826392	0.99965	1.13129	0.940266	0.847509	1.07637	1.0137	1.07657	0.936171	0.790422	1.07247	0.952807	0.960824
	P62305	Snrpe	0.868392	0.962498	1.10986	1.01142	0.996805	0.952312	1.00983	0.922535	0.995695	1.00009	0.925428	0.936886	1.06174	1.19519	1.15059	0.875094	0.883662	1.23119	1.10408	1.17936
	P62307	Snrpf	0.896877	0.908649	1.02092	0.958233	0.90286	0.988962	0.962998	0.930126	1.02845	1.00837	0.994268	0.962284	1.09552	1.12823	1.04215	1.01324	1.16132	1.21886	1.09794	1.15578
	P62309	Snrpg	0.934908	0.883805	1.01798	0.95015	0.9136	0.986255	0.929218	0.901449	0.93609	0.95234	0.968788	0.885398	1.00384	1.05851	1.11158	1.02102	1.10401	1.03779	1.07372	1.15472
	P62311	Lsm3	0.84037	0.856407	0.983573	0.986916	0.883374	0.870202	1.09122	0.776661	0.954217	1.11061	0.930126	0.892202	1.06743	0.937194	1.05676	1.18399	0.964612	1.30339	1.09746	1.13745
	P62313	Lsm6	0.845287	0.850905	1.09721	0.940353	0.897805	0.854619	0.964778	0.861897	0.927135	0.890494	1.08817	1.00296	1.07402	1.0638	1.05443	1.06306	1.14774	1.11061	1.00627	1.04277
	P62315	Snrpd1	0.976563	0.926624	1.13863	0.982601	0.962243	0.918916	0.900105	0.937989	0.925074	0.893583	0.990401	0.967424	1.0599	1.1383	0.999227	0.901013	1.05098	0.974687	0.987684	0.947286
	P62317	Snrpd2	0.971305	0.972318	1.07466	0.996142	1.01702	0.978003	0.954026	0.954793	0.982137	1.06158	1.08471	0.981681	1.04988	1.06941	1.07747	1.0449	1.1169	1.0792	1.03965	1.1213
	P62320	Snrpd3	0.884811	0.944089	1.20877	0.95977	1.0117	1.01129	0.993908	0.979135	1.03607	1.13265	0.967728	0.912314	1.01181	1.07922	1.1069	1.09224	1.10021	1.16233	1.09177	1.18767
	P62322	Lsm5	0.850713	0.933593	1.12673	0.981368	0.84978	0.690669	0.982011	0.891408	0.907412	0.912118	1.1192	0.900252	1.10484	1.09124	1.17326	0.986744	1.04358	1.08072	0.957504	1.13202
	P62325	Btg1	0.932113	1.00166	1.07644	1.08125	0.892541	NA	NA	NA	NA	NA	1.09077	0.802355	0.893456	0.820319	1.10898	NA	NA	NA	NA	NA
	P62331	Arf6	1.05151	1.15172	1.07091	1.00371	0.968293	0.986261	0.981636	1.02856	1.00608	0.820371	0.94453	1.00177	0.939995	1.05243	0.9956	0.960408	0.852395	1.02629	0.983899	1.02934
	P62334	Psmc6	1	0.996882	0.984479	1.05234	0.991568	0.962594	0.91225	0.927006	0.967743	0.970915	0.995072	0.973697	1.13978	1.11324	1.16946	0.954836	0.938588	1.03163	0.990309	1.00802
	P62340	Tbpl1	0.828764	0.840915	1.00303	0.795541	0.870696	NA	NA	NA	NA	NA	0.963905	0.975485	0.919825	1.06392	1.11834	NA	NA	NA	NA	NA
	P62342	Selt	0.979909	0.997078	1.07688	0.947472	1.03517	NA	NA	NA	NA	NA	1.03231	1.18101	1.02879	1.0729	1.04423	NA	NA	NA	NA	NA
	P62482	Kcnab2	0.994305	1.03869	1.01586	1.00953	1.29722	NA	NA	NA	NA	NA	1.22334	0.824129	0.941042	1.00217	0.77698	NA	NA	NA	NA	NA
	P62484	Abi2	0.930827	0.986689	1.13401	1.08288	0.959996	1.26853	1.14714	1.08414	1.0768	1.08206	1.19744	1.15571	1.0055	0.977056	0.660681	0.89194	0.663876	0.795015	1.0687	0.856421
	P62488	Polr2g	0.883049	0.84571	1.15795	0.923583	1.02772	0.95929	0.879237	0.895977	0.975526	1.08655	1.02064	0.960182	1.02537	1.04784	1.17412	1.00985	1.09535	1.05619	0.955209	1.03691
	P62500	Tsc22d1	1.34676	1.42132	0.959045	1.34523	1.16116	NA	NA	NA	NA	NA	1.09066	1.0408	1.25101	0.820828	0.735646	NA	NA	NA	NA	NA
	P62627	Dynlrb1	1.01418	0.936942	0.916321	1.17677	0.929901	1.03015	1.29027	0.801681	1.10269	1.37988	0.954902	0.974903	1.08611	0.963134	0.749025	0.827509	0.885202	0.783541	0.884782	1.0805
	P62631	Eef1a2	0.740877	0.715617	1.10142	0.75825	0.761974	0.758165	1.05974	1.2837	1.0497	0.761855	1.22635	1.18455	0.803177	0.806662	0.76434	1.31901	1.41131	1.28524	0.946718	1.18241
	P62700	Ypel5	0.846528	0.899902	1.01796	0.990421	0.982907	0.915175	0.923604	1.03018	0.93106	0.961067	1.02006	0.910955	1.12028	0.937887	0.846073	0.845548	1.08942	1.04741	0.828623	0.99349
	P62702	Rps4x	1.0598	1.01531	0.940143	1.15243	1.0737	1.1226	0.929179	0.843585	0.964003	0.947428	0.986094	0.82233	1.07269	1.11174	1.12785	0.966996	0.974496	1.12015	0.921387	0.974583
	P62715	Ppp2cb	0.992148	0.908549	1.04638	0.890776	1.02399	NA	NA	NA	NA	NA	0.97298	0.850324	1.03709	1.18373	1.07757	NA	NA	NA	NA	NA
	P62717	Rpl18a	1.03328	1.02115	0.979242	1.09758	1.05526	0.986478	0.869106	0.870093	0.937093	0.830285	1.03571	0.897987	1.10559	1.12676	1.19476	1.01623	0.976127	1.09809	1.01316	1.07276
	P62743	Ap2s1	0.970196	0.922724	1.20683	1.04202	0.978592	0.955421	1.0137	1.05579	1.09561	0.958628	1.01554	1.0012	0.942971	1.0092	0.976724	1.10471	1.16166	1.18186	1.10101	1.07428
	P62746	Rhob	0.64403	0.74798	0.965619	0.632555	0.63854	0.687675	1.0294	1.13668	0.999945	0.965275	0.988382	1.07905	0.666549	0.701289	0.558278	1.45196	1.66738	1.6876	1.23996	1.2732
	P62748	Hpcal1	0.98783	1.05547	1.36749	0.959743	0.895926	0.770041	0.925274	0.933686	0.932124	0.959687	1.12993	1.0916	0.9537	0.970147	0.936122	0.898969	1.01369	0.999539	0.860666	0.880256
	P62751	Rpl23a	1.1162	1.17057	0.865689	0.898706	0.944753	1.21083	1.06021	0.884023	0.671727	0.920801	1.05075	0.961147	1.20994	1.16551	1.22732	1.08242	0.866422	1.1453	1.09248	0.778928
	P62754	Rps6	1.06494	1.02786	0.894486	1.10013	1.03419	1.13639	0.905935	0.853206	0.984458	0.984778	0.983142	0.905015	1.09803	1.13366	1.19599	0.98035	0.976775	1.07535	1.00857	0.830361
	P62774	Mtpn	0.996317	1.16098	0.883135	1.15825	1.02657	0.945255	0.95535	0.891601	0.974469	0.702288	1.01001	1.02317	1.1754	0.939281	0.881648	0.871611	1.1429	0.973723	1.07811	1.15392
	P62806	Hist1h4a	0.590288	0.523839	1.10639	0.47717	1.0091	0.658902	1.19612	0.881256	0.830934	3.1616	0.589891	0.726151	0.690898	0.770289	1.52108	1.15541	0.888525	1.408	0.985419	1.12446
	P62814	Atp6v1b2	0.98294	1.02013	0.96685	1.0052	0.988172	0.929331	1.025	1.05867	1.04694	0.946502	1.00147	1.02174	0.974064	0.998698	0.977435	1.01095	1.00365	1.09071	0.979915	0.990806
	P62821	Rab1A	1.05454	1.10518	0.922716	1.14429	1.09596	1.14517	1.03598	1.00916	1.11555	1.06304	0.965337	0.978067	0.979178	1.00352	1.0324	0.941329	0.888371	0.908144	0.9706	0.878163
	P62823	Rab3c	0.879981	0.796931	0.985525	0.929193	0.937919	0.834035	0.953086	1.09104	0.991537	1.02852	1.26105	1.39341	0.957001	1.01367	0.860764	1.07423	1.84496	0.964105	1.02519	1.09023
	P62827	Ran	0.992132	1.00918	1.02721	0.970535	0.94271	0.887766	0.84525	0.842298	0.894999	0.908611	1.03544	0.917997	1.03153	1.15139	1.12526	1.01611	0.986085	1.0432	1.02878	0.960128
	P62830	Rpl23	1.12445	1.08817	0.71448	1.19824	1.17749	1.16145	0.939229	0.845394	0.983449	0.966421	0.963704	0.869373	1.12858	1.174	1.14121	0.990246	0.784273	1.06812	0.998778	0.915064
	P62835	Rap1a	1.12688	1.13022	1.41371	1.13329	1.10799	1.14891	0.872991	0.980021	0.932623	0.961929	1.30721	1.29183	1.1633	1.13056	0.980681	0.919785	0.778883	0.797559	0.768237	0.962479
	P62843	Rps15	1.03763	0.999002	0.911576	1.16729	1.09897	NA	NA	NA	NA	NA	1.09776	0.934715	1.10792	1.0003	1.0614	NA	NA	NA	NA	NA
	P62849	Rps24	0.951338	0.973345	0.890086	1.04608	0.986936	0.926188	0.85358	0.847248	0.896642	0.886172	0.981196	0.889239	1.09141	1.06533	1.18133	1.06149	1.0897	1.06822	0.954893	0.954672
	P62852	Rps25	1.06572	1.06667	0.827823	1.00803	1.00673	1.17927	0.940427	0.819939	0.953849	1.07863	1.06345	0.946523	1.08791	0.998557	1.1388	0.950103	1.07407	1.00121	0.949963	0.782589
	P62855	Rps26	1.08245	1.0594	0.880479	1.13492	1.11873	1.05116	0.917158	0.929054	0.900828	0.894834	0.972505	0.870525	1.13468	1.21859	1.28179	0.964913	1.07142	0.962558	1.02056	0.70105
	P62858	Rps28	1.05941	1.2445	0.401905	1.39401	0.916334	1.66431	1.38616	1.18149	0.680607	0.585452	1.34609	0.912189	1.36703	0.571951	0.939356	1.14674	1.0123	0.670026	1.08177	0.719418
	P62869	Tceb2	1.05256	0.999724	1.09628	1.00476	0.972914	1.08625	0.985938	0.999718	1.04207	1.06358	1.0095	0.998029	1.01716	0.964771	0.997582	1.01037	1.01567	0.911606	0.974557	1.01935
	P62874	Gnb1	0.932333	0.960093	1.13799	0.943763	0.893924	0.844998	0.956824	0.996983	1.01364	0.856997	1.14441	1.08493	1.00353	1.10172	1.10688	1.13397	1.11271	1.0698	0.998346	1.14038
	P62876	Polr2l	0.887576	0.859166	1.08268	0.897229	0.932775	NA	NA	NA	NA	NA	0.938038	0.922088	1.17218	1.12675	1.24519	NA	NA	NA	NA	NA
	P62878	Rbx1	1.07431	1.09996	0.789532	1.15592	1.08905	1.16851	1.03493	1.10847	1.17096	1.39858	0.891009	1.03103	1.00383	1.01312	1.01419	1.09114	0.691669	0.924481	0.992799	0.992012
	P62880	Gnb2	1.00878	1.01974	1.21115	0.940824	0.897635	0.860581	0.864277	0.990942	0.969509	0.750334	1.12707	1.1338	1.03103	1.05733	1.04484	1.07516	1.08675	1.09843	0.975918	1.01038
	P62881	Gnb5	0.853503	0.924908	0.771293	0.917334	0.962078	NA	NA	NA	NA	NA	1.12386	1.23539	0.988676	0.881766	0.791663	NA	NA	NA	NA	NA
	P62889	Rpl30	1.06415	1.01759	0.944789	1.12751	1.05328	1.08942	0.900906	0.895113	0.972678	0.917709	0.986577	0.898984	1.0685	1.12248	1.19623	0.888077	1.06138	0.97911	0.994234	1.03215
	P62892	Rpl39	1.0622	1.16117	0.659313	1.12558	0.835124	NA	NA	NA	NA	NA	0.999533	0.923765	0.965816	0.774899	0.778818	NA	NA	NA	NA	NA
	P62897	Cycs	0.927376	0.918862	1.10775	0.863586	0.819765	0.960605	1.1786	1.07514	1.15459	1.03653	0.976211	1.01676	0.842727	0.975202	0.881335	1.05836	1.17588	1.10319	1.11571	1.05753
	P62900	Rpl31	0.97575	1.03178	0.819976	1.14314	1.09336	1.15744	0.972586	0.84293	0.93435	1.06266	0.981746	0.95489	1.18872	1.12356	1.21957	0.998045	0.803342	1.02644	1.00313	0.888577
	P62908	Rps3	1.02805	1.00007	0.923589	1.09596	1.07971	1.05172	0.851395	0.863242	0.949213	0.852971	0.974451	0.91014	1.08861	1.12885	1.17344	0.999357	1.08422	1.09787	1.0038	1.04071
	P62911	Rpl32	0.945768	0.99962	0.981454	1.10135	0.944929	1.06854	0.834844	0.889955	0.946505	0.734832	0.979698	0.889246	1.08965	1.11467	1.11758	0.957369	1.02387	1.05285	1.02614	1.11677
	P62915	Gtf2b	0.904952	0.969647	0.662602	1.02264	1.05575	0.921101	1.14884	1.12143	1.15783	1.16485	0.790152	0.935421	1.03362	0.90425	1.03596	0.949137	0.652672	0.65749	0.968544	1.24109
	P62918	Rpl8	1.0034	1.10068	0.946761	1.18641	1.06131	1.04526	0.92363	0.944653	0.894106	0.906557	0.908673	0.947267	1.18138	1.14677	1.16359	0.934965	0.845419	1.05422	0.961115	0.867064
	P62960	Ybx1	1.03198	1.12885	0.57718	1.02251	0.972644	0.978332	1.25874	1.12034	1.06198	0.867719	0.899983	1.22351	1.34134	0.496168	0.858997	1.11674	1.10638	0.702833	1.09795	0.706866
	P62965	Crabp1	0.748111	0.748919	1.17278	0.828978	0.724833	0.817841	1.15179	1.08669	0.831067	0.731346	1.36966	1.41008	0.798604	0.869049	0.836507	1.26949	1.14121	1.34163	0.902101	1.27059
	P62983	Rps27a	0.92031	0.969667	0.812039	1.06147	1.04787	1.05763	0.915629	0.868165	1.0787	1.16792	1.03456	0.936306	1.05793	0.965118	1.07849	1.12316	0.973805	0.869083	0.940586	0.67251
	P62996	Tra2b	0.83067	0.94592	0.805471	0.890873	0.906571	1.01503	1.00254	0.992535	0.816105	1.06034	0.963389	1.03154	0.96836	1.04117	1.11191	1.04475	1.01466	1.11271	1.09574	1.07561
	P63001	Rac1	NA	NA	NA	NA	NA	0.706932	0.85321	0.912297	0.885064	0.793602	NA	NA	NA	NA	NA	1.09673	0.980126	1.06158	0.8565	1.03236
	P63002	Aes	1.09603	1.14736	1.08092	1.12069	0.969926	1.11243	0.95897	0.988313	1.37329	1.26621	0.875633	0.891211	1.11777	1.21865	1.10006	1.17814	1.24402	1.4157	1.40326	1.03898
	P63005	Pafah1b1	0.948691	0.949616	1.11958	0.954117	0.971593	1.01324	0.927887	1.02307	1.00008	0.958334	1.03732	0.998147	0.965508	1.01115	0.98379	1.01033	1.09547	1.07661	1.01243	1.06183
	P63011	Rab3a	1.00756	1.00753	1.12401	1.01539	0.997481	0.946404	1.0246	1.11128	1.08746	0.97395	1.13957	1.11587	0.934228	0.933459	0.890422	1.01598	1.04959	1.0031	0.961805	0.995707
	P63017	Hspa8	1.06128	1.00041	0.977281	1.12347	0.979661	1.10122	0.937156	0.917878	0.986414	0.986743	0.945135	0.902938	0.989634	1.20559	1.14611	0.97238	1.0826	0.943655	0.988786	1.0625
	P63024	Vamp3	1.11403	1.1796	0.663783	1.65708	1.23572	1.14625	1.22251	1.01094	1.4465	1.11017	0.930062	0.711167	1.29702	1.43717	0.955106	0.948214	0.815047	0.950279	1.40266	0.822252
	P63028	Tpt1	1.1119	1.05335	0.797834	1.17451	1.12974	1.05502	0.874078	0.85467	0.967673	1.08226	1.06272	0.878885	1.11144	1.0815	1.16287	0.91427	0.950644	0.930639	0.913563	0.845146
	P63030	Mpc1	1.09999	1.05182	1.02343	0.878081	0.917433	0.883659	1.12351	1.12334	1.05225	0.957172	0.944733	0.987279	0.978336	0.997146	0.91083	0.928019	1.09438	1.22646	1.10246	1.06999
	P63034	Cyth2	0.922707	0.892564	0.978423	0.904648	0.955431	1.00789	0.961837	0.912647	0.917121	1.07788	0.907749	0.939133	1.02266	1.24822	1.17732	0.981208	1.042	1.02447	1.07962	1.05471
	P63037	Dnaja1	1.05852	0.925788	0.916828	1.04183	0.942084	0.995061	0.88292	0.818152	0.91105	0.948935	0.953344	0.87095	1.04551	1.30686	1.29674	0.992003	1.15652	1.04174	1.11596	1.1174
	P63038	Hspd1	1.02563	1.13031	0.49467	1.06923	0.970827	1.02932	1.1889	1.11236	1.1602	1.04027	0.868095	1.09431	1.11053	1.03633	1.17515	0.708802	0.412817	0.663739	1.33666	0.836756
	P63044	Vamp2	0.791743	0.895924	0.530365	1.0343	1.07373	NA	NA	NA	NA	NA	0.855868	0.872762	1.0318	0.892387	0.877513	NA	NA	NA	NA	NA
	P63046	Sult4a1	NA	NA	NA	NA	NA	0.996585	0.997832	1.20139	1.03307	1.09222	NA	NA	NA	NA	NA	1.2087	1.42974	1.03217	1.02636	1.14701
	P63054	Pcp4	0.450807	0.644508	0.361092	0.709716	0.582192	NA	NA	NA	NA	NA	0.423106	0.891047	0.566763	0.416872	0.360116	NA	NA	NA	NA	NA
	P63073	Eif4e	0.976389	0.969402	0.987145	1.02658	1.01716	0.998092	0.901231	0.879751	0.934142	0.998327	1.04159	1.00515	1.0513	1.0747	1.16437	0.916624	1.03769	1.03224	0.959527	1.03391
	P63085	Mapk1	1.04803	1.05259	1.19258	0.986231	0.97579	0.970758	0.916158	0.948236	0.962058	1.02262	1.0705	1.01297	0.982519	1.10016	0.985894	0.965669	1.13571	0.965165	1.00223	0.947695
	P63087	Ppp1cc	1.00298	1.01697	1.20059	0.955239	0.96783	0.89604	1.02484	0.928826	0.981089	0.979152	1.04191	0.920293	1.01924	1.10394	1.13389	0.962349	1.13127	1.12557	0.964995	0.978392
	P63101	Ywhaz	1.07088	1.04771	1.08655	1.02989	1.01897	1.0771	1.01139	1.04584	1.07173	1.03929	1.07442	1.03921	0.996688	1.0024	0.96281	1.0295	1.11617	0.987236	1.00671	1.09319
	P63139	Nfyb	NA	NA	NA	NA	NA	0.831235	0.907343	0.875906	1.02793	1.04293	NA	NA	NA	NA	NA	1.74672	0.964178	0.961474	0.887808	1.03051
	P63154	Crnkl1	0.932163	0.91936	1.02189	0.97094	1.0045	0.947983	0.911744	0.918936	0.979406	1.01679	1.01927	0.92424	1.03496	1.1689	1.14861	1.20204	1.06827	1.11731	1.04524	1.03868
	P63158	Hmgb1	1.01842	1.05314	1.03147	0.973085	0.984543	0.981991	0.974641	0.935193	0.981051	1.18284	1.25075	1.07504	1.01129	0.905105	0.970807	1.08096	1.07404	0.910244	0.893503	0.817971
	P63166	Sumo1	0.894413	0.946556	0.9265	0.961834	1.01954	1.07622	1.07318	0.97004	1.19174	1.11474	0.979071	0.852022	0.940185	1.01686	0.93738	1.17723	1.08063	1.0552	0.937398	0.982169
	P63168	Dynll1	1.07504	1.00012	0.904795	1.07112	1.1292	1.21441	0.926472	1.00415	1.00308	0.99338	1.0844	0.936149	1.09243	1.05558	1.05626	0.993621	0.919984	0.918158	0.942564	1.02642
	P63213	Gng2	0.906466	0.810495	1.10511	0.960736	0.979619	1.08653	1.01992	1.07686	1.08624	1.20516	1.16924	1.3052	0.955961	0.848463	0.748855	1.14813	1.22056	0.984114	1.00293	1.14551
	P63239	Pcsk1	0.804574	0.778729	0.94676	0.877787	0.884006	0.806647	1.05764	1.26695	1.04752	0.968969	1.03589	1.09915	0.909482	0.746477	0.797587	1.2663	1.2043	1.10057	1.07558	1.09484
	P63242	Eif5a	1.10509	1.1961	0.809497	1.23015	1.23895	1.16427	1.06615	0.994874	1.04271	0.851035	0.926428	0.860747	1.07793	0.912694	1.05667	0.874109	0.694498	0.819737	0.935876	0.818022
	P63254	Crip1	1.34622	1.5043	1.26513	1.15921	1.23126	1.20553	1.24486	1.49892	1.26692	1.0504	0.832017	0.748141	0.811325	0.786	0.646173	0.907061	0.403086	0.642893	0.639314	0.496391
	P63268	Actg2	0.7603	0.863207	0.899024	0.827951	1.61256	1.1012	0.823331	1.02424	0.859304	0.958934	0.714404	0.797204	0.698759	0.486629	0.545596	0.76184	0.725925	0.799923	0.766125	0.726009
	P63276	Rps17	1.00305	1.03156	0.919777	1.10892	1.04642	1.07947	0.936208	0.834763	0.98941	1.0277	0.969964	0.905977	1.0629	1.05985	1.07701	0.873204	1.00076	1.04723	0.935509	1.03687
	P63280	Ube2i	1.0333	0.968418	1.08157	1.0822	1.0937	1.06271	0.953478	0.904391	1.00335	1.11702	1.1205	1.00613	1.05017	1.0771	1.03431	0.983901	1.07037	1.10103	1.10473	1.02566
	P63300	Sepw1	0.763212	0.818742	1.17562	0.744604	0.792786	NA	NA	NA	NA	NA	1.21338	1.31491	1.02405	1.04122	0.891173	NA	NA	NA	NA	NA
	P63321	Rala	0.985417	1.04058	1.00753	0.969523	0.992985	0.879388	0.929366	0.931295	0.916893	0.953921	1.05446	1.04767	0.984472	1.09347	1.02774	1.03379	1.12874	1.02768	0.998478	1.06654
	P63323	Rps12	1.11445	1.11667	0.672274	1.23737	1.23757	1.24994	0.995716	0.857122	1.10783	1.22251	1.04973	0.870224	1.15957	0.98058	1.07884	0.700183	0.752097	0.887327	1.02335	1.00318
	P63325	Rps10	1.05274	1.18081	0.694687	1.33097	1.14179	1.24991	1.14576	0.999163	1.20071	1.23005	0.81997	0.834126	1.11202	0.795146	0.948573	0.906674	0.719751	0.689735	0.886101	0.768839
	P63328	Ppp3ca	1.11756	1.19222	0.866799	1.0882	1.13705	0.972552	0.982863	0.99268	1.06593	1.16622	0.974371	1.05715	0.978859	1.04843	0.995986	0.960246	1.03728	0.995085	0.987188	0.878677
	P63330	Ppp2ca	0.932977	0.882269	1.0604	0.891177	0.940871	0.965466	1.00396	1.04833	1.03217	1.00324	1.03607	0.914932	0.979155	1.03287	0.960077	1.1868	1.25507	1.21723	1.09884	1.2077
	P67778	Phb	1.02091	1.0245	1.00041	0.945333	0.929508	0.911773	1.05755	1.03815	1.09285	0.936321	0.923005	1.02716	0.997919	1.05999	1.05859	1.04263	1.03839	1.09101	1.20059	1.1093
	P67871	Csnk2b	0.880982	0.912683	1.01783	0.956643	0.946228	0.864964	0.877686	0.952235	0.870102	0.954302	1.08308	1.0084	1.07065	1.10786	1.086	1.1261	1.16754	1.14916	1.02776	1.04796
	P67984	Rpl22	1.0253	0.993503	0.860146	1.17393	1.07507	1.12632	0.973618	0.979099	1.04094	1.02966	1.00369	0.956895	1.08432	1.10428	1.11236	1.01202	0.993458	1.01768	1.04102	0.901028
	P68037	Ube2l3	1.06221	1.0349	1.0234	1.03142	0.989741	1.02668	0.920225	0.94667	0.947636	0.981131	0.977139	0.981899	0.985565	1.00903	0.919887	1.00476	1.03284	1.02646	0.942757	1.01522
	P68040	Gnb2l1	1.0605	1.01887	0.919276	1.13282	1.07512	1.09384	0.901766	0.882398	0.991412	0.969906	1.01544	0.908134	1.07365	1.09978	1.1464	0.97154	1.04014	1.05892	0.963323	1.03681
	P68181	Prkacb	1.08495	1.04998	1.22582	1.10941	1.05675	1.07855	0.866623	1.09113	0.823428	0.867659	1.15352	1.09554	0.963085	1.03686	0.851379	1.07432	0.988595	0.955158	0.903835	1.1057
	P68254	Ywhaq	1.15585	1.13464	0.928903	1.14191	1.09534	1.16806	1.04095	1.081	1.11078	1.07884	1.02593	1.03311	0.973148	0.948203	0.943361	0.90908	0.831134	0.788699	0.950069	0.915578
	P68368	Tuba4a	1.21558	1.22377	1.09793	1.22241	1.12335	1.12265	1.17917	1.23809	1.18453	0.939182	0.869536	0.887754	1.067	1.11104	1.14227	0.527225	0.440194	0.537302	0.965287	0.555867
	P68373	Tuba1c	1.0175	0.987225	0.608579	1.16219	1.10988	0.835687	0.922099	0.973177	1.0386	1.0822	0.84417	0.909064	1.26229	1.05715	1.23895	1.17141	1.02734	0.871001	1.15677	1.19127
	P68404	Prkcb	1.15619	0.965691	1.10987	1.09121	1.12188	1.35144	0.79313	0.626664	0.817275	1.18725	1.29417	1.25979	1.04575	1.02901	0.869115	0.807439	0.786695	0.812088	0.681976	0.813776
	P68510	Ywhah	1.1107	1.03544	1.13431	0.998684	0.983212	0.992793	0.92361	0.942707	0.983434	0.986316	1.07012	1.03395	1.04828	1.22042	1.2287	0.990022	1.07339	1.04762	1.05076	1.05644
	P69566	Ranbp9	0.879539	0.767772	1.01246	0.833278	0.855829	0.973027	0.909713	0.916172	0.943653	0.936821	1.03013	0.941989	0.972437	1.11994	1.09141	1.10567	1.36657	1.16359	1.15237	1.17982
	P70121	Zhx1	0.929599	0.848998	1.1155	0.890908	1.12632	0.877522	0.797955	0.88016	0.906874	0.773148	0.92783	0.935254	0.997602	1.18148	0.983474	0.865307	0.998079	1.25245	0.988481	0.852563
	P70122	Sbds	1.14054	1.1753	1.05866	1.11702	1.03028	1.17161	0.951526	1.01646	0.988235	0.949895	1.04247	1.05995	1.07099	1.07927	0.987415	0.841971	0.716932	0.75893	0.931578	0.864844
	P70124	Serpinb5	1.0517	1.1135	0.953146	0.903327	0.920472	0.862908	1.01061	1.06983	0.993208	0.873618	1.023	1.04203	0.991864	1.19764	1.13699	1.01817	0.985098	0.973871	1.17045	0.984253
	P70158	Smpdl3a	1.1285	1.27628	1.46459	0.724365	0.861041	0.666524	1.02887	0.90998	1.06741	1.07768	0.997973	1.15887	0.790742	0.950845	0.650623	1.05246	1.06096	1.06038	1.06528	0.963579
	P70168	Kpnb1	1.02909	0.997481	1.05164	1.02298	1.01367	0.978701	0.908425	0.896746	0.954449	0.966974	1.03566	0.988451	1.04679	1.23356	1.15307	0.878257	0.997608	0.997763	1.00656	1.05535
	P70170	Abcc9	1.009	0.920327	1.11502	0.902575	0.906951	0.874013	0.893762	0.891718	0.781724	0.782336	1.16293	1.08643	0.963455	1.09129	0.971611	0.968295	1.21364	1.10002	0.909352	0.982207
	P70175	Dlg3	0.990398	1.04919	1.05691	0.975485	1.01018	0.854105	0.899874	0.942239	0.95343	0.984886	1.01902	1.08488	1.05091	1.01573	1.17212	1.10816	0.951103	0.897438	0.878143	0.930663
	P70182	Pip5k1a	0.878378	0.985641	0.934367	0.969689	0.972894	0.815243	1.06204	1.1285	1.11501	1.11188	1.00248	1.16026	1.09159	1.06107	1.31255	1.24669	0.977618	1.08278	1.03835	1.01736
	P70188	Kifap3	0.886999	0.88921	1.10428	0.824557	0.81013	0.977872	1.03997	0.992425	1.08409	1.09717	0.964177	0.895394	0.84751	0.94126	0.910188	1.22291	1.3425	1.23602	1.16715	0.994004
	P70191	Traf5	NA	NA	NA	NA	NA	0.943796	0.846455	0.974825	0.959506	0.910247	NA	NA	NA	NA	NA	1.01435	0.936154	0.978744	0.937976	0.931485
	P70193	Lrig1	0.647882	0.656159	0.997292	1.14102	0.993665	0.997719	0.889329	0.865665	0.941004	1.1272	1.04016	1.13122	0.806851	1.46692	0.913672	0.943276	1.20164	1.10389	0.954335	1.02104
	P70195	Psmb7	0.986071	0.925308	1.06508	0.926458	0.953871	0.978622	0.931919	0.876516	1.00479	1.01333	1.02738	0.999051	1.04419	1.09194	1.12409	0.995812	1.14007	1.19923	1.03895	1.10852
	P70196	Traf6	0.93732	0.925424	1.09829	1.03783	0.931674	0.969134	0.861564	0.976671	1.00261	0.995796	1.06735	1.09105	1.01843	1.06738	1.09088	1.14395	1.12877	1.14223	1.07611	1.04975
	P70202	Lxn	1.35041	1.29001	1.27578	1.149	1.12195	1.15757	0.996639	1.14034	1.14022	1.09778	1.01418	0.782235	1.09192	0.793738	0.856301	0.731666	0.669764	0.783895	0.678389	0.722279
	P70206	Plxna1	0.870663	0.854329	1.07776	0.875952	1.01079	0.942598	0.965447	0.979387	0.887137	1.01027	1.10391	0.998168	0.996789	1.02671	1.05042	1.07249	1.09336	1.31075	1.06855	1.09374
	P70207	Plxna2	0.817357	0.99779	1.19997	0.971244	0.820058	0.953668	0.903146	0.924211	1.0031	1.00731	0.973144	0.864691	1.02285	1.18955	0.954132	0.875846	1.21903	1.03808	1.00126	1.02987
	P70213	Fv1	0.881097	0.805973	1.06429	1.07917	1.02553	0.969854	0.825152	0.823166	0.991551	0.971621	1.15208	1.04128	1.19832	1.16595	1.08077	0.996908	1.12986	1.1532	0.93738	1.03404
	P70218	Map4k1	1.6354	1.49138	0.96268	1.43273	1.02754	1.11745	1.51923	1.55375	0.473017	0.390485	1.03859	1.08586	1.42183	0.567485	0.894194	0.806744	0.451341	0.343244	0.92424	0.563007
	P70224	Gimap1	1.09906	1.06775	0.798532	1.12072	1.26213	NA	NA	NA	NA	NA	1.00129	0.973971	0.994261	0.91152	0.562877	NA	NA	NA	NA	NA
	P70227	Itpr3	0.937969	0.916516	1.2044	0.918954	0.985052	0.891198	1.06651	1.08625	1.04543	1.0119	0.950994	0.915205	0.991768	1.07812	1.17314	0.944814	0.989631	1.06943	1.00629	1.01293
	P70232	Chl1	0.837372	0.808412	1.04865	0.810277	0.849411	0.851594	0.895668	1.015	0.958935	0.830571	1.29423	1.30557	0.984735	0.942616	0.955146	1.32777	1.34549	1.2017	1.04315	1.17285
	P70236	Map2k6	1.01213	1.11763	1.19538	0.929703	0.996005	0.890216	1.03614	1.07094	1.02081	0.867237	0.983865	1.10168	0.963966	1.0698	1.08271	0.884763	0.751699	0.840193	1.06068	1.09846
	P70245	Ebp	0.75568	0.856746	1.00602	0.845689	0.927359	1.21793	1.06027	0.932802	1.03875	1.19733	0.92726	0.938688	1.04886	0.997137	0.98818	0.99098	1.08484	1.34554	1.12475	1.14121
	P70248	Myo1f	1.01057	0.814801	0.833454	1.09786	1.04866	1.04468	0.90687	0.676499	0.948947	1.25627	1.15543	1.14583	1.00969	1.17264	1.0835	0.953579	0.943729	0.984434	1.00081	1.08899
	P70257	Nfix	0.880032	0.788937	0.954772	0.782955	0.89989	0.919773	1.10817	0.987663	1.00977	1.20113	0.872967	0.939288	0.856459	0.891934	0.891386	1.27721	1.30053	1.10593	1.22261	1.2547
	P70261	Pald1	0.994278	0.987848	1.20918	1.03709	1.04552	0.951423	0.932039	1.03572	0.932353	0.999028	1.18734	1.18093	1.08463	1.07315	0.961757	1.11366	1.06945	1.04183	0.904283	1.06024
	P70265	Pfkfb2	1.06529	1.02915	0.938863	1.15869	1.1336	1.01202	0.896793	0.850861	0.909036	0.925557	0.922582	0.886126	1.11321	1.20923	1.30759	0.770353	1.03495	0.953062	0.870514	0.970415
	P70266	Pfkfb1	NA	NA	NA	NA	NA	0.708431	0.874435	0.768672	0.873584	1.15252	NA	NA	NA	NA	NA	1.45985	1.55627	1.52596	1.43849	0.996311
	P70268	Pkn1	1.00934	1.05881	0.995618	1.03322	1.03138	0.990112	0.954348	0.983859	1.021	1.08375	1.01223	1.07475	0.994243	1.05921	1.03013	0.924073	0.814703	0.948205	1.04875	1.00306
	P70269	Ctse	2.06934	1.70598	2.0352	1.65881	1.61458	0.692723	0.38548	0.468508	0.523955	0.503454	1.20752	1.10171	0.941692	1.15937	0.828321	0.228066	0.277797	0.363267	0.317818	0.28993
	P70271	Pdlim4	1.00918	1.03828	0.78257	1.11882	1.07265	1.5897	1.60719	1.40669	1.02464	1.18789	0.751305	0.845296	0.943325	0.562007	0.563417	0.862493	0.646713	0.604203	0.774107	0.693168
	P70274	Sepp1	0.832703	0.877035	1.01644	0.855149	0.76308	0.615629	0.94517	0.879155	0.825094	0.716721	1.36938	1.2742	1.27041	1.19553	1.00859	0.993029	1.22758	1.0713	1.32988	1.06458
	P70277	St6galnac2	1.03219	1.16281	0.961592	1.08789	0.936794	0.860492	1.02215	1.1063	0.927516	0.813248	0.99677	1.133	0.925159	0.926937	0.855499	1.02073	0.993994	1.05871	1.09515	1.03871
	P70279	Surf6	1.22583	1.26162	0.870006	0.800298	0.916916	1.23032	1.121	0.973818	0.740519	1.0662	1.08391	1.07116	1.37937	1.06767	1.23315	0.995649	0.634688	0.688641	1.03823	0.439299
	P70280	Vamp7	1.03943	1.15683	0.86797	1.09124	1.01694	0.99063	1.04784	0.938703	0.998106	0.938767	0.876122	0.931966	1.00015	1.16518	1.14483	0.892447	0.891719	0.974629	1.0534	0.951521
	P70288	Hdac2	1.03865	0.993754	1.09873	1.03009	1.0747	0.886991	0.810894	0.807423	0.862016	0.88527	1.05294	1.04438	1.14194	1.1939	1.219	0.958309	1.09281	1.08214	0.944383	1.00791
	P70290	Mpp1	0.807643	0.837766	0.835117	0.764371	0.790561	0.928349	0.870153	0.980596	0.773274	0.910466	1.17482	1.40695	1.20733	1.18548	1.27919	1.36844	1.34381	1.2907	1.53539	1.31784
	P70295	Aup1	0.972572	1.01303	0.917976	0.996545	0.8992	1.07834	1.0494	0.994179	1.0607	1.23347	0.924017	0.951132	0.944954	1.0043	1.00947	1.06668	1.08804	1.10146	1.07029	1.10439
	P70296	Pebp1	0.869161	0.966254	1.13578	0.953838	0.925509	1.05082	0.953059	1.05641	1.00258	1.01789	1.16596	1.02933	0.98168	0.844091	0.778039	1.14928	1.13535	0.928811	0.989384	1.0622
	P70297	Stam	1.03644	1.00452	0.985804	1.09287	1.15165	0.959506	1.01343	0.962299	1.08773	1.08358	1.0688	1.06065	1.08865	1.03637	1.11716	0.817501	0.910865	0.932765	1.04355	1.09566
	P70302	Stim1	1.24464	1.3151	1.01914	1.20047	1.16921	0.980142	0.965302	1.02441	1.00546	0.885263	0.960345	0.996984	1.01361	1.0246	1.07162	0.807859	0.769419	0.778598	0.959512	0.810037
	P70303	Ctps2	1.07083	1.12393	1.08231	1.0267	1.02057	0.908748	0.893983	0.905662	0.90143	0.940323	1.04796	1.05727	0.983148	1.12499	1.09327	0.921189	0.897624	0.961052	0.907635	0.922947
	P70313	Nos3	1.04947	0.840163	0.961382	1.23259	0.907676	0.924928	0.889534	0.968357	0.916375	0.975227	1.10279	1.15328	0.932074	0.960747	1.08184	1.26256	1.29885	1.15958	1.11329	1.15921
	P70315	Was	0.952715	0.74805	0.874881	0.808458	1.00506	1.03552	1.14792	0.939581	1.17366	1.25381	1.04187	0.973	0.81852	1.13771	0.932201	0.863915	1.17044	0.511886	0.55642	0.708233
	P70318	Tial1	0.768203	0.831844	0.674884	0.970144	1.00286	1.04247	1.03272	0.999002	1.05591	1.06144	0.806247	0.938922	0.975714	0.879091	1.04099	1.07198	1.17439	1.19061	1.09694	1.17031
	P70321	Hoxb13	1.45869	1.36186	2.12166	1.12494	1.65025	NA	NA	NA	NA	NA	1.16548	1.18522	2.11847	1.75158	3.26021	NA	NA	NA	NA	NA
	P70333	Hnrnph2	0.940759	0.970428	1.00061	1.04555	1.0498	0.961042	0.937112	1.00471	1.01171	1.09649	0.955414	0.98686	1.02008	0.998625	1.03181	1.04151	1.01574	1.0337	1.02909	0.980501
	P70335	Rock1	1.03601	1.02706	0.964527	1.01721	0.999265	0.969146	1.04693	1.0569	1.03006	0.994823	1.12084	1.00158	1.01398	1.00211	0.983582	0.980427	0.943994	0.801488	0.967413	0.995322
	P70336	Rock2	1.1227	1.12189	1.04061	1.08037	1.06126	0.957645	0.940591	0.969787	0.92959	0.894567	1.08384	0.970097	1.05265	1.04912	1.0174	0.971098	1.02081	0.89079	1.01939	0.975221
	P70343	Casp4	1.41192	1.36967	1.13743	1.32432	1.50398	NA	NA	NA	NA	NA	0.818153	0.953668	0.782895	0.748652	0.7517	NA	NA	NA	NA	NA
	P70349	Hint1	1.23196	1.11162	1.01126	1.00234	0.916743	1.04944	1.0083	1.05824	1.07497	1.00072	1.25294	1.02395	1.01723	0.889301	0.842977	0.95238	0.859153	0.849292	0.970409	0.912119
	P70351	Ezh1	0.929472	1.05831	1.19694	6.04553	0.876105	NA	NA	NA	NA	NA	1.06072	0.777648	0.989836	0.960544	1.17002	NA	NA	NA	NA	NA
	P70353	Nfyc	0.85476	0.85197	1.00251	0.851202	1.01791	0.848273	1.01316	0.955165	1.04087	1.0402	0.947469	1.09432	1.0033	1.17092	1.2667	1.13581	2.32769	1.44478	2.13325	1.15848
	P70362	Ufd1l	0.925148	1.0412	0.991025	1.09501	0.993964	1.00348	0.915742	0.887525	0.931147	0.940519	0.997439	0.984583	0.970346	0.932596	0.991014	1.01092	1.02323	0.991538	0.936115	0.988451
	P70365	Ncoa1	0.992951	0.934298	1.17015	0.972655	0.957294	NA	NA	NA	NA	NA	1.03587	0.961623	1.09751	1.23285	1.12013	NA	NA	NA	NA	NA
	P70371	Terf1	1.05314	0.881208	0.705735	1.02368	1.11106	0.927278	1.11081	0.893421	1.11762	1.28764	1.01753	0.943419	1.12975	1.14559	1.27674	0.925447	0.856006	0.956537	1.10702	0.89436
	P70372	Elavl1	0.983202	1.01516	0.990617	0.958193	0.96161	0.94147	0.947816	0.930851	0.940265	0.968355	1.03256	0.991161	1.04116	1.07518	1.14864	0.950447	1.02125	0.983247	1.0383	0.995668
	P70380	Il18	1.48953	1.62989	1.84827	0.875716	1.02648	0.686385	0.69781	0.778157	0.61877	0.691812	1.73376	1.56625	0.999328	1.87591	1.64938	0.827947	0.745999	0.828877	0.663579	0.739171
	P70387	Hfe	1.00046	0.896097	0.960993	1.00803	1.05983	0.917622	0.92322	0.888067	1.02821	1.14372	1.25262	1.28719	1.04353	1.10922	0.93627	1.03651	1.38493	1.20242	1.04108	1.01901
	P70388	Rad50	0.90212	0.852564	1.05522	0.90696	0.952833	0.950987	0.889365	0.889913	0.915397	0.994428	1.05346	0.956676	1.04089	1.0967	1.1514	1.12913	1.13367	1.15241	1.02689	1.07581
	P70389	Igfals	0.987265	0.920015	1.08913	0.92334	0.838021	0.926945	1.05038	1.01911	1.01989	0.831812	0.943023	0.75481	0.939791	1.28201	1.07019	0.924512	0.915863	1.25369	1.14358	1.17921
	P70392	Rasgrf2	0.849795	0.799377	0.874504	0.957844	0.880855	1.0788	0.959576	1.18335	1.06808	0.97874	0.874491	1.20635	0.868699	0.950471	0.82796	1.61898	1.34795	1.35598	1.17243	1.33294
	P70398	Usp9x	0.948911	0.902737	1.01743	0.991358	0.990395	0.975757	0.928476	0.978243	0.930205	0.967107	1.00021	0.970326	0.976607	1.0594	1.0094	1.03581	1.08123	1.11898	1.07179	1.06616
	P70399	Tp53bp1	0.969425	0.973226	0.993179	1.11687	1.11865	0.84287	1.04226	1.05865	1.07568	0.929276	1.06111	0.997365	1.07458	1.07791	1.11695	0.981119	0.89214	0.962639	1.07102	0.894202
	P70403	Cux1	1.08847	1.12002	0.946767	1.12289	1.0766	1.1029	1.14802	1.20308	1.23351	1.12126	0.944579	0.947764	1.07763	0.989855	0.924885	0.811229	0.754874	0.791679	0.933024	0.871519
	P70404	Idh3g	0.98961	1.06302	1.17646	0.87698	0.844552	0.844045	0.950356	1.01219	0.950945	0.872114	1.04518	0.987246	0.889693	0.984626	0.931791	1.00847	1.05236	0.991511	0.968087	0.998686
	P70406	Ucp2	1.64293	1.55925	1.39676	1.38661	0.956143	NA	NA	NA	NA	NA	0.866289	0.771708	1.54349	1.70881	0.968232	NA	NA	NA	NA	NA
	P70412	Cuzd1	0.446622	0.312341	0.958031	0.682382	1.03033	0.527589	0.338759	0.453926	0.844976	1.47109	1.13255	0.910446	0.411822	1.53916	0.850542	3.97839	1.18594	2.09397	0.594478	1.86265
	P70414	Slc8a1	0.832929	0.876467	1.02855	0.945657	0.960186	1.10111	1.06727	1.19909	1.10909	1.05343	0.865924	1.21547	0.853428	0.803533	0.709581	1.02467	0.975156	1.126	1.12947	1.2499
	P70419	Galnt3	1.02494	0.949098	0.849899	1.15685	1.05181	1.21381	1.22703	1.41684	1.36311	1.04398	0.719717	0.781682	0.861814	0.852278	0.820051	0.784295	0.943922	0.934843	0.889273	0.862568
	P70424	Erbb2	0.904871	0.939809	1.21731	0.804368	0.847288	0.614962	0.930657	0.949477	0.879095	0.887917	1.13605	0.974661	0.888937	1.01874	0.919398	1.28449	1.30662	1.20385	0.973076	0.867371
	P70426	Rit1	0.960013	1.09022	1.16267	0.917737	1.12857	0.856197	0.898767	1.02157	0.970929	0.978489	1.30501	1.08185	1.18506	1.59806	1.12367	0.979216	1.64294	0.876715	1.03841	0.930506
	P70428	Ext2	0.857176	0.92992	0.908057	0.925631	0.936717	1.05003	0.994707	0.839879	0.958584	1.11706	0.991046	0.919126	0.96773	1.01379	0.988571	1.00849	0.996331	0.916632	0.954958	0.906392
	P70429	Evl	1.09602	1.01932	0.444747	1.24381	1.47992	0.898724	1.16101	1.07392	1.2175	1.54469	0.829351	1.33909	0.964923	0.688918	0.704995	0.870471	0.716598	0.536107	0.695632	0.6436
	P70441	Slc9a3r1	1.18063	1.30744	1.02803	1.03793	1.04935	0.805302	1.39259	1.37531	1.11318	0.919479	0.963531	1.04622	1.13499	0.773611	0.992658	0.832232	0.719522	0.626023	0.7941	0.807658
	P70444	Bid	1.17477	1.20255	1.07224	1.07798	1.08161	0.901709	1.14861	0.948197	1.22306	1.04132	0.944809	0.94252	1.0485	1.16757	1.16593	1.02977	0.814608	0.940074	1.17218	0.890422
	P70451	Fer	0.998224	0.980361	1.00567	1.0135	1.02576	1.21115	0.967207	1.0471	1.0113	0.952148	1.00941	1.03213	0.953219	1.01046	0.767183	1.12407	1.11062	1.1221	0.988376	1.17947
	P70452	Stx4	0.950964	1.04137	0.975681	0.933112	0.952899	0.908054	1.10455	1.0933	1.1137	0.999818	1.03935	1.12259	0.920411	0.92139	0.928379	0.966519	0.944104	0.962574	1.1391	0.943556
	P70453	Pde7a	1.34108	1.28371	1.75323	1.15276	1.5051	NA	NA	NA	NA	NA	1.22166	1.03024	1.01524	1.06274	1.30562	NA	NA	NA	NA	NA
	P70460	Vasp	1.24868	1.33055	0.642921	1.21538	1.27346	1.09672	1.10016	1.13322	1.14696	1.14054	0.964045	1.18689	1.16216	0.757606	0.862587	0.745453	0.635968	0.686434	0.746818	0.779423
	P70662	Ldb1	NA	NA	NA	NA	NA	0.92469	0.94144	0.965586	1.11994	0.867574	NA	NA	NA	NA	NA	0.639528	0.960109	0.877286	0.854428	0.926767
	P70663	Sparcl1	0.87862	1.10308	0.759195	1.01336	0.96231	1.32712	1.18209	1.57901	1.28844	1.01712	0.842489	1.05211	0.808998	0.654411	0.616458	0.822334	0.720028	0.519994	1.04564	1.07657
	P70665	Siae	0.93543	0.923964	1.11526	0.843423	0.867073	0.992685	1.00039	1.02763	0.989985	0.974414	1.13868	1.07299	0.986844	1.02058	0.916769	1.0922	1.0698	0.951403	1.0596	0.999721
	P70671	Irf3	1.00826	1.05271	0.959585	0.990035	1.02632	0.982101	0.925609	0.940633	0.994187	1.01371	1.00331	1.01027	1.04881	1.01448	1.20084	1.10675	0.980429	0.982616	1.07362	0.997295
	P70677	Casp3	0.794757	0.796023	0.844313	0.887807	0.879718	1.06272	1.21555	1.09604	1.28471	1.19675	0.815069	0.893056	0.931358	0.891572	0.891669	1.05128	1.0417	1.13007	1.02982	1.01019
	P70695	Fbp2	0.82404	0.812709	1.04347	0.759003	0.75647	0.742428	0.976017	0.984058	0.974003	0.840742	0.956356	1.01597	0.907647	1.04782	0.954595	1.23366	1.34634	1.28701	1.17989	1.17412
	P70697	Urod	1.10575	1.08128	1.206	1.03265	0.970827	0.892416	0.911027	0.95128	1.01737	0.915385	1.09045	1.10419	0.994522	1.07833	0.965732	1.01919	1.06379	1.0099	0.962017	1.01147
	P70698	Ctps1	1.06215	1.14581	1.00254	1.1322	1.13846	1.09809	0.877454	0.845521	0.918184	0.994546	0.934594	0.949603	1.16293	1.16594	1.24771	0.872501	0.778495	0.969016	0.963211	1.01175
	P70699	Gaa	0.899378	0.943812	1.06118	0.881176	0.897329	0.803457	0.875848	0.922987	0.890451	0.873728	1.19399	1.18864	1.04869	1.06015	1.04118	1.09549	0.994645	1.08939	1.00861	0.990879
	P70704	Atp8a1	0.892136	0.906432	1.04954	0.878244	0.883915	0.830405	0.843853	0.848647	0.840512	0.816407	1.04623	1.08848	0.991678	1.06995	1.01302	1.10614	1.07446	1.19255	1.11393	1.13137
	P80313	Cct7	0.954179	0.9615	1.11901	0.993592	0.97464	0.997521	0.890218	0.895233	0.921704	0.96882	1.03935	0.945953	1.06269	1.19145	1.2023	0.928541	1.01736	1.03512	1.02942	1.12098
	P80314	Cct2	0.987333	0.997629	0.927441	1.00658	0.988793	0.97617	0.914263	0.919202	0.958742	1.02395	0.97888	0.924367	1.04542	1.12903	1.1249	0.895569	0.992969	0.980708	1.03049	1.01927
	P80315	Cct4	0.995763	0.978603	0.982422	1.00809	0.971877	0.965591	0.910975	0.905979	0.930797	0.960911	0.994008	0.939372	1.08096	1.21218	1.20629	0.947562	0.986783	1.11445	1.06483	1.09692
	P80316	Cct5	0.988099	0.969938	0.947889	0.975795	0.964288	0.945669	0.891977	0.892952	0.936458	0.93444	0.997052	0.940134	1.0667	1.16503	1.17906	1.00789	1.00711	1.22559	1.07534	1.04842
	P80317	Cct6a	0.961928	0.995049	0.981257	0.991263	0.99794	0.99446	0.923748	0.929413	0.945943	0.91542	0.972705	0.906469	1.03252	1.17842	1.20131	0.974094	0.965164	1.15115	1.09959	1.06678
	P80318	Cct3	0.956858	0.952972	0.972471	0.973186	0.94507	0.94672	0.887463	0.894043	0.924423	0.958939	0.99353	0.951365	1.06506	1.1726	1.18988	0.928299	1.0472	1.06701	1.07066	1.06789
	P80560	Ptprn2	0.750024	0.819824	0.767544	0.913026	0.817601	0.801747	1.0392	1.21519	1.09538	0.92784	1.00292	1.18069	0.940834	0.75687	0.759259	1.54851	1.15422	1.13517	1.14091	0.994669
	P81069	Gabpb2	0.940096	0.962518	0.94568	1.08778	1.01064	0.948069	0.947667	0.906308	1.06931	0.956877	1.15052	1.11355	1.12018	1.13859	1.19026	0.892927	0.87771	0.963288	0.926041	0.899234
	P81117	Nucb2	1.30618	1.64773	0.624777	1.81287	1.30421	1.43904	1.10281	0.824899	0.940643	0.943963	0.975808	0.926757	1.0567	0.737039	0.756234	0.787488	0.745737	0.672527	0.765625	0.676867
	P81122	Irs2	0.911689	1.02465	0.89787	1.13643	1.08783	1.03324	0.791743	0.876617	1.0279	1.06612	1.22926	1.72514	1.1932	1.29409	1.22249	1.01829	0.966644	1.00303	1.0204	0.822486
	P82198	Tgfbi	1.15707	0.758998	1.43055	1.01043	1.10736	1.41647	0.757302	1.03582	0.853375	0.783986	1.07253	0.889204	1.00781	0.886084	0.712736	1.07145	1.04552	0.895033	0.833731	1.41054
	P82343	Renbp	0.971552	0.982835	1.04628	1.00073	0.973599	0.959036	0.867379	0.942343	0.933896	1.05891	1.20532	1.15924	0.972738	1.06151	0.982798	1.06563	1.10592	1.02553	0.936844	1.02478
	P82347	Sgcd	1.03091	1.06623	0.748395	0.963121	0.945691	1.08643	1.12637	1.23218	1.10909	0.949354	0.950276	1.14742	0.921974	0.885629	0.810131	1.18361	0.740259	0.986072	1.05758	1.04574
	P82348	Sgcg	0.931248	1.05055	1.46789	0.89794	1.21579	NA	NA	NA	NA	NA	1.00616	1.03892	1.34765	0.974375	1.30313	NA	NA	NA	NA	NA
	P82349	Sgcb	1.00377	0.99221	0.910518	0.955477	1.1098	1.13505	1.01662	1.08595	1.08321	1.0224	1.37103	1.20099	0.927453	0.957961	1.01352	1.03927	0.680497	0.976202	0.936239	0.900507
	P83093	Stim2	1.02732	1.19689	0.759866	1.32175	1.19781	1.29503	1.21984	1.14274	1.20927	1.0528	0.773643	0.821085	0.932759	0.824475	0.807495	0.67936	0.637454	0.677564	0.878257	0.704205
	P83741	Wnk1	1.15772	1.0906	0.927457	1.18054	1.15842	1.09078	1.05773	1.12246	1.07214	1.1114	0.929123	0.970586	1.01573	0.959233	1.04718	1.0227	0.980121	0.990564	0.961797	0.959061
	P83870	Phf5a	0.87259	0.856943	0.946269	1.01972	0.94951	1.06199	0.999593	0.944372	0.908595	0.984323	1.06291	0.934418	1.08081	0.990725	1.02451	1.13889	1.09226	1.07714	1.0841	1.04292
	P83877	Txnl4a	0.938297	0.951827	1.14176	0.977093	0.98091	0.854573	0.86008	0.859322	0.938338	0.938382	1.06458	0.970785	0.98768	1.1667	1.02192	1.05426	1.22776	1.09372	1.03386	1.03601
	P83882	Rpl36a	1.13089	1.10502	0.97602	1.05706	0.947926	1.2552	0.949829	0.923628	0.951581	0.978385	1.03353	0.934341	1.17367	1.13445	1.14975	1.04341	0.986763	1.07577	1.0571	0.701076
[truncated: 5,771 more rows]

## Sheet: Figure S2E
Differentially expressed proteins in large intestinal tissues from Mg-deficient mice (Old) (Related to Figure S2E).
[truncated: 653 more rows]

[truncated: 1 more sheets: Figure S2F,G]
