# Supplementary material for: Magnesium Deficiency Accelerates Gut Aging and Increases Susceptibility to Colitis
Source: Aging Cell. 2026 Mar 16;25(3):e70446. doi: 10.1111/acel.70446 (PMC13093417; doi:10.1111/acel.70446)
Supplement: Supplementary file 1 — Appendix S1: acel70446‐sup‐0001‐AppendixS1.zip. [file ACEL-25-e70446-s003.zip › Source Data Figure S3.xlsx]

## Sheet: Figure S3A
Quality control (QC) and internal standard (IS) of phosphoproteome data of monkey samples (Related to Figure S3A).
	QCs of phosphoproteome								ISs of phosphoproteome
	Protein IDs	Intensity 1	Intensity 2	Intensity 3	Intensity 4	Intensity 5			Proteins_Positions	Batch1	Batch2	Batch3	Batch4	Batch5	Batch6	Batch7	Batch8	Batch9	Batch10	Batch11
	P0DPI2;A0A0B4J2D5	655820000	1109100000	1086700000	813990000	1041300000			G7P4V8_S202	2753.3	NA	0	0	NA	2027.9	2892.6	2972.1	0	2034.1	0
	A0A2Z4LIS9;O43524	0	0	0	5405500	0			A0A2K5V345_S43	932.38	NA	NA	NA	9887.8	6962	NA	NA	NA	1212.9	NA
	A0AVF1	65843000	10176000	0	19036000	18905000			A0A2K5UU53_S680	22200	NA	0	NA	25895	15167	NA	18617	8418.8	655.92	2623.2
	A0AVT1	714570000	1411000000	1200000000	908510000	988000000			A0A2K5UU53_S199	4882.5	0	0	7626.1	2670.3	3018.5	NA	6593.1	3721.4	2550.3	5420.4
	A0FGR8	94065000	206570000	168890000	99423000	125070000			A0A2K5UU53_S400	2733.3	4605	4890.5	NA	5196.9	1885.1	NA	0	532.71	1509.4	2246.6
	A0MZ66	32649000	147730000	7610000	46772000	6871200			A0A2K5UU53_S277	5481.5	NA	15322	0	18475	4164.3	NA	8292.5	2350.1	2329.2	6917.4
	A1L0T0	339110000	507840000	425350000	149940000	312950000			A0A2K5UU53_S821	0	NA	13063	NA	6987.7	3123.5	NA	NA	0	0	NA
	A1X283;Q5TCZ1	0	45728000	25441000	43659000	62836000			A0A2K5UU53_S718	3209.8	3998	15773	0	579	2672.9	NA	0	2873.8	3378.4	9532
	A2RRP1	14230000	54041000	0	5149900	3792900			A0A2K5UU53_S966	4022.7	5056.8	5873.8	4736	3136.9	2298.3	NA	1569.3	1489.3	2290.2	2356
	A2RTX5	0	75524000	9202400	9881200	0			A0A7N9IDH2_S909	0	NA	NA	0	2050.6	961.43	2449.7	NA	0	0	NA
	A2VDF0	0	5828500	0	4779300	6393400			A0A7N9IDH2_S209	0	NA	NA	NA	NA	NA	NA	NA	NA	NA	NA
	A3KMH1	12155000	33537000	9244800	5719200	44143000			A0A2K5TWA8_S125	0	NA	NA	NA	NA	NA	NA	NA	NA	NA	NA
	A3KN83;Q9Y2G9	60904000	40313000	57574000	97974000	60731000			A0A2K5TWA8_S128	0	NA	NA	NA	NA	NA	NA	940	3830	0	NA
	A4D1E9	38710000	85858000	49872000	103000000	60233000			A0A2K5TWA8_S310	4110.8	NA	NA	2637.7	NA	NA	NA	2707.8	2830.7	2103.1	NA
	A4D1P6	13022000	32888000	33996000	12844000	7160700			A1JUP8_S336	35570	46017	NA	45917	44398	NA	NA	NA	NA	NA	14641
	A5YKK6	941300000	1627000000	1171400000	843230000	857810000			A1JUP8_S340	5707.1	15677	NA	25410	14119	NA	NA	NA	NA	NA	76314
	Q9GZQ8;A6NCE7;Q9H492	122800000	395140000	195770000	67186000	0			A1JUP8_S343	5707.1	NA	NA	5688.4	5009.1	NA	NA	NA	NA	NA	3985.4
	A6NDG6	274990000	286750000	440060000	294570000	286870000			F6I9X6_S340	1776.6	0	NA	5032	6435.3	3310.6	4167.2	6195	6607.6	NA	7708.7
	A6NDU8	100390000	94521000	33595000	70807000	121090000			F6I9X6_S344	7190.5	0	NA	2689.4	4808.4	9419.4	1796.3	9643.6	6081.5	NA	4856.6
	A6NHL2	20950000	241910000	211620000	130480000	167650000			F6I9X6_S347	2919	0	NA	2417.6	2477.9	NA	1796.3	2203.3	NA	NA	2009.4
	A6NHQ2	331140000	339560000	341490000	227290000	244120000			A0A0S1YBF1_S676	2167.5	NA	NA	0	NA	NA	1019.6	NA	1502.5	772.08	NA
	A6NHR9	249290000	503560000	305200000	273440000	199660000			A0A7R9NFU7_S343	0	7399.4	0	2020.9	NA	NA	NA	NA	2527.3	NA	NA
	A6NHX0	0	45049000	0	13577000	23437000			A0A7N9CUM5_S364	0	NA	31210	12305	29721	8730.7	10451	11509	3664.1	11281	19231
	A6NIH7	89602000	176730000	25781000	76937000	48316000			I7GAZ9_S72	457.7	1159.5	6418.9	0	886.1	1356.1	1392	1693.9	940.59	1032	239.84
	A6NJ78	26600000	30827000	22676000	0	17865000			I7GCX1_S237	0	NA	8435.8	NA	0	NA	0	0	0	3885.1	NA
	A6NKD9	30243000	90406000	0	26677000	0			A0A2K5TJR9_S633	2796.3	NA	0	9067.3	8683.3	NA	NA	0	0	0	NA
	A6NKF1	0	0	6885400	0	0			A0A2K5TJR9_S634	8123.4	15659	32833	0	12243	7953.8	15536	4546.2	3572.3	5347.1	13393
	A6NKT7;Q7Z3J3	96613000	32476000	123560000	0	12411000			A0A2K5TJR9_S478	1913.6	6608.1	3835.1	4473.7	2472.4	920.03	3851.1	1452.9	1480.1	1905	1565.3
	A6ZKI3;Q17RB0;Q9BWD3	14835000	9616700	10411000	6150300	9709000			A0A2K5TJR9_S479	3267.3	0	5406	NA	2290	1756.2	NA	2729.8	NA	NA	2313
	A8CG34;Q96HA1;A6NF01	29271000	140910000	47866000	37668000	9035300			A0A2K5TJR9_S492	3850.1	2785.7	14126	NA	6965.4	1818.3	4823	3195.4	8173.5	1622.8	3845.3
	A8MPP1;Q92771	16000000	53376000	45445000	0	7775900			A0A2K5TJR9_S502	453.62	NA	NA	NA	NA	466.69	NA	NA	NA	0	NA
	A8MT69	10716000	7222400	0	0	0			A0A7N9IGC0_S181	0	NA	NA	NA	0	NA	NA	NA	NA	NA	NA
	Q9NUH8;A8MWL7	19593000	0	22404000	16877000	16425000			A0A7N9IGC0_S182	0	NA	NA	NA	NA	NA	NA	3249.2	NA	NA	NA
	A8MXV4	146290000	200820000	101570000	98047000	79562000			A0A7N9IGC0_S183	0	NA	3281.3	NA	NA	1827.3	3404.4	NA	NA	2303.3	2959.7
	B2RBV5	0	0	0	0	0			A0A2K5TJK9_S14	15851	103280	51272	19357	36094	29524	43927	66204	25365	21646	38925
	P0CG08;B7ZAQ6	0	47756000	74311000	21699000	14867000			G7PUK9_S134	17529	4558.9	13787	NA	NA	22236	19340	NA	16321	18490	14706
	C4AMC7;Q6VEQ5;A8K0Z3;Q9NQA3;A8MWX3	16856000	0	11919000	46568000	42348000			I7G2B6_S466	4250.5	NA	0	11751	5440.3	4893.7	3543.5	14717	7013.1	18509	17483
	C9JLW8	71932000	59953000	69632000	179840000	52115000			A0A7N9DBG6_S33	6178.6	NA	NA	NA	0	3312.3	6904.1	0	NA	4317.6	0
	CON__A2I7N1;CON__A2I7N0	0	11974000	5975800	0	0			A0A2K5TJT6_S581	0	NA	NA	NA	NA	NA	NA	NA	NA	NA	NA
	CON__A2I7N3	0	28258000	12899000	5900900	10656000			A0A2K5TJT6_S582	0	NA	NA	NA	NA	NA	0	NA	NA	956.48	NA
	CON__Q3MHN5;CON__ENSEMBL:ENSBTAP00000018229	0	48076000	134540000	29035000	33293000			A0A7N9CUQ8_S1896	0	5983.3	9816	NA	NA	6969.9	NA	NA	NA	NA	NA
	CON__ENSEMBL:ENSBTAP00000024146;P01023;P20742	492400000	477580000	499400000	380590000	413190000			A0A7N9CUQ8_S1908	4155.4	6392.3	10364	NA	0	0	0	NA	0	2778.8	4773.2
	CON__ENSEMBL:ENSBTAP00000032840	18736000	23869000	34314000	8516400	9605100			A0A7N9CUQ8_S324	3838.7	5557.6	3636.8	3213.4	2425.7	1904.9	1230.1	2166.5	1322.6	716.59	2093
	CON__O43790;CON__Q14533;CON__P78386;O43790;Q14533;P78386	0	0	0	0	15177000			A0A2K5TJX2_S2716	2567.6	9465.7	1341.6	1419.6	0	1059.3	4260.3	NA	0	1214.9	3916.7
	CON__P00761	16847000000	18885000000	26254000000	16487000000	20648000000			A0A2K5TJX2_S2717	6064.5	14276	9031.4	6714.3	5412.1	2058.4	2770.3	4582.9	1668.6	0	0
	CON__P00978	8049900	0	0	0	0			G8F3R6_S141	1890.7	NA	4707.6	2141.8	2351	1019.3	2548.3	952.68	3185.4	0	1247.4
	CON__P01966;P69905	686260000	1072000000	1056100000	1421300000	547720000			G7PW62_S257	48350	0	108310	21097	33361	26081	35344	14024	35957	27868	15956
	CON__P02533;P02533;CON__A2A4G1;CON__Q6IFX2;CON__P19012;P19012;CON__Q9Z2K1;CON__Q3ZAW8;CON__Q61782;CON__Q8N1A0;CON__P35900;CON__Q9D312;Q8N1A0;P35900	44857000	132760000	130810000	192720000	128520000			G7PW62_S5	56893	79850	40617	7328.9	40557	11697	23393	12127	23041	2673	17064
	CON__P02768-1;P02768	17329000	49134000	71293000	0	6844800			A0A2K5TKA4_S290	0	NA	NA	NA	NA	NA	NA	NA	NA	NA	NA
	CON__P02769	11267000000	13979000000	12758000000	8973600000	9236300000			A0A2K5TKB4_S70	0	NA	0	0	NA	2478.8	1909.6	0	0	0	1838.3
	CON__P02777	919010000	1408800000	1449100000	770400000	492470000			A0A2K5TKB4_S71	0	NA	0	0	0	NA	NA	NA	0	0	NA
	CON__P05784	102580000	0	0	0	0			A0A2K5TKB4_S72	0	NA	0	NA	0	NA	NA	NA	0	0	NA
	CON__P05787;P05787;CON__H-INV:HIT000292931;CON__Q9DCV7;CON__Q3KNV1;CON__P08729;P08729;CON__Q9NSB2;CON__Q6ISB0;Q9NSB2;CON__H-INV:HIT000016045;CON__REFSEQ:XP_092267	160410000	385690000	432790000	330190000	153560000			A0A2K5TKB4_S201	0	NA	NA	NA	NA	NA	NA	NA	NA	NA	NA
	CON__P08779;P08779	0	0	0	4659700	18278000			A0A2K5TKB4_S203	0	NA	NA	NA	NA	NA	NA	NA	NA	NA	NA
	CON__P12763;P02765	1657400000	2800100000	2021300000	2142300000	2019400000			A0A2K5TKE0_S746	0	NA	0	NA	NA	0	NA	0	NA	0	0
	CON__P13645;P13645;CON__P02535-1;CON__Q148H6;CON__Q7Z3Y7;Q7Z3Y7;CON__Q7Z3Z0;CON__Q7Z3Y8;CON__Q99456;CON__Q2M2I5;Q7Z3Z0;Q7Z3Y8;Q99456;Q2M2I5;CON__Q14525;CON__Q9UE12;CON__Q15323;CON__A2A5Y0;CON__Q92764;CON__Q14532;CON__A2AB72;CON__Q497I4;CON__O76015;CON__O76013;CON__O76014;CON__REFSEQ:XP_986630;Q14525;Q15323;Q14532;O76014;Q92764;O76015;O76013	4449900000	5986300000	4854800000	3350800000	3696200000			A0A2K5TKE0_S747	0	NA	0	NA	NA	0	NA	0	NA	0	0
	CON__P13647;P13647	96119000	90378000	183390000	130610000	65904000			A0A2K5TKE0_S748	0	NA	NA	3827	NA	0	0	NA	NA	0	0
	CON__P15497;P02647	59020000	177930000	146900000	98809000	30813000			A0A2K5TKF4_S784	2661.1	NA	NA	NA	NA	NA	NA	4354.2	NA	NA	NA
	CON__P34955	1753400000	1976800000	1742200000	1573000000	1323800000			A0A2K5TKI6_S282	3764.9	0	19049	NA	NA	NA	NA	NA	NA	NA	3173.1
	CON__P35527;P35527	2407900000	2475000000	2387500000	2842500000	1084700000			A0A2K5TKN9_S21	4646.9	NA	NA	2859.6	NA	2436.7	0	0	4170	1781.6	2800.3
	CON__P35908;CON__Q9R0H5;CON__Q6NXH9;CON__P19013;P19013	2059000000	3096400000	1951800000	2350000000	1699300000			G7Q058_S478	0	0	3102.8	NA	NA	0	NA	NA	NA	NA	NA
	CON__P67983;Q8N339;P80297;P04732;P02795;P13640	13173000	0	0	0	4884800			G7Q058_S260	4975.8	10255	8437.2	5296.9	7888.5	4932.2	8740.6	7490.9	NA	6496	4708.2
	CON__Q03247;P02649	15083000	20577000	15169000	10363000	15124000			A0A2K5TKM6_S97	0	8130.4	NA	NA	0	NA	NA	NA	NA	NA	NA
	CON__Q04695;CON__Q9QWL7;Q04695	0	0	0	425310000	0			A0A2K5TKM6_S99	27316	70231	NA	NA	27151	NA	NA	NA	NA	NA	NA
	CON__Q29443;CON__Q0IIK2;P02788	596370000	566630000	786580000	541630000	570320000			A0A2K5TKM6_S86	0	2997.8	NA	14247	9546.7	NA	NA	NA	NA	NA	NA
	CON__Q14CN4-1;CON__Q6IME9;CON__Q3SY84;CON__Q7RTS7;CON__Q32MB2;Q14CN4;Q3SY84;Q7RTS7;Q86Y46	0	29228000	31711000	22568000	16084000			A0A2K5TKM6_S84	0	2997.8	NA	14247	2913.6	NA	NA	NA	NA	NA	NA
	CON__Q3SX09;CON__P02070;P68871;P02042;P69892;P69891;P02100	104530000	277580000	150310000	136130000	33702000			A0A2K5TKR0_S395	0	NA	NA	NA	NA	1830.4	521.65	0	471.65	NA	NA
	CON__Q3SX28;P07951	0	193640000	126150000	62914000	23100000			A0A2K5TKR0_S242	2046.1	2976.5	NA	NA	3164	NA	4468.1	4980.8	NA	2705.8	1594.8
	CON__Q3SZV7	0	41397000	0	0	0			G7PKE1_S45	6602.8	0	11863	NA	NA	NA	14493	11330	NA	8568.6	NA
	CON__Q3ZBD7	272660000	1033100000	531840000	417640000	86800000			A0A7N9CZ89_S32	13681	NA	NA	NA	NA	0	NA	0	NA	0	NA
	CON__Q3ZBS7;P04004	80859000	93608000	36127000	52252000	64410000			A0A7N9CN01_S187	0	0	NA	NA	NA	0	2201	1490.2	2623.8	NA	NA
	CON__Q5XKE5;Q5XKE5	37463000	0	0	0	37894000			A0A2K5TKT6_S286	0	NA	NA	NA	2512.2	1414.1	NA	NA	NA	2210.2	NA
	CON__Q86YZ3;Q86YZ3	0	26719000	15182000	0	0			A0A2K5TKU9_S271	8085.9	1744.6	18212	4829.7	19394	2390.6	11338	5741.4	5054.8	13915	5983.1
	CON__Q9TTE1	7873100	123420000	91334000	69167000	46535000			A0A2K5TKU9_S221	5503.1	NA	0	NA	0	0	NA	0	10232	0	NA
	CON__REFSEQ:XP_001252647;CON__ENSEMBL:ENSBTAP00000038329	14952000	32371000	44426000	92248000	0			A0A2K5TKU9_S223	1689.9	NA	NA	NA	0	NA	5253.9	NA	NA	NA	0
	Q13765;E9PAV3;Q9BZK3	5328600000	6389900000	6776400000	3289500000	2140300000			A0A2K5TKU9_S241	1400.7	NA	NA	0	NA	NA	0	0	0	NA	NA
	E9PRG8	20240000	110450000	0	82077000	0			A0A7N9CNL8_S462	3534.7	NA	3903.9	3989.7	6125.8	0	5327.1	5038.4	1615.1	NA	0
	G2XKQ0;P63165	86152000	493390000	140930000	24302000	69159000			A0A7N9CNL8_S367	6054.5	0	2694.3	3555.7	15384	9283.4	7275.3	2883.3	0	NA	5552.5
	L0R6Q1	60655000	57641000	95456000	171480000	100780000			A0A7N9CNL8_S493	0	NA	NA	NA	0	2733.8	0	0	NA	NA	1914
	L0R819	46907000	97639000	154220000	106990000	79521000			A0A7N9CNL8_S181	0	NA	0	772.64	0	0	NA	638.79	0	NA	0
	L0R8F8	27133000	25252000	4382400	28352000	31710000			A0A7N9CNL8_S320	0	6917.5	NA	NA	NA	0	NA	NA	NA	NA	0
	O00115	44790000	82386000	17894000	26666000	0			A0A7N9CNL8_S86	0	0	NA	NA	NA	NA	NA	NA	NA	NA	NA
	O00116	843160000	1095800000	910070000	1109600000	925300000			A0A7N9ICF0_S164	0	7517.7	15122	NA	2842.5	6073	8331.6	5987.8	4895.4	2945.8	3437.3
	O00124	0	47007000	19226000	0	0			A0A2K5TL24_S234	0	3709.7	2869.3	1380.4	0	0	1471.2	0	1150.6	0	0
	O00139	422570000	417020000	379450000	371920000	219160000			A0A2K5TL24_S236	0	0	0	NA	NA	0	NA	NA	0	1440.1	0
	O00148	492710000	955880000	509970000	410340000	667190000			A0A2K5TL37_S472	0	NA	NA	NA	NA	NA	NA	NA	NA	NA	NA
	O00151	690100000	1499400000	1358700000	768950000	1080700000			A0A2K5TL37_S390	0	NA	NA	NA	NA	3318.7	0	0	0	0	3170.1
	O00154;Q6ZUV0	428800000	504000000	375470000	450490000	359910000			A0A2K5TL37_S391	0	NA	NA	NA	NA	NA	0	0	0	0	NA
	O00159	146930000	1369500000	83366000	84873000	79076000			G7NTA9_S396	2363.5	0	37262	7021.6	21974	22946	21682	16800	20444	16964	10148
	O00161	41682000	141990000	137160000	31215000	76376000			A0A2K5US88_S2	13705	19813	7491.1	19390	40207	25085	24172	6295.9	15113	11124	43568
	O00165	94698000	198620000	303610000	147870000	145940000			A0A2K5TLC8_S462	0	NA	NA	3512	3127	8071.4	7547.5	NA	6071.4	NA	5522.7
	O00170	348120000	558510000	494610000	456200000	264000000			A0A2K5TLC8_S676	0	NA	0	NA	5668.6	1272.8	NA	5363.2	NA	0	1311.8
	O00178	452850000	684680000	545400000	422640000	449060000			A0A2K5TLC8_S45	0	NA	NA	NA	0	0	0	973.22	NA	0	1661.7
	O00186	85351000	287450000	166170000	46110000	115740000			A0A2K5TLC8_S792	1585.9	0	4076.7	NA	1316.8	0	1342.4	3457.1	1459.4	726.91	791.44
	O00193	213930000	346790000	399360000	282210000	285030000			A0A2K5TLC8_S794	1585.9	0	4076.7	NA	3181	2530.7	0	3457.1	1459.4	2531.5	1279.8
	O00194;P51159	0	0	0	0	3229000			A0A2K5TLC8_S768	3683	7515.8	7554.6	2050.4	4044.9	1596.4	1692.8	1240.2	1573.4	1554.7	1796
	O00203;Q13367	796060000	848710000	1033300000	657280000	471600000			A0A2K5TLC8_S878	1472	NA	NA	2660.6	NA	1855.9	1222.1	1475.4	NA	NA	2159.1
	O00213	0	42007000	56444000	0	0			A0A2K5TLC8_S92	4439.8	NA	0	0	4560.4	4041.8	4510	6807.8	6613	5032.3	5586
	O00217	121560000	205490000	232900000	228310000	223800000			A0A2K5TLC8_S362	0	NA	NA	NA	0	NA	NA	0	0	NA	0
	O00231	2586500000	4068800000	3432100000	3594500000	3119200000			G7PE82_S279	0	0	3603.7	0	NA	0	0	0	0	0	NA
	O00232;P0C617	2431600000	3286900000	3006100000	2554900000	1897100000			G7PE82_S135	0	NA	0	NA	10318	NA	12396	0	NA	0	0
	O00233	100110000	76217000	0	0	328640000			A0A2K5TLE1_S134	0	NA	0	NA	0	0	6623.5	15408	6287.3	2254	3369.8
	O00244	635620000	653250000	631770000	391520000	482320000			A0A7N9D7K8_S2052	5307.6	NA	0	NA	9376	NA	0	0	10370	NA	NA
	O00255	16418000	97985000	75932000	52530000	74301000			A0A7N9D7K8_S1907	7541.6	NA	0	NA	13302	NA	0	0	0	NA	NA
	O00258	0	21875000	20029000	21876000	0			A0A7N9D7K8_S3548	2454.9	8214.5	2058	NA	6676.6	NA	4375.4	4629.8	5330.8	NA	NA
	O00264	1464200000	3009100000	2418300000	2410600000	1669900000			A0A7N9D7K8_S3592	2981.8	NA	7893	NA	9692	NA	3144.4	NA	2470.4	NA	NA
	O00267	717540000	1323600000	1239500000	826140000	674200000			A0A2K5TLL2_S228	0	NA	NA	NA	NA	3653.6	0	NA	0	NA	0
	O00268	0	0	13510000	0	0			A0A2K5TLQ8_S416	1954.3	NA	NA	NA	2606.2	NA	0	NA	NA	NA	1749.4
	O00273	498690000	561720000	1083500000	418180000	342110000			A0A2K5TLQ8_S476	3783.4	9656	18839	NA	NA	NA	4621.5	NA	10813	NA	3163.2
	O00291	83723000	0	36750000	30775000	45007000			A0A2K5TLQ8_S87	16520	NA	NA	9269.8	8844.8	NA	5244.9	NA	5900.7	NA	7607.4
	O00299;O15247;Q9NZA1	2248500000	2969700000	2744300000	3215400000	2325900000			A0A2K5TLQ8_S427	1959.4	NA	6219.7	3181.5	4373.6	NA	3315.6	NA	2017.7	NA	2887.4
	O00303	2064200000	1975600000	2312000000	1433100000	1847900000			A0A2K5TLQ8_S445	0	NA	11371	5662.9	2469.7	NA	3311.1	NA	3482.3	NA	4700.2
	O00308	0	22423000	0	0	0			A0A2K5TLQ8_S283	0	8591.3	0	0	0	NA	0	NA	0	NA	3555.1
	O00311	38071000	29154000	8337700	0	9848600			A0A2K5TLQ8_S285	0	NA	0	0	0	NA	0	NA	0	NA	0
	O00330	76676000	135740000	106070000	131040000	94678000			A0A2K5TLQ8_S287	0	NA	25150	0	3177.5	NA	0	NA	3165.6	NA	1765.5
	O00399	25461000	0	0	0	53030000			A0A2K5TLQ8_S459	0	0	0	0	0	NA	0	NA	0	NA	0
	O00400	58763000	0	172240000	52877000	54978000			A0A2K5TLQ8_S215	0	NA	16182	NA	8965.2	NA	0	NA	0	NA	3111
	O00401	47212000	30893000	70629000	106630000	43610000			A0A2K5TLQ8_S309	3749.8	9937.8	13272	4607.9	1918.9	NA	9691.2	NA	0	NA	3008.4
	O00410	9218600000	13785000000	12385000000	9237200000	8510500000			A0A2K5TLQ8_S432	0	NA	NA	NA	0	NA	NA	NA	NA	NA	NA
	O00411	169090000	205440000	149110000	100780000	91470000			A0A2K5TLQ8_S542	4459.2	18505	8337.3	10308	7822.5	NA	7403.3	NA	0	NA	1829.6
	O00422	819260000	1218200000	856150000	1127200000	842260000			A0A2K5TLQ8_S405	2618.6	NA	6768.7	2744.4	2070	NA	6024.7	NA	3711.8	NA	4335.1
	O00423	0	39334000	31099000	30500000	0			A0A2K5TLS0_S893	0	NA	NA	NA	NA	NA	NA	NA	NA	2063.6	NA
	O00425	311830000	918490000	406250000	602150000	341520000			A0A2K5TLS0_S347	2960.9	4869.9	7166.3	NA	6730.3	5469.5	3313.5	1952.4	3511.9	3281.7	2698.9
	O00429	1196100000	1736000000	1609500000	1346400000	1017500000			A0A2K5TLS0_S370	0	4690.9	3515.9	NA	1512.4	1414.4	3293	NA	0	1105.2	1044.1
	O00442	303380000	362640000	400810000	204310000	220210000			A0A2K5TLS0_S377	1390.1	4210.3	4743	1437.6	1577.2	0	854.24	582.05	4645	538.99	0
	O00443	88715000	94543000	29906000	36448000	27163000			A0A2K5TLV8_S320	2389	NA	NA	NA	3337.4	2261.9	0	0	NA	1550	NA
	O00461	0	41374000	42448000	28710000	19897000			A0A2K5TLV8_S309	0	8064.3	16660	0	8245.4	NA	8311.5	5174	5933.5	8363	9399.2
	O00469	196550000	207900000	236800000	121110000	207140000			A0A2K5TLV8_S310	0	8064.3	16660	0	15310	23912	NA	5174	14180	8363	3891.7
	O00470;O14770	0	0	159440000	0	0			Q4R5I4_S165	11942	15753	8667.4	2389.5	4789	5582.3	2062.8	6603.4	1646.3	2112	0
	O00471	134300000	192230000	167890000	225700000	85204000			Q4R5I4_S173	11942	8633.1	8667.4	0	4475.6	8101.5	2062.8	9585.2	7128	2112	0
	O00483	69177000	656300000	649290000	458430000	501070000			Q4R6S0_S99	4732.2	NA	NA	1112.5	5161.5	6246.3	9320.3	5275.9	9374.7	5105.3	1453.1
	O00487	1189300000	1769000000	1658500000	832350000	1055000000			G7PA89_S270	8701.4	14779	22348	NA	8997	11054	6686.3	5384.1	1994.6	5855.9	3167
	O00488	0	0	0	0	33819000			A0A2K5TM63_S827	1979.1	NA	665.49	NA	NA	NA	NA	643.32	1677.3	0	NA
	O00499	25622000	67330000	21437000	51892000	23426000			A0A7N9IDU7_S508	2361.8	NA	0	NA	3588	1905.3	2243.1	2356.5	NA	NA	4536.4
	O00505	941500000	1135100000	1281200000	590610000	429820000			A0A2K5TMC6_S260	4100.8	NA	12575	10531	18520	17042	14357	18305	9747.6	3101.2	4840.7
	O00506	6781800	8271200	0	6107000	4848800			G7NUS8_S260	1486.9	NA	0	NA	6700.1	0	NA	0	NA	NA	NA
	O00541;Q674R7	656020000	1317700000	780660000	865880000	664500000			A0A7N9CEP3_S550	0	NA	NA	NA	0	NA	4597.2	3190.4	NA	NA	NA
	O00560	565490000	705090000	628550000	650020000	474630000			A0A2K5TMT9_S732	0	NA	NA	NA	5414.5	4851.5	5235.2	NA	1504.7	NA	5777.1
	O00566	233170000	153150000	324930000	153090000	216130000			A0A2K5TMT9_S576	943.42	NA	NA	NA	10056	6012.5	6054.4	10826	8681	2713.6	3653.4
	O00567	1421200000	1644000000	1572800000	1124400000	974100000			A0A2K5TMT9_S579	3917.4	NA	NA	NA	NA	NA	NA	1418	NA	NA	NA
	O00571;O15523;Q9NQI0	9033500000	8616500000	9213800000	7652600000	7001200000			A0A2K5TMT9_S503	0	NA	NA	0	2765	NA	2237.9	1784	2071.6	NA	0
	O00584	59235000	75364000	33200000	122620000	43910000			A0A2K5TMT9_S752	15237	NA	NA	NA	7144.9	15398	12377	NA	3502.3	5632.3	4471
	O00625	205540000	258450000	342670000	254790000	305220000			A0A2K5TMT9_S727	0	NA	NA	2304	0	0	2395.6	21354	10281	7950.9	18844
	O00629	466170000	970820000	818820000	443180000	496980000			A0A2K5TMT9_S777	0	NA	NA	0	6083.3	0	NA	NA	7004.6	NA	5959.2
	O00743	187710000	301810000	478890000	325840000	301050000			A0A2K5TMT9_S790	16849	NA	NA	64349	17772	7242.9	11935	9304.6	18608	2830.1	25515
	O00746	42659000	95788000	5664100	16230000	0			A0A2K5TMT9_S709	0	NA	NA	NA	NA	NA	NA	NA	NA	NA	NA
	O00754	0	99038000	18533000	21844000	7485800			A0A2K5TMT9_S711	4373.6	NA	NA	NA	NA	8850.6	NA	NA	NA	NA	0
	O00762	660400000	688740000	1254400000	576630000	451550000			A0A2K5TMT9_S712	4247	NA	NA	NA	NA	NA	NA	6174.3	5520.9	NA	0
	O00764	814840000	832550000	1005900000	314610000	628700000			A0A2K5TMT9_S245	9432.7	NA	NA	NA	4261.2	3510.1	3274.3	0	0	6615.1	3028.5
	O00767	159340000	338910000	14876000	277440000	326900000			A0A2K5TMT9_S514	0	NA	NA	5718.3	5996.9	5090.2	13260	0	0	3858.5	4189
	O14497	58616000	111530000	47910000	33809000	18261000			A0A2K5TMV2_S1043	2860.2	0	1446	1259.2	NA	NA	435.81	NA	0	413.09	0
	O14519;O75956	51729000	26742000	0	49441000	0			G7PJ58_S247	1553.5	0	4037.7	1990.3	2913.8	0	NA	NA	0	0	2577.8
	O14521	18564000	0	53510000	0	35109000			G7P5M0_S812	6112.8	9634.8	NA	0	NA	4023.5	0	NA	NA	0	NA
	O14524	0	21938000	0	0	0			G7P5M0_S476	7882.6	NA	NA	0	NA	NA	7680.9	0	NA	0	3763.4
	O14530	42973000	185390000	49761000	88890000	106260000			A0A2K5TN74_S509	9957.6	NA	28250	NA	6401.8	17820	NA	24937	NA	NA	NA
	O14531	171610000	194740000	136370000	242430000	210700000			A0A2K5TN80_S8	2505.7	17052	50228	NA	7460.8	41755	3852.5	6172	3262.3	NA	5776.6
	O14545	44046000	95864000	13116000	40009000	44250000			A0A2K5TN80_S14	0	7643	23805	5221.6	7804.1	10235	3441.7	0	8044	3472.5	2403.8
	O14548	32834000	75276000	61286000	67987000	57598000			A0A2K5TN80_S19	5615.1	9032.6	12700	0	3069.9	0	8611.6	11833	13658	2499.8	4424.7
	O14561	339950000	354540000	318890000	579720000	232130000			A0A2K5TNA5_S1141	4280.1	0	0	4918.3	0	3116	2870.7	2796.9	2378.6	1524.7	3252.7
	O14562	46846000	108930000	186570000	34137000	72724000			A0A2K5TNC7_S1398	6206	0	13751	NA	4345.7	4355.7	4076.6	5570.5	7842.1	2680.3	2394.4
	O14569	0	0	0	0	0			A0A2K5TNC7_S1365	5531.2	0	10061	11608	0	0	NA	NA	NA	NA	NA
	O14576	0	0	33373000	85775000	0			A0A2K5TNC7_S968	2293.4	NA	5017.1	2789	2718.8	3082.6	2343.2	2173.2	2159.9	1663.3	3125.1
	O14579	571710000	1070500000	791390000	710350000	814060000			A0A7N9D5U6_S1035	0	NA	0	NA	NA	NA	NA	NA	0	NA	NA
	O14617	641250000	1060000000	1022400000	661180000	1044800000			B3Y602_S432	8329.5	NA	0	15246	6132.6	9253.3	86357	18000	18626	24068	NA
	O14618	0	57641000	39422000	0	0			B3Y602_S438	26186	NA	3142.8	26517	25644	7979.8	19930	17885	7904.3	2046.5	15289
	O14639	0	0	0	6664100	10016000			B3Y602_S361	4705	15596	13135	NA	12174	11299	11095	5941.6	3827.8	7731.3	27360
	O14641	42317000	57766000	0	91152000	116150000			B3Y602_S45	0	0	NA	0	0	12643	10108	NA	0	0	5971
	O14646	78221000	153980000	28135000	93447000	51932000			B3Y602_S344	5272.1	NA	NA	7001.6	NA	NA	NA	NA	3604	NA	5785.4
	O14653	0	33240000	0	0	29836000			B3Y602_S330	6784.5	6930.1	10401	1766.3	1774.3	1962.5	971.17	2527	1180.5	1476.2	2383.2
	O14654	1841300000	2154300000	2028500000	1848300000	1462200000			B3Y602_S28	13254	8990	114500	26092	8260.2	7025.4	10867	4034.7	5429.4	1665.1	10292
	O14656	222270000	257770000	260690000	171990000	96357000			B3Y602_S31	1050.4	5137.8	769.14	0	0	0	NA	2570.1	5086.5	1140.4	0
	O14657	181870000	195400000	142920000	72259000	109040000			B3Y602_S298	2571.4	NA	0	NA	NA	3489.9	5871.4	0	2842.8	2497.5	0
	O14672	0	0	50787000	16238000	0			B3Y602_S301	4468.1	NA	9639.9	14721	11792	5955.7	10609	4400.5	0	5107.2	2829.3
	O14681	181040000	34572000	20978000	141120000	0			B3Y602_S60	0	NA	NA	NA	NA	NA	NA	NA	NA	NA	NA
	O14683	0	0	0	15597000	12748000			A0A2K5TNH0_S2	1912	NA	NA	NA	0	1287	2109	2218.7	0	0	0
	O14727	11894000	40741000	19020000	11596000	14580000			A0A2K5TNH7_S57	3184.3	NA	9029.5	5560.4	6663.8	4624.5	3292.4	0	2863.6	6320.6	2917.3
	O14730	0	15929000	0	0	15483000			A0A2K5TNI8_S4	9766.6	NA	3191.6	NA	NA	NA	10390	NA	NA	NA	NA
	O14733	39768000	62938000	42283000	8078000	14506000			A0A2K5TNI8_S12	24559	NA	NA	28138	30658	7897	32380	43875	25932	12653	22001
	O14734	10804000	37969000	32493000	0	19542000			G7P7E7_S481	7545.8	NA	NA	11514	3814.5	14042	12042	14114	17254	11713	3113.3
	O14735	168480000	177720000	89945000	83198000	142330000			G7P7E7_S469	32630	7082.4	6922.9	17034	10375	12655	7132.4	27334	4035.6	15535	4624.5
	O14737	1762900000	3743700000	2867700000	1414900000	2786500000			G7P7E7_S497	2414.9	0	2090.7	NA	2150	1989.5	0	2290	0	2475.5	1477
	O14744	2565100000	2251800000	1750400000	2727800000	2047700000			G7P7E7_S500	0	0	2263.3	NA	464.41	438.86	908.65	386.91	0	NA	0
	O14745	27542000	154620000	145190000	178140000	114760000			G7P4Y1_S1973	10849	7345.1	43438	12622	9615.3	11416	16231	NA	13289	14065	10668
	O14757	28973000	172610000	64326000	40536000	26849000			G7P4Y1_S8338	5215.8	9570	7484.5	9473	NA	0	0	NA	0	0	0
	O14772	0	21858000	28028000	49693000	6291800			A0A2K5TNX2_S284	22258	0	0	22094	5466.3	NA	NA	14604	NA	NA	3940.2
	O14773	460560000	577800000	720380000	629900000	401020000			A0A2K5TNX2_S116	2360.1	6235.6	4508.4	7855.6	3488.8	NA	NA	476.24	NA	NA	0
	O14776;Q5VWI1	775210000	1278200000	937510000	543310000	440600000			A0A2K5TNZ3_S1467	0	NA	NA	NA	NA	NA	NA	NA	NA	NA	NA
	O14777	11215000	195330000	57576000	67669000	16685000			A0A2K5TNZ3_S1360	1472.8	3179.8	5119.5	NA	1794.3	1329.4	NA	4530.9	0	948.53	1407
	O14787	138850000	260730000	334590000	138090000	141130000			A0A2K5TPC6_S7420	3366.8	NA	NA	NA	2335	1666.9	NA	2449.9	NA	NA	0
	O14802	288580000	371240000	216220000	204410000	138880000			A0A2K5TPC6_S5698	0	NA	4007.2	NA	NA	1461.1	NA	NA	3089.1	NA	NA
	O14818;Q8TAA3	3063700000	4367700000	3520500000	2816400000	2552200000			A0A2K5TPC6_S275	0	NA	7347.4	NA	2943.1	5690.3	NA	3618.5	NA	410.9	4427.7
	O14828	244750000	191370000	181470000	272780000	262730000			A0A2K5TPC6_S3924	12894	NA	31016	NA	24819	12011	NA	14855	13414	12930	12046
	O14874	0	70697000	32655000	13939000	8167900			G7PSN0_S132	9632.6	NA	NA	NA	NA	NA	NA	NA	NA	NA	NA
	O14880	312360000	427880000	402880000	457490000	330690000			A0A2K5TPI4_S630	1294.5	1863.1	1825.3	NA	1568.2	2193.8	1117.9	674.62	659.42	766.84	1161.3
	O14893	16707000	76248000	128630000	103160000	112010000			A0A2K5TPI4_S859	0	0	0	NA	NA	2183.2	NA	0	2622.5	2153.9	0
	O14907	94249000	0	37828000	0	57250000			A0A2K5TPI4_S790	1551.2	3780.2	3820.9	NA	648.98	816.47	1160.5	613.07	993.54	0	672.63
	O14908	176840000	250870000	469250000	862480000	304840000			A0A2K5TPI4_S1236	13856	NA	NA	NA	0	NA	0	0	NA	0	NA
	O14920	0	4653600	4861200	11357000	0			A0A2K5TPI4_S968	0	0	NA	NA	0	0	0	0	0	0	NA
	O14925;Q5SRD1	280640000	388210000	398330000	267850000	200080000			A0A2K5TPI4_S969	0	0	NA	NA	0	0	0	0	0	0	NA
	O14929;REV__Q7LFX5	2134200000	2314900000	3156100000	2256000000	1424400000			A0A2K5TPR0_S200	53289	74590	83337	20080	81510	17382	28647	49062	32418	37733	22315
	O14933	0	0	10636000	0	0			A0A2K5TPR0_S2	0	0	0	0	0	0	0	0	0	0	0
	O14936	9278000	112860000	101370000	40826000	56831000			A0A2K5TPR0_S3	0	0	0	0	0	0	0	0	0	0	0
	O14949	151420000	281250000	267310000	183840000	117470000			A0A2K5TPR0_S4	0	30138	17305	0	0	0	0	0	0	0	0
	P19105;O14950;P24844	1833300000	1930500000	1249400000	1551700000	752940000			A0A2K5TPM8_S575	0	0	0	NA	0	0	0	0	NA	2905.1	0
	O14964	212590000	369440000	103120000	87202000	172590000			A0A2K5TPM8_S54	9745.3	8417.9	13321	7671.2	3735.8	3189.6	9292.6	6572.4	6688.4	1283.1	7204.5
	O14965	0	6083200	58314000	15162000	29362000			A0A2K5TPM1_S599	0	NA	0	NA	3919.9	NA	NA	2571.9	0	0	1614
	O14967	36414000	136790000	110410000	14812000	49871000			A0A2K5TPM1_S600	0	0	0	NA	NA	NA	NA	NA	NA	0	NA
	O14972	19109000	33310000	22116000	63535000	61980000			A0A2K5TPM1_S58	1600.1	3001.9	3666.3	NA	2667.9	NA	NA	2731.2	1516.2	0	0
	O14974	174780000	404740000	237680000	165630000	109300000			A0A2K5TPR4_S719	5946.1	19067	5057.1	18859	5757.9	NA	3722.6	NA	0	2578.4	0
	O14975	6558300	5793400	0	3787100	3730400			A0A2K5TPR4_S564	0	NA	NA	NA	18811	12902	15203	NA	NA	10641	NA
	O14976	31022000	135030000	60383000	142640000	85104000			A0A2K5TPR4_S705	1995.8	1827.8	0	0	0	480.34	5136.8	3501.7	5840.6	537.87	3166.7
	O14979	2686400000	2723900000	2295300000	2486000000	1369200000			A0A7N9DCF5_S137	0	NA	3251.8	2643.5	2118.6	NA	2130.4	NA	2277.8	1158.6	NA
	O14980	5545200000	9279200000	6494700000	4805200000	3471200000			A0A2K5TPU1_S602	1139.6	NA	NA	460.99	2154.3	3308.8	6255.5	2946.9	5191	2463	2661.4
	O14981	53227000	124420000	119440000	76585000	23473000			A0A2K5TPU1_S639	373.93	NA	NA	NA	0	NA	NA	NA	NA	NA	NA
	O15013	0	0	0	0	0			A0A2K5TPU1_S581	0	NA	NA	1070.5	0	0	0	0	0	0	0
	O15020	54997000	277050000	117960000	107000000	103330000			A0A2K5TPU1_S582	0	NA	NA	4642.2	0	819.02	1155.7	2045.5	1874.7	543.77	4188.7
	O15027	251840000	789850000	675770000	428300000	336660000			A0A2K5TPU1_S592	0	NA	NA	4347.4	1579.5	0	NA	1907.4	750.32	NA	0
	O15031;O60486;Q9Y4D7	13078000	18489000	32780000	0	33724000			A0A2K5TPU1_S596	0	NA	NA	NA	601.06	0	NA	0	750.32	NA	0
	O15037	0	0	0	4761500	0			A0A2K5TPU1_S706	1767.1	NA	NA	2260.6	2495.1	1495	1839.9	2174.2	1502.8	1486.3	2361.3
	O15042	883960000	1236700000	1250600000	1167800000	1324700000			A0A2K5TPU1_S708	2527.4	NA	NA	3868.6	5613.3	4027.3	5322.6	1683.8	2428.1	2257.1	2774.5
	O15047	7710700	30977000	21949000	20001000	0			G7Q0T4_S196	0	NA	4716.4	NA	0	1448.1	NA	NA	NA	1343.2	796.84
	O15066	0	8557700	7820300	0	0			G7Q0X1_S378	2828.7	12519	28468	NA	5052	0	0	5589.7	6968.2	0	5690.4
	O15067	2995300000	4719400000	3360600000	3322700000	2174100000			G7Q0X1_S386	2402.5	NA	2616.3	6745.7	0	0	2643.4	1207.4	0	0	2059.3
	O15084;Q8N8A2	0	12389000	0	28406000	39742000			A0A2K5TQ30_S1070	10473	NA	NA	11668	13122	10671	NA	NA	2319.1	NA	14340
	O15091	69763000	91502000	72070000	103800000	67297000			A0A2K5TQ30_S1078	3377.2	NA	NA	10559	2612.2	1120.2	NA	NA	3952.9	NA	4372.6
	O15111	53901000	26065000	77831000	154990000	49584000			A0A2K5TQ30_S1358	0	NA	NA	0	1939.5	NA	NA	NA	0	NA	2625.9
	O15116	80003000	288070000	210890000	133020000	71944000			A0A2K5TQ30_S1359	18043	NA	NA	1949.4	5981.7	2558.3	NA	NA	7587.4	NA	0
	O15117	0	0	0	393380000	0			A0A2K5TQ30_S1327	17603	NA	NA	16498	21367	11868	NA	NA	15699	NA	22169
	O15118	62417000	27230000	23856000	37618000	49804000			A0A2K5TQ30_S954	0	NA	NA	0	0	7539.1	NA	NA	3912.4	NA	6549.2
	O15120	0	21674000	0	0	14669000			A0A2K5TQ30_S532	0	NA	NA	NA	0	NA	NA	NA	NA	NA	2697.7
	O15121	110430000	84306000	78845000	118160000	83094000			A0A2K5TQ30_S1640	584.57	NA	NA	NA	1714.6	3650	NA	NA	6205.6	NA	8882
	O15126	44621000	60591000	33861000	9066200	25701000			A0A2K5TQ30_S542	5154.5	NA	NA	7170.6	38918	22310	NA	NA	8157.9	NA	8800.9
	O15127	61280000	269240000	189720000	70209000	105990000			A0A2K5TQ30_S546	9282.8	NA	NA	5096.3	3041.8	3917.7	NA	NA	22162	NA	7643.4
	O15131	0	6109000	9061100	6877400	0			A0A2K5TQ30_S1733	4369.7	NA	NA	NA	0	NA	NA	NA	NA	NA	3323.1
	O15143	153620000	479360000	411480000	232790000	375800000			A0A2K5TQ30_S1131	0	NA	NA	NA	NA	0	NA	NA	0	NA	0
	O15144	834140000	1662300000	948880000	849830000	814590000			A0A2K5TQ30_S1133	2639.4	NA	NA	0	0	0	NA	NA	0	NA	5451.2
	O15145	591690000	497130000	741210000	536270000	529620000			A0A2K5TQ30_S1134	0	NA	NA	0	1339	0	NA	NA	4383.7	NA	2011
	O15155	72391000	57780000	77285000	43238000	25621000			A0A2K5TQ30_S1138	0	NA	NA	NA	0	0	NA	NA	NA	NA	0
	O15160	418720000	498800000	420700000	366220000	363460000			A0A2K5TQ30_S1142	0	NA	NA	NA	0	0	NA	NA	NA	NA	0
	O15164	29844000	126480000	111190000	51241000	39648000			A0A2K5TQ30_S1457	4874.1	NA	NA	2345.8	1338.3	NA	NA	NA	1657.9	NA	1677.9
	O15173	351240000	560160000	707440000	299650000	284870000			A0A2K5TQ30_S1464	11600	NA	NA	12894	0	5011	NA	NA	3142.6	NA	1017.8
	O15182	12300000	14146000	0	0	17846000			A0A2K5TQ30_S1447	0	NA	NA	NA	NA	NA	NA	NA	NA	NA	1741.9
	O15195	0	41773000	0	0	0			A0A2K5TQ30_S1419	2070.7	NA	NA	NA	7231.1	NA	NA	NA	NA	NA	NA
	O15212	448480000	660900000	190030000	213700000	530660000			A0A2K5TQ30_S1477	0	NA	NA	NA	NA	3859.5	NA	NA	NA	NA	2905.5
	O15213	77694000	104140000	123170000	92749000	59228000			A0A2K5TQ30_S146	9979.5	NA	NA	12937	21602	9735.4	NA	NA	20975	NA	17733
	O15217	0	20990000	32646000	0	0			A0A2K5TQ30_S1222	0	NA	NA	NA	NA	NA	NA	NA	NA	NA	NA
	O15226	2430100000	549480000	506190000	291330000	368860000			A0A2K5TQ30_S1224	0	NA	NA	NA	NA	0	NA	NA	NA	NA	NA
	O15228	40726000	142050000	27733000	82438000	106750000			A0A2K5TQ30_S1227	0	NA	NA	NA	NA	0	NA	NA	NA	NA	NA
	O15235	118820000	111490000	123560000	104300000	81319000			A0A2K5TQ30_S1229	0	NA	NA	NA	NA	0	NA	NA	NA	NA	NA
	O15239	0	33637000	68876000	0	0			A0A2K5TQ30_S1230	0	NA	NA	NA	NA	0	NA	NA	NA	NA	NA
	O15258	120900000	120460000	255190000	184620000	108910000			A0A2K5TQ30_S1285	2421.3	NA	NA	NA	0	NA	NA	NA	0	NA	1018.2
	O15260	1249900000	1701000000	1645800000	1563200000	1198800000			A0A2K5TQ30_S1531	2732.1	NA	NA	16854	24246	22532	NA	NA	34720	NA	17605
	O15269	511990000	563020000	650120000	450690000	435110000			A0A2K5TQ30_S927	4488.3	NA	NA	NA	NA	NA	NA	NA	NA	NA	2046.6
	O15270	105690000	192320000	166090000	78389000	46763000			A0A2K5TQ30_S1393	1397.5	NA	NA	NA	3961.7	1513.6	NA	NA	512.84	NA	2536.7
	O15294	584390000	837110000	429950000	733950000	618430000			A0A2K5TQ30_S1543	23322	NA	NA	13062	63641	33438	NA	NA	28371	NA	27830
	O15304	0	23024000	0	7065900	0			A0A2K5TQ30_S1196	0	NA	NA	NA	NA	2865.7	NA	NA	0	NA	NA
	O15305	66077000	162270000	59340000	59504000	97906000			A0A2K5TQ30_S1198	2536.6	NA	NA	2676.7	6622.1	2148.2	NA	NA	0	NA	8227.5
	O15318	0	52047000	0	9899400	0			A0A2K5TQ30_S1269	0	NA	NA	NA	0	0	NA	NA	0	NA	1173.9
	O15321	17786000	60377000	40069000	35990000	40423000			A0A2K5TQ30_S1274	0	NA	NA	2168.7	0	0	NA	NA	0	NA	1173.9
	O15344;Q9UJV3	102380000	278060000	207350000	60857000	136860000			A0A2K5TQ30_S1091	1217.3	NA	NA	1490.7	1307.7	0	NA	NA	1997.6	NA	1922.7
	O15347	1264800000	2432200000	2306600000	1478300000	1233300000			A0A2K5TQ30_S789	12960	NA	NA	NA	0	13031	NA	NA	6222.3	NA	8254.2
	O15355	1300900000	1861000000	1536100000	1602600000	1486900000			A0A2K5TQ30_S904	3316.2	NA	NA	NA	NA	NA	NA	NA	NA	NA	NA
	O15357	0	2612400	34742000	0	0			A0A2K5TQ30_S906	3316.2	NA	NA	1554.6	1059.6	614.34	NA	NA	2074.5	NA	854.63
	O15371	2474700000	3848700000	2759200000	2490700000	1821000000			A0A2K5TQ30_S965	7662.6	NA	NA	2727.1	7070.2	8179.5	NA	NA	5871.7	NA	10977
	O15372	1827000000	2290200000	2327300000	1239400000	1404600000			A0A2K5TQ30_S601	2184	NA	NA	NA	3820.5	3400.4	NA	NA	NA	NA	3948.6
	O15379	0	0	0	16501000	11034000			A0A2K5TQ30_S1342	21482	NA	NA	3534.2	24786	0	NA	NA	12534	NA	7101.6
	O15381	87124000	277970000	142130000	277650000	107020000			A0A2K5TQ30_S854	551.53	NA	NA	0	1373.9	NA	NA	NA	776.88	NA	0
	O15382	215320000	350570000	380700000	321070000	343970000			A0A2K5TQ30_S1655	3514.8	NA	NA	4331.8	3684.6	0	NA	NA	3579.3	NA	3194
	O15392	23907000	53554000	46712000	54602000	18022000			A0A2K5TQ30_S1570	0	NA	NA	NA	NA	NA	NA	NA	0	NA	NA
	O15397	2605900000	298480000	429480000	230050000	2349800000			A0A2K5TQ30_S506	40319	NA	NA	24414	40722	32728	NA	NA	14433	NA	44230
	O15400	42604000	152140000	58403000	406220000	75542000			A0A2K5TQ30_S1596	28622	NA	NA	24925	23874	14321	NA	NA	27563	NA	11358
	O15439	0	35448000	18388000	4499000	17961000			A0A2K5TQ34_S1022	961.69	NA	NA	NA	NA	NA	NA	1045.6	NA	NA	831.95
	O15446	42798000	38730000	29644000	90960000	106500000			A0A2K5TQ60_S719	3614.6	0	13122	NA	5936.7	4022.8	4635.6	4169.6	7642.7	0	0
	O15460	111010000	220980000	225170000	117350000	90278000			A0A2K5TQ60_S698	4110.7	NA	NA	NA	0	NA	1543.9	NA	0	NA	0
	O15479;O15481;Q96LZ2;P43366;Q9UBF1	10155000	26752000	11295000	8036000	11810000			A0A2K5TQ87_S1779	661.64	1368.8	0	NA	9746.4	278.52	1189.1	543.12	9431.6	NA	0
	O15488	8153000	0	0	0	14581000			A0A2K5TQ87_S1783	6424.9	NA	NA	0	NA	NA	NA	NA	NA	NA	0
	O15498	357380000	458890000	272140000	374950000	300850000			A0A2K5TQ87_S1082	1801.1	0	0	3051	2229.7	NA	NA	NA	1699.2	NA	0
	O15504	44419000	108900000	133400000	91051000	56275000			A0A2K5TQ87_S1703	17437	12897	27560	9931.6	0	0	32470	0	0	16035	19943
	O15511	228550000	454840000	357450000	354670000	309360000			A0A2K5TQ87_S1704	29522	100020	94472	0	105890	23480	20472	41582	19903	54503	40048
	O15514	168260000	234560000	203570000	124950000	172430000			A0A2K5TQ87_S1707	52146	315370	11906	34462	449310	19615	29495	34640	45709	24548	25361
	O15530;Q6A1A2	12823000	10916000	30325000	24540000	9411000			A0A2K5TQ87_S1710	14670	18270	47099	27864	35182	11334	21347	24063	16712	21581	28118
	O15541;Q8IZP6	125410000	72300000	129050000	141260000	110500000			A0A2K5TQ87_S878	10727	6461.6	0	NA	12583	1807.2	15080	19515	24546	14594	16142
	O43143	4091700000	3650200000	4392300000	4286900000	3045400000			A0A2K5TQ87_S1690	1349.7	NA	NA	998.74	NA	NA	1027.8	1103.2	0	757	NA
	O43147	0	0	0	10860000	0			A0A2K5TQ87_S1691	1450.5	0	4158.5	1616.7	1487.3	1283.5	1059.5	1641	2012.8	2033.1	1402.8
	O43148	34298000	111430000	22231000	31236000	68280000			A0A2K5TQ87_S994	11495	8558.5	94507	NA	31673	35163	4653.6	14753	16740	2673.9	NA
	O43149	40558000	141460000	48960000	59175000	23608000			A0A2K5TQ87_S1139	1149.9	6621.6	0	NA	1095.3	952.28	0	0	2915.9	1312.4	1238.2
	O43150;Q9ULH1	0	0	0	0	0			A0A2K5TQ87_S1140	1149.9	6621.6	0	NA	9185.8	952.28	0	0	2915.9	1312.4	1238.2
	O43156	100210000	122110000	57235000	60021000	63708000			A0A2K5TQ69_S342	0	NA	NA	NA	0	0	NA	0	NA	NA	NA
	O43159	38143000	40841000	72592000	47274000	15361000			A0A2K5TQ69_S344	0	NA	NA	NA	0	0	NA	0	NA	NA	NA
	O43164;Q8NG27	17323000	53345000	86617000	40286000	25171000			A0A7N9CH31_S269	0	889.63	1639.1	NA	0	NA	NA	0	0	NA	NA
	O43169	640460000	1408100000	891480000	923280000	512030000			A0A7N9CH31_S287	1152.5	0	NA	NA	2604.2	NA	NA	NA	1794.6	NA	NA
	O43172	1022100000	990870000	949440000	1077200000	743960000			A0A7N9CSV9_S910	0	NA	0	NA	0	1608.3	NA	0	NA	0	2151.9
	O43175	9492100000	15639000000	14525000000	9498100000	9637400000			A0A7N9CDE3_S318	3928.5	NA	NA	NA	NA	NA	3439.8	NA	NA	NA	NA
	O43181	15351000	0	54127000	37706000	54229000			A0A2K5TQG4_S128	5450.8	0	11993	0	5198.6	3978	NA	0	2365	0	3922
	O43187	303000000	471080000	542820000	0	0			A0A2K5TQG4_S337	10050	NA	29009	NA	6840.9	5416.5	NA	11037	11156	5457.9	2147.8
	O43236	0	0	0	0	0			A0A2K5TQS3_S106	0	NA	NA	NA	NA	NA	NA	NA	NA	NA	7286.4
	O43237	233920000	192440000	189910000	197820000	160870000			G7PLV5_S1615	0	0	12856	8259.2	22085	10963	12338	8653.7	7857.6	4149.5	8921.1
	O43242	2468700000	3632400000	3560600000	1903400000	1741100000			G7PLV5_S1579	0	NA	NA	NA	0	0	NA	0	0	NA	0
	O43251;Q9NWB1;A6NFN3	61905000	0	0	41566000	33230000			A0A7N9IDD7_S596	0	0	0	2552.4	0	NA	NA	NA	NA	0	NA
	O43252	534390000	976710000	514860000	599610000	562110000			A0A7N9IDD7_S598	2726	7240.9	3897.9	NA	6488.7	NA	NA	NA	NA	2285.1	NA
	O43264	449370000	864530000	645100000	679880000	477960000			A0A7N9IDD7_S162	0	22972	19886	0	0	NA	NA	NA	NA	3298.7	NA
	O43290	202610000	743790000	342720000	271590000	260460000			A0A7N9CI58_S528	1580.9	NA	NA	1476.8	509.92	995.23	1378.9	1285.1	NA	496.66	0
	O43292	29837000	0	33065000	31417000	0			A0A7N9CI58_S1188	4357.6	NA	2000.5	NA	5402.6	5027.8	2744.8	1919.3	2842.8	3939.5	3422
	O43301	0	15502000	0	0	4363000			A0A7N9CI58_S1901	0	NA	NA	5212.7	5148.1	8956.2	NA	NA	NA	NA	0
	O43310	0	0	0	21203000	0			A0A7N9CI58_S1116	8574	NA	0	NA	NA	NA	NA	NA	NA	NA	NA
	O43314;Q6PFW1	5235400	5756300	5644000	38572000	3544800			A0A7N9CI58_S1109	0	NA	NA	NA	5081.2	4038.2	NA	NA	NA	NA	NA
	O43318	31967000	18223000000	115630000	12344000	11783000			A0A7N9CI58_S1178	3921.8	12023	6831.9	7765.6	10067	5197.4	3888	5639.4	6465.6	3660.8	2980.2
	O43324	353680000	575700000	646180000	297270000	336620000			G7P1B7_S463	0	5060.5	NA	NA	NA	NA	3379.5	NA	NA	NA	NA
	O43347	108840000	71951000	123670000	169080000	161300000			G7P1B7_S531	0	NA	NA	NA	NA	NA	NA	NA	NA	NA	NA
	O43379	10777000	17375000	9609900	0	9960300			A0A2K5TR69_S457	6211	0	NA	NA	3749.7	0	6944.7	8359.7	NA	4031.9	5896.7
	O43390	2737500000	4092400000	3537000000	3068000000	2493600000			A0A2K5TR69_S332	8543.5	NA	17191	NA	15042	18303	13049	NA	0	0	18620
	O43395	600330000	640380000	818650000	719150000	642480000			A0A2K5TRC7_S338	9360.1	9288	8200.8	2675.9	18484	4738.8	12689	16616	9276.1	9318.5	10518
	O43396	440990000	716010000	616580000	764520000	826460000			I7G3E6_S119	3104.1	NA	NA	2777	NA	2316.2	NA	NA	NA	NA	2900.1
	O43399	750760000	998150000	965910000	664690000	644540000			A0A2K5TRF2_S181	0	NA	0	NA	NA	NA	NA	0	NA	NA	NA
	O43402	118230000	201230000	85721000	151700000	97975000			A0A2K5TRF2_S182	0	NA	0	NA	NA	NA	NA	NA	NA	NA	NA
	O43414	83890000	80303000	66978000	65590000	76864000			A0A2K5TRF2_S185	0	NA	0	NA	NA	NA	NA	NA	NA	NA	NA
	O43427	53046000	44137000	35202000	32937000	24092000			A0A2K5TRF2_S186	0	NA	0	NA	NA	NA	NA	NA	NA	NA	NA
	O43432	7193100	49003000	33496000	24677000	16963000			A0A2K5TRF2_S159	0	0	NA	NA	NA	NA	NA	NA	NA	NA	NA
	O43447	600440000	342920000	383360000	701980000	401250000			A0A7N9CHT7_S38	4490.1	6555.1	NA	0	0	0	0	0	0	0	0
	O43464;P83110	12686000	47271000	0	34356000	45069000			A0A2K5TRK6_S85	2038.7	3041.1	3995.6	2245.8	1103.3	1892.2	851.75	4038.9	4856.9	1405	2039.1
	O43482	0	95206000	26201000	29163000	10013000			G7P9F8_S762	0	NA	6032	NA	NA	NA	4292.4	3350.3	0	NA	NA
	O43488;Q8NHP1	239660000	463830000	426570000	411520000	306610000			A0A2K5TRN0_S35	11630	0	14391	NA	NA	NA	NA	NA	NA	NA	NA
	O43491	1125400000	835320000	940250000	986620000	1007500000			A0A7N9IBI5_S1074	3459.6	NA	NA	NA	NA	3396.5	5790.5	7705	8889.4	1821.5	1461.3
	O43493	14020000	0	0	0	0			A0A7N9IBI5_S1389	0	0	NA	NA	NA	0	0	0	0	0	0
	O43502	14019000	32619000	47704000	21485000	23895000			A0A7N9IBI5_S1393	0	NA	NA	NA	NA	0	0	0	0	0	0
	O43505	87917000	70218000	93165000	91744000	75517000			A0A2K5TRX9_S944	4265.8	NA	NA	6442.9	7342.2	6662.7	10700	7053.5	8748.4	3330.2	2500.7
	O43542	10185000	33995000	24460000	5108800	0			A0A2K5TRX9_S31	4129.9	0	14805	7191.1	30501	4861.3	9051.1	8860.4	4158.5	6588.3	9064
	O43583	568600000	1003400000	654220000	448050000	209640000			A0A2K5TRZ4_S622	13389	11084	7050	6807.8	8320.1	6911.8	6808.8	1490.3	10236	1554.2	4674.5
	O43592	614190000	1079900000	567510000	891750000	686600000			A0A2K5TS32_S115	23935	63987	24740	5861.6	26781	6762.2	0	4711.2	6496.9	3007.8	10145
	O43598	465070000	758710000	766920000	617290000	438750000			I7G8K8_S146	0	NA	NA	NA	NA	0	NA	NA	NA	NA	NA
	O43615	903800000	655770000	696620000	794260000	572630000			A0A7N9CB91_S74	1082.2	NA	0	NA	0	NA	NA	1477.7	NA	NA	NA
	O43617	194250000	400590000	270510000	288830000	55484000			A0A7N9CB91_S24	20742	NA	52775	NA	12484	NA	NA	32380	NA	NA	NA
	O43657	152950000	338810000	198050000	226360000	178310000			A0A7N9CB91_S432	1160.5	NA	5779.5	NA	826.03	NA	NA	696.83	NA	NA	NA
	O43660	665290000	863340000	719660000	684790000	751420000			A0A7N9CB91_S43	0	NA	12055	NA	15782	NA	NA	15300	NA	NA	NA
	O43663	105460000	139140000	125020000	74110000	77409000			A0A7N9CB91_S44	0	NA	25491	NA	0	NA	NA	NA	NA	NA	NA
	O43665	117860000	85342000	69026000	65902000	6521300			A0A7N9CB91_S45	0	NA	NA	NA	0	NA	NA	0	NA	NA	NA
	O43670	447460000	454780000	255970000	182610000	437750000			A0A2K5TS90_S52	0	2113.4	3337.8	1848.2	1084	0	0	0	0	0	2330.3
	O43674	0	64615000	0	0	27006000			A0A2K5TS90_S53	0	0	0	3951.4	0	0	NA	0	0	0	0
	O43676	56849000	95922000	89374000	26894000	16890000			A0A2K5TS90_S279	11770	26129	15168	0	20567	2986.6	2708.2	7017.3	4879.3	NA	6359.6
	O43678	65629000	117780000	25325000	41398000	27246000			A0A2K5TSH1_S110	2060.4	NA	NA	NA	NA	NA	1610.5	1924.6	0	NA	1566.6
	O43681	458550000	544340000	389550000	424410000	432190000			A0A7N9D0E0_S257	6510.2	3976	7797.6	NA	0	0	6216.6	5274.5	4406.2	1646.1	7261.3
	O43683	19385000	13680000	23997000	27581000	26541000			A0A7N9D0E0_S537	39134	99388	91282	NA	38011	50336	33569	37267	36294	35495	38935
	O43684	2047100000	2482500000	1553000000	2349600000	1991800000			A0A7N9D0E0_S543	12544	4670	16897	12505	8201.3	9386.4	7058.4	7439.7	2339.7	5929.8	2039.3
	O43707	7638700000	10156000000	8678300000	7544100000	8412900000			A0A7N9D0E0_S578	0	NA	NA	NA	0	NA	NA	NA	0	NA	NA
	O43708	61167000	145530000	127820000	131900000	85856000			A0A7N9D0E0_S579	0	0	0	NA	0	0	3938.9	5017.9	0	0	0
	O43709	50345000	73216000	107540000	77585000	48830000			A0A7N9D0E0_S589	6187.4	13334	10379	0	1993.1	11206	0	0	0	0	3860.6
	O43716	7587400	13175000	30345000	33997000	18637000			A0A2K5TSJ2_S873	4550.7	NA	0	NA	3959	NA	0	3623.8	1340.3	NA	0
	O43719	636670000	1486100000	856220000	902790000	876340000			A0A2K5TSJ0_S386	1149.9	NA	NA	NA	NA	0	NA	NA	NA	NA	0
	O43731;P33947	11099000	16918000	0	0	8499600			A0A2K5TSJ0_S399	3584.3	NA	NA	NA	655.86	4575.5	2853.5	0	0	1906.1	0
	O43741	0	23429000	10564000	0	32443000			A0A2K5TSJ0_S437	9959.7	NA	NA	NA	NA	NA	NA	NA	0	NA	5798.9
	O43747	676860000	1262100000	1021400000	733400000	423870000			A0A2K5TSJ0_S314	12078	NA	NA	NA	7442	3314.2	21790	15248	13519	1648.8	7017.1
	O43752	29629000	10550000	27597000	0	16921000			A0A2K5TSR0_S423	24422	10087	29327	NA	NA	NA	NA	10835	NA	16951	NA
	O43759	0	53505000	0	0	0			A0A2K5TSR0_S159	0	2447.9	15344	NA	NA	NA	NA	0	NA	0	NA
	O43765	930650000	697600000	594130000	916650000	722130000			A0A2K5TSR0_S461	0	NA	4932.4	NA	NA	NA	NA	3489.7	NA	6826.2	NA
	O43768	252360000	276130000	221090000	199400000	195870000			A0A2K5TSL8_S87	0	NA	0	NA	11886	20916	8112.6	0	11104	NA	0
	O43772	0	34747000	0	0	0			A0A2K5TSS3_S138	6525.6	NA	NA	NA	NA	4627	NA	NA	NA	0	NA
	O43776	1037600000	1489600000	2799500000	1302400000	1344800000			A0A2K5TSS3_S139	6525.6	NA	NA	NA	NA	NA	NA	NA	NA	NA	NA
	O43795;Q9UBC5	136100000	308390000	137520000	170430000	123370000			A0A2K5TSS3_S1423	5406.3	16776	12983	NA	6880.8	1629.6	2993.8	4237	NA	1657.1	2928.6
	O43805	98600000	69300000	49332000	109300000	153170000			A0A2K5TSS3_S1037	0	0	1340.7	NA	3531.1	NA	2472.3	NA	0	NA	1918
	O43808	18053000	28713000	55321000	53845000	66013000			A0A2K5TSS3_S1681	3298.2	NA	NA	NA	2776.7	3243.7	4096.7	4455.3	2406.4	0	4077
	O43809	1464200000	1608000000	1965800000	1579500000	1641100000			A0A7N9CPD6_S49	0	5517.9	4532	NA	NA	0	2436.7	7760.1	3619.6	0	0
	O43813	158370000	220000000	173290000	132170000	136240000			A0A7N9CPD6_S51	0	NA	NA	NA	5560.5	NA	3703	NA	NA	NA	3551.4
	O43815	165870000	269590000	219690000	203540000	186370000			A0A2K5TSU8_S141	4928.8	NA	NA	NA	2414.2	5564.8	2488.6	2964.9	2952.3	798.11	NA
	O43818	128530000	501320000	230420000	241710000	78207000			A0A2K5TSU8_S6	0	NA	NA	NA	NA	NA	NA	NA	NA	NA	NA
	O43819	75376000	32074000	41483000	48675000	0			Q95K78_S109	3797	NA	NA	6225.4	6889	NA	6078.3	4562.6	NA	0	4231.1
	O43823	25485000	50791000	0	69794000	17468000			Q95K78_S151	14713	NA	6394.1	2660.8	14984	6611	10260	7956.1	NA	4045	7392.9
	O43824	3750200	41021000	12533000	21505000	23565000			Q4R604_S73	4090.7	NA	12300	10382	9588.4	17902	5351.6	6892.9	3614.5	4512.1	6484.1
	O43826	0	0	0	0	8899000			Q4R7Q7_S20	0	0	NA	NA	NA	NA	NA	NA	NA	NA	NA
	O43837	663150000	913550000	864980000	443620000	319590000			A0A2K5TT41_S584	7909.6	NA	NA	NA	NA	0	NA	NA	0	NA	NA
	O43847	553080000	1167200000	939390000	719060000	584100000			A0A2K5TT78_S60	4657.7	0	39358	NA	13445	6949.1	NA	12205	15455	4896.9	NA
	O43852	777870000	1154800000	800740000	736210000	500650000			A0A2K5TTA5_S936	0	NA	NA	NA	NA	NA	0	0	NA	NA	0
	O43865	615650000	1289800000	340960000	414580000	665340000			A0A2K5TTA5_S991	0	NA	NA	NA	NA	NA	0	NA	0	0	NA
	O43913	130270000	150930000	57889000	129520000	99230000			A0A2K5TTA5_S76	0	NA	9214.7	NA	4678.3	4042.3	6905.4	0	9763.2	4799.2	2988.3
	O43920	132670000	225460000	96102000	72206000	24759000			G7PJY7_S661	4806.9	NA	7599.9	5705.5	NA	6036	NA	7295.2	0	NA	0
	O43924	77563000	122220000	122010000	100520000	47568000			G7PJY7_S687	0	0	10405	NA	8244.7	3823.2	2155.6	3476.7	1156.7	2587	2939.7
	O43929;CON__Q2YDI2;Q96NJ5	196350000	164950000	147630000	272890000	171950000			A0A2K5TTE7_S144	0	NA	5421.4	2299.8	3383	0	2579.4	7605.9	1316.6	3136.3	3474.6
	O60216;Q9H4I0	300720000	494410000	497150000	481200000	288370000			A0A2K5TTE7_S307	0	NA	8869.8	6746.4	17861	16095	7620.4	3335.8	6026.8	2657.5	5069.2
	O60220	79886000	135630000	80354000	51291000	96263000			G7PSQ3_S444	0	2571.4	4105.8	NA	0	0	5243.7	0	0	1154.7	0
	O60231	349380000	385570000	479610000	391040000	452700000			G7PSQ3_S507	1435.4	0	NA	NA	0	NA	993.78	NA	0	NA	921.83
	O60232	578610000	568900000	579990000	499010000	464770000			G7PSQ3_S509	0	0	NA	NA	NA	673.51	NA	1418.2	NA	1344.4	774.75
	O60244	290330000	30447000	26599000	35912000	44303000			Q4R5Z0_S73	2455.5	0	1960	2816.1	NA	2370.3	3471.3	3000.3	3757	2256.7	0
	O60256	932190000	786710000	916900000	1050000000	597000000			A0A2K5TTH8_S935	0	0	5429.4	0	3537.6	5472.7	NA	NA	NA	NA	0
	O60264	1152700000	1650400000	1244200000	1095800000	1287600000			A0A2K5TTH8_S943	6911.1	33614	25206	5375	10534	10979	NA	NA	NA	NA	4008.9
	O60271;Q9UPT6	893460000	1023100000	912370000	955500000	842580000			A0A2K5TTH8_S659	13057	23252	14521	17086	16012	15623	NA	NA	NA	NA	10951
	O60282	23015000	7087700	0	15835000	7274300			A0A2K5TTH8_S870	0	NA	0	6441.1	1375.2	2541.4	NA	NA	NA	NA	4600
	O60287	193990000	552100000	378730000	227690000	279910000			A0A2K5TTH8_S372	0	NA	NA	3650.2	3202.4	1935.8	NA	NA	NA	NA	1998.2
	O60291	0	0	11925000	0	7628700			A0A2K5TTH8_S213	5271.5	NA	NA	6713.1	12870	5379.4	NA	NA	NA	NA	8716.7
	O60293	0	0	0	0	5411400			A0A2K5TTI3_S1163	834.37	1530.9	NA	NA	NA	NA	NA	NA	NA	NA	500.38
	O60294	0	0	0	15398000	0			A0A2K5TTI3_S619	3926.9	5990.9	12988	NA	8329.1	7956.8	4798.2	6263.6	NA	4037	3864
	O60299	0	107570000	0	0	0			A0A2K5TTI3_S138	0	NA	NA	NA	2926.2	1739.2	1849.3	NA	NA	NA	1389.9
	O60306;REV__Q9BWW8;REV__Q5JR59;REV__Q9NZM3;Q96SK3	522050000	717040000	494040000	351980000	498000000			A0A2K5TTK6_S209	0	NA	NA	NA	NA	NA	NA	NA	NA	0	NA
	O60313	306410000	430790000	302040000	146790000	382290000			A0A2K5TTM4_S794	70207	83129	72271	29759	40385	37332	9833.4	28049	31644	23306	23069
	O60318	0	11366000	6623900	30545000	13488000			A0A2K5TTM4_S522	7283.3	0	34718	36649	12954	9472.4	24695	9463.1	9417.3	10698	22218
	O60333	35424000	15049000	29253000	36162000	18045000			A0A2K5TTM4_S1142	0	2381.8	2664.2	3279.8	1272.9	2219.6	2364.6	676.56	0	568.4	1076.8
	O60341	468000000	593330000	440670000	242050000	209290000			G7P0X7_S598	2175.3	NA	NA	NA	NA	NA	2227.9	2832.2	NA	NA	3302.6
	O60343	289120000	586330000	295530000	275540000	356730000			G7P0X7_S257	1535.1	NA	0	NA	NA	NA	0	2667.2	2994.9	NA	NA
	O60361	0	0	0	37494000	10031000			A0A2K5TTT2_S41	0	0	0	2711.6	464.2	329.7	NA	0	0	0	780.46
	O60427	52463000	73138000	57157000	22375000	21451000			A0A2K5TTZ3_S122	0	NA	NA	0	0	0	NA	NA	NA	NA	NA
	O60476	10090000	0	0	15078000	8593600			A0A2K5TTV7_S676	0	NA	NA	NA	0	NA	NA	NA	NA	2709.4	0
	O60488	445260000	343270000	242590000	517020000	463130000			A0A2K5TTV7_S1319	2712.2	NA	6486.6	NA	0	0	0	0	0	0	0
	O60493	420940000	501910000	390470000	426950000	302270000			A0A2K5TTV7_S1214	0	NA	NA	0	0	NA	1694.2	NA	1972.3	1272.4	1478.1
	O60502	311570000	491380000	649530000	293860000	633320000			A0A2K5TTV7_S865	15038	NA	NA	3216.6	2605.3	1298.4	1855.1	0	2046	492.85	1180.7
	O60506	5743400000	7734600000	7191100000	5849700000	4443100000			A0A2K5TTV7_S891	0	0	NA	NA	0	NA	0	0	0	NA	0
	O60508	7301100	80118000	59030000	4876700	38691000			A0A2K5TTV7_S893	0	0	NA	NA	0	NA	0	0	0	NA	0
	O60518	41058000	28866000	55375000	0	3457200			A0A2K5TTW0_S895	8565	5768.5	3265.7	0	NA	11878	0	NA	NA	NA	10283
	O60524	56191000	175580000	54780000	6507300	119430000			A0A2K5TTW0_S614	0	NA	0	NA	2917.9	2873.9	0	0	3013.1	1682.1	2728.9
	O60547	36338000	74130000	65561000	78307000	41402000			A0A7N9D537_S4	7243.7	0	7166.8	10764	25427	7945	17443	8029.8	9341.5	11306	13051
	O60551	8541800	0	0	58946000	48041000			A0A7N9CBX5_S54	0	3791.2	5731	4082.8	930.19	NA	2947.4	1169.4	2743.4	979.8	NA
	O60563;O60583	73108000	96078000	169250000	32254000	34266000			A0A2K5TU63_S257	5279.1	4833.6	0	NA	7409	3716.1	16295	4226	3478.2	10595	5916.4
	O60566	25916000	64597000	119700000	62744000	27607000			A0A2K5TU65_S1185	0	0	NA	NA	0	NA	NA	NA	NA	NA	NA
	O60568	85530000	95780000	161020000	161980000	45282000			A0A2K5TU65_S206	4028.7	NA	NA	NA	0	NA	NA	NA	NA	NA	NA
	O60573	213580000	328200000	181650000	272650000	254750000			A0A7N9IDC4_S90	11009	7942.4	8552.8	4755.6	4500.9	3980.4	4775.7	3098.2	NA	NA	NA
	O60610	1097400000	1048600000	958840000	824580000	745580000			A0A7N9IDC4_S91	3775.2	NA	NA	7142.1	0	0	2066.1	4254.8	5052.5	7676.8	12478
	O60613	59899000	62026000	51166000	48176000	19999000			A0A2K5TUS3_S459	6807.1	NA	NA	NA	0	NA	NA	NA	0	4142	NA
	O60637	86143000	35692000	156340000	0	109080000			A0A2K5TUS3_S368	4923.1	NA	NA	NA	0	NA	NA	NA	NA	0	NA
	O60645	44810000	0	15389000	20146000	369560000			A0A2K5TUS3_S370	4923.1	NA	NA	NA	10493	NA	NA	NA	11845	8856	NA
	O60664	620090000	883730000	955460000	584710000	513600000			A0A2K5TU87_S274	7752.1	12675	0	7060.7	18334	NA	11359	27812	13781	6422	5425.9
	O60671	0	0	15441000	11823000	0			A0A2K5TUC7_S430	929.89	NA	NA	NA	NA	NA	NA	NA	NA	NA	NA
	O60678	135760000	343980000	279660000	276550000	120670000			Q4R4C5_S135	0	0	NA	NA	NA	NA	NA	0	NA	0	NA
	O60684	1273600000	1108300000	993170000	906930000	850840000			Q4R4C5_S136	0	0	NA	NA	NA	NA	NA	0	NA	0	NA
	O60701	138280000	177390000	163160000	108740000	145130000			Q4R4C5_S44	1827.4	NA	NA	3831	0	2610.5	2154.5	2509.9	2641.8	NA	3502
	O60716	785320000	972830000	854740000	613290000	652460000			A0A2K5TUJ0_S573	8118.1	NA	14890	NA	NA	0	NA	NA	0	0	NA
	O60739	88519000	214960000	245350000	171580000	142530000			A0A2K5TUG9_S157	0	3808.2	3786	NA	0	2080.9	2244.2	NA	2562.4	2161.5	NA
	O60749	755200000	1292400000	1230200000	890990000	779090000			A0A2K5TUG9_S159	0	NA	NA	NA	0	NA	NA	NA	NA	NA	NA
	O60762	444770000	323130000	224050000	115980000	84645000			G7PTZ8_S58	11863	NA	NA	3812.8	NA	0	4633.8	NA	2144.5	1919.9	0
	O60763;REV__Q5VZ89	861370000	1163400000	723350000	978550000	1076000000			A0A2K5TUH9_S308	9495.1	5657.4	NA	NA	11704	3407.7	NA	NA	NA	NA	7075.4
	O60783	146880000	110150000	65182000	133470000	22485000			A0A2K5TUH9_S254	0	NA	NA	NA	NA	NA	NA	NA	NA	NA	NA
	O60784	57793000	72434000	163540000	39486000	75764000			A0A2K5TUH9_S258	3380.5	NA	NA	NA	NA	2414.5	NA	NA	NA	NA	NA
	P62807;O60814;P57053;Q99879;Q99877;Q93079;Q5QNW6;P58876;Q99880;Q96A08	44134000000	51575000000	48339000000	37480000000	42355000000			A0A2K5TUH9_S294	2931.3	0	NA	NA	10958	721.97	NA	NA	NA	NA	864.81
	O60825	0	35513000	14323000	13604000	25431000			G7NVA4_S146	0	NA	0	NA	NA	NA	NA	NA	NA	NA	NA
	O60826	123970000	258680000	122670000	74812000	115070000			G7NUK4_S314	4750	4592.8	6353.2	NA	10185	NA	4303	0	4878.6	NA	3923.4
	O60828	168360000	399250000	336070000	271160000	272670000			G7NUK4_S593	0	NA	0	NA	NA	1930.6	0	3653.9	NA	0	NA
	O60830	19498000	59639000	176140000	8180000	98297000			G7NZ01_S13	7049.3	24904	8916.3	16143	17024	10101	12480	27840	14063	0	23740
	O60831	92424000	142890000	53800000	41782000	38813000			A0A7N9CZQ5_S88	2147.4	3549.7	15855	NA	1653.7	1759.1	3872.2	5449.6	3048.6	718.7	1627.4
	O60832	711470000	1112700000	861020000	542470000	1191100000			G7NXW5_S402	0	NA	0	NA	7032.1	4531.1	NA	3689.4	0	3728.9	4359.9
	O60841	2676300000	2781800000	2418100000	1711500000	1423800000			A0A2K5TUT3_S705	3483.1	0	0	NA	NA	NA	NA	NA	NA	NA	NA
	O60869	1362700000	1183000000	1134200000	1438900000	1389600000			A0A2K5TVC7_S797	2725.8	6174.2	4217.5	NA	NA	NA	602.3	920.37	NA	NA	NA
	O60870	58699000	140540000	67755000	64685000	46327000			A0A2K5TVC7_S864	3089.9	0	0	NA	NA	NA	NA	0	NA	NA	NA
	O60879	20687000	96121000	51022000	74468000	106610000			A0A7N9CWK1_S515	6714.9	11785	2123.4	5663	32614	5162.2	14213	13144	7820.4	24195	3508.6
	O60884	1731700000	1664300000	1403400000	1360300000	1024400000			A0A7N9CWK1_S287	55042	27669	53222	7609.7	14442	11550	30101	20860	19034	3818.7	2942.5
	O60885	142780000	360780000	269940000	211200000	122700000			A0A7N9CWK1_S498	48832	46879	33809	26476	18672	11991	16322	45582	28033	25284	44496
	O60888	417980000	479470000	214740000	427090000	622750000			A0A7N9CWK1_S512	0	NA	NA	5663	32614	5162.2	14213	13144	7820.4	24195	3508.6
	O60907;Q9BQ87	16025000	26654000	0	22110000	0			A0A7N9CWK1_S510	0	NA	NA	5663	32614	5162.2	14213	13144	7820.4	24195	3508.6
	O60921	15398000	0	39207000	20955000	0			A0A2K5TV53_S99	0	6029.3	31368	NA	9647.2	0	0	4380.6	0	6781.2	3252.1
	O60925	374190000	346640000	482420000	307600000	250650000			A0A2K5TV53_S8	24227	NA	NA	NA	4663.8	0	NA	NA	10243	2600.5	2450.8
	O60934	35122000	102750000	55665000	98457000	50691000			A0A2K5TVA6_S5	1333.6	16093	9169.5	NA	13336	1890.4	11165	14245	2648	3584.3	4419.4
	O60942	55855000	66965000	69678000	22270000	30014000			A0A2K5TVG9_S394	0	NA	NA	NA	NA	0	NA	NA	0	NA	NA
	O75027	202380000	252290000	116650000	149900000	125490000			A0A2K5TVF2_S95	2162.8	NA	NA	18339	8353.6	15721	0	13954	5083.9	13067	2715.5
	O75044;P0DMP2;P0DJJ0	0	133130000	82420000	64327000	81206000			A0A2K5TVF2_S97	9944.2	NA	NA	13882	3913.5	14549	23148	1622.1	1791.2	16345	1656.7
	O75063	10748000	13995000	0	11577000	0			A0A7N9ICX0_S116	2439.6	NA	5238.6	2093.3	4566.1	4910.3	571.26	2296.8	NA	608.45	5455.8
	O75083	2038700000	2065200000	1745300000	2369900000	1728300000			A0A2K5TVI9_S58	0	NA	0	NA	0	NA	NA	NA	NA	NA	NA
	O75093	125630000	34851000	9559500	0	0			A0A2K5TVN9_S1733	0	NA	0	NA	0	0	3635.2	0	NA	2637.6	2339.7
	O75113	17188000	0	23941000	5026900	0			A0A2K5TVM7_S194	0	NA	NA	NA	NA	NA	0	NA	NA	NA	NA
	O75116	299520000	576450000	294270000	457160000	362800000			A0A2K5TVM7_S195	0	NA	NA	NA	NA	NA	0	NA	NA	NA	NA
	O75122	91548000	69411000	36530000	48892000	59102000			A0A2K5TVM7_S197	4161.9	10083	23810	0	4509.3	18742	NA	0	0	0	5908.5
	O75127	0	11508000	0	8166500	9994000			A0A7N9CHN4_S635	0	NA	8593.6	NA	0	0	NA	0	5965.3	0	NA
	O75131;Q96FN4;Q8IYJ1;Q96A23;O95741;Q9HCH3;Q9UBL6	1551100000	1875500000	1108900000	1267000000	1274500000			A0A7N9CHN4_S707	7541.1	0	14995	5587	NA	5236.9	NA	5369.2	5205.9	1431.5	1483.4
	O75146	15490000	103260000	54612000	86770000	12176000			A0A7N9CHN4_S535	2913.6	5755.2	29709	0	12210	0	6904.4	0	5269.7	2703.5	0
	O75147	8665300	70835000	95235000	24678000	17125000			A0A7N9CHN4_S537	2913.6	5755.2	29709	0	23610	5504.1	6904.4	9423.2	5269.7	9578.1	5320.4
	O75150	477570000	1079200000	841040000	690590000	578460000			A0A2K5TVR7_S277	10077	NA	22878	19930	19417	10238	14695	NA	8536.4	8559.9	10587
	O75151	7900500	0	16135000	0	0			A0A2K5TVR7_S1511	0	NA	11342	NA	3238.7	2755.1	2678.2	2706.3	NA	2160.8	2201.6
	O75152;A0A1B0GTU1	186780000	152590000	289190000	178980000	186960000			A0A2K5TVR7_S227	3257.9	0	0	6490.5	0	1025.8	3996.6	0	3155	661.42	5628.1
	O75153	1135900000	1475500000	1876500000	1071500000	1192400000			A0A2K5TVR7_S349	2459.7	NA	0	4239	6601.8	0	0	NA	NA	2786.7	0
	O75155	82491000	31431000	71193000	66477000	75604000			A0A2K5TVR7_S614	10394	0	11208	NA	5845.7	2029.6	16492	4041	4575.1	3783.7	4158.9
	O75157	18525000	23994000	58381000	0	0			A0A2K5TVX2_S126	3566.3	8394.5	6785.2	NA	2066.2	3380	NA	0	1710.6	4118.1	4547.8
	O75164	7183100	20160000	19954000	0	3818300			A0A7N9IFG5_S117	8168.4	8950.7	21217	NA	0	4772	3903.9	7747.2	2586	754.75	3291.4
	O75165	153210000	139780000	142990000	159840000	231400000			A0A2K5TW18_S115	2206.1	NA	NA	0	2898.2	4938.2	2863.7	6205.2	2698.2	1950.4	2280.6
	O75170	44878000	5903700	10765000	4254600	5444200			A0A2K5TW41_S190	0	NA	NA	NA	1329	704.12	0	3962.3	1120.5	758.71	702.09
	O75175	25401000	176790000	103710000	83152000	58965000			I7GMB3_S237	3135.7	NA	NA	NA	0	NA	NA	2093.3	NA	NA	3719.5
	O75179	95937000	456000000	260980000	272690000	229560000			A0A7N9D634_S1248	0	NA	NA	NA	NA	NA	NA	NA	NA	NA	NA
	O75182	0	9565800	12668000	0	3905400			A0A7N9D634_S1249	0	NA	9888.5	NA	NA	NA	NA	NA	NA	NA	NA
	O75190;Q8WWF6;Q8NHS0;Q7Z6W7;P25686	262140000	34592000	263070000	0	176570000			G7P4V1_S672	1729.3	NA	NA	15289	3372.3	3433.7	17834	4539	6926	12346	13094
	O75208	77341000	103260000	135740000	62210000	70284000			G7PUT5_S481	12663	56459	73059	8839.3	47915	16580	12506	47047	54276	25015	22688
	O75223	300590000	422580000	404620000	164880000	225750000			G7PUT5_S455	3139.5	0	0	5364.5	10475	NA	4200.6	4366.5	4891.3	0	0
	O75251	16233000	62319000	34350000	63967000	19060000			A0A2K5TWI7_S1405	1728.6	6889.6	3879.3	7161.3	3167.2	2873.2	1002.2	2232.9	2325.8	1650.9	4443.7
	O75306	420090000	805350000	483790000	457860000	382550000			A0A2K5TWI7_S1531	4064	0	NA	4598.3	3423.8	7585.7	8504.1	3477.3	7590.8	2956.9	3039.8
	O75312	72020000	235050000	310870000	274750000	177240000			G8F519_S499	5672.2	0	12236	1930.4	9560.3	4240	11274	7478.8	0	8357.8	4669.4
	O75323	255270000	406560000	280250000	207330000	393140000			G8F519_S643	4933.8	NA	NA	3287.5	4487.3	NA	3810.9	NA	NA	1600.8	2833.7
	O75330	9623800	0	0	0	24872000			G8F519_S517	11889	NA	NA	NA	2451.2	1966.6	0	6120.7	NA	1159.3	2182.9
	O75340	211840000	167210000	296260000	230170000	35165000			I7GH62_S89	7327.5	NA	31882	0	26193	7871.1	45831	12867	3485.2	35037	35607
	O75347	3811600000	3024800000	4201300000	4490200000	2651800000			G7Q0B4_S36	1049.3	4750.9	3478.7	NA	3341.4	1783.4	1750.5	1207.5	2484.5	1021.6	1424.8
	O75348;O95670	215760000	459450000	224240000	195200000	125580000			A0A7N9CL42_S1297	1760.8	0	2351.7	0	960.63	625.42	0	0	603.66	412.4	564.15
	O75351	260010000	357110000	528860000	439300000	356630000			A0A7N9CL42_S2278	0	NA	NA	NA	NA	0	0	NA	3353.3	NA	2389.7
	O75352	156030000	138080000	149460000	141560000	94728000			A0A2K5TWZ3_S457	1740.4	5535.9	0	2131.6	0	3703.3	0	0	2737.5	2446.7	0
	O75367	1011900000	1097000000	1237000000	937960000	901700000			A0A2K5TWV7_S484	0	NA	7453.8	NA	2828.8	1233.5	0	1880.7	1837.9	713.12	1157.8
	O75368	275710000	420750000	414740000	512580000	45803000			A0A2K5TWV7_S498	0	4386.5	0	NA	5666.8	8436.3	2401.9	0	2237	2280.2	0
	O75369	3841300000	4949700000	4169500000	3177200000	3683800000			A0A2K5TWV7_S499	0	4386.5	0	NA	5666.8	8436.3	2401.9	0	2237	2280.2	0
	O75376	8851300	121340000	6195100	15580000	4206000			G7NTL4_S873	0	NA	NA	NA	NA	NA	NA	NA	NA	NA	NA
	O75380	0	0	0	0	36531000			A0A2K5TWX7_S740	0	NA	NA	NA	NA	NA	NA	NA	NA	NA	NA
	O75381	0	99032000	68742000	31110000	0			A0A2K5TWX7_S524	0	0	NA	NA	NA	NA	NA	0	NA	0	0
	O75390	7560400000	10108000000	7817200000	6542500000	4546300000			A0A2K5TWX7_S525	0	0	0	NA	0	NA	NA	0	NA	0	0
	O75391	125060000	170420000	48826000	104010000	193070000			A0A2K5TWX7_S526	0	0	4998.6	NA	4538.1	4318.2	1264	3363.5	2857.1	4845.8	2179.3
	O75394	64503000	98830000	84579000	83392000	89611000			A0A2K5TWX8_S636	0	8488	0	4401.9	NA	5288.4	3265.9	1881.6	2687.4	0	0
	O75396	810000000	421150000	565840000	810920000	1003400000			A0A2K5TWX8_S34	0	0	0	NA	7649.4	2766	0	4402.6	4941.1	3250.7	5092.1
	O75400	440650000	515780000	513310000	626700000	231400000			A0A2K5TWX8_S737	0	NA	NA	NA	NA	NA	NA	0	NA	NA	NA
	O75410	0	20808000	13098000	0	13550000			A0A2K5TWZ6_S590	2833	9272.6	1209.7	0	7184.4	564.07	NA	NA	1530.5	NA	2834.8
	O75414	11170000	11032000	0	10015000	16802000			A0A2K5TX34_S4	5605.4	NA	0	3872.5	4349.4	2826.9	2405.1	0	1526.9	2199.9	0
	O75419	141290000	39806000	104550000	155880000	67877000			I7GAS1_S108	10557	12942	13270	0	7226.9	2635.1	2041.7	3155.1	11090	0	3246.6
	O75431	276360000	216360000	268460000	216970000	407980000			A0A7N9CW52_S1823	0	NA	0	NA	NA	NA	0	0	NA	NA	NA
	O75436	429370000	900860000	985450000	486030000	400160000			A0A7N9CW52_S1824	0	NA	0	NA	NA	NA	0	0	NA	NA	NA
	O75438	118790000	181210000	162730000	143260000	124690000			A0A7N9CW52_S215	2562.4	3411.4	0	2404.3	0	504	0	3856.4	1805.3	NA	NA
	O75439	666770000	1188100000	693340000	266290000	639570000			A0A7N9CW52_S404	0	0	0	NA	NA	NA	0	NA	NA	1262.4	0
	O75448	60629000	129850000	67117000	52722000	20704000			A0A2K5TXG3_S70	867.27	NA	NA	NA	0	0	NA	NA	868.36	NA	NA
	O75449	10290000	46071000	19167000	10646000	31450000			A0A2K5TXG3_S72	1636.3	NA	NA	1558	3402.9	638.26	NA	NA	4956.2	NA	NA
	O75475	531580000	1050100000	1164700000	405370000	538450000			A0A2K5TXG3_S903	1440.3	NA	NA	NA	833.93	1147.3	NA	NA	0	NA	NA
	O75477	75261000	122500000	154740000	91939000	41438000			A0A7N9D7Q4_S648	4096	0	5117.7	3759.8	4470.6	1953.6	5792.4	0	4119.1	4891.9	4456.7
	O75486	0	27096000	31605000	17885000	10895000			A0A7N9D7Q4_S820	0	13767	0	0	0	0	0	1381.9	NA	0	0
	O75489	256460000	297920000	368620000	455270000	292800000			A0A7N9D7Q4_S822	2896.9	NA	0	4177.3	2195.2	1329.5	2410.3	2308.2	2138	1154.7	2016.5
	O75494;Q8WXF0	122690000	908010000	763860000	457390000	242960000			A0A7N9D7Q4_S702	10346	9225.4	29230	10874	0	3888.6	9474.5	6246.9	3639.7	12771	10374
	O75496	274010000	0	43819000	62472000	82652000			A0A7N9D7Q4_S705	3885.7	0	0	NA	NA	6385.9	20273	18986	0	0	5390
	O75503	45738000	69048000	41975000	57046000	75013000			I7GHG8_S114	0	NA	NA	NA	781.66	NA	641.47	653.28	624.57	0	NA
	O75506	117210000	80767000	135530000	0	77689000			A0A2K5TXL7_S660	0	NA	0	0	0	0	0	NA	0	0	0
	O75509	0	0	0	6555800	5496600			A0A2K5TXI2_S659	0	NA	0	NA	NA	NA	NA	NA	0	NA	NA
	O75521	377630000	279170000	236430000	462780000	440410000			A0A7N9CH48_S35	0	NA	NA	0	0	0	0	0	0	0	4117.4
	O75528	0	0	24625000	15795000	0			A0A7N9CH48_S37	0	NA	NA	0	0	4209.2	2252.2	0	0	NA	4117.4
	O75529	23150000	0	0	5929000	9279000			A0A2K5TXP0_S262	14768	0	NA	NA	NA	NA	NA	NA	NA	NA	NA
	O75530	120150000	108620000	132730000	52939000	80594000			A0A2K5TXP0_S465	5564.2	7149	NA	NA	NA	NA	NA	NA	NA	NA	NA
	O75531	1623500000	2079900000	3120900000	1968800000	1174400000			A0A2K5TXP0_S19	0	NA	NA	NA	NA	NA	NA	NA	NA	NA	NA
	O75533	5353700000	7601900000	7023700000	5482500000	4755800000			I7G2Q0_S9	2461.2	NA	0	2997.1	8195.6	5716.6	6924.4	0	0	0	4116.4
	O75534	2975100000	3062800000	3131000000	2781700000	2936100000			A0A2K5UKB1_S33	0	0	21243	11615	10695	8444.5	4574.8	7320.9	4474.6	5899.4	5470.9
	O75554	31511000	25591000	0	34265000	0			Q4R5Z8_S310	0	NA	0	NA	11962	0	0	NA	NA	3403.2	3842
	O75569	134190000	94032000	168660000	126360000	92821000			Q4R3P5_S62	0	NA	NA	0	2663.1	1760.1	2165.5	2364.7	0	1575.8	2153.8
	O75575	0	0	17622000	25111000	0			A0A2K5TY11_S1100	5086.2	8928.3	16132	NA	4119	5554.4	4403.3	3892.9	NA	2299.5	3473
	O75586	12734000	12450000	35360000	6241000	7151900			A0A2K5TY11_S924	1560	NA	0	2182.1	2569.1	2444.6	9404.2	8462.7	2816.7	10109	17725
	O75592	42014000	117910000	52626000	18578000	100250000			A0A2K5X676_S182	0	0	0	0	0	NA	0	0	0	0	0
	O75600	10452000	0	24702000	10134000	0			A0A2K5X676_S183	0	0	0	0	0	NA	0	0	0	0	0
	O75607	641020000	275100000	791450000	294330000	462500000			A0A2K5TY58_S13	0	6524	0	0	0	NA	NA	0	0	0	NA
	O75608	583510000	803940000	425260000	137920000	522900000			A0A2K5TY58_S14	0	0	0	0	0	NA	NA	0	NA	0	5321.4
	O75616	35259000	65188000	64124000	71729000	81910000			A0A2K5TY58_S17	6557	26325	40040	34764	29984	30601	9431.5	11543	26551	14518	7853.3
	O75629	183060000	38354000	29803000	74967000	182190000			A0A7N9D281_S16	23732	0	0	19950	42370	23093	22313	16932	31624	11183	8933.7
	O75643	7783900000	11025000000	9244400000	6646600000	6412100000			A0A7N9D281_S179	0	NA	14458	0	4826.2	8311.7	0	0	11740	4191.6	5250.6
	O75648	6515300	34825000	6729300	9251600	0			A0A7N9D281_S301	0	23344	35844	NA	NA	6783.5	10386	17908	4164.3	1737.1	2184.9
	O75663	768330000	1154600000	921730000	782340000	1002200000			A0A2K5TYE7_S217	12690	NA	NA	NA	NA	7423.3	NA	13625	7284.6	NA	4088.5
	O75665	7150600	19510000	7560300	94371000	0			A0A2K5TYH4_S340	2622.2	NA	NA	0	0	1608.3	2159.6	1617.5	1681	1050.8	0
	O75674	0	0	0	0	6513100			A0A2K5TYK4_S1563	3232.6	NA	NA	NA	NA	NA	NA	NA	NA	NA	NA
	O75676	4696700	14548000	0	0	33907000			A0A2K5TYK4_S1842	5679.9	6946	3579.9	1108.9	2500	NA	NA	5269.5	NA	NA	NA
	O75683	46528000	87652000	109930000	147620000	93845000			A0A2K5TYK4_S668	4513.2	0	NA	0	15776	NA	NA	6681.3	NA	NA	NA
	O75688	600420000	365430000	60293000	697870000	876970000			A0A2K5TYK4_S2414	2185.3	4612	3375.5	0	2032.2	NA	NA	855.24	NA	NA	NA
	O75691	3195800000	460220000	315210000	263480000	475940000			A0A2K5TYK4_S2737	0	25546	NA	NA	4510.4	NA	NA	13425	NA	NA	NA
	O75694	1747600000	1877600000	1580900000	2360700000	1647200000			A0A2K5TYK4_S2738	5183.8	21013	3662.8	0	14574	NA	NA	11783	NA	NA	NA
	O75695	15083000	21319000	13084000	14990000	11099000			A0A2K5TYK4_S2236	0	0	NA	0	0	NA	NA	0	NA	NA	NA
	O75717	280760000	374570000	252590000	238890000	317260000			A0A2K5TYK4_S2347	24666	128960	122870	28055	23217	NA	NA	19413	NA	NA	NA
	O75718	267280000	657760000	565350000	236610000	182850000			A0A2K5TYK4_S2350	1607.8	4463.8	6565.8	12505	0	NA	NA	2680.4	NA	NA	NA
	O75746	43454000	66319000	27151000	28604000	35935000			A0A2K5TYK4_S721	6004.2	2809.2	0	0	1428.6	NA	NA	3759.3	NA	NA	NA
	O75787	72848000	24203000	60876000	137290000	84567000			A0A2K5TYK4_S728	0	1345.8	5849.7	NA	841.81	NA	NA	4573.1	NA	NA	NA
	O75792	218820000	122780000	222600000	259590000	176770000			A0A2K5TYK4_S1068	2627.1	4064	0	4793.7	2452.4	NA	NA	1448.1	NA	NA	NA
	O75794	637760000	673740000	717680000	518170000	453000000			A0A2K5TYK4_S2562	1977.1	NA	NA	NA	0	NA	NA	NA	NA	NA	NA
	O75817	100860000	109650000	73251000	163400000	65728000			A0A2K5TYK4_S1370	0	NA	NA	NA	1469.6	NA	NA	987.61	NA	NA	NA
	O75818	203870000	159650000	176690000	323280000	157630000			A0A2K5TYK4_S1641	6458	1510.2	22611	0	9635.4	NA	NA	2511.8	NA	NA	NA
	O75821	2524500000	3104200000	2650100000	2802400000	1921200000			A0A2K5TYR4_S698	1786.5	3389.2	NA	2660.6	1801.6	1312.1	2112.7	1510.9	3250.1	2942.5	1143.3
	O75822	310240000	968730000	172370000	300500000	265580000			A0A2K5TYT1_S1213	3305.5	NA	7377.6	NA	3767.1	2616.4	0	0	3489.1	1808.2	2460.8
	O75828	143180000	37813000	121220000	6212000	111560000			A0A7N9D975_S23	1857.5	NA	NA	NA	NA	NA	1893.2	2083	NA	NA	NA
	O75832	836510000	1274400000	1329800000	826700000	831480000			A0A7N9D975_S425	0	0	0	3709	3083	0	2031	870.09	1819.3	762.19	3882.3
	O75843	78993000	0	0	28007000	0			A0A2K5TZ07_S1106	3665.6	NA	12718	5071.9	0	0	2466.3	3708	NA	1757.5	0
	O75844	621250000	1147600000	748140000	457040000	506100000			A0A2K5TYZ8_S615	0	NA	NA	NA	NA	NA	NA	NA	NA	NA	NA
	O75865	0	9069600	4172000	0	0			G7PHM7_S177	1327.7	2173.1	0	1129	1352.8	1485.2	2104	1779.2	2075.6	1302.4	1085.6
	O75874	739110000	1252300000	1007100000	685350000	695130000			G7PR25_S302	1901.5	NA	NA	NA	1505.4	NA	1996.2	1836.9	2371.8	NA	NA
	O75879	0	13544000	46516000	16613000	28045000			Q4R999_S5	0	NA	12216	0	4866.6	4339.7	4318.4	2656.9	3851.2	0	5931.3
	O75880	145400000	43137000	62960000	86176000	7392400			A0A2K5TZB5_S467	23359	35010	43990	2335.3	11722	19833	21922	10294	25680	6627.7	19311
	O75882	0	0	7300300	0	0			A0A2K5TZB5_S531	0	NA	NA	NA	0	NA	15458	NA	NA	NA	9963.8
	O75884	47071000	47050000	62778000	65965000	59306000			A0A2K5TZB5_S587	0	0	0	NA	0	0	NA	NA	0	NA	0
	O75886	0	42613000	0	16647000	25845000			A0A2K5TZB5_S589	0	0	0	NA	0	0	NA	NA	0	NA	0
	O75891	17514000	34604000	22705000	16924000	28734000			A0A2K5TZB5_S591	0	0	0	NA	0	0	NA	0	0	NA	0
	O75909	66632000	107820000	125410000	61276000	109890000			A0A2K5TZB5_S165	4302.1	NA	NA	NA	0	2932.4	0	0	NA	2353.1	3525.2
	O75915	241260000	232730000	442410000	339080000	117390000			A0A2K5TZA0_S2	0	0	8771.1	0	0	0	0	0	0	0	8413.4
	O75925	7539700	21535000	20449000	0	4434200			A0A2K5TZA0_S4	0	0	0	0	0	0	0	0	0	0	0
	O75928	0	0	0	0	14023000			A0A2K5TZA0_S6	0	12025	NA	2526.6	9856.3	2063.2	10293	3003.2	8916.8	7976.9	9414.6
	O75934	716500000	960110000	667780000	641540000	813980000			A0A2K5TZH9_S447	7905.6	5673	NA	NA	NA	NA	NA	NA	NA	NA	NA
	O75935	89042000	232890000	160210000	116220000	151950000			A0A2K5TZH9_S380	12885	49483	NA	NA	NA	NA	NA	NA	NA	NA	NA
	O75937	887800000	1914400000	801440000	776650000	1273100000			A0A2K5TZH9_S8	16743	10660	NA	NA	NA	NA	NA	NA	NA	NA	NA
	O75940	393900000	216830000	204160000	135550000	137390000			A0A2K5TZH9_S422	8176.9	NA	NA	NA	NA	NA	NA	NA	NA	NA	NA
	O75947	686410000	1401900000	1361600000	1387300000	1379300000			A0A2K5TZH9_S36	11448	17735	NA	NA	NA	NA	NA	NA	NA	NA	NA
	O75955	130150000	239570000	137300000	113170000	158560000			A0A2K5TZH9_S38	0	NA	NA	NA	NA	NA	NA	NA	NA	NA	NA
	O75962	47644000	6576500	4165500	84380000	23936000			A0A2K5TZH9_S40	11448	17735	NA	NA	NA	NA	NA	NA	NA	NA	NA
	O75964	181260000	827070000	633330000	768770000	400300000			A0A2K5TZH9_S433	7340.9	6716.8	NA	NA	NA	NA	NA	NA	NA	NA	NA
	O75976	53727000	228650000	93252000	86988000	78031000			A0A2K5TZH9_S434	7786.3	52125	NA	NA	NA	NA	NA	NA	NA	NA	NA
	O76003	1978000000	2622900000	2150700000	2178700000	1199500000			A0A2K5TZD6_S145	0	NA	0	0	1032.3	2065.4	3379.3	2133.8	11020	1258.3	903.37
	O76021	2878100000	2629000000	3298100000	2088900000	2011000000			A0A2K5TZG4_S230	487.48	1751.2	NA	NA	NA	385.79	564.4	790.44	677.29	NA	0
	O76024	5067400	7260200	0	7282300	0			A0A2K5TZI6_S505	0	NA	0	NA	NA	0	NA	NA	2950.1	NA	0
	O76031	291710000	321820000	230000000	208620000	162310000			A0A2K5TZI6_S507	0	NA	0	NA	0	0	NA	3529.3	NA	NA	0
	O76070	0	0	0	12567000	12232000			A0A2K5TZI6_S9	2127.4	NA	0	2847.8	1981.3	1773	NA	0	2487.4	803.91	1933.7
	O76071	231310000	469790000	297860000	218130000	172460000			A0A2K5TZU6_S85	1618.3	NA	0	NA	1891.6	1480.3	1548.7	2562.5	0	NA	2539.5
	O76075	8890700	16786000	46966000	0	0			A0A2K5TZU6_S138	3650.2	6174.5	22051	1656.4	2677	4889.5	2933.7	9966.1	5531.7	5484.6	7538.3
	O76080	21886000	24083000	58652000	0	9731000			A0A2K5TZP2_S82	0	NA	0	NA	3750	2496.9	0	NA	NA	NA	2035.8
	O76094	1165400000	1494300000	1455000000	1352300000	1005500000			G7PVP3_S387	0	NA	0	NA	NA	0	0	NA	NA	NA	0
	O76095	0	0	0	0	20438000			A0A7N9D1E2_S1046	2051.9	NA	NA	NA	NA	NA	1464.7	1123.3	NA	NA	798.23
	O77932	7537500	10954000	0	52184000	0			A0A7N9D1E2_S1101	2198.7	6173.1	5922.6	3486.7	2709.4	893.11	2530.2	1114.7	2286.5	1004.2	1466.2
	O94760	84388000	94200000	93730000	18690000	16720000			A0A7N9D1E2_S13	5625.5	18848	28684	2163.3	24988	16830	13668	13865	9735.4	12334	10828
	O94761	0	20712000	48273000	0	0			A0A7N9D1E2_S1135	4805.2	3803	10661	13653	3993.4	1979.5	5557.9	3583.5	3139.2	4400.8	4715.7
	O94763	22587000	57357000	64455000	19097000	16427000			G8F2Y3_S633	9063	7136.4	25055	4740.1	15119	12009	21917	11490	15140	6104.9	9132.9
	O94766	20624000	23210000	16688000	30800000	51842000			A0A2K5TZU4_S82	2565.7	NA	NA	2216.5	3223.7	NA	2281.8	2103	2435.8	NA	1816.1
	O94776	579010000	1538600000	917830000	934020000	948190000			A0A7N9CPT2_S606	0	NA	NA	NA	NA	NA	NA	NA	NA	NA	NA
	O94782	15881000	10219000	19777000	15037000	0			G7PIP9_S79	5108.8	0	0	NA	NA	NA	8038.2	7089.1	7923.3	0	0
	O94788	279550000	408970000	257280000	334450000	177970000			G7PIP9_S143	1063.3	NA	NA	1341.9	NA	NA	NA	NA	0	NA	719.79
	O94804	0	50885000	16563000	11562000	12225000			A0A2K5U0J6_S85	7403.3	NA	NA	NA	NA	NA	14728	NA	NA	NA	NA
	O94808	23246000	55868000	10769000	54063000	8606900			A0A7N9CFL7_S588	0	0	4110.2	0	NA	2469.2	3546.4	0	2701.5	1622.8	0
	O94817	0	12906000	17013000	4709000	0			A0A7N9CFL7_S453	0	NA	4129.6	3215.5	0	NA	0	2575.2	3589.5	NA	NA
	O94822	25477000	79890000	103290000	26596000	66061000			A0A7N9CFL7_S459	0	0	0	3939.5	0	0	NA	NA	0	1958.6	0
	O94826	870330000	699260000	559500000	882950000	716020000			A0A7N9CFL7_S1073	1957.9	NA	5294.7	NA	0	0	1667.3	0	NA	0	NA
	O94829	20109000	23512000	19489000	3700400	0			A0A7N9CFL7_S567	10323	9822.1	32951	NA	4589	3845.8	6312.6	4648.2	9356.6	4156	3761.8
	O94830	31838000	32360000	32831000	35031000	12607000			A0A7N9CFL7_S704	1826	0	0	NA	0	0	1620	NA	0	NA	0
	O94832;B0I1T2	180590000	177590000	226740000	142220000	160700000			A0A7N9D6N4_S307	5002.3	NA	3433.3	NA	5852.7	0	2525.7	6870.4	NA	5066.4	2135.6
	O94842;O94900;O15405	57519000	29138000	60949000	74346000	69790000			A0A7N9D6N4_S212	3209	NA	NA	NA	NA	NA	4371.4	NA	3449.5	2387.3	3415.4
	O94855	61396000	96673000	46939000	69695000	68244000			G7PRF1_S7	18021	14927	30580	13588	11009	27920	34288	42707	29404	7912	34860
	O94864	25952000	0	55082000	33215000	0			A0A2K5U0L9_S130	3032.7	0	11564	2966.5	5160.8	3395.3	2982.2	3091.1	0	1686.5	4642.3
	O94874	202510000	293880000	182540000	118830000	88188000			Q4R6R2_S125	18667	0	10493	25097	21228	13234	66460	16707	21722	10853	15673
	O94880	15705000	25653000	5089800	0	12235000			Q4R6R2_S47	999.09	NA	0	2020.9	0	1080.5	NA	NA	1190.3	1675	1429
	O94887	8166200	43594000	44199000	6724700	8356000			A0A2K5U0M4_S24	0	0	0	NA	5723	4155.8	1687.3	3444.9	0	2729.2	1806.6
	O94888	28854000	234150000	93513000	123990000	162240000			A0A2K5U0Q6_S356	0	NA	5885.9	0	1225.5	7086.3	0	0	NA	0	3465
	O94901	11238000	42326000	20134000	5462800	0			A0A2K5U0Q6_S126	0	NA	0	NA	NA	NA	NA	NA	NA	NA	NA
	O94903	347820000	458950000	489330000	273560000	341530000			A0A2K5U0Q6_S580	4027.3	NA	NA	NA	NA	NA	0	NA	NA	NA	0
	O94905	714420000	669140000	504330000	549580000	466910000			A0A2K5U0T3_S556	0	3446.2	6066.2	NA	10752	0	NA	0	NA	NA	14417
	O94906	651260000	1263600000	729690000	840080000	721330000			A0A2K5U0T3_S732	0	NA	0	NA	NA	NA	NA	NA	NA	NA	8565.2
	O94913	66482000	33988000	30772000	27611000	45370000			A0A2K5U0T3_S543	0	3092.9	31427	NA	11008	0	0	0	1811.3	0	1515.5
	O94919	20745000	65833000	22831000	13090000	7190900			A0A2K5U0T3_S43	2388.9	3571.4	4013.6	7311.3	2867.1	0	4240	11065	8897.6	2276.9	4470.8
	O94923	0	0	5343500	0	0			A0A2K5U0T3_S524	0	2079.2	4073.4	NA	17258	4725.3	0	0	NA	NA	0
	O94925	589820000	1113200000	1404600000	545350000	817450000			A0A2K5U0V4_S248	461.2	0	4030.5	NA	449.85	0	NA	131.95	NA	NA	422.91
	O94927	44386000	51518000	57221000	13662000	22167000			A0A2K5U0V4_S38	0	0	2538.6	NA	4849.4	3240.2	7184.6	564.7	0	0	1421.4
	O94952	0	27882000	16837000	20833000	25672000			A0A2K5U119_S315	0	NA	5666.4	0	2479.5	4232.2	6477.8	0	8659	NA	0
	O94966	114270000	190110000	178760000	88939000	196940000			G7PXN3_S212	700.95	2157.3	2420.1	2818.2	NA	NA	10902	0	3334.7	NA	NA
	O94967	12216000	8045500	5303800	0	3932700			G8F4H2_S152	1009.4	NA	0	NA	NA	0	0	NA	NA	NA	NA
	O94973	461730000	475650000	303830000	423020000	467170000			G8F4H2_S153	0	NA	7871.2	10764	0	0	0	0	0	0	0
	O94979	572910000	1326100000	883830000	689680000	601100000			A0A2K5U131_S125	30171	13789	69181	NA	NA	NA	NA	NA	32520	NA	NA
	O94992	0	85130000	35596000	22868000	19353000			A0A2K5U131_S70	10338	23976	15452	NA	NA	NA	NA	NA	9403.8	NA	NA
	O95006	23060000	0	0	16823000	0			A0A2K5U131_S214	6584.1	NA	NA	NA	NA	NA	NA	NA	NA	NA	NA
	O95059	12397000	47877000	12648000	17883000	28949000			A0A2K5U131_S241	6195.2	NA	19910	NA	NA	NA	NA	NA	6791.5	NA	NA
	O95067	14391000	23373000	6572400	5485000	7115000			A0A2K5U1B7_S153	20412	NA	NA	NA	51457	NA	20168	17543	11368	5005.2	NA
	O95070	0	38704000	56962000	0	0			A0A2K5U1B7_S161	13602	NA	NA	NA	4220.3	NA	3443.7	9407.8	17653	0	NA
	O95071	171640000	305890000	127990000	86096000	149770000			A0A2K5U196_S103	5671.5	NA	NA	NA	0	5182.7	3851.7	4293.9	4103.2	2398	3961.7
	O95104	422820000	628340000	367320000	426200000	597490000			A0A2K5U1C5_S334	6838.7	7305.2	44077	4611.7	NA	12252	20463	7807.7	25214	5316.9	21840
	O95139	54939000	87091000	103310000	125830000	0			A0A2K5U1C8_S325	2833.2	1779.5	1589.9	4020.3	1650.9	2172.1	3877.3	2142.3	1324	1319.5	2285.9
	O95140	56106000	49274000	15683000	0	7363200			A0A2K5U1C8_S235	3816.6	4598.6	1087.5	3168.8	5305.2	692.19	NA	1077	2372.2	NA	2683
	O95147	0	0	9579900	0	0			A0A2K5U1C8_S236	5652.6	20980	21048	15323	3375.4	3110.8	566.12	952.06	9779.6	783.05	1683.1
	O95149	0	42491000	10775000	0	0			A0A2K5U1C8_S241	4747	22484	24396	2587.3	21875	6177.6	11179	17736	20603	3203.4	7041.7
	O95155	41172000	92621000	97904000	115140000	29880000			A0A2K5U1F3_S199	2787.1	0	NA	NA	NA	1932.8	2009.5	NA	2600.2	NA	1217
	O95163	850180000	1636900000	1476500000	1071600000	842760000			A0A2K5U1G7_S110	0	NA	0	NA	530.34	280.31	NA	199.05	0	NA	0
	O95166;Q9H0R8	95757000	0	31180000	5821200	93302000			G7PJG8_S870	2655	0	13811	NA	NA	6027.5	5079.8	4957.3	NA	0	3223.7
	O95167	57812000	85408000	110170000	58676000	53709000			G7PJG8_S844	6859.5	NA	NA	21927	9232.3	0	NA	9969	NA	6048.2	14781
	O95168	88262000	89446000	61371000	96868000	80565000			G7PJG8_S846	6859.5	NA	NA	21927	9232.3	0	NA	9969	NA	6048.2	14781
	O95169	37981000	103790000	42529000	77565000	15481000			G7PJG8_S834	9591.1	7894.1	NA	NA	6332.8	0	NA	0	7505.4	10226	0
	O95182	0	79590000	57928000	0	0			A0A2K5U1K1_S89	0	0	0	NA	2860.8	0	0	1849.6	NA	NA	0
	O95197	187790000	780680000	295620000	144980000	287070000			A0A2K5U1K1_S169	0	0	NA	NA	4645.9	1472.4	NA	3228.8	NA	0	577.45
	O95202	1182800000	997920000	1326300000	972830000	1177300000			A0A2K5U1K1_S170	2380.8	NA	3646.6	NA	NA	NA	2349.6	NA	NA	NA	1613.6
	O95218	241310000	488290000	683940000	633230000	690490000			A0A2K5U1K1_S18	2364.2	3350.5	4520.5	1665.6	2968.2	777.49	2548.3	932.34	NA	1910.3	2067.3
	O95219	38226000	64133000	125640000	48005000	15377000			A0A2K5U1L7_S170	0	NA	NA	NA	NA	NA	4543.4	3968.3	NA	NA	NA
	O95229	55683000	98835000	37703000	63729000	70419000			A0A2K5U1U6_S177	2079.1	4026.7	0	NA	NA	1037.6	1104	1663.7	1376.9	1392	1080.5
	O95232	1064800000	1043400000	1263500000	814720000	1119600000			A0A2K5U1U6_S838	537.94	NA	3391.2	NA	681.38	348.85	382.18	560.1	730.38	331.03	376.6
	O95235	32963000	22206000	19927000	0	11211000			A0A2K5U1X8_S215	14126	NA	NA	NA	NA	0	NA	NA	0	NA	16851
	O95239;Q2VIQ3;Q6ZMV9	196470000	284720000	148130000	271690000	110550000			A0A2K5U1X8_S219	4046.9	NA	NA	NA	NA	NA	5458.4	NA	0	NA	0
	O95248	10672000	22052000	25392000	12969000	9548500			A0A2K5U1X8_S9	3711.2	NA	7184.5	NA	0	0	NA	3691	0	0	0
	O95249	86414000	117810000	61737000	64207000	28490000			A0A7N9D736_S578	0	0	NA	NA	NA	0	0	0	NA	0	NA
	O95251	19639000	115360000	58478000	143170000	40057000			A0A7N9D736_S416	0	NA	0	0	NA	NA	1748	NA	NA	0	NA
	Q5SVS4;O95258	22920000	11258000	13495000	0	0			A0A2K5U247_S340	6654.8	10263	4538.6	NA	0	2424.7	NA	0	3754	0	444.53
	O95273	0	37657000	0	0	14493000			G7PJV9_S612	0	NA	0	NA	NA	NA	0	5873.5	NA	0	0
	O95292	240240000	232950000	496530000	220240000	259650000			A0A7N9CPR7_S125	0	NA	NA	NA	NA	NA	NA	NA	NA	0	0
	O95295	131110000	133060000	205920000	109350000	114610000			A0A7N9CGQ6_S305	0	NA	NA	0	NA	0	NA	0	NA	NA	2370.4
	O95297	32173000	148530000	79381000	39306000	48764000			A0A7N9CYG6_S55	2221.8	NA	NA	NA	2107.2	NA	NA	NA	1915.9	0	NA
	O95298;E9PQ53	104250000	6772400	0	105630000	0			G7PUB2_S927	2702.4	NA	7846.4	NA	NA	NA	0	5886.3	0	1161.3	0
	O95299	300880000	34492000	26713000	10697000	265000000			A0A2K5U2K0_S923	0	NA	0	NA	0	NA	3860	0	NA	0	NA
	O95336	498050000	606890000	752730000	584590000	439910000			A0A2K5U2S9_S614	0	NA	NA	10409	4259	3888.7	NA	NA	NA	NA	NA
	O95340	110470000	220750000	108130000	62916000	50334000			A0A2K5U2S9_S557	6776.1	NA	42890	NA	NA	7275.2	NA	NA	NA	6088.9	8503
	O95342	12681000	0	18378000	24807000	0			A0A2K5U2S9_S388	0	NA	0	NA	0	0	NA	0	NA	2834.1	1126.6
	O95347	903750000	1492900000	1400800000	1075000000	1073700000			A0A2K5U2N5_S129	0	0	0	0	NA	6322.7	NA	5007.6	NA	0	0
	O95352	41262000	103140000	114100000	37954000	86206000			A0A2K5U2N5_S131	6327.3	0	0	0	27110	3675.9	26998	30385	24466	0	0
	O95365	7619700	0	0	0	0			A0A7N9D0R7_S248	5273.5	NA	NA	NA	9662.3	0	NA	6902.5	13880	5536.5	0
	O95372	151520000	256040000	367620000	110100000	48959000			A0A7N9D0R7_S249	5273.5	NA	36218	NA	NA	4559.9	10984	6902.5	7406.8	NA	0
	O95373	3794100000	4501600000	4197400000	3961400000	3335000000			A0A2K5U2T9_S488	2120.7	2620.7	8298.3	NA	2715.1	4217	1110.3	1165.8	1449.2	2174.8	2855.4
	O95376	39207000	281700000	171020000	108120000	178460000			A0A2K5U2T9_S432	11765	NA	16576	NA	11627	7605.4	4762.4	10267	0	5524.9	2712.7
	O95379	0	16089000	30443000	0	0			A0A2K5U2V6_S225	2501.6	NA	0	9085.7	0	4727.4	8833.6	8217.2	11204	0	0
	O95394	227790000	713030000	582990000	294280000	295220000			A0A2K5U2V6_S226	2501.6	NA	2175.8	NA	0	0	8833.6	8217.2	2947.5	0	0
	O95396	12421000	44076000	55284000	12372000	34848000			A0A2K5U2Y3_S263	0	0	NA	NA	NA	2995	0	NA	NA	NA	NA
	O95399	0	0	955100000	1082300000	0			A0A2K5U2Y3_S265	0	0	NA	NA	NA	NA	0	NA	NA	NA	NA
	O95400	364670000	581050000	403770000	155920000	234840000			G7NWW2_S372	0	NA	NA	NA	NA	NA	0	0	NA	NA	NA
	O95402	0	11394000	0	0	0			A0A7N9DDS8_S12	0	NA	NA	NA	5561.4	NA	NA	2737	NA	NA	0
	O95406	0	0	0	0	0			A0A7N9DDS8_S590	7454.5	NA	NA	NA	11948	NA	NA	27362	NA	NA	11578
	O95429	0	25518000	41466000	27242000	0			A0A7N9DDS8_S331	12078	NA	NA	NA	10380	NA	NA	22062	NA	NA	27057
	O95433	2488500000	2606800000	2305900000	2539500000	1571100000			A0A7N9DDS8_S617	2205.8	NA	NA	NA	0	NA	NA	0	NA	NA	0
	O95453	294460000	88483000	135650000	0	94905000			A0A7N9DDS8_S326	3846.1	NA	NA	NA	0	NA	NA	0	NA	NA	2399.6
	O95456	234080000	483330000	370570000	239460000	199650000			A0A7N9DDS8_S454	0	NA	NA	NA	0	NA	NA	0	NA	NA	NA
	O95470	83230000	228190000	91278000	110560000	138690000			A0A7N9DDS8_S456	0	NA	NA	NA	0	NA	NA	0	NA	NA	0
	O95478	146270000	100230000	176990000	175640000	148970000			A0A7N9D622_S94	12597	10807	41274	NA	14736	11920	13145	15894	8919.9	7210.3	13539
	O95486	143950000	212020000	208620000	128940000	66720000			A0A7N9D622_S96	0	NA	NA	NA	NA	NA	NA	NA	NA	NA	NA
	O95487	258870000	165010000	125280000	132130000	141300000			A0A7N9CQE1_S669	1378.4	4095.8	0	NA	2275.1	4392	1299.8	0	NA	564.82	2020.7
	O95551	26086000	18793000	14078000	86226000	30587000			Q8HXK6_S483	2381.2	NA	NA	NA	NA	NA	NA	NA	NA	NA	NA
	O95562	0	21378000	0	17458000	11699000			I7GJS7_S122	1621.8	2471.1	2902.8	NA	NA	NA	NA	NA	NA	NA	NA
	O95563	98493000	119200000	273540000	417280000	338350000			G7Q0D6_S94	0	2022.8	1363.4	444.01	3060.7	3214.8	3481.3	9738.4	4576.3	NA	689.72
	O95571	24227000	73888000	55182000	28177000	24512000			G7NY38_S196	1953.2	3464.8	0	0	3600.4	2488.9	0	1686.7	NA	1530.9	1247.1
	O95573	482300000	1026100000	757180000	869440000	603990000			A0A7N9IDC8_S141	15198	26904	46116	6534.2	18729	12195	15698	15075	15448	10975	16526
	O95602;REV__Q13671;REV__Q86WI3	254260000	723620000	324600000	432220000	371040000			G7P9U5_S74	4821.7	NA	NA	6054.9	3977.7	NA	4206.7	NA	2662.9	NA	NA
	O95613	0	5014800	0	0	0			G7P961_S938	3562.3	NA	NA	NA	NA	0	NA	NA	NA	NA	NA
	O95619	35631000	42682000	65648000	44930000	9681900			G7P961_S277	2396.9	NA	0	2907.7	0	3047.1	5403.3	2077.7	NA	2335.6	0
	O95625	0	0	19934000	0	0			Q4R3Q3_S289	1176.9	3632.8	0	NA	1759.8	639.84	1630.5	0	0	1389.7	1032.2
	O95628	9034100	24536000	4903100	35256000	6077900			A0A2K5U3V0_S201	4725.2	NA	0	NA	15150	3679.9	NA	NA	NA	3110.8	3354.6
	O95630	67205000	140080000	127520000	41596000	101340000			A0A2K5U3V5_S17	14752	NA	21072	NA	17550	7124.9	14137	23468	37354	15501	25106
	O95639;A6NMK7	36323000	57969000	0	23545000	92263000			A0A2K5U3V5_S32	14399	42076	48308	0	22313	5505.3	20661	16922	12876	5824.4	12902
	O95671	43574000	43900000	63878000	30665000	45955000			G7PQL9_S6	6371.6	6933	11253	2210.1	4193.9	4678.6	6661.3	4506	3317.7	0	4687.2
	O95674	67485000	172370000	164710000	119760000	224080000			G7NVS1_S274	0	NA	0	1491.9	1921.5	629.92	896.12	768.44	2148.6	183.76	1585.6
	O95684	38609000	50145000	54029000	80458000	44818000			G7NVS1_S398	0	NA	NA	NA	NA	0	NA	NA	NA	NA	NA
	O95707	36939000	41902000	62255000	12652000	23736000			A0A2K5U428_S27	2457.4	NA	NA	NA	0	NA	NA	0	NA	0	NA
	O95714;Q9BVR0	15239000	38193000	29827000	29528000	15327000			A0A2K5U489_S278	2973.3	9463	NA	1971.7	8015.9	1113.6	5466.9	NA	864.57	2884.9	499.82
	O95716;Q96E17	17530000	90156000	0	24948000	27626000			A0A2K5U489_S18	0	5978.1	NA	10680	7737.2	1660.5	5595	NA	6330.6	7952.7	10241
	O95721	77195000	210430000	240380000	88680000	37038000			A0A2K5U489_S33	6803.5	2795.2	NA	NA	4564.6	0	1762.8	NA	163.07	1576.4	3801.5
	O95747	195900000	263560000	300740000	161730000	121180000			A0A2K5U489_S570	16664	10191	NA	21439	14157	0	16742	NA	6439.4	2656.8	13685
	O95749	20611000	40270000	16144000	29016000	11260000			Q2PFT6_S279	1801.4	5620.9	0	0	NA	0	2295.6	0	1364.2	0	1748.7
	O95757	791680000	934950000	1338300000	1132300000	809500000			G7PAT5_S461	15512	11321	7233.2	12711	3385.9	6898.8	2179.4	2099.1	2537.1	3691.2	9841.5
	O95758	47938000	14098000	35176000	37435000	19287000			A0A2K5U4P6_S11	19746	10821	19154	4857.1	17186	11165	11837	6560.8	14730	13619	9086.7
	O95772	0	0	25256000	6573500	0			G8F658_S9	0	NA	0	0	6484.9	0	2778.5	2441.4	0	4089.2	5924.2
	O95777	334650000	417420000	420370000	286960000	101940000			A0A2K5U509_S25	0	2210	2057.1	NA	NA	NA	441.06	NA	NA	NA	NA
	O95782	616120000	918920000	1051100000	729850000	650960000			A0A2K5U509_S200	4184.2	NA	NA	6400.3	0	6381.8	3864.2	3504.1	0	4622.7	3111
	O95785	7782800	0	13933000	0	28100000			A0A2K5U509_S159	5226.4	8513.5	6154.9	7542.9	8932.7	0	0	4660.7	4510.9	5377.3	5224.5
	O95793	649930000	864890000	771000000	728340000	804910000			A0A2K5U509_S235	15884	6852.1	19395	0	481.08	6203.1	7217.2	26457	10888	5248.5	6820.3
	O95801	589830000	837340000	696210000	412010000	279910000			A0A2K5U4W1_S1036	1864.7	6789.9	NA	NA	NA	8903.9	NA	7409.6	NA	6873.2	1845.5
	O95816	232710000	320550000	378800000	301170000	288420000			A0A2K5U4W1_S979	3155.1	NA	NA	NA	NA	0	2785.4	4134.3	NA	0	NA
	O95817	356020000	399100000	289320000	386530000	366910000			A0A2K5U4W1_S582	1402.7	2750.2	NA	1435.5	NA	3200.2	1205.2	1306.7	NA	1677.8	2104.5
	O95819;Q8N4C8	139410000	168140000	142520000	105770000	113980000			A0A2K5U4W1_S564	33665	NA	NA	NA	NA	19001	7025.2	14965	NA	4195.9	2652.9
	O95822	0	10568000	0	0	0			A0A2K5U4W1_S1179	0	0	0	4498.5	0	4900.5	3977.1	3317	4374.5	1997.6	8919.8
	O95825	34394000	186840000	103130000	85675000	43387000			A0A2K5U4W1_S934	0	NA	NA	0	NA	NA	NA	1193.5	NA	NA	NA
	O95831	2813100000	4301300000	3272100000	2178400000	1762800000			A0A2K5U4W1_S1139	0	0	NA	NA	0	947.78	0	0	NA	0	0
	O95835	0	0	0	6038000	4603800			A0A2K5U4W1_S1161	3583.6	1351.7	15541	NA	9539.3	3604	8880.8	14806	6906.3	6159	2174.4
	O95861	324230000	933480000	665590000	407040000	302240000			A0A2K5U4W1_S651	26481	5330	NA	12748	NA	19778	16047	31308	NA	25151	15431
	O95864	19234000	7954700	23182000	28650000	0			A0A2K5U4W1_S1105	2066.4	2735.9	NA	1530.3	NA	830.51	775.07	4481.9	NA	1248.2	843.95
	O95865	0	32211000	0	0	0			A0A2K5U4W1_S822	1554.6	NA	NA	1245.9	NA	4988.9	9603.6	7868.5	NA	5120.9	8354.9
	O95881	544200000	774140000	510420000	359920000	462950000			A0A2K5U4W1_S824	0	NA	NA	0	NA	0	0	0	NA	0	0
	O95900	0	14344000	11339000	0	0			A0A2K5U4W1_S1042	14574	0	NA	11893	NA	22452	31224	21098	NA	22248	32998
	O95905	199660000	193110000	105270000	86632000	60568000			A0A2K5U4W1_S1047	14574	27332	NA	11893	NA	22452	31224	21098	NA	22248	32998
	O95983	140820000	232970000	333600000	150460000	280140000			A0A2K5U4W1_S911	0	12678	NA	NA	NA	2783	6025.4	7998.2	NA	4018.8	3789.3
	O95985	0	20159000	6108400	3542700	3808400			A0A2K5U4W1_S427	0	14569	NA	5824.7	NA	2562.1	838.36	3537.1	NA	1370.9	9054.6
	O95989	63871000	0	0	21158000	0			A0A2K5U4W1_S1430	2294.8	NA	NA	NA	NA	1204.3	1465.9	NA	NA	NA	1542.9
	O95999	39623000	0	19824000	0	0			A0A2K5U4W1_S775	3222.5	1741.4	NA	NA	NA	2414.3	5237.6	3974.4	NA	2732.5	2394.4
	O96000	222560000	326890000	340510000	333630000	229170000			A0A7N9IBL4_S80	0	3099.7	NA	NA	7043.5	3206.4	NA	1269.6	2418.1	1723.4	NA
	O96005	84453000	152360000	200290000	124540000	866760000			A0A2K5U520_S212	4882.2	NA	NA	NA	NA	NA	NA	NA	NA	NA	NA
	O96007	40905000	133480000	116970000	90885000	104400000			A0A2K5U561_S834	0	NA	0	NA	0	0	0	NA	0	NA	0
	O96008	847460000	2136500000	1672800000	1347400000	730690000			A0A2K5U561_S251	2950	NA	NA	7382.2	18428	0	2552.8	4831.6	0	1826.7	8451.5
	O96011	0	51263000	25753000	0	15761000			A0A2K5U561_S81	0	0	0	0	0	0	NA	0	0	NA	0
	O96013;Q9P286	90513000	151940000	94461000	106980000	43945000			A0A2K5U561_S82	0	0	NA	0	NA	0	NA	NA	0	NA	0
	O96017	0	60065000	0	10168000	0			A0A2K5U5C4_S186	0	0	8140.8	NA	2053.4	NA	3586.6	NA	3001.8	5356.5	4115.7
	O96019;O94805	616650000	826590000	639040000	574560000	286360000			A0A2K5U5C4_S237	9427.3	0	4097.6	7268.7	2608.4	7004	0	10716	11667	2594.5	7640.9
	O96028	26873000	0	16494000	0	11984000			A0A2K5U5C4_S238	11261	NA	NA	NA	2608.4	1595.6	0	3681.8	3552.1	NA	786.19
	O96033	33847000	12330000	56937000	34068000	23608000			G7PU63_S58	0	NA	3683.6	NA	NA	NA	0	1413.5	NA	0	1855.6
	P00156	0	30295000	23831000	0	0			Q5ISL3_S124	11246	4258.3	7865	7841.5	9876.2	9652.5	4647.5	5837.7	10312	3147.6	NA
	P00167	204550000	216240000	366430000	148000000	0			Q5ISL3_S608	472.2	5903.2	1100.1	11739	826.09	1416.4	218.61	483.52	492.86	271.77	1618.9
	P00338;Q9BYZ2	45660000000	45165000000	35200000000	39074000000	41884000000			Q5ISL3_S485	9434.6	36858	38876	6429.1	21223	18092	33751	10501	5555.1	28800	12718
	P00367;P49448;A6NF36	2366400000	2566000000	1810200000	2225300000	1426500000			A0A2K5U5G9_S196	6478.2	0	0	14148	4321	0	0	NA	NA	3470.5	3587
	P00374;Q86XF0	58916000	488470000	394280000	317720000	174390000			A0A2K5U5M2_S727	59704	NA	22871	NA	NA	NA	46145	49916	45244	NA	NA
	P00387	1543800000	2213600000	2063900000	1862900000	1466600000			G7PAU2_S59	1715.5	0	NA	1961.5	NA	882.11	1636.7	1813.5	0	1090.9	NA
	P00390	395210000	742880000	684430000	616400000	578710000			A0A2K5U5N1_S421	0	NA	0	NA	3363.9	NA	1634	1625.8	NA	NA	NA
	P00395	247300000	334460000	281190000	137920000	184820000			A0A2K5U5S5_S185	0	12069	6887	NA	4399.4	10771	3977.6	0	10919	2336.3	27437
	P00403	1281000000	944380000	1490500000	1200000000	1229400000			A0A2K5U5S5_S332	0	9430.6	23982	NA	7654.9	8645.2	10360	11388	5926.1	7279.2	8368.7
	P00414	0	63491000	0	73957000	0			A0A2K5U5S5_S165	4142.9	NA	0	NA	0	NA	1984.1	4220.9	0	1883.9	2495.3
	P00441	3028400000	5099000000	4138400000	3452600000	2265500000			A0A2K5U5S5_S166	4142.9	NA	7165.6	NA	0	3764.7	3507.6	1984.5	3581.6	1027.6	1936.2
	P00491;Q8WW52	2730400000	3245600000	3570200000	3068700000	1776200000			A0A2K5U5T1_S73	10911	27865	23772	17163	12559	7502.7	12077	13279	10609	20109	18949
	P00492	6351600000	6419900000	6125500000	6772600000	5420500000			A0A2K5U600_S354	2098.4	0	6612.6	11703	7769.6	7882.4	0	4892.8	NA	23758	1769.8
	P00505	3043100000	4439700000	3493700000	3443900000	4733200000			A0A2K5U5X7_S142	17068	NA	5800.9	0	11996	10415	0	24820	NA	11944	NA
	P00533	3496400	4937000	0	0	0			G7P650_S330	8721.4	6194.3	27239	4538.4	12456	8057.7	4859.4	3680.2	13698	9457.8	15536
	P00558	16823000000	21707000000	21252000000	18670000000	16391000000			A0A2K5U5X3_S188	10133	0	0	NA	NA	NA	NA	4877.8	NA	8322.5	0
	P00568;Q9Y6K8	681920000	1191000000	992510000	1178700000	619040000			A0A2K5U5Y2_S766	0	NA	NA	NA	1742.1	NA	NA	NA	1962.9	NA	NA
	P00813	0	27833000	24459000	0	0			A0A2K5U5Y2_S768	0	4603	4233.6	NA	NA	NA	NA	1386.7	NA	1329.9	2525.6
	P00846	239080000	177250000	158740000	0	132140000			A0A2K5U5Y8_S734	1601.5	NA	NA	NA	NA	NA	NA	NA	NA	NA	NA
	P00918	7879700000	9319800000	7547900000	9010200000	7405800000			A0A2K5U5Y8_S328	0	NA	0	NA	NA	2224.4	4509	3332.1	4606.1	2684.4	NA
	P00966	161870000	277910000	367900000	247430000	213360000			A0A2K5U5Y8_S329	0	NA	0	NA	5179.1	1235.5	NA	2574.8	3596.3	NA	NA
	P01033	0	0	0	8535000	5266400			G7Q1M6_S525	2992.5	5452.6	8538	NA	NA	NA	3262.9	NA	4899.7	NA	NA
	P01111	127420000	374900000	225530000	209600000	162270000			A0A2K5U627_S674	1306.1	NA	5126.7	5140.7	3788.5	NA	4685.8	3002.4	6272.2	884.76	NA
	P01112	0	0	0	37671000	0			A0A2K5U627_S989	0	NA	NA	NA	NA	NA	0	NA	0	NA	NA
	P01116	0	0	0	0	14756000			A0A2K5U627_S353	0	NA	0	NA	NA	NA	0	NA	NA	NA	NA
	P01705	292880000	0	0	0	0			A0A2K5U627_S368	0	NA	0	NA	0	NA	0	NA	NA	0	NA
	P01889;Q31610;P30486;Q95365;Q29836;P30475;Q29718;Q04826;P03989;P30485;P30461;P30488;P30487;P30483;P30481;P13747	35074000	144630000	43511000	64132000	14523000			A0A2K5U627_S369	0	NA	0	NA	0	NA	0	NA	NA	0	NA
	P01892;P30459;P16189;P10314;P30512;Q09160	525290000	707720000	867250000	646370000	461550000			A0A2K5U627_S494	0	NA	2263.8	626.77	380.1	NA	900.38	500.33	1000.5	599.5	NA
	P02545;REV__Q5VX52	2543800000	3701800000	3863000000	2374700000	2408400000			A0A2K5U627_S1299	0	NA	NA	NA	NA	NA	0	NA	NA	3257.3	NA
	P02656	18021000	0	0	0	13745000			A0A2K5U627_S1668	0	NA	NA	0	0	NA	0	0	0	6101.1	NA
	P02786	1683800000	2063100000	1899200000	1446000000	1592600000			A0A2K5U627_S895	0	NA	5702.4	NA	NA	NA	5325.1	3504.5	NA	2366.3	NA
	P02792	0	0	14841000	9071100	12331000			A0A2K5U627_S874	2186.6	NA	NA	3754.8	0	NA	2162.3	NA	NA	NA	NA
	P02794	81055000	131470000	56274000	69819000	8294900			A0A2K5U627_S429	2668.4	NA	9698.5	NA	3023.3	NA	2210.8	0	0	1834	NA
	P03886	0	0	0	0	25302000			A0A2K5U627_S237	0	NA	NA	NA	NA	NA	2787.9	6489.3	2043.7	3302.4	NA
	P03891	0	35679000	0	0	19657000			A0A2K5U627_S1622	5700.7	NA	NA	11092	3859.3	NA	0	3821.6	0	1268.3	NA
	P03897	0	14174000	0	0	0			A0A2K5U627_S603	0	NA	2679.1	NA	3062.2	NA	8178.9	2672.7	1942.1	1847.4	NA
	P03905	16640000	59641000	52036000	12186000	39878000			G7NXG3_S332	7030.6	24987	8459	4994.4	7766.5	7485.9	7121.2	4833	NA	5400.1	4048.8
	P03915	18947000	10906000	31728000	13691000	28703000			G7NXG3_S311	0	NA	0	NA	0	0	0	NA	566.24	0	0
	P03923	0	0	0	20463000	0			G7NXG3_S312	0	NA	0	NA	0	0	0	3283.7	566.24	0	NA
	P03928	150470000	77989000	17367000	49693000	28151000			I7G6S1_S388	2848.4	NA	0	0	0	0	4205.9	0	NA	2481.2	0
	P04035	0	0	0	0	4975800			A0A2K5U6B8_S54	2464.4	NA	NA	NA	NA	NA	NA	NA	NA	NA	NA
	P04040	94349000	514430000	430360000	151690000	603200000			A0A2K5U6B8_S356	1406.7	NA	0	NA	NA	1176.5	NA	NA	NA	385.94	NA
	P04049	0	0	26736000	0	0			A0A2K5U6B8_S134	4688.5	NA	NA	NA	3087.8	NA	3868.1	NA	NA	2042.7	NA
	P04062	151880000	293640000	346430000	283980000	320730000			A0A2K5U6B8_S315	8890.5	15611	7910.3	2921.8	8329.4	7971.6	16570	6885.6	8760.9	0	4621.9
	P04066	0	0	26230000	14491000	0			A0A2K5U6B8_S810	0	0	23747	NA	0	7291	10964	13479	NA	NA	0
	P04075;P05062	15520000000	18409000000	18363000000	10998000000	16318000000			A0A2K5U6D9_S62	12351	NA	NA	NA	NA	NA	NA	NA	NA	NA	NA
	P04080	2760500000	5288100000	3356800000	4608000000	4949600000			A0A2K5U6G2_S8	38229	0	NA	NA	28516	10930	31413	36372	49131	24816	20735
	P04083	2014400000	2027900000	2199600000	2941600000	1779500000			G7PPT3_S118	1874.1	NA	1917.6	3950.2	3636.3	8617.9	2092.1	1898.5	3063.4	1319.5	1290.3
	P04156	20852000	53983000	71593000	35468000	0			G7PPT3_S126	27161	5118.2	10925	3950.2	3636.3	20350	2092.1	1898.5	3063.4	1319.5	1290.3
	P04179	428890000	602760000	491620000	732830000	649210000			G7PPT3_S94	6280.4	NA	0	46314	16125	22484	23110	35985	20679	9500.4	17463
	P04181	3285400000	4432200000	4929700000	3690200000	3056500000			G7PPT3_S159	0	2540.6	4404.5	0	1441.1	0	3190.4	0	NA	1531.1	1614.3
	P04183	160650000	540600000	386900000	265800000	210020000			G7PPT3_S161	0	2540.6	2546.8	0	1441.1	0	0	0	3884.9	1531.1	1614.3
	P04259;CON__P48668;CON__P04259;CON__P02538;P48668;P02538	0	0	0	7435000	0			G7P508_S1866	0	0	0	0	0	0	1077.4	1155.2	0	0	0
	P04264;CON__P04264	6363100000	10076000000	8199200000	6821000000	5958500000			G7P508_S1867	0	0	0	0	0	0	1077.4	1155.2	0	0	0
	P04350	539340000	641990000	390600000	450450000	115810000			G7P508_S2224	0	6609.9	0	NA	953.23	3167.3	3979.9	0	3702.1	NA	2674.7
	P04406;O14556	79260000000	82144000000	72992000000	73906000000	73344000000			A0A2K5U6M9_S1716	2286.5	NA	3896.9	0	NA	1900.1	1573.7	NA	NA	NA	2752.5
	P04632;Q96L46	731850000	961970000	325340000	484900000	771320000			A0A2K5U6M8_S394	7783.6	17040	25497	3851.2	18253	9788.9	5656.9	7211.3	5342.6	8339.2	7996.3
	P04637	306710000	368110000	217270000	371760000	251110000			G7PKY5_S1021	0	0	0	24010	12271	27261	26492	18168	12838	6781	18048
	P04792	2157900000	2308600000	3577600000	2702100000	2344900000			G7PKY5_S1023	0	NA	NA	NA	NA	NA	NA	NA	NA	0	NA
	P04818	730470000	974220000	723940000	1084400000	521800000			A0A2K5U6S6_S394	0	NA	4208.5	NA	NA	NA	1322.6	1283.1	NA	NA	753.52
	P04843	5554300000	6650300000	6689900000	5322000000	4401800000			A0A2K5U6U3_S185	0	5893.7	NA	3468.8	2746.2	7443.8	9107.2	6078.1	2112.7	3661.8	1727.4
	P04844	4267500000	5688800000	4069500000	4269600000	3726100000			A0A2K5U6T1_S16	1291.4	NA	NA	764.81	790.27	758.95	1061	1747.4	NA	356.05	977.8
	P04899	30258000	139220000	88639000	30272000	81376000			G8F3W4_S254	12740	0	22757	NA	4077.2	NA	NA	7779.8	4372.6	NA	NA
	Q93077;Q7L7L0;P04908;P16104;Q96QV6	17752000	0	124370000	63777000	80946000			G8F3W4_S631	0	NA	7597	0	3182.4	0	0	2554.6	0	2222.2	1757.6
	P04920;P48751	9135700	47106000	8713600	24738000	0			G8F3W4_S418	0	0	0	NA	2831.9	1783.6	NA	NA	1620.5	NA	NA
	P05023;P50993;Q13733;P20648	5634800000	8014700000	5420400000	3686100000	3394700000			A0A7N9ICG2_S994	0	9668.8	NA	NA	7767	NA	24625	NA	NA	31184	3850.8
	P05026	146910000	88297000	106170000	82094000	78936000			A0A7N9ICG2_S1003	10374	14736	NA	NA	4088.8	NA	15567	NA	NA	15300	8741.5
	P05067	20331000	105870000	31749000	21047000	0			A0A7N9ICG2_S1111	2929.6	0	NA	NA	0	NA	3027.7	NA	NA	0	2284.9
	P05091	871310000	965130000	992270000	919590000	1386700000			A0A2K5U733_S171	3806.2	NA	NA	NA	0	2163.5	3808.3	NA	NA	1528.5	0
	P05114	62391000	130760000	163010000	62076000	79030000			A0A2K5U733_S233	6164	NA	NA	5957.7	14064	22078	13406	14991	6766.8	14296	25681
	P05141;Q9H0C2	4641400000	4360200000	5360500000	5075300000	3552100000			A0A2K5U733_S114	2932.1	19155	4275.4	11164	30176	6580.6	26277	34761	11306	12125	1018
	P05165	10304000	0	0	0	6209500			G8F2V4_S467	0	0	0	0	0	163.17	NA	NA	0	NA	0
	P05166	0	20728000	45186000	14489000	16195000			G8F2V4_S468	0	NA	0	0	0	163.17	NA	NA	0	NA	0
	P05198	1433500000	2815200000	1473300000	2327100000	903210000			A0A2K5U753_S705	2418.2	0	0	NA	4796.3	NA	2308.4	3273	2741.1	NA	3926.4
	P05204;Q15651	453370000	238860000	530850000	608990000	376260000			A0A7N9IA84_S211	8721.1	8771.8	5917.1	11329	9747.2	3902	2200.2	4011.8	2410.6	2851.5	14700
	P05386	5433900000	6618000000	6951400000	927970000	4767900000			A0A7N9IA84_S654	4000.3	NA	0	NA	NA	21625	NA	NA	8143.9	10500	2099.4
	P05387	6066700000	12633000000	12309000000	4070200000	6299200000			A0A2K5U7B6_S293	3529	NA	NA	NA	NA	1180	NA	NA	NA	NA	NA
	P05388;Q8NHW5	8083600000	10985000000	10945000000	7649300000	6935100000			A0A2K5U7D0_S64	4010.3	5308.5	0	NA	5962.8	6612.5	NA	NA	0	5249.6	NA
	P05412	21267000	13933000	0	0	13569000			A0A2K5U7D0_S46	0	17152	4764.9	NA	0	4917.6	NA	NA	6949.7	2803	NA
	P05423	31441000	71495000	52990000	61529000	24621000			A0A2K5U7J1_S21	24181	50544	98607	36222	50992	40340	94163	64133	58873	25059	37081
	P05455	8567400000	6251600000	5462800000	6733700000	6497400000			A0A7N9DB38_S265	0	NA	NA	NA	NA	NA	NA	NA	NA	NA	NA
	P05496;Q06055;P48201	0	34367000	0	0	0			A0A7N9DB38_S310	4602.3	NA	NA	NA	NA	NA	NA	NA	NA	NA	NA
	P05556	386280000	461200000	395740000	331510000	405980000			A0A7N9DB38_S335	0	NA	NA	NA	NA	NA	NA	NA	NA	NA	NA
	P05783	96656000	372610000	151150000	61969000	90651000			A0A7N9DB38_S337	15007	19719	NA	NA	NA	NA	NA	NA	NA	NA	NA
	P06132	729800000	902390000	427080000	659370000	572970000			A0A7N9DB38_S351	0	NA	NA	NA	NA	NA	NA	NA	NA	NA	NA
	P06241	7192100	18283000	0	0	4050300			A0A7N9DB38_S355	4691.3	0	NA	NA	NA	NA	NA	NA	NA	NA	NA
	P06280	989180000	1180200000	1023400000	1131300000	834680000			A0A7N9DB38_S248	0	NA	NA	NA	NA	NA	NA	NA	NA	NA	NA
	P06396;CON__Q3SX14	106390000	378600000	325920000	145040000	190170000			A0A7N9DB38_S251	0	0	NA	NA	NA	NA	NA	NA	NA	NA	NA
	P06400	33195000	22300000	0	35803000	62748000			A0A7N9DB38_S252	3481.3	4986.8	NA	NA	NA	NA	NA	NA	NA	NA	NA
	P06454	1123900000	963870000	1335600000	1293100000	912100000			A0A2K5U7J7_S41	2104.9	NA	0	4208.2	0	3126.8	0	0	2590.1	2469	2564.4
	P06493	1717800000	2084500000	2174100000	1883000000	1644400000			A0A2K5U7J7_S553	5758.4	0	12384	NA	NA	NA	0	3504.8	5291.5	0	0
	P06576	18590000000	23785000000	27182000000	17188000000	17239000000			G7P8T4_S45	0	NA	20708	6832.3	2651.2	5594.3	NA	NA	NA	NA	NA
	P06730;A6NMX2	485270000	776820000	1095600000	1070400000	709440000			I7GHP0_S51	26556	NA	NA	NA	NA	NA	28600	NA	21384	NA	NA
	P06733;P13929	48420000000	57352000000	61567000000	45516000000	45097000000			I7GI76_S97	5180.1	5206.2	16707	2640.8	14342	9155.7	6260.2	6155.9	9634.7	4700.4	4884
	P06737	1389000000	2610800000	2017300000	1430400000	1705800000			I7GI76_S446	0	NA	NA	6304.4	8653.4	2136.9	3016.1	8856.3	2334	NA	NA
	P06744;Q8N196	9903800000	14228000000	12405000000	9207400000	6742400000			A0A2K5U7S0_S319	2850.3	10054	8777.8	0	0	2838.8	2203.1	0	2935.6	0	0
	P06746	2897900	3940000	45955000	13601000	0			A0A2K5U7Z0_S1416	3922.7	0	17015	0	4461.4	9233.3	4161.1	13129	3523.7	6955.8	4072.2
	P06748	42659000000	40021000000	39993000000	54461000000	48667000000			A0A2K5U834_S173	3639.7	NA	10356	5125.4	10804	14266	22754	7800.8	11070	10359	8005.2
	P06753	1023200000	3040900000	1844900000	709830000	1346100000			A0A2K5U8H2_S653	2186.7	NA	NA	NA	NA	NA	NA	NA	NA	NA	NA
	P06756	0	4981500	140910000	0	11098000			A0A2K5U8H2_S661	6825	0	0	NA	0	0	NA	0	7581.1	2558	NA
	P06865	113800000	210880000	209760000	158920000	164200000			A0A2K5U8F8_S39	3229.2	NA	NA	2617.4	6088.5	NA	2640.3	4697	2715.9	NA	3435.4
	Q16778;P06899;P33778;P23527;Q6DRA6;Q6DN03	1416700000	6406600000	3644300000	1578900000	979880000			A0A2K5U8F8_S42	3229.2	NA	NA	2617.4	6088.5	NA	2640.3	4697	2715.9	NA	3435.4
	P07099	617040000	1264700000	1099900000	1254500000	1033600000			A0A2K5U8F3_S8	3489.4	NA	4953.7	3874.5	0	5029.6	4504.3	5078.6	NA	2625.4	5145.1
	P07108	45175000	125790000	105720000	0	50916000			A0A2K5U8G9_S985	960	NA	NA	NA	1142.2	0	0	1700.2	0	1083.1	1820.8
	P07195	38820000000	34254000000	29827000000	41272000000	37777000000			A0A2K5U8G9_S12	2452.8	NA	6071.5	2505	2169.6	2677.2	1805.6	926.56	1827.3	1426.8	2154.2
	P07196	16053000	28104000	15024000	26395000	87081000			A0A2K5U8G9_S257	36261	NA	89297	5840.8	19161	22292	7196.5	16784	13636	15409	28468
	P07197	506580000	526270000	766860000	545240000	794510000			A0A2K5U8G9_S223	3197.5	NA	9112.5	NA	6144.4	4117.6	3071.4	5275.7	3095.8	4631.5	4347.6
	P07203	89717000	124240000	41478000	118950000	124560000			A0A2K5U8H8_S232	0	0	0	NA	3287.2	NA	NA	NA	760.77	NA	0
	P07237	6090900000	8364600000	11276000000	6471300000	6390200000			A0A2K5U8K1_S41	0	NA	NA	NA	NA	NA	NA	NA	NA	NA	NA
	P07305	275890000	304410000	459540000	419770000	314900000			A0A2K5U8K6_S427	0	NA	0	NA	0	NA	NA	0	0	NA	3647.7
	P07311	50084000	22068000	138190000	53508000	71380000			A0A2K5U8K6_S428	0	NA	0	NA	NA	NA	NA	0	NA	NA	0
	P07339	820560000	1034600000	1405400000	1397700000	453810000			A0A2K5U8K6_S446	0	NA	NA	NA	NA	NA	2558.1	NA	NA	NA	NA
	P07355;A6NMY6	10963000000	10994000000	9536600000	10520000000	11265000000			A0A2K5U8K6_S728	9570.2	36108	14475	NA	11150	0	9010.9	13388	14025	3317.1	3981.2
	P07384	499320000	528580000	709060000	604270000	501520000			A0A2K5U8K6_S362	0	0	0	0	0	0	0	0	0	0	0
	P07437;A6NNZ2;CON__ENSEMBL:ENSBTAP00000025008;Q9H4B7	18868000000	15494000000	16687000000	14317000000	11336000000			A0A2K5U8K6_S363	0	0	0	0	0	0	0	0	0	0	0
	P07602	193790000	255330000	118040000	222850000	151360000			A0A2K5U8K6_S364	2095.1	2774.1	4520.9	NA	1780.1	0	0	0	0	0	0
	P07686;REV__P13929;REV__P06733	445910000	850100000	635710000	473030000	489230000			A0A2K5U8N2_S103	0	NA	0	NA	NA	5422.1	NA	6597.2	NA	NA	0
	P07711;Q5NE16;P43235;O60911	220320000	310360000	270790000	207950000	251100000			A0A2K5U8N2_S296	0	0	NA	0	NA	0	1337.9	0	0	NA	864.58
	P07737;CON__P02584	11139000000	19285000000	17553000000	12656000000	10757000000			A0A2K5U913_S171	7341.2	NA	0	1810.1	8116.4	2063.6	8931.2	704.24	7562.7	714.48	2566.2
	P07741	2018000000	3512300000	3101500000	3163000000	1625700000			I7GN14_S23	0	0	4998.5	8969.2	2513.8	5237.2	NA	2024.6	0	NA	2889
	P07814	6617900000	10175000000	7789400000	7542000000	6681300000			G7PH10_S2	2446.9	21017	4575.8	6565.5	NA	NA	6309.6	NA	6627.2	1359.4	6427
	P07858	247930000	421510000	246550000	426720000	169210000			G7PH10_S23	16030	5335.3	22607	7749.3	NA	NA	22422	NA	3740.3	22215	31323
	P07900;Q14568;Q58FG0;Q58FG1	31311000000	36964000000	38394000000	30705000000	28247000000			A0A2K5U955_S165	2128.1	NA	NA	4899.1	0	NA	3213.8	0	NA	NA	0
	P07910;P0DMR1;O60812;B7ZW38;B2RXH8;Q86SE5	16064000000	12702000000	14799000000	13641000000	10505000000			A0A2K5U955_S245	0	22118	47996	NA	18112	NA	8310.9	19723	56705	NA	476.15
	P07919;A0A096LP55	102190000	99183000	106190000	35359000	46688000			A0A2K5U955_S705	6409.3	18740	96115	0	33264	27556	4142.6	23936	NA	17549	19264
	P07942	15968000	35014000	26403000	74740000	21123000			A0A2K5U955_S880	6193.4	NA	NA	2560.4	0	2658	3865.6	0	4238.6	NA	0
	P07947;P08631	57297000	117640000	68912000	89398000	43461000			A0A2K5U955_S1191	4785.4	NA	2814.7	5154.2	4238.4	2680.4	790.5	1344.3	7395.9	1705.7	2672.7
	P07948	100370000	92817000	24001000	26205000	58380000			A0A2K5U955_S966	5185	NA	NA	NA	NA	NA	6997.6	NA	10981	NA	NA
	P07954	2506900000	3034400000	3357000000	1665600000	1775600000			A0A2K5U955_S642	7099.3	0	5453.3	0	1926.7	3450.7	12858	0	0	3023.4	3378.3
	P07992	14580000	18954000	34135000	3577700	0			A0A2K5U955_S545	5580.8	0	5721.4	3965.6	511.06	3498.7	3266.3	3113.3	3655.3	2442.4	3158.5
	P08047	42171000	42337000	0	78094000	65737000			A0A2K5U955_S547	3975.1	0	0	4034.3	1226.7	1657.8	1820.6	2980.3	2300.7	1059.4	2853.7
	P08069	20746000	11677000	10423000	26751000	8696300			A0A2K5U955_S261	4334.6	9964.1	0	5233.4	4900.6	0	1038.3	7099.2	4028	4551.8	1624.5
	P08133	2670400000	3199800000	2777400000	2369200000	2769400000			A0A2K5U955_S270	3060.2	NA	0	3010.3	0	2024	7115.8	2575.7	5706.9	2361.1	1624.5
	P08134	49953000	63103000	15359000	19882000	8077900			A0A2K5U955_S871	2905.5	NA	NA	NA	NA	NA	NA	NA	NA	NA	0
	P08195	2538000000	2588900000	3285100000	2326600000	2382800000			A0A2K5U955_S465	890.81	2099.6	NA	NA	1243.1	170.24	635.24	435.66	623.6	452.21	584.05
	P08236	0	5919100	28155000	5683200	0			A0A2K5U955_S417	2631.6	8765	17972	3709	2224.3	1201.5	2757.4	11187	6176.5	15320	5095.2
	P08237	992180000	1079400000	1306000000	1343000000	978900000			A0A2K5U955_S934	1840.9	0	2253.8	0	3455	2841.8	3563.7	2602.2	3531.2	525.24	493.89
	P08238	94147000000	106040000000	109620000000	89973000000	96743000000			A0A2K5U956_S459	2045	NA	5737.1	NA	NA	1448.4	NA	NA	NA	1619.9	1505.7
	P08240	346840000	321020000	191310000	271510000	307280000			A0A7N9CRX9_S350	0	4674.9	NA	NA	NA	NA	NA	NA	0	1769.5	NA
	P08243	1565500000	2447000000	1999000000	2097000000	1753800000			G7P8S8_S3329	5337.2	NA	10748	7674.8	0	NA	3366.8	7570.5	2991.1	3781.5	3295
	P08247	0	17192000	47216000	0	0			G7P8S8_S301	4156.1	NA	6873	44972	27586	NA	30917	34996	17894	7489.8	16955
	P08397	348860000	505680000	344260000	374280000	487540000			G7P8S8_S574	4931.2	NA	0	NA	NA	NA	NA	NA	NA	NA	NA
	P08559;P29803	1624100000	1466400000	1641600000	1711500000	1558100000			G7P8S8_S575	3339.6	NA	0	0	NA	NA	29265	10236	4321.3	8338.5	6649
	P08572	0	14788000	11213000	0	0			G7P8S8_S3486	2295.5	NA	11964	0	1772.8	NA	5996.9	7008.7	2535.9	724.14	0
	P08574	1014000000	979680000	1147500000	952130000	1112300000			A0A2K5U9G9_S38	0	NA	0	NA	0	NA	NA	NA	NA	NA	0
	P08579	301020000	501130000	575710000	463380000	348360000			A0A2K5U9G9_S39	3402.7	NA	0	NA	0	0	NA	0	NA	3775.1	5119.1
	P08621	2349700000	2849000000	2347600000	1860200000	1605900000			A0A2K5U9H3_S63	4201.9	NA	NA	7003	2983.5	4948.7	NA	NA	1959.2	3592.3	5570.6
	P08648	5561400	467530000	0	4085400	0			A0A2K5U9R1_S959	5417	NA	NA	NA	3453.3	0	NA	0	1617.6	6945.4	1019.8
	P08651;Q12857	0	15127000	0	0	9030200			A0A2K5U9R1_S982	2378.7	NA	NA	NA	NA	NA	NA	NA	NA	NA	NA
	P08670;P41219;P17661	68311000000	90722000000	78708000000	60218000000	70780000000			A0A2K5U9R1_S939	8649.8	0	7922.8	NA	13299	9785.8	3850.5	9599.2	11117	7754.5	11070
	P08708;REV__Q9H089	2840400000	4264100000	2448900000	1359000000	3248400000			A0A2K5U9S8_S150	4883.6	NA	NA	11891	9786.9	8892.1	NA	NA	0	NA	NA
	P08754;P19087;P11488;A8MTJ3	611020000	599760000	470480000	295010000	272570000			A0A2K5U9S8_S187	7709.3	NA	NA	NA	5645.7	0	NA	NA	NA	0	11018
	P08758	5525600000	8264000000	7287800000	7215100000	6455400000			A0A2K5U9T2_S136	3525.7	NA	NA	NA	NA	0	NA	NA	NA	0	NA
	P08865	13297000000	20424000000	15761000000	10442000000	7862900000			A0A2K5U9U2_S43	2405.7	NA	4344.4	NA	NA	1688.6	NA	2556.7	2124.2	NA	0
	P09001	351330000	494070000	491740000	419380000	332310000			A0A2K5U9U2_S185	0	NA	NA	NA	NA	0	NA	NA	12394	NA	1215.5
	P09012	1356200000	1524000000	1032300000	972000000	1377400000			A0A7N9CVG1_S1439	5976	0	NA	NA	NA	0	7833.8	8689	NA	NA	NA
	P09104	12825000	99444000	104040000	52917000	13060000			A0A2K5UAA5_S627	5700.2	NA	NA	NA	0	4051.8	0	0	0	0	0
	P09110	64608000	127790000	165910000	103910000	172510000			A0A2K5UAA5_S630	0	17503	17096	3826.7	NA	NA	26974	16835	11109	3770.2	13584
	P09132	106320000	230390000	202130000	181750000	100650000			A0A2K5UAA5_S568	3121.2	NA	NA	0	3025.3	1483.8	1967	1506.5	0	0	0
	P09211	6938600000	8819100000	9188200000	6000200000	5091100000			A0A2K5UAA5_S541	0	18197	30061	NA	20644	10521	3252	3770	NA	10812	7344.4
	P09234	535410000	689700000	270930000	518670000	270940000			A0A2K5UAB1_S351	0	NA	10059	3517.8	NA	NA	NA	3133.9	4527.3	1337.7	NA
	P09382	90115000	137300000	72404000	0	33437000			A0A2K5UB21_S1002	6686.6	0	7373.9	0	6888.2	10175	9102.1	5299.3	4322.9	3889.8	4179
	P09417	87125000	157900000	108790000	175550000	203690000			A0A2K5UA95_S143	19278	NA	14025	NA	3596.9	NA	6478.7	13324	8695.5	4607.5	NA
	P09429;B2RPK0;P23497	8994900000	16447000000	6139100000	7596000000	7565400000			G7NZD1_S384	2722	11036	8706.1	2866	6519.6	956.76	4591.8	3151.6	4659.9	1776.8	2597.6
	P09455	107390000	260900000	132670000	101310000	84025000			A0A7N9C944_S160	0	NA	NA	0	1385	0	0	0	NA	NA	NA
	P09471	23386000	29293000	0	50401000	0			A0A7N9C944_S646	968.15	NA	NA	NA	885.93	0	NA	NA	NA	0	NA
	P09493	39439000	22784000	59108000	20346000	19534000			I7GBI1_S64	0	NA	15090	NA	7933.8	2204.1	0	0	1812.2	0	NA
	P09496	0	90655000	55371000	0	0			A0A2K5UB10_S188	0	NA	NA	9962.6	NA	6282.3	17867	4543	13987	418.05	NA
	P09525	44086000	242330000	135630000	37428000	97765000			A0A2K5UB10_S540	5597.8	NA	0	9009.4	NA	11662	NA	11703	12643	12727	20136
	P09543	203500000	310730000	457100000	760470000	286510000			A0A2K5UB10_S542	82093	263280	161280	26940	NA	65653	71307	25104	76063	66709	84883
	P09601	65612000	177470000	125050000	128520000	46967000			A0A2K5UB10_S564	0	NA	6040.8	NA	NA	0	4133.6	NA	NA	NA	NA
	P09622	1975800000	1589400000	1748600000	2914700000	2101000000			A0A2K5UB10_S565	0	NA	6169.4	9471.7	NA	5387.5	4960.1	8548.7	12980	3571.7	2482.9
	P09651;Q32P51	31089000000	32198000000	31155000000	21712000000	17982000000			A0A2K5UAV9_S14	0	0	NA	NA	0	3863.5	NA	NA	0	NA	0
	P09661	1223200000	1065300000	1607100000	747370000	691540000			A0A2K5UB60_S93	6993.6	NA	NA	14491	7455.6	8098	21829	16725	17908	7154.1	8833.1
	P09669	555290000	296050000	416550000	282420000	311720000			A0A2K5UB60_S251	13486	NA	NA	8005.9	34701	10283	19012	32171	10118	11532	6955.7
	P09874	6240200000	6832600000	7170500000	6872300000	6690200000			A0A2K5UB60_S19	1516.6	NA	NA	NA	NA	0	2241	NA	NA	1116.3	1138.8
	P09884	411780000	1039400000	3529100000	507740000	525020000			A0A2K5UB51_S36	6422.4	14497	8141.1	5100.6	3323.6	8184	7346.6	2568	7768.2	3301.2	2810.1
	P09936	3109100000	3601500000	4111400000	4362700000	3316600000			A0A7N9CFX9_S233	0	NA	0	NA	0	0	0	NA	0	0	NA
	P09960	2710800000	4189200000	3765400000	2388800000	3567800000			A0A7N9CQW5_S226	2095.7	NA	NA	NA	2877.7	NA	0	NA	NA	NA	NA
	P09972	942510000	980640000	1281400000	1221200000	552110000			G7PS07_S377	2446.2	NA	NA	0	2265.7	0	3628.4	NA	NA	0	0
	Q71UI9;P0C0S5	2353300000	3216700000	2298700000	905850000	1946100000			G7P2Q5_S113	11453	NA	NA	NA	NA	2422.5	3077.5	NA	NA	NA	NA
	Q99878;Q96KK5;Q9BTM1;Q16777;Q6FI13;P20671;P0C0S8	15745000000	44997000000	16577000000	29722000000	12870000000			A0A2K5UC06_S1964	80038	53061	NA	67609	NA	NA	NA	110040	92137	27128	76303
	P0CW24	0	0	0	4402500	0			I7G7L7_S166	9131.4	NA	11805	23297	37500	17499	137500	72710	10488	18486	27023
	P0DI82;P0DI81	33343000	56218000	18628000	28028000	40950000			G7PVE2_S593	1916.2	NA	NA	NA	NA	NA	NA	NA	1257.3	NA	NA
	P0DMV9;P0DMV8	43437000000	56162000000	58732000000	37318000000	36572000000			G7PVE2_S606	1591.1	NA	947.08	1817.7	1853.5	1525.2	1899.9	NA	3202.1	723.53	1053.5
	P0DN76;Q01081;Q8WU68	1646300000	1941300000	1223600000	1644900000	1268900000			G7PVE2_S610	1795.4	NA	4105.2	1912	1853.5	NA	1359.4	NA	NA	1180.3	2544.8
	P0DN79;P35520	1410100000	3188400000	2702600000	1741600000	1741300000			G7PZL2_S319	25781	23135	84548	43991	49948	6749.2	15122	14481	38769	13470	9168.8
	P0DP25;P0DP24;P0DP23	31155000	29721000	54529000	0	8014900			A0A2K5UC33_S351	5610.6	0	NA	NA	NA	3246.7	NA	NA	2230.9	1502.3	NA
	P0DPB6	172850000	230250000	297430000	217250000	140970000			A0A2K5UC33_S948	0	NA	NA	NA	NA	NA	NA	NA	NA	0	NA
	P0DPD7	7212700	28849000	0	4478700	7682900			A0A2K5UC33_S593	1887	0	NA	NA	NA	1753.4	NA	NA	1477.9	NA	NA
	P10109	29519000	0	49405000	48758000	93561000			A0A2K5UC33_S920	2307.5	5065.4	NA	0	NA	2647.2	NA	NA	2763	1890.9	NA
	P10155	1086200000	1665700000	1887600000	1426400000	1567000000			A0A2K5UC33_S978	0	9029	NA	NA	NA	2159.4	NA	NA	2588.9	1145.5	NA
	P10253;Q06033	175090000	330920000	317140000	256530000	317000000			I7G8S5_S551	0	NA	NA	NA	NA	NA	NA	NA	2627.9	NA	NA
	P10301	0	0	0	11027000	0			A0A2K5UC91_S496	0	10043	13522	15089	3498.1	8118.1	3822.1	5338.6	6474.9	3364	9228.4
	P10316;P01891;P30453;P30457;P16190;P30450;P18462;P30456	50914000	56184000	0	48171000	34350000			A0A2K5UC91_S413	3554.6	0	12884	6627.1	6581.7	3266.3	8070.1	5740.6	4993.7	4644	4467
	P10321	175460000	250590000	404980000	298500000	330770000			A0A2K5UC91_S294	13811	9542.7	13407	23026	12861	23979	15512	17256	21505	5974.4	24767
	P10398	0	56219000	39707000	31365000	21946000			Q4R9A4_S427	2082.7	NA	NA	NA	NA	3424.7	2916.1	NA	NA	2211.8	NA
	P10412;Q02539;P22492;P16401	118420000	125120000	153370000	56858000	98866000			G7P3R4_S105	5212	NA	NA	NA	10515	NA	NA	NA	7390.8	NA	NA
	P10515	654520000	1102900000	1346200000	906250000	536180000			G7P3R4_S2	0	0	3341.5	0	8135.7	3637.9	3212.8	0	9389.7	3287.4	6461.6
	P10586;P23468;Q13332	164130000	206080000	162690000	113160000	134800000			G7P3R4_S18	23231	72051	54542	12971	46432	20781	19282	27533	39095	12726	35682
	P10589	0	0	6571400	15523000	0			A0A2K5UCN8_S68	0	NA	NA	NA	NA	NA	NA	NA	NA	NA	NA
	P10599	10916000000	16873000000	16122000000	12190000000	9301100000			A0A2K5UCN0_S13	1130.8	5041.6	4096	1889.5	1115.6	605.19	NA	868.47	549.2	586.85	780.6
	P10606	138360000	220680000	197320000	211200000	229150000			G7PLG9_S1277	0	NA	0	NA	NA	NA	NA	NA	NA	NA	NA
	P10619	100500000	100840000	64743000	123640000	85523000			G7PLG9_S1278	0	NA	0	NA	NA	NA	NA	NA	NA	NA	NA
	P10620	88919000	38026000	34251000	29352000	55828000			G7PLG9_S1279	0	NA	0	NA	NA	NA	NA	NA	NA	NA	NA
	P10644	307170000	520940000	325280000	293720000	476020000			A0A2K5UCM5_S27	13150	NA	16457	4383.9	0	10057	8570.2	17291	6806.6	NA	5392.8
	P10768	1525700000	2855400000	1996800000	2069400000	1744100000			A0A2K5UD39_S413	7207.9	18766	2410	9872.7	1640.8	4372.7	6252.2	16783	4495	4382.9	11521
	P10809	39583000000	48915000000	51528000000	40496000000	39833000000			A0A2K5UCZ9_S166	2541.1	NA	NA	NA	4103	2531.9	NA	3336.4	1280	2553.1	0
	P10909	5733500	0	0	0	0			A0A2K5UCZ9_S948	0	NA	2724.6	0	0	NA	0	0	0	0	0
	P11021;REV__Q9NXD2	33325000000	42034000000	44167000000	33827000000	29016000000			A0A2K5UCZ9_S924	2220.2	NA	NA	NA	0	0	0	NA	2109.6	0	2196.3
	P11047;Q96IR7	70646000	53309000	35486000	23377000	62834000			G7P2I2_S160	18142	4903.2	5822.1	17252	5841.7	7320.6	NA	8634.2	10677	4474.8	NA
	P11117	34439000	13127000	29392000	19169000	23327000			A0A7N9CB34_S89	11105	6781.7	25320	NA	0	12965	14976	NA	NA	15345	10983
	P11142	59376000000	81838000000	82235000000	58061000000	50863000000			A0A7N9D447_S93	5900.7	8616.3	2488.8	3252.8	2337.1	2187.6	2193.1	2234.2	2642.4	4359.3	2867.6
	P11166;P11169;Q8TDB8	18332000	122190000	48862000	59299000	15143000			A0A7N9D447_S90	1976.3	4519.2	4438.3	4053.3	3022.5	2277.1	2944	1867.9	1957.6	0	0
	P11171	574170000	1103400000	971270000	682280000	660800000			A0A7N9D447_S121	0	9485.4	6000.2	3788.2	3803.2	4411.3	2838.4	0	5380.1	1494.1	5504.1
	P11172	797590000	1402600000	1083400000	1004700000	851700000			A0A2K5UDE0_S151	7795.4	9796.8	NA	3934.4	NA	NA	NA	NA	11126	NA	5555
	P11177	1739700000	2296800000	2333900000	1611800000	1536000000			A0A2K5UDE0_S175	33274	50136	NA	36719	NA	NA	NA	NA	39819	NA	29173
	P11182	108140000	203180000	260790000	242920000	121990000			A0A2K5UDE0_S141	3758.9	27293	NA	0	NA	NA	NA	NA	NA	NA	9304.4
	P11216	551470000	486030000	474760000	548200000	455280000			A0A2K5UDE0_S142	4688.9	21368	NA	0	NA	NA	NA	NA	20912	NA	16408
	P11233	197190000	266140000	171830000	152720000	102540000			A0A2K5UDD9_S270	6544	NA	11038	NA	7999.2	3415.3	6039	3263.3	6332.9	4063.3	NA
	P11234	34319000	163710000	205070000	119200000	110610000			A0A7N9D441_S522	3183.7	NA	6079.5	12162	17158	3313.6	10779	6481.1	NA	7537.6	3310.6
	P11274	25787000	100230000	64475000	23220000	37462000			A0A7N9D441_S730	4287.8	NA	NA	4502.7	8149.8	NA	NA	0	NA	6568.6	3336.7
	P11279	235870000	127700000	124350000	0	317520000			A0A7N9D441_S322	5003.2	8596.5	28419	NA	9486.9	10673	7292.6	11484	16456	0	6347.5
	P11310	858200000	1519500000	1005400000	1030600000	572360000			A0A7N9D441_S290	0	0	9569.8	0	0	4531.1	0	12725	2155.4	3207	4511.9
	P11387;Q969P6	1328800000	1083600000	797950000	978450000	912640000			A0A7N9D441_S291	0	0	0	4316.4	0	NA	NA	0	0	0	1281.1
	P11388	140320000	178090000	166020000	187420000	165540000			A0A7N9D441_S139	0	995.02	1697.4	778.43	688.98	402.27	NA	347.93	521.4	NA	929.25
	P11413	1478800000	3449500000	2091600000	1848200000	1233900000			G7PCN8_S175	6708.6	NA	1478.9	1715.6	2288.2	4705.3	7878.6	0	0	6298	NA
	P11441	35873000	61406000	75302000	56698000	35357000			A0A2K5UEA5_S44	0	NA	5151	2403.7	NA	NA	0	2018.1	7090	0	NA
	P11474	7769500	20084000	0	6231300	5272200			G8F5K1_S165	8665.7	13993	22432	NA	9380.7	5380	6652.7	6024.5	0	5559.8	11206
	P11498	158030000	335910000	63315000	333930000	157550000			G8F5K1_S419	3541.5	NA	2600.1	NA	7241.2	535	969.61	4942.3	NA	1111.6	3715.3
	P11586	9561100000	9958900000	9742400000	9303800000	8273400000			G8F5K1_S812	0	NA	NA	12242	NA	3476.1	NA	NA	NA	NA	NA
	P11717	731440000	838320000	542850000	783230000	438430000			G8F5K1_S361	3321.4	NA	NA	NA	NA	NA	4875.2	0	0	NA	NA
	P11766	1544200000	1380200000	1106100000	1613900000	1743300000			A0A7N9IFC5_S1077	9347	NA	NA	3475.3	4519.4	4181.2	NA	NA	12606	NA	5058.9
	P11802	1098600000	1564300000	694830000	639920000	1047000000			A0A7N9IFC5_S813	0	NA	NA	NA	2909.1	0	NA	NA	NA	NA	NA
	P11908	733370000	903780000	254350000	600100000	537790000			A0A7N9IFC5_S815	0	NA	NA	NA	NA	633.52	NA	NA	0	NA	0
	P11940;Q9H361;Q4VXU2;Q96DU9	8467600000	10660000000	8695900000	7698800000	6875900000			A0A7N9IFC5_S936	4600.7	NA	NA	915.24	0	1459.8	NA	NA	0	NA	1886.5
	P12004	8456300000	6718500000	8625500000	7489600000	6464800000			A0A7N9IFC5_S939	0	NA	NA	NA	1570.2	NA	NA	NA	NA	NA	0
	P12074	264940000	706600000	131320000	0	0			A0A7N9IFC5_S1439	0	NA	NA	3806.9	NA	0	NA	NA	2200.3	NA	0
	P12081	852990000	2181200000	1361000000	1018700000	1084600000			A0A7N9IFC5_S699	0	NA	NA	0	NA	2955.1	NA	NA	NA	NA	9312.6
	P12109	57141000	176450000	42840000	56602000	77890000			A0A7N9IFC5_S1522	12964	NA	NA	10118	9268.2	NA	NA	NA	NA	NA	4453.8
	P12235	113230000	265550000	251080000	173730000	79782000			A0A7N9IFC5_S1350	0	NA	NA	NA	0	0	NA	NA	NA	NA	0
	P12236	16544000000	12641000000	15943000000	20099000000	15957000000			A0A7N9IFC5_S1352	0	NA	NA	NA	0	NA	NA	NA	NA	NA	0
	P12268	2868500000	6390200000	5590600000	3186200000	5234900000			A0A7N9IFC5_S1515	0	NA	NA	1665.7	14483	6261	NA	NA	6406	NA	2903.3
	P12270	3737200000	3674900000	3845800000	3529300000	3410900000			Q95KA7_S52	19572	29645	33246	14491	32336	0	14996	33311	34516	13121	32754
	P12273	148580000	213510000	132030000	145720000	154520000			A0A2K5UEY8_S290	3903.3	NA	10285	NA	NA	2999.3	NA	3147.8	0	2527.2	NA
	P12277	38039000000	46434000000	45754000000	33483000000	26828000000			G8F3E3_S710	0	NA	NA	NA	NA	NA	NA	0	0	NA	NA
	P12532;P17540;Q6ZQV5	2749900000	3681500000	3271800000	2399700000	2019100000			A0A2K5VIU0_S34	861.93	2187.9	11485	0	6344	4503.9	1745.6	774.1	7571.2	1859.9	3493
	P12694	94522000	99120000	119150000	29574000	18006000			G7PKQ6_S644	1196.5	0	8988.4	NA	0	0	NA	1428	1371.7	693.65	689.31
	P12814;P35609;Q08043	1459100000	2200200000	1871600000	998300000	1213500000			G7PKQ6_S758	12032	13431	20782	NA	NA	6324.9	NA	2676.1	NA	NA	12718
	P12931;Q9H3Y6;P42685;P08581	0	133850000	42240000	27878000	22334000			A0A2K5UFH1_S754	0	1196.6	663.35	1422.4	556.21	187.22	NA	NA	902.51	264.84	366.01
	P12955	749440000	1045500000	851900000	917450000	672450000			A0A2K5UFH1_S410	4546.4	NA	NA	NA	2786.9	2082.8	NA	8408.7	NA	1735.6	0
	P12956;P51449	12539000000	13859000000	14217000000	14720000000	10988000000			A0A2K5UFH1_S1071	0	NA	4679.2	1043.5	2258.3	3339.2	1811.6	4183.5	2376.7	1355.7	4044.7
	P13010	9676600000	11977000000	13547000000	10948000000	8051100000			A0A2K5UFH1_S1072	5047.1	4301	17724	1043.5	2258.3	3339.2	3513.4	1419.9	2376.7	2761.1	3878
	P13051	205620000	390960000	324960000	114020000	117450000			G7PBX7_S249	1939.4	7910.2	13752	NA	0	NA	8770.2	3304.9	NA	0	4773.1
	P13073	1674800000	2380900000	1822500000	1503700000	2085400000			A0A2K5UFH8_S402	8827.1	0	NA	NA	4893.4	11197	9080.7	3973.3	0	3876.3	2320.9
	P13196	0	37546000	0	0	0			Q4R8P7_S165	2213.6	NA	NA	3091	NA	1431.7	1007.8	1372.5	1752.7	645.14	0
	P13284	21591000	30502000	36720000	0	0			Q4R8P7_S30	0	NA	8310.7	NA	NA	1239.7	0	2418.6	778.51	14606	NA
	P13473	531980000	699310000	614560000	543600000	382280000			A0A2K5UFS9_S61	636.55	0	1791.9	361.53	473.55	569.35	NA	521.53	517.08	504.04	375.83
	P13489	2002700000	2761100000	2975200000	1779600000	2161500000			A0A2K5UG64_S26	0	NA	NA	NA	0	NA	0	NA	0	NA	NA
	P13591	114090000	85333000	91175000	24934000	52059000			A0A2K5UFU5_S110	0	9481.7	NA	NA	7176.1	NA	9570.5	9186.5	0	0	0
	P13637	0	21202000	48246000	28263000	0			A0A2K5UFX4_S229	3580.2	2533.3	0	NA	3119.7	1738.4	994.23	5128.8	1096.1	0	3146.6
	P13639	98879000000	115970000000	108370000000	93625000000	85853000000			A0A2K5UFZ4_S246	3326.9	NA	NA	NA	NA	NA	2251.6	NA	NA	NA	NA
	P13667	7688600000	6247000000	6998600000	9020000000	7117300000			G7P7J5_S132	0	NA	NA	NA	NA	0	NA	NA	NA	0	NA
	P13674	375970000	441850000	271670000	297230000	468200000			A0A2K5UG61_S1966	3804.7	NA	NA	NA	6688.5	NA	NA	NA	5544.1	NA	NA
	P13693;Q56UQ5;Q9HAU6	3562100000	5679200000	4010300000	4702100000	3031400000			A0A2K5UG61_S834	0	NA	4836.4	NA	5651.1	3692.8	0	0	0	0	0
	P13716	0	30664000	22593000	9719700	14796000			A0A2K5UG61_S835	6192.9	7637.6	22830	4356.2	0	3693.5	5527.7	3076	0	2786.6	2969.1
	P13797;P13796	11071000000	14128000000	10731000000	10429000000	9425100000			G7PI51_S357	0	NA	NA	NA	NA	NA	NA	NA	3641.4	NA	NA
	P13798	107320000	154850000	108360000	226570000	210580000			G7PI51_S358	0	NA	NA	0	NA	NA	4751.9	8341.1	4199.8	NA	NA
	P13804	2029800000	2659800000	1825200000	2081300000	1691500000			G7PI51_S364	3878.2	NA	NA	NA	NA	NA	NA	0	NA	NA	NA
	P13807;P54840	259210000	342520000	284070000	285640000	223310000			A0A2K5UGE1_S782	2188.5	NA	NA	1905.8	NA	3045.5	NA	NA	0	1905.9	1893.6
	P13861;P31323	842170000	1108800000	592190000	709730000	820200000			A0A2K5UGE1_S701	18528	8762	8239.2	NA	NA	19546	6962.4	7432.7	5577.4	14280	NA
	P13984	211730000	715880000	427610000	477690000	135040000			A0A2K5UGE1_S703	5011.8	NA	17433	NA	NA	NA	5062.6	NA	NA	NA	0
	P13987	46571000	337160000	15464000	16134000	106360000			A0A2K5UGM3_S508	0	NA	NA	NA	NA	5290.6	4676.5	NA	4980.2	NA	NA
	P13995	656550000	1093100000	868560000	972200000	1163400000			A0A2K5UGM3_S51	4412.6	NA	NA	NA	NA	10054	0	NA	0	0	NA
	P14174	5680400000	5615600000	11556000000	7816600000	4983200000			A0A2K5UGP9_S606	0	NA	NA	NA	NA	NA	NA	NA	NA	NA	NA
	P14209	34708000	57022000	59345000	35136000	0			A0A2K5UH08_S122	19472	NA	6111.2	NA	14071	10271	NA	0	6644	29241	9804.4
	P14314	3187300000	3844600000	3697600000	2840500000	2502900000			I7GJT5_S90	2764.1	5055.2	6776.5	NA	3072.5	2937.3	3210.7	4373.7	4711.9	2051.7	3097.4
	P14324;REV__Q5VSG8	1050900000	1254800000	1570900000	1040300000	1050300000			A0A2K5UHB8_S196	3489.7	NA	0	8398.9	2788.9	4997.9	3749.9	10154	0	NA	2821
	P14373	0	0	10768000	30558000	13392000			A0A2K5UHB8_S198	3489.7	NA	NA	8398.9	2788.9	4997.9	3749.9	10154	0	NA	2821
	P14406	459990000	504890000	304580000	167040000	145610000			A0A2K5UHB8_S54	4070.8	NA	NA	3599.5	4708.3	2155.5	1992	NA	4015.7	NA	3268.9
	P14550	578670000	170790000	291600000	309680000	288240000			A0A2K5UHB8_S313	0	4437.9	7196.2	2860.8	13593	8533.6	13371	6532.1	23989	NA	3113.1
	P14618;P30613	40688000000	52633000000	44088000000	41843000000	29388000000			A0A2K5UHB8_S315	9051.2	NA	NA	2860.8	2330	8533.6	13071	2291.7	0	NA	3113.1
	P14625;Q58FF3;REV__Q8TCB0	20390000000	22375000000	23038000000	22598000000	20618000000			A0A2K5UHB8_S289	5641.1	NA	NA	4776.7	8367.3	6867.9	0	0	NA	NA	9613.2
	P14635	122510000	202010000	252990000	114000000	194660000			A0A2K5UHB8_S300	5870.7	NA	NA	8057.7	1700.3	0	NA	0	0	NA	0
	P14649	34200000	19574000	0	34760000	30549000			G7P3M1_S4	0	NA	NA	NA	5557.1	0	NA	NA	5541.9	4159.9	0
	P63162;P14678	2317700000	3524400000	2874900000	1911900000	1114500000			G8F4E9_S172	21859	NA	NA	24359	NA	NA	35197	24723	6755.2	7746.8	13601
	P14735	706460000	1051200000	1157000000	739960000	816320000			G8F4E9_S174	21859	NA	NA	24359	NA	NA	35197	24723	6755.2	7746.8	13601
	P14854	832680000	912340000	1087700000	792240000	674440000			G8F4E9_S1902	4231.2	NA	NA	NA	NA	NA	0	NA	8764.6	0	3390.8
	P14859;Q9UKI9;P09086	63551000	84688000	148210000	112520000	47148000			G8F4E9_S904	4227.7	NA	NA	5495	NA	NA	9469.4	0	NA	2247.4	NA
	P14866	8330900000	9086200000	9266300000	9810700000	6599600000			G7PVA6_S361	324.07	5047.6	NA	1577.1	512.75	591.11	NA	NA	NA	NA	391.63
	P14868	3884000000	5900700000	5263700000	3799900000	3836600000			G7PC64_S530	0	NA	NA	3040.7	2137.9	4640.1	NA	NA	1996.8	NA	2309.7
	P14923	121450000	418930000	218300000	303350000	216100000			A0A7N9CWD9_S398	0	NA	NA	NA	NA	NA	NA	NA	NA	NA	NA
	P14927	543970000	515940000	551690000	412010000	390350000			A0A7N9CWD9_S401	0	NA	NA	NA	NA	NA	NA	NA	NA	NA	NA
	P15104	193540000	337860000	130850000	84529000	82782000			A0A7N9CWD9_S402	0	NA	NA	NA	NA	NA	NA	NA	NA	NA	NA
	P15121;C9JRZ8	4183800000	5992600000	3840800000	4610900000	3968200000			G7PY40_S394	5513	0	8729.6	4101.2	2616.1	418.79	7061	2392.8	0	1115.1	2893.1
	P15151	29951000	0	81664000	29923000	0			G7PY40_S376	1570.5	NA	0	NA	1061.2	1422.7	NA	NA	1515.7	4810.3	3574.8
	P15170	2117400000	2661800000	2536500000	1954100000	1492300000			G7PY40_S466	0	NA	NA	0	NA	NA	NA	0	NA	NA	NA
	P15311	3142000000	2439000000	3741200000	2962500000	2910300000			G7PY40_S213	4807.7	NA	NA	NA	NA	NA	NA	NA	NA	NA	NA
	P15336	0	12150000	0	0	0			G7PY40_S224	3426.4	6083.2	0	NA	0	2117.2	7255.6	8349.3	0	1904.2	0
	P15374	1296100000	979050000	1376700000	1527700000	1101200000			G7PY40_S84	4349	NA	NA	9399.7	5958.5	5894.4	7630.7	7233.1	9223.5	1705	0
	P15529	21200000	0	0	0	8573000			G7PY40_S543	3112.9	NA	NA	4409.7	NA	NA	7780.5	2917.7	NA	5254	0
	P15531	7271000000	5119000000	5480400000	5722900000	5069500000			A0A2K5UII4_S467	0	NA	0	0	9717	14595	7768.1	5771.5	8731.5	18279	9513.5
	P15559	0	36168000	0	0	27842000			A0A2K5UI00_S356	0	NA	0	NA	NA	NA	NA	NA	NA	NA	NA
	P15586	185810000	357190000	247500000	261470000	252570000			A0A2K5UI00_S357	0	NA	0	NA	NA	NA	NA	NA	NA	NA	NA
	P15735	0	0	0	56947000	31370000			A0A2K5UI47_S424	0	NA	0	NA	0	NA	NA	NA	NA	NA	NA
	P15880	13866000000	14684000000	13285000000	15345000000	11552000000			A0A2K5UI90_S7	13294	0	27363	19559	17367	15335	14340	10430	19209	14022	12064
	P15924	550460000	950590000	574950000	528730000	705790000			G7PC04_S29	0	NA	0	6065.2	0	4667.2	8943.8	7787.1	9573.3	4397.6	0
	P15927	1120100000	1095700000	1435600000	1201700000	975160000			G7PC04_S565	0	NA	0	0	NA	NA	6722.9	1336.3	0	439.84	0
	P15954	37475000	239400000	19296000	17983000	73625000			G7PC04_S493	0	NA	0	NA	0	0	5848.8	4462.5	0	0	0
	P16070	0	0	0	0	9039000			G7PC04_S736	0	NA	0	5833.8	0	4636.5	0	NA	5928.9	4940.8	6951.9
	P16083	109830000	156730000	138950000	106430000	74173000			A0A7N9D4W5_S120	2257.6	NA	NA	NA	NA	NA	NA	NA	NA	NA	NA
	P16152	3074500000	3734300000	4964400000	3275700000	2783400000			A0A2K5UIG2_S417	9285.4	10694	7557.6	NA	NA	NA	NA	NA	NA	NA	NA
	P16157	0	15892000	0	124170000	0			A0A2K5UIG2_S79	18061	17812	6437	NA	NA	NA	NA	NA	NA	NA	NA
	P16219	36612000	25323000	52551000	24239000	16770000			A0A2K5UIG2_S263	5980.9	12537	43523	NA	NA	NA	NA	NA	NA	NA	NA
	P16278	138180000	142160000	230830000	143850000	131250000			A0A2K5UIG2_S314	0	NA	NA	NA	NA	NA	NA	NA	NA	NA	NA
	P16333	15915000	82590000	46955000	140090000	59784000			A0A2K5UIG2_S838	0	0	NA	NA	NA	NA	NA	NA	NA	NA	NA
	P16383	67487000	142090000	56632000	197930000	115710000			A0A2K5UIG2_S335	0	NA	3301.8	NA	NA	NA	NA	NA	NA	NA	NA
	P16402	155470000	0	311940000	252040000	189650000			A0A2K5UIG2_S234	33323	24400	27822	NA	NA	NA	NA	NA	NA	NA	NA
	P16403	11998000000	20680000000	15129000000	8729200000	8524600000			A0A2K5UIG2_S216	10647	NA	9641.7	NA	NA	NA	NA	NA	NA	NA	NA
	P16435	964670000	1373000000	1106200000	1100200000	878640000			A0A2K5UIG2_S218	18774	NA	9641.7	NA	NA	NA	NA	NA	NA	NA	NA
	P16520	0	0	0	238460000	389120000			A0A2K5UIG2_S342	0	NA	59533	NA	NA	NA	NA	NA	NA	NA	NA
	P16615;O14983;Q93084	2609800000	2526600000	1924200000	1956200000	1641400000			A0A2K5UIG2_S278	1782.3	NA	0	NA	NA	NA	NA	NA	NA	NA	NA
	P16885	0	5973100	0	8749100	2313300			A0A2K5UIG2_S280	6659.5	NA	0	NA	NA	NA	NA	NA	NA	NA	NA
	P16930	175910000	271200000	183350000	25641000	98324000			A0A2K5UIG2_S352	0	NA	NA	NA	NA	NA	NA	NA	NA	NA	NA
	P16949;Q9H169	898920000	1437900000	847750000	547530000	1055600000			A0A2K5UIG2_S354	0	NA	0	NA	NA	NA	NA	NA	NA	NA	NA
	P16989	704620000	1097400000	1885500000	1517600000	1167200000			A0A2K5UIG2_S373	3770.9	NA	NA	NA	NA	NA	NA	NA	NA	NA	NA
	P17028	209970000	65245000	30174000	177870000	145930000			A0A2K5UIG6_S562	0	NA	NA	NA	NA	NA	NA	0	NA	NA	0
	P17066;P48741	6948400000	1368500000	4062600000	7430900000	9315200000			A0A7N9CQE8_S1115	0	0	0	2090.5	2538.3	2665.9	0	1652.2	1780.7	1384.2	4634.7
	P17096	193490000	1150900000	386400000	52263000	312870000			A0A7N9CQE8_S1142	0	5801.9	27952	0	16289	1827.4	10956	14652	8261.1	7147.3	2664.6
	P17152	8969100	31451000	0	18722000	14292000			A0A7N9CQE8_S756	3551.9	3565.8	11758	NA	5307	7580.7	NA	3031.7	NA	2657.9	2710.8
	P17174	1253000000	1790900000	1676200000	1345900000	1357900000			I7GJ78_S83	2720.7	6410.5	NA	562.23	2779	508.24	2713.9	0	3766.7	2229.4	0
	P17252;P05771;P05129	5925500	10605000	8100400	0	9895200			A0A2K5UIX2_S733	6672.9	4707.5	19354	NA	20165	9677.4	4674.8	NA	11882	0	3128.4
	P17301	3440900	0	21360000	7672700	0			G8F677_S148	5692.3	13589	19503	7473	0	0	1154.1	0	1590.8	0	0
	P17480	244070000	535170000	466060000	325080000	472190000			A0A2K5UJA5_S13	3015.9	NA	NA	4383.5	NA	NA	1939.4	0	0	0	0
	P17482	96747000	13445000	29773000	125960000	7655800			A0A2K5UJA5_S26	0	0	2871	5343.3	0	0	0	NA	0	NA	NA
	P17509	0	11506000	0	0	0			A0A2K5UJA5_S27	14387	14342	8193.7	5165.6	3213.9	5783.9	12486	11783	4937.9	7701.2	7842.2
	P17568	37139000	41559000	59724000	63727000	61569000			A0A2K5UJA5_S40	0	12711	0	5147.5	0	2808	NA	0	NA	0	2720.4
	P17612;REV__Q06190;P22612	394510000	497490000	363870000	367320000	288150000			A0A2K5UJA5_S41	31266	26450	15193	5648.5	8365.2	2808	NA	20139	14210	6939.8	3468
	P17655	598150000	662860000	663520000	387680000	303320000			A0A2K5UJC1_S609	291.19	2774.2	0	165.43	0	425.85	NA	243.95	0	0	0
	P17706	21695000	91358000	49745000	18843000	0			G7P183_S115	6832.2	NA	NA	NA	16466	13229	27909	15188	25387	NA	26037
	P17812	5741400000	6927700000	7540200000	5948000000	6244100000			A0A2K5X1W5_S15	5611.5	8220	16597	NA	2679.1	0	6342.1	4425.7	4773.2	4985.1	6890.5
	P17844	11174000000	13012000000	12432000000	10342000000	10047000000			A0A2K5UJP5_S1529	16787	NA	10996	NA	14572	16680	NA	18988	23949	NA	NA
	P17858	1223500000	2250900000	1819800000	1801000000	1289300000			A0A2K5UJP5_S708	8215.2	0	5237.6	NA	7672.5	5203.3	NA	NA	7522.8	0	5686.2
	P17900	0	81955000	35685000	8521700	11374000			A0A2K5UJP5_S709	0	7506.2	24294	4521.6	7254.1	3296.6	5542.9	13748	10292	2706.3	5773.4
	P17931	86656000	205610000	114080000	47574000	59323000			A0A2K5UJP5_S1597	0	4924.1	5738.2	3159.6	6285.3	4036.6	2840.9	3483.1	8951	6232	2438.1
	P17980	1264800000	3438700000	2619400000	1876000000	2068500000			Q4R8T8_S214	6447.6	NA	6482	NA	3026.9	3647.9	8458.2	1088.1	4421.7	3558	5703.1
	P17987	12732000000	18933000000	13859000000	13134000000	11450000000			Q4R8T8_S202	3340.6	NA	NA	7268.6	897.96	3648.8	5382.1	3488.2	5475.8	0	3730.2
	P18031;REV__Q9Y3U8;REV__Q8IX04	618670000	669840000	444810000	547230000	551080000			A0A2K5UK51_S801	1728.3	NA	8459.9	NA	NA	2212.3	0	NA	NA	NA	2655.7
	P18074	11041000	41855000	52885000	11270000	15006000			A0A2K5UK51_S307	4134	NA	NA	NA	NA	0	0	NA	NA	2514.8	3572.8
	P18077	3152100000	2467700000	3100000000	3851400000	2807500000			A0A2K5UKC4_S131	1821.4	0	3179.4	3301.5	1286.4	1339.3	455.75	752.09	1392.2	2466.8	1229
	P18085	595140000	739340000	983240000	508010000	663210000			A0A2K5UK98_S314	4249.9	NA	NA	NA	NA	4250.6	3648.9	6153	4312.5	3337.1	5526.9
	P18124	8304900000	17747000000	14416000000	11478000000	9438400000			A0A2K5UKD1_S379	0	NA	NA	NA	NA	NA	NA	NA	NA	NA	NA
	P18206	5076100000	8146100000	5344900000	5846200000	4698500000			A0A2K5UKD1_S380	7513.2	NA	NA	NA	12026	NA	NA	3473.2	NA	2536.2	NA
	P18440	0	9948700	12276000	0	0			A0A2K5UKD1_S367	3340.3	NA	NA	NA	3409.9	NA	NA	6397.2	NA	1552.9	NA
	P18564	0	43487000	56266000	0	31722000			A0A7N9DBN9_S333	7905.4	2233.3	19848	0	5910.8	9176.7	562.74	4514.1	759.63	9693.8	13658
	P18583	1020600000	1255900000	1138200000	706890000	567700000			A0A2K5UKI9_S105	916.42	7182.7	4212.7	2132.4	1536	326.06	2112.6	1461.9	963.31	991.06	846.03
	P18615	233100000	192470000	333410000	264700000	105700000			A0A2K5UKW6_S301	3213.6	NA	NA	NA	NA	NA	NA	NA	NA	NA	NA
	P18621	3798100000	9505000000	5681800000	3914900000	3699900000			G7PSV8_S263	4309.1	NA	7872.6	NA	NA	NA	NA	NA	NA	NA	NA
	P18669;Q8N0Y7;P15259	16283000000	13021000000	15180000000	17942000000	13449000000			G7PSV8_S759	0	NA	38394	NA	NA	NA	NA	NA	NA	NA	NA
	P18754	1967600000	3611300000	2398800000	2533300000	2423100000			G7PSV8_S702	1198.5	5154.1	10492	NA	NA	NA	NA	NA	NA	NA	NA
	P18858	88033000	319100000	174690000	235870000	135500000			A0A2K5UKT1_S67	0	NA	3267.9	NA	0	NA	7358	2394.9	2799.5	2249.8	3962.9
	P18887	123180000	161490000	210400000	102960000	112360000			A0A2K5UKT1_S68	0	NA	11084	5906.9	0	0	3540.7	4725.7	2799.5	2249.8	3962.9
	P19022	0	0	0	7145300	32340000			A0A2K5UKX0_S67	3711.8	NA	5539.9	2466.5	NA	0	0	4695.5	NA	5800.5	0
	P19174	118580000	256970000	179580000	155300000	101870000			G7PV75_S179	11756	NA	0	15732	5520.2	3264.3	NA	11815	12105	12075	NA
	P19338	18618000000	27499000000	19504000000	12390000000	19580000000			G7PV75_S171	6627.1	NA	2720	7435.8	10960	8496.7	NA	3398.9	7932.1	4480.1	7604
	P19367;Q2TB90	2244200000	2301200000	1987800000	1711300000	1256400000			A0A2K5UL02_S1055	8744.4	NA	12929	7337.4	17467	4013.1	5471.1	4342.4	5903.2	6460	8774.9
	P19387	223080000	210950000	208990000	291480000	201950000			A0A2K5UL02_S255	5672.8	NA	9087.9	2336.7	2630.6	3509.5	4036.6	3970.1	0	1817.9	3060.8
	P19388	440790000	493160000	531740000	330420000	412070000			A0A2K5UL02_S228	3732.2	NA	0	NA	NA	2741.3	NA	NA	NA	1076.9	3640.3
	P19404	136670000	197510000	77622000	163220000	122860000			I7GLP1_S304	6579.5	NA	15811	NA	10374	NA	0	NA	NA	4772.9	NA
	P19447	60087000	104850000	53961000	59456000	27122000			I7GLP1_S129	0	0	0	NA	3433.7	2451.6	5869.2	NA	NA	5289.8	NA
	P19474	0	8593700	0	0	0			A0A2K5UL56_S79	4750.2	NA	0	6819.8	6218.3	4644.5	4934.8	3161.9	3819.2	3914.5	4450.9
	P19525	185870000	576540000	523560000	507010000	408210000			G7PZZ8_S58	0	0	NA	NA	NA	NA	8520.2	NA	NA	NA	NA
	P19623	1064600000	1371400000	1511500000	1057800000	1008200000			A0A7N9CAD4_S318	3054.3	NA	4979.7	1602.1	2725.6	1386.7	2182.3	1448	3171.3	NA	1410.1
	P19784	781430000	1017700000	991900000	552970000	1080200000			I7GIZ7_S108	4278.3	NA	0	5763	2631.4	0	NA	NA	NA	0	4419.8
	P19793;P28702;P48443	0	50949000	23484000	8670900	0			I7GIZ7_S110	0	12267	NA	NA	NA	0	5621.3	NA	4185.4	2322.7	0
	P19838	27458000	94867000	31981000	16611000	38391000			I7GIZ7_S167	3267.9	0	16203	5177	5956.5	2337.3	7452.9	6193.8	5649.3	3075.3	7818.1
	P20020;Q16720	165270000	671600000	264830000	61146000	111520000			A0A2K5ULM0_S192	12582	NA	NA	NA	NA	17923	10909	7351.3	3801.2	0	5430.3
	P20042	1221400000	1994700000	1858300000	1316900000	1461300000			A0A2K5ULQ3_S641	0	NA	10838	NA	NA	NA	7258.7	NA	5326.9	NA	NA
	P20073	652610000	794020000	565670000	556810000	564840000			A0A2K5ULQ3_S57	3104.1	0	0	NA	NA	NA	NA	NA	NA	NA	NA
	P20226	0	0	0	0	0			A0A2K5ULQ3_S58	6606	0	4950.6	NA	NA	NA	12535	7325.2	7366.6	3006.6	NA
	P20248;P78396	66251000	53502000	25626000	26366000	61667000			A0A2K5ULQ3_S492	0	2379.5	5265.3	NA	NA	NA	3781.3	4782.3	681.07	4017.9	NA
	P20290	3821300000	5007500000	5204800000	3442300000	3338500000			A0A2K5ULQ3_S87	3987.4	7446.7	14521	NA	NA	NA	13570	13622	13400	8215.2	NA
	P20336	42474000	14571000	79274000	61152000	0			A0A2K5ULQ3_S395	1174.1	0	0	NA	NA	NA	3494.7	1614.8	1261.6	902.95	NA
	P20337	10955000	0	0	28095000	0			A0A2K5ULQ3_S543	914.88	1103.2	1688.4	NA	NA	NA	584.95	907.84	0	675.14	NA
	P20338;P61018	92748000	226730000	114150000	103250000	91161000			G8F3D1_S12	24104	37657	16539	NA	NA	NA	46352	NA	NA	NA	NA
	P20339	44354000	14866000	16638000	23863000	25165000			A0A7N9DBU3_S156	21170	0	NA	NA	NA	14012	15947	NA	12337	4400.6	0
	P20340	1568800000	1905400000	1934100000	1455400000	1363400000			A0A7N9DBU3_S148	11507	NA	4645.1	NA	7578.2	4923.5	0	9562.9	7166	8412.3	10403
	P20585	75087000	37936000	41743000	13265000	65142000			A0A7N9CSU1_S2039	1267.7	NA	NA	NA	NA	NA	965.08	NA	918.43	NA	NA
	P20618	1968900000	2730300000	1275800000	1698000000	2113400000			A0A7N9D3B6_S131	2762	NA	9307.3	NA	NA	2059.6	7107.9	0	0	NA	0
	P20645	199530000	378560000	206190000	299430000	368560000			Q4R8M3_S245	1737.7	5081.1	11120	NA	7805.4	1824.8	9426.9	2666.4	0	8820.2	4628.2
	P20674	1522300000	1290200000	1229100000	1340200000	1077300000			A0A2K5UMN9_S171	0	NA	NA	NA	NA	NA	NA	NA	NA	NA	NA
	P20700	6409500000	6796200000	4505100000	5640900000	6065400000			G7Q1J7_S361	0	NA	0	NA	0	0	3873.6	NA	5145.4	1085	1350.2
	P20719;P09067;P09629;Q00444;P31268;P31267;Q99801;P09630;P17483;P09016;Q9H4S2;P47902;P35548;P35452;P31275;P52945;O14627;O60479;P13378;P14653;A6NCS4;P28360;Q9BZM3;O43248;Q9UD57;Q99626;P31270;Q00056;P52952;Q9GZZ0;Q07687;P78367;P49639;P31277;Q6ZNG2;A6NMT0;Q9NP08;P52951;A6NHT5;Q14549;Q15270;P14651;P31249;O43365	27033000	13130000	0	0	0			G7PX48_S41	2379.5	0	0	NA	0	NA	0	5912.6	0	NA	0
	P20810	47309000	79487000	105410000	44602000	101090000			G7P2V2_S169	2114.3	NA	NA	3138.4	2722.6	2232	1467.7	2077.8	2561.7	1433.5	2536.3
	P20839	359820000	470480000	512590000	522030000	463990000			A0A7N9CIW3_S10	0	NA	NA	NA	NA	NA	0	NA	NA	NA	NA
	P20936	0	5581300	5169700	8774400	0			G8F4N4_S675	3166.6	NA	NA	6427.6	NA	2705.7	2743.1	1714	2147.8	2640.6	NA
	P20962	8517100	7343400	6418400	44433000	55333000			G8F5W9_S200	31896	48517	69236	10047	41454	28195	50589	45478	52759	44438	22527
	P21127;Q9UQ88;Q13882	81078000	101150000	53704000	128310000	56756000			A0A7N9IGS2_S51	8665.9	NA	4548.4	NA	NA	NA	NA	5852.2	0	NA	NA
	P21266	1036400000	985450000	752930000	762020000	809210000			A0A7N9IGS2_S571	3323.2	NA	0	6367.6	9089.4	0	4905.6	15075	11438	1017.6	5473.2
	P21281;P15313	467590000	954340000	672730000	419080000	556680000			A0A7N9IGS2_S575	3323.2	NA	NA	6367.6	9089.4	0	4905.6	15075	11438	1017.6	5473.2
	P21283;Q8NEY4	126090000	536410000	227780000	485120000	382260000			A0A7N9IGS2_S557	4026.8	0	7567	5609.1	NA	NA	NA	NA	NA	NA	NA
	P21333	10672000000	14353000000	14169000000	10935000000	10788000000			A0A7N9IGS2_S601	1321.5	7364.4	9679.4	3173.8	2843.5	4319.2	4373.7	4641.1	2300.5	4526.3	4617.4
	P21359	35649000	52724000	61519000	6628000	0			A0A7N9IGS2_S193	4509.2	NA	NA	NA	5865.7	NA	NA	NA	2439.4	4305	NA
	P21399	554370000	763980000	721280000	721100000	632550000			A0A7N9IGS2_S195	7428.9	7473.3	12844	0	0	3046.2	3810.6	5836.2	11009	5995.5	0
	P21741	32308000	52230000	48410000	73088000	9457000			A0A2K5UNG6_S244	985.55	10339	7851.9	857.23	1587.8	2083.3	530.31	2311.6	0	2297.6	2649.3
	P21796	6312200000	8114600000	6178000000	6030000000	6073800000			A0A2K5UNG6_S246	0	NA	NA	NA	NA	NA	NA	NA	NA	0	NA
	P21912	548100000	268970000	398550000	400370000	326060000			A0A7N9CEU7_S692	1253	NA	4635	NA	2799.6	1551.2	2347.5	1522.1	2867.2	981.3	NA
	P21953	53895000	52815000	97630000	34880000	250560000			A0A7N9CX30_S185	0	3277.9	10455	2399.1	2733.2	3662.2	3351.6	2274.2	3899.1	1881.3	6692.6
	P21964	762290000	844000000	693440000	662170000	652330000			A0A7N9CX30_S119	6456.1	12087	5458.3	NA	9114.2	6072.2	6856.5	4968.8	2416.7	3843.5	4233.2
	P22033	159240000	134160000	61646000	127790000	178830000			A0A2K5UNJ7_S46	0	NA	NA	NA	NA	NA	NA	NA	NA	NA	NA
	P22059;Q969R2	340090000	628050000	909340000	522040000	320980000			A0A2K5UNJ7_S47	0	NA	7569.6	3064.9	3372.6	2788.2	NA	NA	0	NA	NA
	P22061	2381200000	2610300000	2854300000	2072300000	2741100000			A0A2K5UP33_S432	991.95	NA	4670.1	NA	2162.8	1408	0	0	0	816.47	0
	P22087	2782400000	3585500000	3827900000	1863200000	2468400000			A0A2K5UP33_S201	0	NA	0	NA	NA	1118.5	0	0	0	0	0
	P22102	9277500000	12339000000	10658000000	8504300000	9718000000			A0A2K5UP33_S146	4641.2	NA	4459.7	NA	2895.6	3898.3	1181.3	2301.7	4572.5	624.41	1090.1
	P22234	8162100000	11446000000	12025000000	7932400000	7055100000			I7GNI9_S30	0	NA	NA	NA	NA	NA	0	NA	7269.8	0	NA
	P22307	341660000	1145100000	561360000	259220000	424240000			G7NZ29_S226	6682.8	8801.1	32651	0	10088	0	20210	17820	NA	NA	NA
	P22314	16472000000	19406000000	19653000000	17217000000	14295000000			G7P1L5_S208	0	0	0	0	NA	0	0	0	0	0	0
	P22392	20903000000	26236000000	24191000000	20263000000	14061000000			A0A7N9ID78_S228	0	NA	0	NA	0	2133.7	1907.8	0	0	1954	0
	P22413	53138000	68801000	58888000	56691000	39993000			A0A2K5UPG4_S672	4409.4	9909.6	12999	11046	12258	4317.4	19583	12242	14374	11394	7978.5
	P22415;Q15853	0	14723000	35323000	16909000	7445200			A0A2K5UPH9_S352	5753.7	0	NA	NA	23578	15909	NA	0	NA	2200.2	6670.9
	P22570	27085000	59894000	90996000	40950000	33017000			A0A2K5UPH9_S335	0	0	NA	NA	0	0	0	0	NA	470.24	477.57
	P22626	30318000000	39643000000	32607000000	27222000000	26660000000			A0A2K5UPH9_S341	2278.2	0	NA	NA	0	0	0	3093.1	NA	0	0
	P22670;P48378;P48380	10246000	48345000	43012000	29450000	19845000			A0A2K5UPH9_S65	1803.5	935.14	NA	NA	5455	2020	5325.6	496.84	NA	2212.4	1431.9
	P22681	48642000	90717000	134940000	71602000	73630000			A0A2K5UPI7_S90	2243.2	NA	2067.9	NA	2332.9	2316.3	2508.6	0	0	1682.7	2240.2
	P22694	33536000	102390000	72985000	48297000	39061000			A0A2K5UPQ6_S155	5965	12185	9140.6	5569.7	13928	8661	28935	25383	7352	10448	15741
	P22695	2004500000	2504000000	1894000000	1699700000	1418300000			A0A2K5UPV6_S1371	6054	0	2790.4	NA	3591	0	3441.2	4741.5	NA	0	2584.5
	P22830	26496000	15726000	127770000	48316000	123950000			A0A2K5UPV6_S1744	3548.6	NA	4743.2	2652	2867.6	2174.6	NA	NA	1927.2	NA	NA
	P23025	35924000	14464000	17517000	57657000	14230000			A0A2K5UPU4_S85	0	NA	NA	3340.9	NA	2534.4	2526.9	1837.8	2123.7	1592.4	NA
	P23193;Q15560	331940000	591340000	476300000	269920000	280230000			A0A2K5UPU4_S228	39773	NA	NA	9544.2	56104	31879	44357	33882	47440	81273	39234
	P23246	8910100000	13795000000	13397000000	11201000000	11375000000			A0A2K5UPU4_S137	3294.3	NA	NA	0	0	2000.7	2888.8	0	2774.9	1935.7	0
	P23258;Q9NRH3	797390000	1453900000	731710000	534630000	410470000			A0A2K5UPX1_S86	586.93	NA	NA	586.54	603.2	442.8	NA	NA	NA	NA	885.03
	P23284	5112300000	5535100000	4439500000	4112300000	4303700000			A0A2K5UQ38_S93	0	0	0	NA	4894.4	NA	NA	0	NA	0	4625.5
	P23368	336140000	649310000	531670000	417310000	232890000			A0A2K5UQ73_S534	6471.7	NA	7336.8	10835	NA	5994.1	2808.1	NA	3512.5	NA	NA
	P23378	33763000	37723000	32488000	20153000	0			A0A2K5UQB1_S469	0	NA	NA	NA	0	1074.8	NA	1085.9	NA	NA	NA
	P23381	1447600000	2268500000	1903400000	2931000000	2226300000			A0A2K5UQB1_S470	0	4715.8	NA	1391.2	NA	NA	1341.6	NA	1334.4	821.42	NA
	P23396	18257000000	18767000000	17175000000	16891000000	12658000000			A0A2K5UQB1_S4040	12601	NA	NA	NA	NA	NA	NA	NA	NA	NA	0
	P23434	214720000	259000000	17898000	226840000	50964000			G7PDE0_S141	0	2565.8	0	1185.1	NA	869.66	970.83	537.42	NA	514.72	685.98
	P23443	13389000	446520000	0	10849000	9449900			G7PXT1_S341	0	NA	NA	3641.4	4552.5	4556	1921.3	3364.5	3771.7	0	0
	P23458	11614000	12822000	9945700	0	0			A0A2K5UQE1_S267	3054.7	NA	NA	NA	0	NA	NA	NA	NA	NA	NA
	P23469	0	18344000	0	0	0			G7P1U2_S3844	0	NA	NA	0	2303.5	1318.9	632.17	236.89	1029	900	0
	P23511	35748000	36101000	27142000	83395000	41766000			A0A2K5UQI0_S6	2219.7	7752	2711.9	2265.6	6393.3	NA	1508.9	519.46	698.32	512.5	3672.6
	P23526	5640800000	7929900000	6990400000	6565700000	6051200000			A0A2K5UQI0_S31	4233.4	0	10995	4125.7	2817.5	NA	8176.1	8193.5	8304	10382	4748.3
	P23528	16168000000	21349000000	19569000000	16258000000	20315000000			A0A2K5UQI0_S178	7356	39950	18061	NA	17118	NA	5102.5	8751.7	9786.1	13690	7506.5
	P23588	1199500000	1637700000	1332000000	916290000	966350000			A0A2K5UQI0_S199	0	NA	0	8898.1	6580.4	NA	11648	2994	3296.8	2000	3526.5
	P23610	7468500	0	0	0	0			A0A2K5UQI0_S211	9807.4	0	17504	16133	12389	NA	12803	4916.2	10357	16184	8456.9
	P23634	11135000	54289000	0	10389000	20123000			A0A2K5UQJ5_S50	0	NA	0	NA	5258.2	0	NA	0	NA	0	0
	P23786	68545000	139540000	165900000	107980000	85715000			A0A2K5UQJ7_S240	0	NA	1975.6	NA	1082	1129.8	0	852.32	0	762.83	596.14
	P23919	426830000	191660000	324870000	609680000	604260000			A0A2K5UQN6_S267	13216	0	11129	NA	0	3206.9	5871.2	5221.2	16797	NA	7697.2
	P23921	2399400000	3695200000	3417400000	3076400000	2493300000			A0A2K5UQT9_S422	4696.9	NA	0	0	16562	18943	20782	12830	27915	0	20710
	P24386	0	28211000	30623000	0	13667000			A0A2K5UQT9_S423	4696.9	NA	0	0	16562	18943	20782	12830	27915	0	20710
	P24390	0	177250000	164170000	227550000	12430000			A0A2K5UQV9_S447	0	5617.7	NA	NA	0	NA	4276.9	3332.2	0	2341.6	NA
	P24468;P10588	158910000	29011000	44620000	71883000	0			A0A2K5UQY4_S90	559.46	1033.1	799.83	0	NA	0	NA	NA	0	0	0
	P24534	5733200000	10692000000	9342700000	4912900000	4606500000			A0A2K5UR02_S408	1103.1	0	NA	NA	NA	NA	NA	NA	NA	NA	NA
	P24539	1155900000	2039200000	1598100000	819940000	979100000			A0A2K5UR42_S578	7492.4	11519	NA	3581.2	1179.8	NA	NA	1550.9	1651.1	0	2053.6
	P24666	490590000	1136400000	1016100000	465790000	617350000			A0A2K5UR42_S546	2528.2	12560	NA	1478.4	1588.4	NA	NA	NA	0	2540.7	1726.5
	P24752	2949200000	3225200000	3196700000	2510400000	2299300000			A0A2K5UR42_S547	5522	15014	NA	8010.8	7175.2	NA	NA	5146.5	11600	6138.7	12342
	P24863	0	0	0	0	39123000			A0A2K5UR42_S521	0	NA	NA	6704.4	0	NA	NA	2091.2	NA	3161.6	5422.8
	P24928;Q8ND83;Q9NY15	571890000	1036600000	668550000	749350000	670100000			A0A2K5UR42_S524	0	NA	NA	6704.4	0	NA	NA	2091.2	NA	3161.6	5422.8
	P24941	459860000	805710000	383330000	620500000	362220000			A0A2K5UR42_S460	5251.3	7984	NA	NA	0	NA	NA	0	0	4494.7	4060.1
	P25098;P35626	53856000	104670000	66649000	67863000	155510000			G7P175_S170	4199	NA	NA	NA	0	NA	NA	9485.9	NA	NA	NA
	P25205	4291300000	4390700000	4734100000	4003100000	3818900000			A0A2K5URB5_S1181	5036.7	NA	NA	2844.6	0	0	12247	2798.6	6782.1	4365.8	2401.2
	P25208	0	6754200	10532000	21199000	20337000			A0A2K5UR98_S6	909.2	NA	NA	1590.6	NA	545.84	NA	0	NA	485.08	NA
	P25325	468220000	455700000	613770000	293840000	214160000			A0A2K5UR98_S881	2384.1	NA	4654.2	3827.9	10980	5568.8	NA	12222	NA	9226.6	NA
	P25398	8826500000	4400200000	10085000000	7677800000	5130400000			A0A2K5UR98_S560	0	NA	NA	NA	0	NA	NA	0	NA	0	0
	P25440	343500000	562840000	448090000	427600000	422690000			A0A2K5UR98_S565	0	0	NA	NA	NA	NA	NA	NA	0	376.39	NA
	P25490;O15391;Q96MM3	56856000	356230000	355670000	246270000	186140000			A0A2K5UR98_S725	341.84	2623.7	NA	349.41	217.85	0	NA	NA	NA	0	0
	P25685	173070000	413750000	662750000	376760000	396050000			A0A2K5UR98_S486	2326.8	7331.3	5753.5	NA	5150.6	3640.7	2508.7	4178.8	5617.1	3563.9	2092.3
	P25705;REV__Q9Y5A7	16972000000	19644000000	15907000000	15748000000	14461000000			A0A2K5UR98_S731	0	0	2948.1	0	0	0	0	0	0	0	0
	P25786	3488900000	4664900000	3864900000	2290700000	2702700000			A0A7N9IH06_S4538	4645.9	8020.4	NA	NA	0	NA	0	0	4428.5	NA	NA
	P25787	3184400000	1786400000	1806300000	2198900000	2593800000			A0A7N9IH06_S4539	4645.9	8020.4	11238	NA	0	NA	0	2854.7	7006.5	NA	NA
	P25788	1380100000	2151600000	1608700000	1976100000	2305900000			A0A7N9IH06_S2755	0	3050.5	5336.3	NA	11000	NA	0	NA	NA	NA	NA
	P25789	1770000000	1635800000	1214300000	1742400000	1673200000			A0A2K5URC7_S488	2422.5	2630.1	15495	448.67	8484.9	1232.8	5655	1126.9	4308.5	1329.6	1383.3
	P26038	4941000000	3825700000	5834300000	5864500000	3982900000			Q4R9F1_S181	2795.7	NA	NA	NA	NA	NA	NA	NA	NA	442.31	NA
	P26196	1948400000	3548800000	2493000000	2206300000	1127100000			A0A2K5URF8_S249	0	NA	0	NA	0	4276.3	0	NA	1533.1	4288.3	0
	P26358	1321600000	1858500000	1548000000	1154300000	1008100000			G7PDA4_S318	3695.5	0	0	NA	0	2227.3	1672.6	1703.4	1174.4	2390.4	3748.4
	P26368	3342200000	4469300000	4807100000	3519700000	3440700000			A0A2K5URM0_S9	2799.3	NA	0	0	0	0	0	0	0	NA	NA
	P26373	8259700000	7957500000	7422600000	5462000000	5964000000			A0A2K5URQ9_S6	740.61	NA	NA	NA	1325.6	1043.1	NA	NA	0	NA	612.38
	P26374	0	12877000	0	13551000	0			A0A2K5URX8_S444	5005	NA	14418	0	4817.8	3096.4	0	0	0	4584.2	5174.7
	P26440	146010000	188770000	241520000	181760000	71301000			A0A7N9D2H8_S52	12350	NA	23619	NA	12921	3342	2909.3	0	26968	6427.1	6883.9
	P26572	0	10635000	0	5822400	0			A0A7N9D2H8_S1030	16214	NA	30318	0	7289.1	10777	9405.2	NA	16554	5987.2	7975.3
	P26583	2057100000	2405400000	1368300000	2827600000	1715500000			A0A7N9D2H8_S1506	0	NA	4910	NA	NA	822.22	0	3818.2	0	NA	1405.2
	P26599	12812000000	14022000000	14053000000	15053000000	13499000000			G7PXR5_S943	0	0	0	2578.3	3986.4	0	0	0	0	0	0
	P26639	4284400000	5626800000	7131600000	4727200000	4954700000			G7PXR5_S944	0	0	0	2578.3	0	0	0	0	0	0	0
	P26640	2056200000	3735800000	2034200000	2226400000	1731300000			G7PXR5_S846	0	3124.8	2368.5	5136.3	0	829.46	0	1123.3	NA	NA	1336.5
	P26641	19699000000	21706000000	27104000000	17955000000	14252000000			G7PXR5_S848	7458.7	NA	12798	0	11470	5080.4	4335.5	3067.8	0	1593.9	3701.8
	P26885	289870000	452060000	466690000	194740000	135740000			A0A2K5US93_S400	4036.8	NA	NA	NA	NA	NA	NA	NA	NA	NA	NA
	P27105	166010000	156560000	160570000	166540000	101290000			A0A7N9DEQ7_S862	0	NA	NA	NA	NA	NA	NA	NA	NA	0	NA
	P27144	395300000	324230000	412650000	578110000	631870000			A0A7N9DEQ7_S65	0	NA	0	NA	NA	6382.6	NA	NA	NA	1834.3	NA
	P27348;P31947	3975000000	5055300000	3351100000	4994500000	4852300000			A0A7N9CWR3_S114	5356.1	9047.9	12342	11193	4069.9	1888.3	6480.5	3313	3935	6823.6	4769.5
	P27361	276240000	274640000	179240000	153840000	114890000			A0A7N9I9I9_S432	2614.8	NA	0	4484.3	3788.6	3413.2	5163.8	1571.1	5702.7	0	5375.5
	P27448	7105300	16193000	40487000	17674000	47322000			A0A7N9I9I9_S347	5152.5	NA	8861	NA	2377.7	6589.6	3818.9	0	0	0	5154.5
	P27449	26190000	174070000	0	92265000	114600000			A0A2K5USH4_S1481	4003.6	NA	NA	NA	NA	NA	NA	NA	0	NA	NA
	P27635;Q96L21	6866900000	5257800000	7174300000	9101700000	8548700000			A0A2K5USH4_S1483	4219.5	NA	NA	NA	3679	NA	NA	6392.3	NA	NA	6217.9
	P27694;P29597	2061200000	2463600000	1631900000	1594200000	1837600000			A0A2K5USH4_S1119	0	NA	0	NA	NA	NA	NA	NA	NA	NA	NA
	P27695	3037300000	3151400000	3241900000	3727100000	2274700000			A0A2K5USI6_S43	3071.2	NA	0	NA	NA	NA	NA	0	NA	0	NA
	P27707	0	93805000	13550000	45406000	20581000			A0A7N9DI09_S332	982.85	NA	NA	NA	NA	NA	NA	NA	NA	NA	NA
	P27708	4593900000	6363100000	4931600000	4760800000	4610400000			A0A7N9DI09_S435	2547.6	7657.8	0	NA	NA	NA	NA	NA	NA	NA	NA
	P27797	12297000000	14853000000	16524000000	11249000000	13973000000			A0A7N9DI09_S342	0	NA	NA	NA	NA	NA	NA	NA	NA	NA	NA
	P27816	3566800000	1909400000	2953300000	1693400000	1647100000			A0A7N9C8G9_S507	2846.6	0	NA	NA	6263	3944.8	NA	3369.2	4323.7	NA	4692.3
	P27824	8186200000	11661000000	9340800000	8488900000	9355800000			A0A7N9C8G9_S508	0	NA	NA	NA	NA	NA	2611.3	NA	NA	NA	0
	P27986	0	0	0	9644200	0			A0A7N9C8G9_S509	0	NA	NA	NA	NA	NA	NA	NA	NA	1580	NA
	P28066	2643600000	3227000000	2898800000	3553300000	2608100000			A0A7N9C8G9_S532	428.69	NA	590.06	561.6	980.9	NA	NA	NA	NA	NA	1404.5
	P28070	2022700000	2674700000	2138300000	2040400000	1010600000			A0A7N9C8G9_S394	0	13888	12559	NA	NA	1521.4	NA	4327	NA	NA	1602.4
	P28072	1346900000	2236400000	1485400000	1422100000	1099000000			A0A7N9C8G9_S487	495.14	0	NA	518.72	0	502.04	1653.8	197.81	NA	1451.4	903
	P28074	1944800000	2673700000	2844300000	2131200000	2024200000			A0A7N9C8G9_S467	0	0	0	0	NA	NA	NA	2291.2	0	0	1303.7
	P28161	214030000	1036600000	688640000	526490000	338750000			G7P655_S60	0	4241.1	3992.2	2400.3	NA	2133.2	NA	NA	NA	1563.6	1522
	P28288	649360000	1120300000	799670000	655190000	440470000			G7P655_S102	5122	13485	0	NA	11502	0	0	0	0	0	0
	P28289	5782700	0	22032000	7238800	0			A0A7N9CIB5_S28	0	NA	7418.7	NA	NA	NA	7701.1	2347.2	7075.9	847.82	1670
	P28331	787720000	895130000	761120000	591320000	448760000			A0A2K5USQ7_S420	4239	NA	NA	NA	NA	2059.1	3913.1	NA	NA	NA	NA
	P28332	51575000	0	0	0	74147000			A0A2K5USS4_S46	14179	11690	17194	NA	15560	6350.5	NA	NA	NA	5249.8	6355.6
	P28340	476460000	718860000	673170000	510490000	568730000			A0A2K5USS4_S24	3740.1	4174.2	0	NA	NA	NA	3308.1	NA	NA	0	0
	P28370	118170000	390210000	172550000	202620000	169880000			A0A2K5UST1_S458	2986.9	NA	NA	NA	NA	2111.8	4964.1	NA	3235.6	NA	3694.1
	P28482	1113900000	928610000	1235200000	1619000000	1603900000			A0A2K5UST1_S475	2668.4	NA	NA	0	NA	1572.7	2255.9	NA	2107.9	NA	0
	P28676	48768000	28796000	9371800	38391000	29908000			Q2PFY9_S365	3207.4	NA	690.73	NA	0	1247.1	4062.1	2048.5	0	0	0
	P28749	10908000	234790000	322610000	0	140760000			Q2PFY9_S366	3207.4	3680.2	2605.5	NA	0	1247.1	NA	6190.8	2062	0	1129.7
	P28838	135250000	211960000	137840000	134180000	74627000			Q2PFY9_S496	4573.1	NA	16143	4634.3	7130.4	13919	13912	3622.3	5578.6	5517.8	0
	P29083	38686000	81690000	0	24949000	32303000			A0A2K5USY9_S851	10131	49860	77976	16975	11803	19679	22939	4628.4	18946	6337.5	21881
	P29084	88473000	75023000	42631000	25944000	59757000			A0A2K5USX8_S454	0	0	0	4665.5	2849.3	2336.5	2220.1	2283.1	2705.8	1610.8	2979.4
	P29144	271430000	794320000	313370000	316570000	299190000			I7GK41_S87	4920.6	12256	12744	5714.9	19313	4050.6	8399.6	13493	8985.1	12338	7029.5
	P29218	294250000	448420000	288030000	277320000	158560000			I7GK41_S70	5593.2	NA	NA	0	4674.4	4356.6	0	NA	0	918.72	4281.2
	P29353;Q6S5L8	18936000	39146000	8265700	0	7146500			I7GK41_S174	10024	6666	NA	2088.8	9922.7	4814.5	9198.7	NA	8558.2	5749.7	11259
	P29372	26857000	105900000	97703000	199300000	70541000			I7GK41_S252	1960.7	6038.2	38571	9223.8	46245	11622	6802.7	10069	6869	6675.6	9359.9
	P29373;P29762	614910000	1219500000	2188400000	873330000	1022100000			I7GK41_S206	6656.1	0	NA	17579	3131	0	3130	NA	3450.5	NA	2182
	P29401	10783000000	12566000000	13519000000	12067000000	10268000000			I7GK41_S215	13848	16323	NA	7689.7	36812	22399	50704	NA	39978	10399	32602
	P29558;Q6XE24	9274700	23931000	0	11011000	0			G7PSA4_S732	2100	NA	15713	NA	0	0	0	0	9517.7	1795.1	5079.8
	P29590	24249000	60618000	0	15115000	24206000			G7PSA4_S737	2100	NA	15713	NA	7545.5	0	0	0	9517.7	1795.1	5079.8
	P29692	7736200000	8694900000	9572500000	7142900000	6136200000			G7PSA4_S1387	0	0	0	0	6045.1	4269	3571.1	3045.5	4344	2320.8	4652.8
	P29966	105010000	83926000	144030000	375440000	245480000			G7PSA4_S824	0	NA	NA	NA	NA	NA	0	0	NA	0	0
	P29992;O95837;Q03113	119390000	122230000	158200000	76678000	79540000			G7PSA4_S825	0	NA	NA	NA	NA	NA	0	0	NA	0	0
	P30038	0	13323000	15599000	0	6335000			G7PSA4_S1566	0	NA	NA	NA	NA	NA	NA	NA	NA	NA	NA
	P30040	787060000	1761800000	1512100000	812610000	916620000			G7PSA4_S763	0	0	0	0	0	0	NA	NA	0	0	0
	P30041	10826000000	13761000000	10666000000	10326000000	9054500000			G7PSA4_S764	0	0	0	NA	0	0	NA	NA	0	0	0
	P30043	447920000	472870000	345110000	310610000	461000000			G7PSA4_S767	0	0	0	NA	0	0	NA	0	0	0	0
	P30044	938130000	876000000	1290900000	909110000	755100000			G7PSA4_S769	0	0	NA	0	0	0	NA	0	0	0	0
	P30046;A6NHG4	2041700000	2490600000	2333200000	1729700000	1673400000			G7PSA4_S1377	0	15644	0	NA	3633.4	4001.6	0	10898	0	9775.4	5875.1
	P30047	0	15679000	0	8302200	0			G7PSA4_S812	5268.4	NA	NA	NA	NA	NA	NA	NA	NA	NA	NA
	P30048	3241900000	3839600000	4723200000	3563200000	2347100000			G7PSA4_S1404	0	8472.8	0	0	0	NA	2947.2	700.5	808.27	0	NA
	P30049	709780000	908350000	483680000	749720000	39377000			G7PSA4_S505	0	8716.3	0	0	6742.2	5258	9809.9	4708.7	3949.8	7183	5592.9
	P30050	5944100000	8688000000	6865500000	5406400000	5598500000			G7PSA4_S753	1235.4	0	5530.5	1182.9	1089.4	1002.7	750.8	572	726.94	500.8	1103.2
	P30084	2047600000	1567800000	2200900000	1693900000	1043100000			A0A2K5UT25_S220	729.96	3909.7	NA	NA	NA	NA	NA	NA	NA	NA	568.53
	P30085	848720000	1554700000	1090700000	693640000	727350000			A0A2K5UT25_S112	0	0	0	NA	NA	NA	NA	NA	NA	NA	7500.9
	P30086	5757300000	5620800000	6506700000	5343900000	5064400000			A0A2K5UT25_S420	0	8458	0	NA	NA	NA	NA	NA	NA	NA	1584
	P30101	11113000000	15966000000	10401000000	12356000000	9805700000			A0A2K5UT17_S641	10640	12527	10227	11364	7367.2	13606	NA	9958.8	5819.5	5587.6	10795
	P30153	5947400000	8814000000	6613100000	7387000000	4520400000			A0A2K5UT17_S644	0	NA	0	NA	NA	0	0	0	NA	NA	NA
	P30154	296340000	518020000	276980000	346360000	204520000			A0A2K5UT23_S309	1309.3	3382	0	NA	0	1022.5	804.14	752.41	1251.3	762.37	772.47
	P30260	51546000	185010000	170080000	251920000	122480000			G7Q0R2_S605	0	14686	7155.2	2748.2	138.38	1264	NA	0	1632.4	NA	793.8
	P30307	0	0	48570000	9793800	5919100			Q9BGU0_S35	1945	5651.2	5433.6	NA	6369.2	2288.2	2376.1	2956.5	2503.7	1937.5	1751.4
	P30405;Q6BAA4	425390000	217730000	206310000	557540000	328770000			A0A7N9D3H4_S525	3606.7	NA	NA	NA	NA	0	0	4285.1	NA	NA	NA
	P30419	644040000	956540000	904650000	877040000	452810000			A0A2K5UTG2_S22	0	0	NA	2245.8	NA	10994	0	1716.3	0	0	17893
	P30519	252970000	649810000	325760000	460560000	259600000			A0A2K5UTG2_S7	16897	0	NA	6459.7	NA	0	38837	21868	22492	27876	16060
	P30520;Q8N142	851380000	1249100000	1211300000	2713400000	1138200000			A0A2K5UTL8_S120	0	NA	0	NA	NA	0	NA	0	0	NA	NA
	P30533	252600000	392390000	236710000	181840000	165180000			A0A2K5UTL8_S122	0	NA	0	3176.2	1971.6	0	942.66	NA	0	2058.8	1108.5
	P30566	2299800000	1933000000	2400900000	1901900000	1607200000			A0A2K5UTM6_S539	0	NA	NA	NA	0	NA	0	0	NA	NA	0
	P30622	5727600	74881000	46991000	11856000	3399500			A0A7N9CG09_S98	4532.6	0	15016	NA	5283.1	2769	6820.9	4520.4	5428	3982	NA
	P30626	728130000	711190000	501860000	592100000	763650000			I7GIK7_S60	0	2535.9	6589.5	5461.4	NA	1823.3	1985.5	2063.7	3335.1	1101.7	NA
	P30740;O75830	162930000	54511000	55373000	17319000	18618000			A0A2K5UTZ2_S49	0	NA	0	NA	NA	NA	NA	NA	NA	NA	NA
	P30825	87386000	150220000	140580000	82273000	91788000			A0A2K5UTR1_S198	0	NA	0	NA	0	NA	NA	4122.6	NA	0	NA
	P30837;P47895	893580000	1397400000	1052800000	1056000000	776980000			A0A2K5UTR1_S91	4377	7354.9	26849	NA	0	NA	NA	0	NA	9510.9	11513
	P30876	630530000	1314800000	901020000	1029100000	807070000			Q4R4M2_S165	0	0	NA	NA	NA	NA	0	NA	NA	0	NA
	P31040	1202300000	1995300000	2350700000	2199800000	1557300000			Q4R4M2_S166	0	0	NA	NA	NA	NA	0	NA	NA	0	NA
	P31146	27901000	119880000	18927000	47873000	74041000			G7PRG2_S409	0	NA	NA	0	NA	NA	NA	NA	6165.1	NA	NA
	P31150	1133100000	1747300000	1704200000	1281800000	1406600000			G7PIG8_S322	6333.5	NA	NA	2948.4	5003.2	7284.8	14212	10673	11710	10003	7177.7
	P31153;Q00266	2502300000	2797100000	2626500000	2225700000	2089700000			G7PIG8_S277	20304	NA	NA	10298	3860.5	42284	19452	0	13542	35199	5135.3
	P31260;P31274;P31269;P28358;Q9NYD6;P28356	17781000	0	0	16251000	11990000			G7PIG8_S279	20304	NA	NA	6262.7	3860.5	39851	2855.3	7986.7	11453	35199	5135.3
	P31321	0	0	19293000	0	0			G7PIG8_S281	0	NA	NA	0	3860.5	2433	16597	7986.7	0	4447.4	5135.3
	P31350	550450000	765860000	637540000	606130000	644380000			G7PIG8_S258	7910.2	NA	NA	15819	17968	15644	18636	6090.2	25296	9552.8	11696
	P31483	442120000	269130000	520260000	346340000	198960000			A0A2K5UU54_S931	0	NA	NA	NA	0	0	NA	0	0	0	0
	P31689;REV__Q5VTR2	2456300000	3421600000	2838900000	1900300000	1668500000			A0A2K5UU54_S933	0	NA	NA	NA	0	0	0	NA	0	0	NA
	P31749	35585000	9456600	0	21167000	9564700			A0A2K5UU54_S578	2443.2	NA	NA	NA	2938.6	1644.1	2844.7	2311.1	1956.8	635.05	2402.2
	P31751	8429200	22145000	4870300	11119000	35011000			A0A2K5UU24_S2978	2077.6	1991.7	0	NA	3230.8	2082.4	1563.3	2303.7	770.9	0	1204.4
	P31930	2351100000	2785100000	3015000000	2869000000	2356500000			A0A2K5UTV9_S518	0	12156	8052.5	4553.3	0	0	10387	4881	7740.3	NA	4407.7
	P31937	118120000	284500000	133060000	66972000	93890000			A0A2K5UTV9_S501	1400.8	0	6518.6	1445.1	1983.7	1034.5	1197.2	1331.4	1269.9	1043.5	1068
	P31939	5258600000	7248900000	7221700000	4381100000	4772600000			G7Q0U2_S497	3123.7	5626.9	4255.3	NA	6024	1120.4	4450.3	0	8438.8	0	802.63
	P31942	1835200000	2853300000	3037800000	1670300000	1429200000			G7Q0U2_S352	0	NA	0	3519.7	4010.8	NA	NA	12723	14385	7024.2	7267.1
	P31943;Q9NQA5	10468000000	20884000000	14070000000	14341000000	11719000000			G7Q0U2_S466	2897.9	NA	NA	NA	NA	NA	NA	NA	NA	NA	NA
	P31946	3117400000	2274800000	2131500000	1884800000	3747500000			G7Q0U2_S242	16086	NA	NA	NA	4291.7	NA	NA	NA	NA	2717.9	NA
	P31948	7837700000	13844000000	7449900000	8512700000	7378300000			G7Q0U2_S587	0	NA	NA	7981.5	2763.3	NA	NA	NA	NA	NA	NA
	P31949	1398800000	1336700000	1872200000	1786100000	364100000			I7GHK1_S45	2698.2	3676.1	NA	NA	4304.1	NA	3521.5	4539.1	3200.8	2270.4	1918.4
	P32019	16994000	27391000	0	18982000	7776000			I7GHK1_S46	0	NA	NA	NA	NA	1344.5	0	NA	NA	NA	1682.8
	P32119	7646100000	8221300000	7931200000	7069800000	8185200000			I7GHK1_S66	0	0	NA	NA	7627.3	NA	0	NA	NA	0	NA
	P32121	12362000	232380000	135500000	22770000	27012000			A0A2K5UU68_S560	4534.8	0	20500	0	6808	NA	3001.6	8865.2	8752.4	6670.9	8001.8
	P32189;Q14409	7452400	25708000	19232000	0	32516000			A0A2K5UUE0_S269	18365	NA	NA	36065	19422	26096	30118	20845	26909	NA	NA
	P32321	0	37317000	59196000	20293000	33374000			A0A2K5UUE0_S272	0	NA	NA	NA	NA	0	NA	0	NA	NA	NA
	P32322	226670000	369970000	232180000	355350000	323720000			A0A2K5UUE0_S580	16885	NA	NA	NA	NA	NA	NA	NA	NA	NA	NA
	P32780	12988000	18366000	0	20769000	23625000			A0A2K5UUE0_S582	4551.2	NA	NA	0	1947.6	11834	15010	29676	20313	NA	NA
	P32856	0	0	20208000	4005900	0			A0A2K5UUE0_S212	0	NA	NA	0	NA	0	0	0	0	NA	NA
	P32929	36313000	147780000	131100000	157570000	97621000			A0A2K5UUI8_S589	0	NA	NA	NA	NA	NA	NA	NA	NA	NA	0
	P32969;REV__O75648	5682600000	5010100000	7438900000	5201000000	4649300000			A0A2K5UUI8_S76	3883.2	NA	NA	4531.9	NA	NA	21381	9433.7	4493.3	7695.6	4633.1
	P33121;Q9UKU0	66445000	100720000	38482000	66946000	49076000			A0A2K5UUL1_S181	0	NA	NA	NA	0	0	3948.1	2989.3	NA	NA	NA
	P33176	1537800000	2103400000	1883700000	1286800000	1120500000			A0A2K5UUL7_S481	0	NA	NA	NA	NA	NA	0	NA	NA	0	3268.3
	P33240	545570000	755460000	599860000	879530000	534240000			A0A2K5UUL7_S482	0	NA	NA	NA	NA	NA	0	NA	NA	0	3268.3
	P33316	2218200000	1580900000	1790400000	2005000000	1454200000			A0A2K5UUL7_S1398	19316	NA	17815	11638	6129.8	NA	6295	NA	15612	7530.3	1102.8
	P33527	36357000	100950000	46499000	12083000	22731000			A0A2K5UUL7_S2333	2307.3	NA	35425	NA	16424	NA	6886.8	NA	4719.3	7318.9	3092.3
	P33552	229260000	329070000	264110000	198190000	240580000			A0A2K5UUL7_S1710	973.3	NA	766.13	NA	1479.3	NA	NA	NA	2069.9	NA	1032.9
	P33981	104430000	156860000	70177000	111250000	57156000			A0A2K5UUL7_S1433	3035.9	NA	NA	7687.9	NA	NA	3185.6	NA	1382.6	487.54	3793.9
	P33991	5556800000	5819600000	5630600000	5698600000	4858000000			A0A2K5UUL7_S1435	0	NA	9013.9	NA	NA	NA	NA	NA	3877.2	1560.9	NA
	P33992	2516000000	4933900000	4622100000	3055200000	3087500000			A0A2K5UUL7_S2563	0	NA	4902.3	NA	0	NA	0	NA	8969.9	0	1283.4
	P33993	3868800000	5785800000	5580600000	4809500000	4386700000			A0A2K5UUL7_S1392	1034.6	NA	NA	NA	2011.1	NA	NA	NA	1422	NA	NA
	P34059	0	7383700	14817000	4666300	0			A0A2K5UUL7_S2398	3026.1	NA	NA	2293.5	NA	NA	0	NA	NA	0	3207.1
	P34896	164870000	253950000	178620000	102670000	77527000			A0A2K5UUP5_S416	2202.3	NA	4132.7	2847.5	0	1590.9	2064.7	2516.7	NA	1041.2	2272.8
	P34897	3328600000	4289500000	4818600000	3024900000	2504100000			A0A2K5UUW2_S348	6661.7	9485.3	23184	NA	12341	12172	2724.3	3471.7	2911.6	2677.4	0
	P34932	7339100000	13868000000	14823000000	8899700000	7767700000			A0A7N9CXC0_S83	39735	108530	75689	16919	28250	24500	55170	30116	27407	23707	29540
	P34949	328560000	748240000	629550000	605890000	273650000			A0A7N9CXC0_S77	0	NA	31350	0	4496.5	3981.4	9985.9	6892.2	3312.1	0	4169.2
	P35080	367270000	188190000	120320000	171850000	404910000			I7GL28_S14	4129.5	25099	4206.3	NA	6264.6	26182	21936	36146	21858	0	4789
	P35219	18367000	28597000	22772000	73879000	24543000			A0A2K5UV01_S192	0	NA	NA	NA	NA	NA	NA	NA	NA	0	0
	P35221;REV__Q9NR96;Q9UI47	485070000	504120000	319340000	595820000	327690000			A0A2K5UV01_S193	0	NA	NA	NA	NA	NA	NA	NA	NA	0	0
	P35222	86823000	57539000	130640000	94321000	163910000			A0A2K5UV12_S231	3408.4	1681.6	5701.1	NA	2179.2	6661	1735.5	1639.4	2254.4	2737.2	1044.9
	P35232	7465500000	8055200000	7270800000	5199500000	7900700000			A0A2K5UV12_S244	2356.3	2765	2970.9	NA	0	0	3497.4	NA	0	3635	1890.6
	P35237	437460000	846440000	519910000	426820000	401400000			A0A2K5UV12_S245	2441.4	2765	2970.9	NA	2705.9	1769.5	0	1626.6	5102.3	1778.9	1890.6
	P35240	0	8431200	21083000	7239100	10379000			A0A7N9D5M4_S119	26573	47348	25857	11341	5238.6	2670.4	6026.5	4652.8	3669.7	8580.8	2628
	P35241	1217300000	1006800000	763620000	885470000	874640000			Q4R4V4_S84	5147.8	NA	NA	NA	8401.3	NA	11988	12695	7135.4	NA	NA
	P35244	1055200000	955940000	763720000	1353300000	1119300000			A0A7N9IBZ3_S255	2525.5	NA	6844.8	NA	NA	2537.4	3293.1	NA	NA	NA	5314.8
	P35249	239290000	345030000	147110000	270850000	449300000			A0A7N9IBZ3_S239	5051.7	0	0	NA	3768.6	0	0	4593.7	9400.3	3086.3	4928.2
	P35250	413100000	496100000	534980000	423280000	282710000			A0A7N9IBZ3_S240	5051.7	0	0	NA	3768.6	0	0	4593.7	9400.3	3086.3	4928.2
	P35251	142800000	144430000	86977000	89333000	89325000			A0A7N9IBZ3_S435	0	2889	0	NA	0	0	NA	NA	NA	0	0
	P35268	1661600000	5855000000	5836500000	4347900000	1045400000			A0A2K5UV49_S470	0	NA	0	0	0	0	0	NA	NA	NA	NA
	P35269	264310000	563110000	335800000	438120000	306590000			A0A2K5UV65_S228	0	NA	10803	0	3474.3	2673.2	0	NA	0	1856.7	3112
	P35270	380030000	520900000	501900000	435280000	252620000			A0A2K5UV65_S201	1093.5	NA	NA	NA	5737	NA	NA	NA	1021.2	862	1372
	P35544	0	24644000	22528000	0	0			Q9GKW3_S36	3921.4	NA	5940	NA	0	3999.9	4991.7	4765.3	5363.2	3025.4	4265.2
	P35573	414340000	866360000	719770000	629750000	450420000			Q9GKW3_S39	0	5279.9	15700	NA	2542.6	942.74	6181.7	6337.7	4288.1	0	989.62
	P35579;REV__Q08AF3	13326000000	17151000000	12685000000	11560000000	11962000000			A0A7N9CPY5_S36	31632	NA	NA	NA	10812	1828.7	12665	35719	NA	17064	NA
	P35580	3081400000	3136900000	2475200000	3207900000	2769900000			A0A7N9CPY5_S39	0	NA	NA	NA	14407	5169.5	11304	7242	NA	15120	NA
	P35606	2665100000	4148400000	3189700000	2120200000	2224600000			A0A7N9CPY5_S46	4612.3	NA	NA	NA	13834	3382.5	5606.8	12614	NA	4269.2	NA
	P35610	58927000	159040000	110710000	178840000	86792000			A0A7N9CPY5_S253	1080.9	NA	NA	NA	1184.5	599.37	NA	NA	NA	NA	NA
	P35611	221580000	564300000	592200000	303070000	384280000			A0A7N9CPY5_S257	0	NA	NA	NA	NA	0	NA	NA	NA	NA	NA
	P35612	27147000	13032000	25465000	23193000	6085300			I7GD34_S368	0	NA	0	NA	0	NA	NA	1921	0	NA	0
	P35613	2591500000	2987700000	2135900000	3090500000	2728900000			I7GD34_S227	3499.6	NA	10156	NA	2870	2065.5	0	9650.8	0	NA	1905.8
	P35637	4194200000	3976100000	3340900000	3122600000	2680300000			I7GD34_S183	0	NA	21396	NA	9452.5	4949.9	0	0	8932.4	NA	1208.2
	P35658	426850000	711430000	483790000	480540000	418190000			A0A2K5UV98_S370	3984.7	NA	NA	4271.9	37889	11137	20581	12948	10019	3960.8	10450
	P35659	908830000	1917500000	1310000000	608030000	962740000			A0A2K5UV98_S325	8129.1	NA	30372	14034	19583	10590	8039.4	9328.2	9613.5	5774.3	7704.5
	P35670	0	0	0	10754000	0			A0A2K5UV98_S417	6804.2	NA	5720.4	3264.2	4577.2	4076.4	3326.4	2017.5	2655.9	2653.1	3687.7
	P35754	40202000	44028000	36228000	42591000	56826000			A0A2K5UVC4_S19	24496	33864	44299	9217.9	11732	9052.3	21437	23540	15722	7820.3	17754
	P35790	0	8693300	0	9053200	0			A0A2K5UVG1_S326	0	7134.7	10986	NA	6164.3	NA	11340	4708	8146.8	NA	5045.1
	P35813	38929000	114210000	20444000	38326000	30847000			G7PUV5_S240	2434.8	NA	NA	NA	NA	NA	NA	NA	0	NA	NA
	P35908	0	0	0	15646000	0			G7PBY8_S748	0	0	0	NA	19322	0	NA	0	0	0	10370
	P35914	0	9887300	18238000	17976000	4724100			G7PBY8_S736	0	NA	NA	NA	NA	NA	NA	NA	NA	NA	NA
	P35998	1632700000	2483000000	1686300000	1877100000	1144600000			G7PBY8_S737	0	NA	NA	NA	NA	NA	NA	0	NA	NA	NA
	P36404	198130000	143510000	84808000	126840000	55352000			G7P978_S29	4636.5	NA	0	NA	NA	NA	NA	NA	NA	NA	NA
	P36405	289050000	330860000	401460000	432500000	255040000			I7GJT0_S79	2569.2	NA	NA	NA	NA	NA	NA	NA	NA	NA	3615.2
	P36406	23555000	40177000	41350000	27885000	21151000			G7PCR0_S198	4748.8	1490.5	2177.2	6249.3	NA	NA	1729.5	1205.9	13007	635.09	0
	P36507	603360000	1041500000	631040000	341280000	434350000			G7PCR0_S28	21308	52778	841.97	12445	NA	9633.1	16986	4641	10138	6590.7	13097
	P36542	1076000000	1921800000	1331400000	702450000	1363000000			A0A2K5UVS8_S242	4296.7	5156.2	7188.3	0	22319	7581.7	23729	3293.4	4020.8	7240.7	645.39
	P36543	257350000	320510000	181680000	401500000	202490000			A0A2K5UVS8_S243	8303.9	12021	7188.3	7234.6	5092.5	10484	4991	3293.4	17104	7240.7	7271.1
	P36551	676830000	979940000	560960000	422110000	522910000			A0A7N9IBM7_S616	0	NA	0	NA	4286.7	3334.6	NA	4037.5	4459	0	0
	P36575	10555000	17686000	7552000	6827100	0			A0A7N9IBM7_S618	1362.4	0	5813.9	NA	5374.1	0	6597	6024.8	3126.1	0	878.93
	P36578	14895000000	16746000000	21412000000	15276000000	13859000000			A0A7N9IBM7_S620	7268.8	96789	4056.8	10355	14369	1455.3	13588	8872.1	18927	3705.1	14438
	P36639	98463000	202380000	117430000	98155000	137570000			A0A2K5UVV5_S186	2256.4	4354.2	5682.3	1657.1	1000.8	1239.9	2502.2	1317.5	4383.4	2256.3	0
	P36776	791400000	1014900000	1094600000	921090000	771570000			A0A2K5UVX0_S459	0	NA	NA	NA	NA	NA	NA	NA	NA	5798.4	NA
	P36871	3217900000	3460000000	2520800000	2291400000	2652500000			A0A2K5UVX0_S443	0	NA	6345.9	3003.3	7674.2	1459.6	NA	0	0	697.84	5781.9
	P36873	3521500000	3970200000	4319900000	3976300000	2928600000			G7PC33_S176	4329.9	9208.4	NA	0	10150	13968	0	4077.1	9538	0	0
	P36915	162300000	259690000	83868000	202860000	121170000			G7PC33_S36	9364.9	5907.5	0	3207.3	5757.8	2414.1	0	6331.6	0	6082.9	2812.6
	P36954	41098000	113240000	62690000	23742000	0			G7PC33_S40	0	NA	0	5173.1	7474.7	2414.1	0	6331.6	0	0	2606.6
	P36957	627510000	508980000	525660000	456560000	514710000			G7Q0X5_S320	813.35	1337.4	NA	NA	613.59	NA	NA	NA	1561.9	NA	NA
	P36969	112610000	115450000	29591000	66338000	42460000			G7Q0X5_S253	2445	27348	7493.2	11662	6783.6	4278.6	3378.5	552.63	6982.3	2313.5	6793.9
	P37108	1009500000	1251900000	1259100000	1423000000	537880000			A0A2K5UW64_S298	0	0	3546.4	NA	0	0	0	NA	0	0	0
	P37198	456300000	764480000	254260000	314970000	649150000			A0A2K5UW64_S301	23567	49872	41450	7438.8	30249	6433.8	28914	39052	34012	16764	16540
	P37235;P84074;P61601	59713000	41241000	36552000	58660000	41735000			A0A2K5UW64_S302	27108	49872	63605	14917	38468	21941	35863	37144	62289	16764	29729
	P37268	117610000	310630000	276420000	78399000	106540000			A0A2K5UW64_S257	0	29211	21884	NA	11992	NA	NA	5258.9	NA	4578.1	5837.1
	P37287	0	9246400	11113000	0	0			A0A2K5UW64_S320	0	0	0	0	0	3594.3	0	0	0	0	0
	P37802	11107000000	11596000000	14854000000	14931000000	13741000000			A0A2K5UW64_S321	0	8587.8	24389	7661.9	0	2452.8	3306.2	2196.5	703.76	1473.8	0
	P37837	2443400000	5613900000	2247100000	1431300000	1789600000			A0A7N9CX72_S204	5804.1	NA	5770.6	NA	7421.8	12416	35643	13227	2681.5	3880.9	13536
	P37840	69123000	21977000	35463000	30272000	24607000			A0A7N9CX72_S206	4246.5	NA	NA	NA	NA	NA	NA	NA	NA	NA	NA
	P38117	489250000	978320000	1730600000	795490000	689650000			A0A7N9CKM1_S243	2721.6	3927.3	0	NA	0	0	0	0	NA	0	1347.5
	P38159;Q96E39;O75526;Q8IZ40;Q8N7X1	3708700000	4147200000	3712200000	3973300000	4344600000			A0A7N9CKM1_S246	0	0	0	NA	0	0	0	3671.8	NA	3066.1	2258
	P38432	72893000	145270000	126520000	66912000	58067000			A0A2K5UWF3_S143	3775.2	2082.2	NA	2831.5	NA	0	4388.4	0	0	4747.1	5436.9
	P38435	0	24755000	41633000	9324400	0			A0A2K5UWF3_S675	1948.3	5267.4	NA	1021.4	NA	1044.4	NA	1096.8	1247	379.69	934.64
	P38571	112310000	259870000	63061000	31152000	197190000			A0A2K5UWF3_S494	2235.5	5826.9	NA	NA	NA	2473.6	NA	6632.2	NA	3856.7	0
	P38606	2064300000	1933100000	2027700000	1327500000	1395000000			A0A2K5UWF3_S281	0	4991.2	NA	NA	NA	0	1275.2	2976.1	NA	1893.3	3377.5
	P38646	10340000000	14823000000	10811000000	12914000000	13366000000			A0A2K5W8Q5_S782	10093	31383	26869	NA	24741	7527.3	4279.7	NA	NA	9606.8	NA
	P38919	4205200000	8025400000	5578800000	4347500000	4886700000			A0A2K5W8Q5_S789	0	2693.1	4721.1	NA	0	0	1449.2	1162.2	0	0	0
	P38935	0	40183000	10725000	15678000	0			A0A2K5W8Q5_S790	0	0	0	NA	0	0	0	0	0	0	0
	P39019	5372400000	6094800000	4907300000	5462200000	4424100000			A0A2K5W8Q5_S103	1653.1	NA	0	NA	0	1119.7	1297.9	1599.3	0	0	2328.1
	P39023;Q92901	8846100000	11666000000	9109100000	7626900000	5260200000			A0A2K5W8Q5_S633	8573.4	0	8472.3	25336	6550.3	17737	21359	24108	0	NA	9867.1
	P39210	0	26656000	0	41098000	0			A0A2K5UWJ8_S91	4514.8	0	6108.4	4168.4	0	4071.2	0	4321.9	0	429.45	4248.6
	P39656	2109000000	3004900000	3749000000	2509700000	1878800000			A0A2K5VI56_S6	118530	239370	136280	16778	22820	34252	17934	28119	21913	20220	24623
	P39687;O95626;O43423	1777900000	3508600000	2603500000	1574200000	1911700000			A0A2K5UWP8_S114	4756.9	NA	1667.1	4933.1	8705.8	11989	4258	4224.7	9941.9	4173.9	4994.2
	P39748;CON__P01030;CON__ENSEMBL:ENSBTAP00000007350	1147600000	2499000000	1662200000	1217500000	1910000000			A0A2K5UXH1_S584	2909.4	NA	NA	3459.4	NA	3476.7	2923.8	3044.9	2818.8	304.86	0
	P39880;O14529	43583000	75142000	85292000	24969000	47788000			A0A2K5UXH1_S401	2012.7	1671	3739.8	NA	5846.7	1886.9	3562.1	4115.4	1329.4	2820	1606.2
	P40123	15022000	49870000	33405000	0	0			A0A2K5UXH1_S522	0	NA	NA	NA	NA	NA	NA	NA	NA	0	0
	P40222	1331100000	2225300000	2292300000	3228100000	1492100000			A0A2K5UXH1_S506	21955	0	4380.3	22131	5266.1	8718.4	30373	0	NA	0	5537
	P40227	10264000000	12434000000	12276000000	9643900000	10379000000			A0A2K5UXH1_S605	2333.3	NA	4673.5	NA	4728.7	2297.8	0	0	0	1905.2	0
	P40424;P40425;P40426	75231000	74411000	81891000	51346000	90495000			A0A7N9IDT6_S61	0	NA	NA	0	NA	NA	NA	NA	9803.9	NA	3322.4
	P40429;Q6NVV1	4125500000	5845100000	3184000000	3235200000	1966200000			A0A7N9IDT6_S80	2186.4	NA	5464.5	2557.2	NA	NA	NA	NA	6593	NA	5315.4
	P40616	397490000	400500000	386520000	315150000	335700000			A0A7N9CRG5_S1881	0	2462.9	0	NA	491.17	NA	NA	1578.7	NA	1033.9	878.01
	P40763	380960000	360560000	276370000	373860000	189920000			A0A7N9CRG5_S1305	2266.6	NA	5758.7	NA	NA	NA	NA	NA	NA	NA	NA
	P40818	4585200	36675000	0	43401000	25817000			A0A7N9CRG5_S1436	0	NA	0	NA	NA	NA	NA	0	NA	0	NA
	P40855	158540000	409050000	400090000	145030000	216520000			A0A7N9CRG5_S1437	0	NA	0	NA	NA	NA	NA	0	NA	0	NA
	P40925	2911300000	4019000000	1251900000	3665100000	3977300000			A0A2K5UX02_S351	1186.6	2177.5	0	0	1045.7	1168.5	813.32	1295.2	1132.1	645.17	1113.2
	P40926	16429000000	20451000000	17637000000	14839000000	19050000000			A0A2K5UX02_S479	0	2236	2987.4	0	0	586.01	0	0	0	176.13	605.74
	P40937;Q14314	550270000	806080000	579880000	568240000	596190000			A0A2K5UX02_S481	1581	8170.2	5808.1	8960.6	803.76	765.53	3546.1	2018.6	429.57	0	2026.9
	P40938	387140000	669160000	435080000	386820000	371320000			A0A2K5UX02_S774	8978.6	5338.9	9310.6	NA	6930.9	3313.3	NA	NA	3146.7	1555.3	NA
	P40939	5135600000	6537500000	5219400000	5279400000	4427800000			A0A2K5UX02_S86	4713.5	0	0	NA	NA	8920.8	NA	NA	NA	3502.3	NA
	P41091;Q2VIR3	3168800000	5449200000	3132900000	3820600000	3003100000			A0A2K5UX02_S89	2054.6	NA	NA	NA	NA	NA	NA	NA	1703.3	NA	NA
	P41208;Q12798	419180000	342640000	448380000	464560000	340000000			A0A2K5UX02_S564	4055.9	0	NA	NA	1800.6	0	3619.8	4306.1	NA	4226.5	3842.1
	P41214	371690000	354730000	322380000	491490000	307710000			A0A2K5UX02_S567	7566.3	5520.8	7750.5	4575.9	6868.3	2741.2	6675.8	0	3173.4	1386.2	5336.1
	P41223	54716000	297320000	175530000	193660000	117810000			A0A2K5UX02_S1129	8555.4	34979	26064	NA	7990	3496.9	NA	NA	4887.9	2658.3	NA
	P41227;Q9BSU3	1149500000	2246900000	1617800000	979550000	609760000			A0A2K5UX02_S849	0	NA	NA	NA	3875.6	8248.9	NA	NA	5317.8	1108.2	NA
	P41229;P29375	3992300	8453500	49878000	44601000	11789000			A0A2K5UX02_S888	13877	2928.4	8281.4	37421	104770	0	6972.2	0	40763	4366.7	13841
	P41236;Q6NXS1	140430000	39076000	38252000	15625000	55532000			A0A2K5UX02_S889	0	NA	0	29525	0	NA	11649	14083	NA	0	0
	P41240;P42679	391720000	583060000	643750000	534390000	369320000			A0A2K5UX02_S891	5262.4	NA	10691	0	0	NA	0	0	NA	NA	8157
	P41250	2792900000	2486900000	2663300000	3656500000	3101200000			A0A2K5UX02_S589	32682	26609	66922	NA	26336	20657	NA	NA	16561	26227	NA
	P41252	5550900000	6047200000	6201400000	6223100000	4556800000			A0A2K5UX02_S498	4144	24033	22858	5038.9	3711	2032.4	0	1429.4	1371.6	595.47	2400.1
	P41440	9350100	17123000	9494300	11790000	20364000			A0A2K5UX02_S608	0	944.97	878.32	NA	3993.5	619.1	NA	NA	0	0	NA
	P41567	2025800000	2463700000	1112800000	1972700000	1946700000			A0A2K5UX02_S975	0	13151	0	NA	31201	5635.2	NA	NA	18536	24662	NA
	P41743	369540000	414710000	244130000	441810000	163670000			A0A2K5UX02_S977	12982	2823.1	NA	NA	NA	NA	NA	NA	NA	NA	NA
	P42025	208780000	422140000	437290000	182420000	163790000			A0A2K5UX02_S697	0	NA	NA	NA	4179.6	0	NA	NA	NA	NA	NA
	P42126	318490000	251880000	412530000	423660000	236360000			A0A2K5UX02_S699	0	NA	NA	NA	4179.6	0	NA	NA	NA	NA	NA
	P42166	2560000000	3766700000	3717800000	2678500000	2092500000			A0A2K5UX02_S727	2762.3	5766.4	16601	NA	12770	6935.2	NA	NA	2197.3	11838	NA
	P42167	1067300000	1996600000	1424900000	1313400000	1392300000			A0A2K5UX02_S728	6570.4	5766.4	16601	NA	12770	6935.2	NA	NA	2197.3	11838	NA
	P42224	506500000	462590000	442030000	397470000	278990000			A0A2K5UX02_S683	7944.1	NA	38339	NA	10441	7341.6	NA	NA	8168.2	10619	NA
	P42285	1891900000	1811300000	2081700000	1764600000	1448300000			A0A2K5UX02_S690	2435.1	0	0	NA	3450.8	3810.3	NA	NA	NA	NA	NA
	P42345	49697000	158810000	168740000	99621000	42093000			A0A2K5UWY4_S1115	7258.4	7582.6	4509.1	23729	5772.3	805.39	NA	5320.8	0	829.69	5647.7
	P42356;A4QPH2;Q8N8J0	61378000	87520000	26064000	108630000	30193000			A0A2K5UWY4_S1136	0	NA	NA	1276.9	0	0	NA	NA	NA	NA	0
	P42566	25907000	115520000	130950000	66317000	121450000			A0A2K5UWY4_S1147	0	NA	NA	NA	NA	NA	0	0	NA	0	0
	P42574	196850000	147870000	122470000	215060000	141820000			A0A2K5UWY4_S1148	0	NA	NA	NA	NA	NA	0	0	NA	0	0
	P42575	74995000	129610000	290290000	191790000	55726000			A0A2K5UWY4_S328	4990.3	4216.1	1815	2377.2	3511.4	3850.3	5977.7	2501.4	0	2230.3	4043.5
	P42677	3599400000	4043300000	4329900000	3692400000	3591200000			A0A2K5UWY9_S471	13877	2928.4	8281.4	37421	104770	NA	NA	0	40763	4366.7	13841
	P42684	0	19319000	0	11201000	0			A0A2K5UWY9_S474	5262.4	NA	7493.6	0	0	NA	NA	NA	NA	NA	8157
	P42694	4679900	16466000	28090000	4939600	0			A0A2K5UWY9_S1209	2935.3	NA	698.42	9891	5650.9	5914.1	6839.3	4885	0	7248.1	6814.3
	P42695	351970000	405070000	479170000	456180000	293430000			A0A2K5UWY9_S1213	2935.3	39050	19462	9891	29574	5914.1	NA	4885	0	7248.1	6814.3
	P42696	355920000	345240000	303490000	226030000	206980000			A0A2K5UX89_S845	0	NA	NA	NA	NA	NA	NA	NA	NA	NA	NA
	P42704	6935700000	9375800000	8018900000	5255400000	5851900000			A0A2K5UX89_S445	5507	NA	NA	NA	6532.5	5303.4	5643.4	NA	0	4238	4864.5
	P42765	121790000	243640000	160830000	113570000	151780000			A0A2K5UX89_S1098	0	6394.6	NA	1736.1	0	1138.4	0	1201.3	0	0	0
	P42766	2999900000	1064300000	1996100000	2555900000	3250400000			G7PE03_S740	0	NA	NA	NA	NA	NA	NA	NA	NA	NA	NA
	P42771;P42772	929300000	768720000	962000000	929750000	783220000			G7PE03_S726	6330.5	5956.5	5301.8	9223.9	NA	5084.8	7650.6	NA	NA	5590.7	0
	P42785	149170000	177260000	285710000	98407000	110790000			G8F5B0_S27	0	NA	NA	NA	NA	NA	NA	NA	NA	NA	NA
	P42858	88685000	178040000	195400000	90146000	98901000			G8F5B0_S29	0	NA	NA	0	NA	0	NA	6619.3	4911	NA	NA
	P42892	0	11526000	0	14612000	0			G8F5B0_S30	0	NA	NA	0	NA	0	NA	NA	0	NA	NA
	P43003	8248600	26963000	23244000	46151000	57657000			G8F5B0_S137	2206.7	NA	NA	NA	NA	1440.6	NA	0	0	NA	NA
	P43034	957490000	1382600000	1056000000	1170600000	1053200000			A0A2K5UXB7_S13	0	0	0	NA	0	NA	0	NA	0	0	0
	P43155	17497000	31841000	26973000	8608900	51754000			A0A2K5UXB7_S14	0	0	0	NA	0	NA	0	NA	0	0	0
	P43243	8896700000	12549000000	11064000000	10006000000	8182500000			A0A2K5UXE5_S513	2213.1	NA	NA	2536.6	1928.8	2008.1	1655.3	1909.9	1564.4	1011.7	2025.7
	P43246	518280000	584380000	658960000	897660000	431220000			G7PMP2_S498	6190	NA	0	NA	0	4267.4	NA	3918.7	NA	NA	NA
	P43250	0	31590000	5040200	0	12335000			A0A7N9CSJ9_S125	0	NA	NA	NA	NA	NA	NA	NA	NA	NA	NA
	P43251	9705100	12705000	0	0	6769500			G7NVN5_S284	783.61	4309.9	1885.1	725.14	NA	NA	NA	NA	1005.5	NA	NA
	P43304	488620000	291880000	486160000	341240000	441230000			A0A2K5UXM5_S340	7102.1	NA	13410	NA	6461	6766.2	8348.8	8255.8	28153	5307.1	18386
	P43307	124280000	219350000	147330000	171890000	155390000			A0A2K5UXM5_S324	0	NA	8545.1	0	2257.4	0	0	0	19253	0	0
	P43378	39772000	27467000	23288000	19426000	15369000			A0A2K5UXM5_S328	9076.6	0	0	0	0	0	0	0	0	0	0
	P43487;Q9C010	6065000000	6207900000	6626500000	5886800000	4828600000			A0A2K5UXM5_S329	15998	11324	10971	NA	0	10442	0	14440	12911	8527.8	9066.5
	P43490	890390000	1687700000	1065800000	1526600000	851630000			A0A7N9CHJ8_S145	4376.1	2409.4	NA	0	18992	4438.2	8320.1	12394	4136.9	9471.7	1591.5
	P43686	2650800000	3627300000	2683800000	2537400000	2756800000			A0A7N9CHJ8_S147	685.77	2409.4	NA	NA	1795.9	917.85	NA	NA	NA	NA	1591.5
	P43897	594320000	736870000	650690000	773180000	707070000			A0A2K5UXU4_S62	8478.1	4148.2	4581.5	5402.7	2918.2	6582.5	4637.9	4858	2003.9	4420.8	4585.7
	P45877	0	64381000	44173000	11479000	25893000			A0A2K5UY08_S126	1191.6	NA	7564	3405.5	4949.9	4963.5	NA	1773.8	0	3200.9	2912.3
	P45880	6277500000	6020800000	5512700000	5146100000	6002300000			A0A2K5UY08_S129	5193.1	5520.4	13055	0	4297.2	3007.7	0	0	0	4189.7	3487.5
	P45954	191290000	312900000	123120000	171310000	201950000			A0A2K5UY10_S592	1571.4	0	4922.7	5943.6	5710.9	2324.8	0	2218.3	1923.3	3536.9	2227.1
	P45973	333530000	531030000	280730000	248050000	215930000			G7PR90_S124	1921.8	NA	NA	3336.1	NA	NA	NA	NA	NA	NA	NA
	P45974;REV__Q9UPY3	1527100000	2215400000	1739500000	1793700000	1700300000			A0A2K5UY75_S119	0	NA	0	NA	NA	NA	0	NA	3197.5	NA	NA
	P45984	0	45649000	31673000	39414000	43889000			A0A2K5UY89_S522	0	NA	7312.2	2952.6	15157	8912	5559.2	7660.7	4306.2	1047.1	7709.9
	P45985	26937000	68350000	97294000	86201000	57043000			A0A7N9D684_S396	0	NA	NA	NA	NA	NA	NA	NA	NA	NA	NA
	P46013	378450000	596760000	519570000	431860000	136830000			A0A2K5UYC7_S627	626.53	NA	NA	447	NA	NA	NA	NA	NA	NA	619.89
	P46019	0	36622000	0	0	0			A0A2K5UYI8_S2790	1766.4	0	0	NA	0	2959.2	0	NA	NA	NA	2188.6
	P46020	61837000	70905000	55502000	26547000	37335000			A0A2K5UYI8_S1517	4009.1	NA	3896.7	0	0	2482.3	NA	2886.2	3272.2	6668	5545.3
	P46060	3052500000	2956100000	3337200000	2899800000	2423100000			A0A2K5UYI7_S48	1769.8	NA	NA	NA	NA	NA	NA	NA	NA	NA	NA
	P46063	774370000	2007100000	743090000	914760000	802790000			A0A2K5UYI7_S50	4126.4	NA	0	NA	3683.3	1686.1	1953.4	2672.7	0	2037.6	1200.7
	P46087	654380000	928670000	840920000	900010000	1179800000			G7NVI6_S68	18808	4666	36037	33298	19878	8224.3	17079	15591	16389	18849	26407
	P46100	17031000	12720000	31071000	27618000	2448600			A0A7N9CB47_S209	3606	NA	NA	NA	NA	NA	NA	NA	NA	NA	NA
	P46108	146530000	295250000	110100000	321700000	180860000			I7GMW4_S217	1894.6	NA	NA	NA	NA	NA	1233	NA	0	NA	NA
	P46109	332490000	1147400000	988140000	891110000	327010000			I7GMW4_S218	1894.6	NA	NA	NA	NA	NA	1233	NA	0	NA	NA
	P46199	33575000	0	34369000	17684000	32126000			A0A2K5UYS7_S25	0	NA	0	NA	1653.9	2060.9	1313.6	NA	NA	0	1025.7
	P46379	819080000	1545900000	1340700000	1129100000	893060000			G7PUJ9_S677	1836.5	NA	0	2423.1	1095.5	3310.5	0	10459	0	446.16	5733.5
	P46459	919470000	1539000000	1207000000	1217200000	1000800000			G7PKQ9_S303	0	7839.8	0	0	0	3852.9	7757.9	9730.4	8106.1	4237.8	2384.2
	P46734	62424000	93680000	142460000	110080000	94033000			G7PKQ9_S304	3290.8	0	0	0	4910.8	3852.9	7757.9	7148.2	16819	1992.6	2384.2
	P46736	116020000	345370000	101930000	121310000	122850000			A0A2K5UYW3_S22	5224.7	NA	NA	5085.7	8780.2	0	5423.6	3875.8	4764.1	3477.3	3877.5
	P46776	4420700000	4609100000	5179200000	5401500000	5014900000			A0A2K5UYW3_S176	11383	NA	NA	NA	0	8223.1	6637.8	10390	4278.4	9398.7	3336.5
	P46777	7493600000	13481000000	9792200000	7971800000	9094600000			A0A2K5UYW3_S2209	6002.1	NA	NA	2964.2	18120	7600.6	10674	8236.3	6082.7	6279.9	4517.2
	P46778	2835300000	3711400000	4716900000	3312300000	3511300000			A0A2K5UZ55_S220	12436	0	2085.4	17199	6209	6470.9	7981.8	3364	1616.6	3752.7	8955.8
	P46779	3979700000	1891300000	3945800000	2380900000	3974800000			A0A2K5UZ55_S226	4750.2	4087.9	NA	NA	4103.5	2919.1	NA	2847	NA	NA	NA
	P46781	8717000000	8795700000	8919600000	6985200000	5807400000			A0A2K5UZ55_S178	7666.2	62248	31479	6459.8	14299	13647	7514.5	3049.4	0	6931.1	29453
	P46782	4035200000	5904200000	10386000000	9138000000	7788200000			A0A2K5UZ66_S251	0	10651	0	3656.9	2149.9	2105	2841.7	2877.4	2304.3	1686.2	0
	P46783;Q9NQ39	3915300000	4064600000	3773600000	6511200000	4658700000			A0A2K5UZ22_S311	1786.4	10244	0	0	4734.3	7110.3	8413.3	10067	4294.4	3014.3	0
	P46821;Q8IVG5;Q5K651;P78559	210750000	389530000	471320000	369670000	368970000			A0A2K5UZ22_S313	6953.1	0	16077	11260	5375.8	7110.3	10435	7259.6	1625.6	5523.2	6577.1
	P46926	769960000	1075600000	849090000	992480000	892280000			A0A2K5UZ22_S346	13471	35877	11537	5817.5	3027.4	2221.2	12341	3105.7	7195.3	0	2994.6
	P46937	0	43932000	29581000	35297000	16620000			G7PRR2_S138	40766	48283	57143	8762.5	59413	10395	6587.6	9857.4	15774	5318.4	19084
	P46939;REV__Q14517	74189000	197650000	80955000	16494000	87423000			G7PRR2_S146	2496.6	NA	NA	NA	3078.7	NA	NA	0	NA	1231.8	NA
	P46940	3340700000	4647000000	4726400000	3673400000	2543900000			A0A2K5UZA9_S146	6895	NA	0	6114.4	12294	3307.4	13674	2840.5	0	1653.4	66032
	P46976	70836000	80026000	82833000	109160000	72585000			A0A2K5UZA9_S309	476.47	1359.3	1938.8	2072.2	1798	480.61	512.95	504.43	1497.6	385.09	513.7
	P46977	813400000	1268200000	725710000	818160000	746900000			A0A2K5UZ47_S169	2619.5	0	NA	2146.8	0	2948	4395.9	0	3194.5	2283.9	NA
	P47224	0	11615000	0	0	18609000			A0A2K5UZA7_S357	0	4016	15117	NA	2559.6	0	2839.8	1864.8	NA	0	0
	P47755	160190000	264780000	211710000	163600000	137510000			A0A2K5UZA7_S805	4805.1	2476.6	NA	NA	NA	NA	4590.5	NA	NA	NA	NA
	P47756	1138300000	1494700000	1203100000	890690000	565070000			A0A2K5UZE8_S918	2138.3	NA	NA	6373.3	3900.8	0	4276.7	0	0	NA	5079.3
	P47813;O14602	1676600000	2574800000	1154100000	1775200000	1207700000			O62676_S220	9784.9	6270.5	7426.6	NA	0	6038.8	7341	4757.9	5041.5	10096	5020.3
	P47897	2285600000	2824800000	2154800000	2172200000	2252500000			O62676_S371	0	NA	0	NA	0	0	NA	NA	NA	NA	NA
	P47914	1177800000	4369300000	3019600000	1158500000	2830100000			O62676_S372	0	NA	0	NA	0	0	NA	NA	NA	NA	NA
	P47985;P0C7P4	620280000	786780000	472590000	476310000	522430000			O62676_S375	0	NA	0	NA	916.22	1229.3	0	NA	NA	0	952.43
	P48047	1063900000	1339500000	1402800000	1136900000	1037100000			O62676_S618	0	10040	8992.2	3467	8723	15520	14011	22866	13579	5333.6	23512
	P48059;Q7Z4I7	69344000	205240000	43262000	91435000	62778000			O62676_S272	17951	30239	15309	44842	17128	15422	21343	18990	26588	11460	3834.7
	P48147	495710000	833170000	1033500000	518870000	779150000			A0A7N9DD23_S245	6776.8	5338.9	NA	14811	55330	11926	0	0	6363.1	14523	0
	P48163	23466000	233010000	144070000	55899000	64091000			A0A7N9DD23_S248	18381	30794	NA	4315.8	9676.9	0	9529.1	7167.3	5267.4	8532.9	14427
	P48426	107570000	43080000	128450000	110010000	48176000			A0A7N9DD23_S219	2386.7	1252.2	NA	1296.7	4940.8	NA	1945.2	1234.4	2347.4	NA	NA
	P48444	1866900000	1825200000	2271200000	2064600000	1415300000			A0A7N9DD23_S756	0	NA	NA	NA	NA	NA	NA	NA	NA	NA	NA
	P48449	149660000	400190000	207670000	115960000	449800000			A0A7N9DD23_S778	0	NA	NA	NA	18602	17179	11506	NA	NA	9980.4	NA
	P48506	63934000	50884000	66674000	50123000	808230000			A0A7N9DD23_S819	6873.3	0	NA	NA	25005	26802	8013.2	8853.2	0	10588	4290.7
	P48507	104480000	159630000	257570000	91990000	38799000			A0A7N9DD23_S167	0	NA	NA	NA	NA	NA	NA	NA	NA	0	NA
	P48509	51433000	0	50514000	35963000	88399000			G7PSZ5_S426	455.6	NA	0	NA	NA	NA	965.3	841.72	0	NA	735.83
	P48553	10531000	0	0	0	0			G8F3I4_S976	2163	NA	NA	NA	NA	NA	0	NA	NA	NA	NA
	P48556	1082900000	1767100000	1035600000	553000000	773230000			G8F3I4_S1510	2070.3	NA	NA	NA	NA	NA	1606.4	NA	NA	NA	NA
	P48634	165880000	398840000	411810000	208430000	173370000			A0A2K5UZZ2_S38	1815.7	NA	NA	0	5789.7	0	NA	NA	NA	5150.7	NA
	P48637	135680000	299900000	205410000	264710000	240260000			A0A2K5UZZ2_S492	0	NA	NA	NA	0	0	NA	NA	NA	NA	NA
	P48643	13415000000	17850000000	16170000000	14181000000	9958400000			A0A2K5UZZ2_S493	0	NA	NA	NA	0	1804.7	NA	NA	NA	539.14	NA
	P48651	88659000	133030000	86916000	117280000	107750000			A0A2K5V040_S140	0	NA	NA	NA	NA	NA	NA	NA	NA	NA	NA
	P48723	47280000	61532000	35160000	20404000	37135000			A0A2K5V040_S151	3507	NA	NA	NA	NA	NA	NA	NA	NA	NA	NA
	P48729;Q8N752	537390000	645100000	464640000	332630000	274460000			A0A2K5V040_S162	9511	NA	NA	NA	NA	NA	NA	NA	NA	NA	NA
	P48730	7806700	0	0	46633000	0			A0A2K5V040_S197	1920.4	NA	NA	NA	NA	NA	NA	NA	NA	NA	NA
	P48735;REV__Q00169	473250000	292130000	531280000	803490000	598490000			A0A2K5V040_S205	7457.8	0	NA	NA	NA	NA	NA	NA	NA	NA	NA
	P48739	1461700000	2580000000	1836300000	1396600000	1293900000			A0A2K5V055_S70	14784	17720	NA	NA	NA	4680.7	0	2030.9	NA	3045.4	11093
	P49005	97903000	193710000	128590000	163660000	199680000			A0A2K5V055_S46	16073	17461	NA	NA	NA	12503	15234	17664	NA	8285.1	11909
	P49006	94674000	52653000	71136000	76445000	150210000			A0A2K5V0C5_S323	0	NA	NA	NA	NA	NA	NA	NA	NA	NA	NA
	P49023	27080000	25303000	24498000	24133000	22450000			A0A2K5V0C5_S325	0	NA	NA	NA	NA	NA	0	NA	NA	NA	NA
	P49069	73246000	75703000	21849000	7882300	31101000			A0A2K5V0C5_S429	1111.1	NA	NA	NA	NA	NA	405.57	NA	NA	NA	NA
	P49137	25260000	106080000	163390000	36485000	51088000			A0A2K5V0C5_S432	0	NA	NA	NA	NA	NA	NA	NA	NA	NA	NA
	P49189	1532900000	2032600000	1373000000	1263200000	906850000			A0A2K5V0C5_S286	0	NA	NA	NA	NA	NA	NA	NA	NA	NA	NA
	P49207	2218500000	897370000	1666800000	1686100000	2344900000			A0A2K5V0C9_S560	0	NA	NA	NA	NA	1226	604.87	0	NA	1036.7	NA
	P49247	82946000	382390000	169520000	148060000	90559000			A0A2K5V0C9_S665	2617.7	NA	NA	NA	NA	2836.1	4961.4	3327.9	NA	2071.2	0
	P49257	827440000	1290200000	1115600000	1190300000	1368700000			I7G9K0_S178	439.76	NA	NA	NA	449.48	NA	NA	445.98	NA	NA	NA
	P49321	7400000000	8376600000	6721700000	6820400000	4870000000			A0A2K5V0H7_S2354	4952.5	8376.1	11465	NA	6954.4	155.78	8348.6	2140.3	0	995.51	1771.9
	P49327	27529000000	32088000000	26329000000	24397000000	23257000000			A0A2K5V0I1_S75	2066.5	0	11356	0	NA	NA	NA	NA	NA	NA	3636.6
	P49336;Q9BWU1	0	7947200	14911000	0	0			A0A2K5V0I1_S76	2066.5	NA	4808	0	NA	NA	NA	NA	NA	NA	3636.6
	P49354	142020000	298910000	126980000	97496000	188630000			I7GKI6_S171	0	2468.4	2971.6	0	NA	1183.5	NA	0	1646.3	1056.4	0
	P49356	20035000	123160000	10989000	38165000	70463000			I7GKI6_S172	0	NA	0	0	NA	NA	0	0	0	NA	0
	P49366	172580000	147670000	175980000	90626000	49757000			I7GKI6_S173	0	NA	0	0	0	NA	0	0	0	NA	0
	P49368	14079000000	16340000000	13667000000	12270000000	14097000000			I7GKI6_S174	0	0	0	0	0	NA	0	0	0	NA	0
	P49406	159140000	373040000	224860000	296410000	163590000			I7GKI6_S176	0	0	0	0	0	NA	0	NA	NA	NA	0
	P49407	4187000	8316800	28896000	0	0			I7GKI6_S141	0	NA	4052.5	NA	2174.3	0	3397.4	2155.4	NA	1623.8	4724.8
	P49411	7716800000	7256600000	7234800000	9185700000	7978800000			I7GKI6_S154	8268.8	0	3865.6	NA	NA	3665.7	0	0	0	2821.5	NA
	P49419	678590000	1031300000	1010900000	1135900000	875140000			I7GKI6_S94	6669.5	5109.9	10505	NA	NA	14710	6920	6870.2	NA	8093.6	NA
	P49427	94517000	62786000	58578000	60285000	78151000			A0A2K5V0M7_S22	1391.9	5904.4	5065	1654.4	916.38	3499.1	0	1346.7	2970.8	1103.9	3520.9
	P49441	9553500	0	0	3780900	19537000			A0A2K5V0N9_S15	2235.4	1299.2	7322.2	NA	1951.4	2190	2590.1	493.11	2884.7	362.41	1392.1
	P49454	66996000	103900000	23808000	27148000	7811200			A0A7N9CPT0_S1687	3244.2	NA	0	NA	NA	NA	NA	NA	0	NA	NA
	P49458	939750000	1719700000	1904000000	1576100000	1351600000			A0A7N9CPT0_S782	0	5119.3	8175.5	NA	7947.6	NA	6985.3	NA	4737.9	NA	NA
	P49459	545470000	663980000	385810000	468560000	213330000			A0A7N9IC66_S242	4231.6	3930.2	10029	NA	5549	NA	0	0	0	NA	3442.8
	P49585;Q9Y5K3	141970000	180030000	56578000	99753000	95017000			A0A7N9IC66_S234	2655.5	NA	0	3074.1	2880.1	1909.1	3126.7	4936.3	NA	0	1195.6
	P49588	3466900000	5620000000	4517000000	4638700000	3490000000			A0A7N9IC66_S203	6877.5	3412.8	0	NA	7231.5	3882.5	6769.5	6236.2	10265	814.7	1885.5
	P49589	590010000	570440000	791230000	628320000	742510000			A0A7N9CBF2_S32	1716.6	1373.8	1040.7	1540.7	794.63	1370.3	1432.1	1474.4	2447.9	954.66	864.59
	P49590	17150000	88618000	84534000	34277000	32559000			A0A2K5V177_S881	0	NA	10414	NA	NA	NA	NA	NA	NA	3340.9	NA
	P49591	2234000000	2484000000	2568600000	1983500000	2267700000			A0A2K5V177_S882	0	0	NA	NA	NA	NA	NA	NA	NA	3340.9	NA
	P49593	262530000	161610000	195020000	177010000	198890000			A0A2K5V1A2_S114	0	NA	0	3323.8	1165.2	0	2460.6	0	3864.4	1107.8	4510.6
	P49642	243620000	403170000	386900000	616390000	432320000			A0A2K5V1A2_S122	0	NA	NA	NA	NA	NA	NA	NA	NA	0	NA
	P49643	465120000	522140000	389820000	506790000	358340000			A0A2K5V1A2_S126	0	5020.1	3843.8	3323.8	1165.2	851.18	2460.6	4089.4	3864.4	1598.7	2355.3
	P49674	262430000	336700000	211250000	249740000	130520000			A0A2K5V1M5_S56	912.16	NA	NA	NA	NA	NA	NA	NA	NA	NA	973.94
	P49711	71130000	131750000	153370000	39126000	40913000			A0A2K5V1M5_S266	2877.2	NA	NA	3059.4	NA	1935.9	NA	NA	NA	1538.7	0
	P49720	1147500000	1083700000	1268900000	1184700000	769420000			A0A7N9CGD2_S832	8029.1	NA	NA	NA	NA	NA	4063.6	4565	NA	2731	NA
	P49721	1269500000	1755900000	1213800000	1380000000	1142300000			A0A7N9CGD2_S466	0	NA	NA	NA	1825.3	NA	0	7639.8	2244.9	NA	NA
	P49736	3329500000	5663100000	4371400000	4432500000	4184500000			A0A7N9CGD2_S102	8447	NA	NA	NA	4014.6	NA	2124.3	2893.2	0	1259.9	1730.4
	P49748	168620000	134970000	161980000	81882000	152750000			A0A7N9CGD2_S33	9887.9	NA	NA	NA	0	NA	0	3612.6	0	0	0
	P49750	199010000	310460000	344110000	261990000	187600000			A0A7N9CGD2_S941	2841.3	NA	NA	NA	0	NA	3340.6	1932.5	NA	0	0
	P49753	18136000	0	23101000	0	0			A0A7N9CGD2_S648	3924.9	NA	NA	NA	6058.2	NA	5925.3	NA	NA	0	0
	P49754	20813000	7088300	44746000	45411000	0			A0A7N9CGD2_S931	8654.7	NA	NA	NA	6256.6	NA	14490	9311.6	6401.1	6565.2	NA
	P49755	927930000	1229200000	993580000	844670000	944330000			A0A7N9CGD2_S1003	0	NA	NA	NA	0	NA	1258.4	1120.6	1749	818.11	0
	P49756	921180000	1079600000	443370000	840260000	794730000			A0A7N9CGD2_S811	0	NA	NA	NA	NA	NA	0	0	NA	0	NA
	P49757	0	0	10419000	39708000	75530000			A0A7N9CGD2_S455	10700	NA	NA	NA	7062.4	NA	7114.5	5119.9	14099	15065	12756
	P49761	34109000	39575000	28910000	40121000	10441000			A0A2K5V1X9_S166	4359.3	NA	0	NA	NA	NA	2468	NA	NA	2552.7	NA
	P49770	114450000	382930000	315450000	228080000	404230000			A0A2K5V1X9_S172	4571.4	NA	NA	NA	NA	NA	11430	NA	5233	4448.2	NA
	P49773	2435900000	2795400000	3744500000	2975900000	2772300000			A0A2K5V1X9_S180	2953.1	NA	6056.2	NA	NA	NA	2671.8	NA	1692.7	1235.3	NA
	P49789	0	0	0	0	0			A0A2K5V1Y5_S1358	1610.2	NA	NA	NA	NA	NA	NA	NA	4564.4	NA	NA
	P49790	259630000	432170000	207270000	273840000	111580000			A0A2K5V1Y5_S685	0	NA	NA	NA	NA	1805.2	NA	0	0	NA	NA
	P49792	3541800000	3068600000	2533800000	2033300000	3048100000			A0A2K5V1Y5_S396	0	NA	NA	NA	NA	NA	NA	NA	NA	NA	NA
	P49815	24004000	195960000	224800000	50817000	80519000			A0A2K5V1Y5_S16	0	NA	NA	NA	NA	4492.5	NA	3263	4398.5	NA	NA
	P49821	319060000	457920000	450790000	340870000	277320000			A0A7N9CPB4_S86	1642.8	0	4059	0	1794.4	1486.6	1574.6	1682.6	1152.7	1112.6	NA
	P49840	136010000	118700000	113890000	166790000	207840000			G7NYL4_S328	3801.9	NA	NA	NA	5188.8	NA	11643	NA	NA	NA	NA
	P49841	176790000	425680000	235370000	160730000	189440000			G7NYL4_S320	1256.2	NA	NA	NA	NA	NA	2298.2	NA	NA	NA	NA
	P49848	11302000	0	0	9327600	37532000			A0A2K5V2E7_S333	8370.2	NA	21330	NA	10762	11543	NA	NA	0	0	NA
	P49902	124440000	346420000	179890000	130740000	180800000			A0A2K5V2E7_S148	0	NA	NA	NA	NA	0	NA	NA	NA	0	0
	P49903	435930000	780260000	511610000	499970000	455430000			A0A2K5V2E7_S150	0	NA	NA	NA	NA	NA	NA	NA	NA	NA	0
	P49914	154560000	23932000	47483000	49902000	33073000			Q9GKU1_S197	3657	896.03	1238.6	NA	782.05	0	2078.8	3420.1	0	2690	1680.9
	P49915	2314600000	4597900000	3665500000	2604900000	2728600000			Q9GKU1_S134	1394.4	1770.4	0	2348.3	1862.3	1008.2	549.14	469.67	1041.8	466.01	1260.6
	P49916	91469000	153490000	131270000	297340000	120710000			Q9GKU1_S266	862.14	0	3827.5	2209	0	457.38	1897.7	289.81	2562.8	1832.1	2037.2
	P49959	382500000	449740000	591080000	477520000	371990000			Q9GKU1_S202	0	NA	0	NA	NA	0	0	NA	NA	NA	0
	P50148	113900000	332890000	144390000	142470000	142160000			Q9GKU1_S203	0	NA	0	NA	NA	0	0	NA	NA	NA	0
	P50213	925880000	1084200000	1079600000	1010900000	442990000			A0A2K5V2G5_S271	0	NA	NA	0	8028.6	15207	0	12364	20717	NA	NA
	P50219	0	0	0	10078000	0			A0A2K5V2G5_S38	5647.7	NA	NA	0	0	0	4304.1	0	0	3856.4	3770.6
	P50225;P50226	17256000	16317000	32773000	0	101430000			A0A2K5V2H9_S119	15680	NA	0	44461	10568	6205.2	8181.8	10515	9826.5	16551	22081
	P50336	113610000	7768200	72182000	68373000	95624000			A0A2K5V2H9_S381	0	NA	2135.4	NA	3374.5	4808.3	0	NA	0	0	NA
	P50395	6788900000	9447200000	10193000000	9525900000	9806900000			A0A2K5V2H9_S382	2332.5	NA	2135.4	NA	11651	14466	6004.8	8160	9041.4	6875.9	8661.2
	P50402	1290900000	1169800000	1105600000	1143900000	973070000			A0A2K5V2H9_S386	2268.5	NA	0	NA	6982.2	2822	0	4855.4	0	533.62	2222.6
	P50416	45525000	66714000	47799000	37552000	5602600			A0A2K5V2H9_S306	0	NA	27414	11903	20013	22566	19190	27904	13694	11568	4640.8
	P50452	6219800	0	7187100	0	6146000			A0A2K5V2H9_S317	2528.4	NA	NA	11903	1372	1685.9	19190	NA	NA	6877.9	4640.8
	P50453	0	0	0	0	9740000			A0A2K5V2H2_S437	4938.8	NA	NA	NA	NA	NA	NA	NA	NA	NA	NA
	P50454	2349100000	4043700000	3726400000	3505100000	2888600000			A0A2K5V2J6_S515	0	NA	10880	NA	NA	NA	NA	NA	NA	NA	NA
	P50502;Q8NFI4;Q8IZP2	3020700000	3539800000	3307200000	1912800000	4069000000			A0A2K5V2J6_S409	0	NA	5459.8	NA	NA	NA	NA	NA	NA	NA	NA
	P50542	38765000	82372000	43948000	71699000	61037000			A0A2K5V2T2_S6	1276.4	NA	0	NA	0	1832.9	2788.8	1601.9	736.31	NA	2384.2
	P50552	72775000	38409000	53653000	83864000	23178000			G7Q0F3_S105	10692	NA	NA	NA	NA	NA	NA	NA	NA	NA	NA
	P50570	1168200000	1904700000	1505700000	1472600000	1470300000			G7Q0F3_S109	7878	NA	0	14585	NA	8899.9	11351	NA	NA	5449.2	NA
	P50579	703700000	1589500000	923830000	512450000	487840000			G7PT84_S200	3255.3	2787.3	NA	4401.8	0	NA	NA	1806.5	2251.6	NA	NA
	P50583	89898000	111970000	83161000	73858000	68848000			A0A2K5V2T8_S970	0	NA	14670	NA	10164	3347.1	3167.7	4009.9	2359	3922.8	5888.6
	P50613	118990000	79639000	58560000	40849000	103030000			A0A2K5V2T8_S1752	2909.5	NA	0	NA	2092.9	3273.7	2487.8	2120.5	3506.8	1742.9	1746.4
	P50747	20629000	57183000	64764000	16131000	6062500			A0A2K5V2T8_S3790	3978.4	NA	0	NA	8301.1	3650.3	3557.9	9372.6	NA	5510.9	1206.5
	P50748	134430000	130360000	65378000	124750000	41132000			A0A2K5V2T8_S2312	3377.4	NA	3639.5	NA	0	NA	5467.4	0	12464	4636.8	0
	P50750;Q96Q40	105440000	85347000	104930000	149160000	130830000			A0A2K5V2T8_S3820	2841.3	NA	4277.1	NA	8172.5	4305.4	1391.1	2076.6	1044.7	4770.4	2516.9
	P50851;Q8NFP9	243820000	318150000	238730000	65739000	98537000			A0A2K5V2T8_S1961	1456.5	NA	2774.7	NA	5529.7	804.64	1505.5	898.28	1045.5	691.12	1137.2
	P50897	369590000	430740000	323730000	274840000	159040000			A0A2K5V2T8_S1963	0	NA	NA	NA	NA	NA	NA	NA	NA	NA	NA
	P50914	3069300000	3474800000	3777400000	2383900000	3366300000			A0A2K5V2T8_S1902	3567.3	NA	4719.7	NA	4384.6	1947.6	2649.1	0	0	8874.8	3905.1
	P50990	17643000000	24013000000	25549000000	13092000000	13270000000			A0A2K5V2T8_S3842	5281.6	NA	17799	NA	9849.1	12152	3628.7	3903.8	3326.4	10836	2124
	P50991	10799000000	12943000000	13550000000	9502700000	10861000000			A0A2K5V2T8_S2124	3903.1	NA	4542	NA	0	7247	8295.1	8502.2	4558.5	3395.8	7221.3
	P50995	416780000	991310000	614030000	424230000	315130000			A0A2K5V2T8_S1973	6683.5	NA	16655	NA	0	NA	4927.4	7172	NA	NA	NA
	P51003;Q9NRJ5	425000000	557980000	564200000	501430000	314540000			A0A2K5V2T8_S31	0	NA	NA	NA	3717.8	4193.5	0	0	NA	0	0
	P51114	652010000	1250600000	933590000	1068300000	561580000			A0A2K5V2T8_S34	0	NA	0	NA	23110	0	0	8581.4	10628	4624.9	0
	P51116	85901000	197570000	179000000	27677000	54938000			A0A2K5V2T8_S2402	2132.3	NA	3019.9	NA	1594.8	856.8	2770.9	1657.8	2873.3	429.34	1430.3
	P51148	1431500000	1072100000	1164800000	916810000	1157900000			A0A2K5V2T8_S1852	0	NA	6201.5	NA	0	4240.5	0	2425.8	0	4321	0
	P51149	1885000000	2712900000	1585100000	1871100000	1025200000			A0A2K5V2T8_S1888	0	NA	7168.4	NA	0	17610	NA	20536	0	NA	NA
	P51151	164090000	197920000	219680000	66318000	232010000			A0A2K5V2T8_S890	3476.4	NA	0	NA	0	3259.7	3859.3	2807.4	NA	2221.7	2682.5
	P51153	212020000	336980000	227040000	288060000	214040000			A0A2K5V2T8_S3906	2671.8	NA	0	NA	10805	2916.1	24095	0	6825.4	2311.2	0
	P51157	7875000	11927000	0	9197600	0			G7PL84_S2679	0	4775.1	NA	NA	3312.6	NA	4056.5	NA	NA	NA	3302.4
	P51398;REV__A6NI56	386930000	697160000	578640000	303540000	342330000			A0A2K5V2Y4_S313	13239	NA	0	0	7218.4	4928	6240.5	2159.8	NA	NA	NA
	P51452	156170000	230740000	246660000	165600000	94741000			A0A2K5V2Y4_S1296	1158.1	NA	NA	0	1856.5	1907.8	1493	2208.7	1214.4	1313.4	NA
	P51532;P51531	710960000	1070600000	589980000	750710000	607660000			A0A2K5V2Y4_S1299	0	8880	9358.5	5975	8127.2	1976.8	9344.9	NA	3577.6	1146.3	6089.1
	P51553	394820000	546900000	444240000	232100000	341390000			A0A2K5V2Y4_S1300	9318.4	NA	5810.8	8578.1	4732.4	6761.1	6973.4	13290	3684.2	3557.3	4530.3
	P51570	118150000	347380000	474940000	542260000	391270000			A0A2K5VPW3_S432	0	8581.6	8457.5	NA	NA	NA	NA	NA	NA	NA	NA
	P51571	667070000	1662000000	733410000	1013300000	222750000			G7PMR5_S445	0	NA	NA	NA	NA	NA	NA	NA	NA	NA	NA
	P51572	2846900000	3308800000	1269200000	3109900000	1628400000			G7PMR5_S584	3216.7	7082	17964	6499.8	12171	4093.9	0	4724.6	6967.1	2816.8	7389.5
	P51580	13933000	36522000	19088000	10182000	11758000			G7PMR5_S586	0	NA	NA	3242.5	NA	NA	NA	0	NA	2063	NA
	P51608	25258000	36896000	15022000	23852000	9964400			G7PGH9_S424	12844	3200.5	6732.4	9508.3	4159.5	11656	8817.5	7800.3	10285	2206.9	5235.1
	P51610	1166000000	1776100000	1558700000	1418400000	1143100000			G7PGH9_S422	2438.5	NA	2854.7	5704.2	4159.5	4778.7	5025.5	1725	2510.1	1580	4821.5
	P51617;P51955	156600000	235610000	93882000	335210000	114090000			A0A2K5V3B6_S355	0	NA	0	NA	0	0	0	NA	NA	NA	1323.5
	P51648;P48448;P30838;P43353	200000000	343670000	171330000	329530000	359020000			G7PV81_S260	0	0	0	0	0	0	0	817.33	0	0	NA
	P51649	83472000	133240000	118740000	50159000	7798500			G8F6B8_S142	1808	NA	4566.4	1485.2	2633.5	1420.8	1385.7	0	1541.7	778.7	NA
	P51659	2142800000	3268000000	2949100000	2190200000	1482900000			A0A2K5V3L3_S285	0	0	0	NA	3258.4	6347.2	0	2746.4	0	0	0
	P51665	1836300000	2086700000	1456700000	1635100000	1342400000			A0A2K5V3L3_S289	3419.3	0	29949	10835	6293.5	15109	9683	0	9628.5	0	11935
	P51687	0	0	0	22850000	18709000			A0A2K5V3L3_S295	9046.3	2313	3502	0	13349	881.38	5211.6	7705.6	0	4054.1	4120.4
	P51692;P42229	4473100	121720000	25348000	21343000	10394000			G7NTJ5_S528	0	NA	27671	NA	0	4590.5	NA	7499.2	7148.8	7264.5	3953.2
	P51784	113720000	265000000	198200000	161580000	148300000			A0A2K5V3N4_S463	4663.1	8432	0	4243.7	0	0	4548.4	6843	0	0	0
	P51808	189650000	20423000	104950000	162000000	261140000			A0A2K5V3M4_S250	0	0	NA	1130.2	0	763.99	0	767.81	0	546.18	0
	P51809	297780000	450990000	346910000	306790000	206210000			A0A7N9CQ37_S1078	0	NA	NA	0	NA	0	0	0	2489.9	0	0
	P51812;Q9UK32	226960000	872200000	210320000	487690000	309390000			A0A2K5V3M9_S87	6781.5	NA	0	6756.1	14393	8150.9	NA	0	6793.6	NA	5217.9
	P51858	1523800000	2202100000	2243000000	1671400000	1802500000			A0A2K5V3Q2_S1130	0	NA	15038	6006.8	0	0	13375	8694.9	13141	14713	7063.8
	P51946	39409000	68894000	34250000	24464000	42787000			A0A2K5V3Q2_S1956	9127.1	0	13659	NA	0	3801.7	NA	NA	0	NA	NA
	P51948	13020000	39961000	40811000	18750000	21242000			A0A2K5V429_S2213	6830.5	NA	0	4819.7	NA	NA	0	4403	0	0	NA
	P51956	9455000	24707000	20625000	8329400	0			A0A7N9CN97_S1102	4028.5	NA	NA	0	NA	0	6961.3	5991.8	0	1783.9	0
	P51965	231770000	152140000	122620000	243690000	184590000			G7Q154_S172	1321.3	NA	NA	NA	0	NA	1791.2	1826.9	NA	NA	NA
	P51970	561430000	677570000	679810000	483480000	941840000			A0A2K5V405_S393	2826.4	NA	0	NA	3729.6	3797.4	0	0	NA	2508.2	3302.1
	P51991	7021900000	10706000000	10349000000	9578900000	6602800000			A0A7N9CGW8_S871	0	NA	NA	NA	NA	NA	1025	NA	NA	0	NA
	P52209	2028900000	2815900000	2881000000	2787200000	2038300000			G7P4X3_S617	22556	20652	33136	2726.9	28941	11903	9423.2	23873	3571.5	8479.5	9630.8
	P52272	15657000000	16232000000	19726000000	18862000000	14829000000			G7P4X3_S447	0	NA	NA	NA	NA	NA	NA	NA	NA	NA	NA
	P52292	4075800000	6170100000	6576300000	5023300000	2102000000			A0A2K5V436_S635	4449.7	0	5631.7	NA	4103.6	3443.6	6506.8	2034.6	1685.2	1374.3	2992.4
	P52294	154440000	175150000	260670000	342140000	416280000			G7NU18_S92	0	NA	NA	NA	NA	NA	NA	NA	NA	NA	0
	P52298	100370000	142600000	136820000	116230000	80969000			G7NU18_S945	0	NA	NA	NA	NA	NA	NA	NA	NA	NA	NA
	P52306	428730000	455440000	307470000	324180000	191060000			G7NU18_S97	3124.2	NA	NA	NA	NA	NA	NA	3674	NA	NA	3899.7
	P52434	637030000	611540000	383540000	455570000	404780000			A0A2K5V450_S476	0	0	0	NA	3693.9	0	1521.9	2372	1824	1490.9	5547.1
	P52435;Q9H1A7;Q9GZM3	116990000	61989000	28742000	92528000	60775000			G7P4H2_S306	0	NA	NA	0	0	0	NA	NA	0	NA	NA
	P52564	56840000	49979000	47072000	41528000	48627000			G7PVV7_S561	2095.7	NA	NA	4274.3	2110.5	0	1664.6	3869.3	0	1261.9	5062.6
	P52565	2650400000	2518100000	854860000	2463000000	2066100000			G7PFD7_S36	1840.8	NA	NA	NA	3330.5	4053.9	5683	1940.1	NA	3689.8	NA
	P52594	53760000	177260000	228880000	188420000	142700000			G7PFD7_S27	1398.5	NA	NA	NA	NA	1620.7	1479.3	1470.9	NA	1219.9	NA
	P52597	3199700000	4829900000	6088800000	5253900000	3180800000			G7PNH7_S231	6103.5	NA	14900	NA	NA	NA	NA	NA	NA	NA	0
	P52630	0	0	0	0	4113900			G7PNH7_S744	5890.1	NA	0	NA	0	NA	NA	0	NA	NA	0
	P52655	75047000	0	0	0	33599000			G7PNH7_S807	13188	NA	19638	NA	7173.8	0	NA	2935.1	17818	7918.9	NA
	P52657	43864000	0	51250000	37745000	0			G7PSE5_S404	0	NA	0	3678.9	3668.1	NA	2679.4	2852.6	2236.4	1440.1	NA
	P52701;REV__Q6ZP68	455960000	789050000	770410000	533840000	609940000			G7PJN8_S175	6468.6	NA	NA	NA	NA	NA	NA	NA	NA	NA	NA
	P52732	498340000	711270000	524840000	481550000	465570000			A0A7N9DD34_S40	926.78	NA	4175.9	NA	NA	0	0	0	NA	0	1205
	P52735	16564000	61027000	26597000	16377000	12638000			A0A7N9DD34_S43	0	NA	NA	NA	NA	NA	NA	NA	NA	0	NA
	P52756	0	18815000	30887000	23979000	19562000			A0A7N9DD34_S485	1500.2	NA	11388	NA	4856.6	0	0	0	NA	2824.2	10088
	P52758	136900000	191000000	45620000	60404000	164390000			A0A7N9DD34_S409	2403	NA	NA	2535.1	0	3533.7	3605.8	1271.3	1149.9	1218	0
	P52788	627470000	887740000	761740000	630690000	663450000			A0A7N9DD34_S365	3688.4	NA	7703.9	NA	2853.8	3014.1	3840.4	0	NA	2680.1	4316.5
	P52789;P52790	475970000	540580000	764170000	688140000	628910000			A0A7N9DD34_S455	1835	NA	0	NA	3399.5	1503.7	1967.4	1961.1	0	1024.7	1246.7
	P52815	716630000	1327800000	1034500000	528050000	325860000			G7PPC6_S323	14239	0	11430	NA	6125.5	5145.6	8120.2	NA	NA	6140.2	5757.7
	P52888	478200000	700310000	570000000	311420000	530210000			G7PW66_S268	4555.3	NA	NA	2912	NA	NA	3703.8	0	NA	NA	NA
	P52907	1017500000	1100000000	1588500000	921820000	1063800000			G7PW66_S434	0	NA	4866.9	NA	0	NA	NA	NA	0	0	0
	P52926	0	103630000	0	0	34187000			G7NXF1_S379	681.11	2257.1	4592.6	NA	2023	729.4	0	884.25	1112.3	675.19	571.12
	P52943	18680000	0	0	15780000	0			G7NXF1_S646	0	NA	0	NA	0	0	953.28	0	NA	2355.9	0
	P52948	540440000	994390000	772750000	684000000	444120000			G7NXF1_S648	0	NA	0	NA	0	NA	NA	NA	NA	NA	0
	P53004	458070000	411110000	401480000	547060000	370180000			A0A2K5V503_S1798	5617.6	0	0	NA	NA	NA	NA	NA	NA	NA	2684.3
	P53007	404360000	253540000	391350000	345630000	372900000			A0A2K5V503_S568	0	4629.2	2411.3	NA	NA	NA	3558.4	0	NA	0	NA
	P53041	740460000	1380400000	781290000	703420000	535290000			I7GIS6_S372	0	9418	9057	NA	6875.7	NA	11156	11316	9956.7	5016.4	17783
	P53350	140210000	251550000	187120000	105990000	171310000			A0A2K5V4W9_S6	26723	3736.4	59907	NA	3737.3	33288	NA	NA	0	3251.6	11436
	P53365	148400000	112990000	170670000	300660000	233400000			A0A2K5V4X5_S291	2523.1	NA	8316.4	NA	2175.5	NA	4475.8	0	2374.1	0	1287.7
	P53367	325500000	283860000	345400000	237020000	162720000			A0A2K5V4X5_S245	6749.5	6414.3	16618	10427	2167.2	11492	4586.7	13267	6718.3	1379.4	6694.5
	P53384	45438000	108660000	48345000	170380000	104900000			A0A2K5V4X5_S296	1055.3	3710.6	12172	797.53	1191.5	1760.9	787.1	1000.8	872.09	571.35	2742.2
	P53396	7156000000	10365000000	6896900000	5517800000	6307000000			A0A2K5V4Z9_S8	0	0	25252	NA	12448	6545.8	16722	16632	6290.1	8790.6	NA
	P53539	0	0	0	0	6611200			A0A2K5V518_S157	0	NA	NA	NA	NA	0	0	0	0	0	0
	P53582	576310000	1164100000	1074100000	643140000	502230000			A0A2K5V518_S146	2624.4	0	8142.5	NA	NA	1833.8	0	NA	0	NA	2534.9
	P53597	378170000	291920000	406640000	165550000	259310000			A0A2K5V5A9_S166	10798	NA	NA	8139.4	33834	26431	6445.2	NA	13876	8539.1	27652
	P53602	89053000	138550000	147690000	7013600	21681000			A0A2K5V5A9_S96	0	NA	NA	5460.9	2095.1	1828.5	2578.3	NA	0	3536.9	5351.5
	P53609	0	38192000	7513100	78390000	0			A0A2K5V5G6_S24	2386.6	0	7289.8	2170.3	4026.7	1427.5	0	0	2440.7	2164.8	0
	P53611	199270000	239480000	322370000	189980000	248230000			A0A7N9DA69_S375	2546.5	0	NA	0	NA	NA	NA	NA	0	NA	NA
	P53618	2631400000	4073800000	3104200000	3392500000	2716000000			G7NW12_S934	3308.1	0	14923	NA	3453.6	4679.8	9924.2	4890	6896.5	7479.8	7522.5
	P53621	5198700000	6166300000	5123900000	4788400000	4855500000			G7NW12_S1371	7854.7	16335	9510.9	NA	4097	7004.6	8797.5	3428.6	3205.1	4360.3	6091.6
	P53634	136220000	214260000	274790000	228370000	198050000			G7NW12_S1294	2438.6	NA	NA	NA	0	NA	3461.3	NA	0	1117.9	0
	P53675	75143000	0	93511000	82773000	86547000			G7NW12_S886	5896.7	NA	NA	NA	NA	NA	NA	0	0	0	NA
	P53677	24102000	9965900	14844000	25185000	7746400			G7NW12_S168	0	NA	NA	NA	0	2445.2	4970.6	2280.6	0	1761.3	0
	P53680	120310000	403500000	225940000	199860000	193040000			G7NW12_S917	9228.1	NA	NA	NA	6267.4	8501.5	NA	6841.7	6732.5	2981.2	4458.5
	P53701	334330000	607920000	377470000	474650000	210750000			G7NW12_S1426	7812.9	9749.3	0	NA	7656.3	7878.7	13200	16996	8348.2	NA	13528
	P53778	0	5895500	0	0	0			G7NW12_S440	9873.9	NA	6280.9	NA	0	3818	9315.7	0	5510.9	0	NA
	P53779	0	0	0	0	10216000			G7P6F4_S428	13259	0	0	NA	NA	14521	11390	7255.7	NA	0	22538
	P53794	8894900	0	0	48117000	9624300			G7PW55_S476	0	17192	24422	8473.3	9458.5	11549	7455.4	7742.2	17674	16901	2326.8
	P53801	41645000	15763000	0	89319000	40981000			A0A2K5V6D1_S19	3291.4	NA	NA	NA	NA	NA	NA	0	NA	NA	NA
	P53985	697340000	985100000	1299300000	466520000	304320000			A0A2K5V6C1_S154	0	NA	9804.4	10296	7745.8	NA	3534.3	5370.8	0	7505.9	7621.4
	P53990	66641000	154950000	210890000	282620000	20406000			A0A2K5V6C1_S1039	0	NA	NA	NA	NA	NA	0	0	NA	NA	0
	P53992	400750000	560840000	268750000	388900000	447340000			A0A2K5V6C1_S1206	2568.7	NA	NA	9090.8	NA	NA	4691.2	0	NA	NA	1532.3
	P53999	2029100000	3070500000	2869900000	2590600000	1833100000			A0A2K5V6H0_S738	0	0	NA	0	4791.2	0	0	6782.8	0	3353.8	4760.7
	P54105	1320900000	1102400000	710920000	1231800000	920170000			A0A2K5V6H0_S683	2751.6	NA	NA	4606.8	NA	NA	NA	NA	NA	NA	0
	P54132	0	129920000	18107000	5731500	65192000			A0A2K5V6H0_S219	0	NA	NA	NA	0	0	NA	NA	NA	0	0
	P54136	4280100000	4325900000	4872500000	4283800000	3544800000			A0A7N9CAR9_S616	0	NA	NA	NA	0	0	0	0	NA	NA	NA
	P54252	18320000	37095000	18598000	14395000	12063000			A0A2K5V6P0_S132	0	4503.6	0	5219.7	1954.9	NA	0	7142.2	4933.3	NA	4608.5
	P54274	0	0	0	7813100	0			A0A2K5V6P0_S134	7405.4	13393	16481	4465.3	12495	14195	4935	10465	2614.7	11176	946.07
	P54577	4923600000	5620200000	3778100000	3674000000	3962000000			A0A2K5V6S2_S106	0	NA	NA	NA	5605.4	NA	NA	NA	NA	0	3264.5
	P54578	757970000	1584700000	1205600000	1008800000	1074700000			A0A2K5V6S2_S119	11200	25126	NA	16060	18654	7730	11343	8036	10995	9816.8	20027
	P54619;Q9UGJ0	142380000	151410000	194760000	85372000	109860000			A0A2K5V6V0_S295	0	1394.9	2412.1	NA	821.34	1106.7	935.26	6855.2	1141	798.66	442.62
	P54646	66168000	226860000	227660000	56438000	109650000			G7Q210_S71	23195	0	NA	3846.2	25694	9177.9	NA	10220	15683	12012	11931
	P54652	50449000	80289000	18462000	0	7670600			G7Q210_S414	0	NA	NA	NA	0	3210.9	NA	0	NA	NA	4978.4
	P54687	246460000	95113000	301110000	87857000	29519000			G7Q210_S351	3302.7	NA	NA	23258	NA	NA	NA	10395	NA	5437.1	NA
	P54707;REV__Q15772	87384000	0	153590000	0	138670000			A0A2K5V701_S144	0	NA	0	NA	4635	2817.1	3407.3	3578.2	6631.8	1970.8	0
	P54709	1220800000	1908200000	1619200000	1068200000	1677000000			G7PYC4_S616	0	NA	NA	5001	0	2089.2	NA	NA	NA	0	NA
	P54725	70725000	108050000	204660000	183520000	64705000			A0A7N9DBW3_S590	0	NA	NA	3550	12742	12884	16344	5068.2	NA	5232.5	9595.1
	P54727	2349700000	3448300000	3911800000	2653700000	2928400000			A0A2K5V7J0_S22	0	NA	NA	NA	NA	4372.1	0	NA	NA	NA	NA
	P54764	0	17569000	14047000	0	0			A0A2K5V7T5_S1308	0	5968.7	15303	NA	8226.1	4355.5	NA	3418.6	NA	2731.1	2559
	P54802	0	0	22838000	39681000	19580000			A0A2K5V7T5_S1261	0	NA	NA	NA	NA	0	NA	NA	NA	1123.7	0
	P54819	4440700000	7193200000	6141900000	5517500000	4388300000			A0A2K5V7T5_S1345	0	NA	0	NA	0	3734	NA	0	NA	0	NA
	P54886	3177900000	4130500000	3868800000	3314900000	3021000000			A0A2K5V7T5_S1346	0	NA	0	NA	0	NA	0	NA	0	0	4665.5
	P54920;Q9H115	855360000	1691400000	1073100000	944110000	825600000			A0A2K5V7T5_S919	2173.4	NA	NA	NA	NA	NA	2375.7	2288.7	2422.1	NA	NA
	P55010	1439500000	1565500000	1423600000	783800000	840910000			A0A2K5V7T5_S1317	0	NA	NA	0	0	0	0	3694.9	NA	NA	NA
	P55011	139240000	56034000	41077000	91352000	69336000			A0A2K5V7T5_S1282	0	0	0	NA	0	0	0	NA	0	0	0
	P55036	1257900000	1876600000	1178100000	1162600000	931950000			A0A2K5V7T5_S1283	0	0	0	NA	0	0	0	NA	0	0	0
	P55039	320930000	466200000	343700000	751740000	367040000			A0A2K5V7T5_S1284	1632.1	NA	NA	NA	0	0	0	2391.9	NA	1681.6	1170.4
	P55060	6986000000	9726200000	8583200000	16010000000	6141900000			A0A2K5V7R4_S994	10889	13800	38654	NA	9005.4	0	0	9597.9	NA	4118.5	7544.3
	P55072	9265000000	13236000000	10614000000	9442600000	9301100000			A0A2K5V7R4_S165	6239.2	6561.8	17308	NA	10292	7916.7	0	5033	NA	8342.1	12164
	P55081	221390000	214830000	239620000	197240000	184240000			A0A2K5V7R4_S587	2269.6	NA	13907	NA	12496	15338	2574.5	5247.5	NA	1921.8	0
	P55084	2431100000	2878700000	2242300000	2281000000	1192700000			A0A2K5V7T3_S233	12597	NA	14708	NA	3815.4	6652.7	NA	8895.7	NA	NA	3652.8
	P55145	1354300000	2010000000	1609600000	1184400000	684910000			A0A2K5V7T3_S226	3851.6	NA	NA	2682.6	1786.8	NA	2293.7	2079.3	NA	2169.4	1465.4
	P55196	294810000	335350000	330340000	281820000	249230000			Q2PFP4_S662	6450.3	0	NA	NA	3306.8	0	2599.2	3185.9	NA	2397.6	6943.1
	P55199	0	20274000	0	0	0			G7P2K1_S419	3076.6	840.58	1840.8	2072.7	4333.8	0	1992.4	0	0	906.17	254.76
	P55209	6016300000	7939600000	5388400000	4820300000	3981500000			G7P2K1_S422	2373.3	925.54	810.68	2072.7	4333.8	1182	1839.3	1474.4	0	1580.6	254.76
	P55210	105370000	108830000	151770000	89835000	101680000			G7P2K1_S352	9098.4	37416	4190.6	4500.8	41154	18154	15786	14917	16185	13402	17695
	P55212	43130000	159590000	113200000	75437000	29376000			A0A7N9CL36_S233	3724.2	5506.7	8572.9	NA	0	0	5305.6	2462.6	7993.3	6830.9	0
	P55263	447410000	1163200000	1188000000	375400000	348650000			A0A2K5V842_S511	2640.3	4450.8	7728.7	NA	5171.3	2015.9	3255.9	1501.9	2589.5	1329.7	1233.7
	P55265	1490100000	1580700000	1548900000	1457700000	1275300000			A0A2K5V842_S512	2640.3	4450.8	7728.7	NA	5171.3	2015.9	3255.9	1501.9	2589.5	NA	1233.7
	P55327	487830000	414440000	478290000	440800000	386370000			A0A7N9D2U7_S470	1004.6	2351.9	0	NA	0	1035.7	1607.7	1783.9	1973.2	NA	1821.2
	P55347	0	18069000	0	0	13883000			A0A2K5V839_S11	2721.4	25331	NA	NA	57309	NA	26219	NA	NA	NA	NA
	P55735	641480000	1283700000	1176500000	692280000	566730000			A0A2K5V839_S113	4181.1	NA	NA	NA	0	NA	NA	NA	NA	NA	NA
	P55769	473960000	1076900000	661100000	677120000	535160000			A0A2K5V839_S285	0	0	NA	NA	4915.3	1722.3	0	2934.5	2810.1	1387	3330.3
	P55786;A6NEC2	3286600000	3499400000	3959500000	3191700000	2968300000			A0A2K5V839_S34	2014.5	NA	NA	NA	3394	NA	15997	NA	NA	NA	NA
	P55789	0	49098000	20010000	38617000	23713000			Q4R641_S80	12363	14564	148290	34556	88699	89639	93587	81652	21590	72981	102520
	P55795	1033200000	1316800000	1306800000	1560700000	1020300000			Q4R641_S82	12363	14564	148290	34556	88699	89639	93587	81652	21590	72981	102520
	P55809;Q9BYC2	458840000	509000000	278260000	538730000	151430000			G7PBK9_S114	0	0	15184	NA	9473.6	6945	5907.7	9911.5	10493	0	6133.5
	P55854;Q6EEV6;P61956	779570000	2264000000	0	0	659910000			A0A7N9CPC8_S1182	0	6993.8	3950.4	NA	NA	2167.4	NA	NA	NA	NA	2317.1
	P55884	5249200000	7565400000	5849800000	4643700000	3953500000			G7PRG3_S14	4920.9	NA	NA	NA	NA	NA	10379	NA	NA	NA	14780
	P55957	382570000	319900000	453230000	256890000	405270000			G7P8J1_S148	0	NA	NA	NA	2154.5	316.7	0	0	0	973.47	0
	P56134	481920000	239040000	254710000	856370000	713820000			A0A2K5V8K5_S42	0	0	2284.7	3446.4	0	0	1729.1	1894	1279.2	1146.7	2603.9
	P56181	23128000	33198000	41257000	0	27557000			A0A2K5V8K5_S44	7676.1	22231	19622	10935	35046	42778	22916	29121	22732	13379	25803
	P56182	375740000	375590000	250490000	351090000	292600000			G7PBK4_S61	15676	27296	40744	36768	21008	33025	43302	50202	33680	19827	63147
	P56192	2543400000	3086100000	2513900000	1936400000	1567000000			G7PBK4_S362	2504.1	NA	NA	NA	18425	2990.2	NA	3695.5	NA	1258.5	5065.7
	P56211	0	0	0	0	11290000			G7PBK4_S325	7217.2	19974	35548	5162.2	15710	4676.8	17634	29462	1977.1	10117	11494
	P56270	58626000	31444000	415380000	140790000	56205000			G7NTE6_S646	2322.7	NA	NA	2005	0	NA	0	NA	0	877.46	NA
	P56277	41709000	66961000	0	35621000	50190000			G7NTE6_S413	8255	0	14647	8443.1	5725	7605.8	6944.6	NA	0	5872.2	NA
	P56282	33931000	53632000	49822000	43529000	29796000			G7NTE6_S40	0	NA	NA	NA	NA	NA	NA	NA	NA	NA	NA
	P56377	80913000	111500000	108550000	0	0			G7NTE6_S554	3483.5	0	14712	3944.2	0	2606.5	1992.6	NA	2233.8	1722.6	NA
	P56378	159630000	312500000	128270000	107610000	117240000			A0A7N9CEN6_S34	4422.7	6421	7430	NA	5041.5	0	3518.3	6237.1	1333.1	2895.1	3070.2
	Q5VTU8;P56381	0	36427000	112420000	257790000	130380000			A0A2K5V8R4_S222	1350.1	NA	NA	NA	2022.3	NA	1596.6	NA	1017.1	879.04	3525.9
	P56385	223790000	272570000	719080000	363970000	163440000			A0A2K5V8R4_S90	1462.9	NA	NA	NA	2193.2	NA	2060.3	NA	1362.7	1343.5	1445.5
	P56537	801080000	1070500000	1257600000	795450000	754070000			G7PE59_S436	0	4492.1	8969.6	NA	NA	0	3913.3	NA	4487.9	7132.5	0
	P56545	466750000	600600000	339690000	467750000	301600000			G7PBT0_S41	0	NA	NA	NA	4851	NA	NA	NA	NA	NA	NA
	P56556	397980000	169330000	77612000	57947000	86386000			A0A2K5V944_S935	9895.2	NA	12289	6674.7	7837.3	4263.2	6389.3	6131.6	1397.4	4755.9	2599.3
	P56589	0	37394000	36583000	7473200	5429700			A0A2K5V944_S1119	2394.6	0	0	2440.3	2621.6	1335.7	1864.4	1439.3	2626.4	1398.5	1620.8
	P56937	21703000	42375000	0	22255000	17617000			A0A2K5V944_S1423	0	6012.9	0	2132.8	NA	NA	NA	NA	0	NA	NA
	P56962	14145000	63156000	61286000	40191000	59019000			Q95KJ9_S199	2686.2	NA	0	NA	NA	NA	NA	NA	NA	NA	NA
	P57076	288960000	560510000	246940000	244810000	102160000			Q95KJ9_S293	0	NA	NA	NA	NA	NA	NA	NA	NA	NA	NA
	P57081	66902000	101270000	80423000	47333000	114310000			Q95KJ9_S294	0	NA	NA	NA	NA	NA	NA	NA	5360.8	NA	NA
	P57088	479980000	688120000	647160000	683610000	248890000			A0A2K5V987_S219	11403	18206	5012.6	10290	6719.1	4711.3	13297	16138	9426.5	3528.8	10897
	P57105	178190000	128770000	107890000	135760000	105060000			A0A2K5V987_S155	4711.8	NA	NA	6713.4	9646.1	9607.9	7092.4	10999	1931.7	2281.4	7296.1
	P57678	839310000	1140100000	839490000	684470000	476800000			A0A2K5V9L0_S87	9782.1	0	5262.1	NA	18351	3013.9	1974.3	11850	14872	4362.3	9241.9
	P57721;P57723	154850000	139240000	185220000	114340000	96806000			A0A7N9CEC1_S12	0	NA	NA	0	NA	NA	0	0	0	0	0
	P57737	293760000	238530000	459850000	363060000	519130000			A0A2K5V9S4_S287	3523.2	NA	11381	NA	NA	0	NA	0	2015.5	NA	NA
	P57740	505600000	901140000	677610000	436160000	234020000			G7PW69_S69	16246	6561.1	18334	NA	15204	6203.8	7859.2	11834	NA	5442	5074.1
	P57772	58819000	163210000	156440000	164460000	59324000			A0A2K5V9Y1_S411	3784.4	3828.5	12931	NA	0	0	3200.1	3136.5	2755.7	2529.3	2311
	P58004;P58005	21588000	57770000	38799000	53114000	28606000			A0A2K5VA37_S997	0	NA	NA	NA	NA	957.42	1050.9	NA	942.99	1305.8	1078.8
	P58107	10463000	0	0	1430500000	28900000			A0A7N9IDQ4_S708	0	NA	NA	NA	NA	NA	NA	NA	NA	NA	NA
	P58511	26003000	36295000	50319000	33777000	32571000			A0A7N9IDQ4_S776	2344.7	5360.7	5517.3	0	2806.5	1867.5	1797.8	1931	NA	1267.1	2139
	P58546	1174600000	1603400000	1308000000	1033300000	828570000			A0A2K5VA69_S1034	0	NA	6906.4	6275.5	4088.7	6691.9	3241.2	4178.6	6329.4	3208.5	3703.6
	P58557	33188000	20893000	0	0	0			A0A2K5VA69_S336	4460.8	6972.1	4655.5	5374.9	1095.9	3872.1	6124.3	7205.2	5300.5	4225.1	7191.6
	P59780	0	0	21285000	0	0			A0A2K5VAB4_S50	381.51	835.85	NA	NA	NA	NA	NA	NA	NA	NA	NA
	P59998	386920000	530800000	736130000	454940000	255400000			A0A2K5VAB4_S64	8872.9	3007.9	18488	2079	15092	15833	10592	12279	14647	10043	20894
	P60006	0	0	8058100	0	0			G7PK00_S570	855.2	NA	0	0	431.9	172.7	NA	0	NA	NA	306.09
	P60033	116110000	211120000	171140000	232490000	128680000			G7PK00_S520	0	NA	4466.6	4046	NA	0	4104.5	3089.7	0	0	1550
	P60059	34041000	171260000	181600000	170080000	0			G7PK00_S654	2329.7	NA	0	0	1296.1	NA	0	1440.7	0	NA	NA
	P60174	23906000000	27274000000	23417000000	16675000000	22456000000			G7PK00_S312	1813.2	20379	13367	9541.5	5166.9	16028	13269	3108.4	3374.2	6060.3	2786.6
	P60228	2711000000	3837700000	2602300000	2788100000	2611100000			G7PK00_S438	0	0	0	NA	NA	NA	NA	NA	0	NA	NA
	P60468	237460000	488060000	440340000	344320000	577710000			G7PK00_S292	0	0	NA	NA	NA	0	NA	NA	NA	NA	NA
	P60510	266800000	516960000	482330000	334980000	349740000			G7PK00_S293	0	0	NA	NA	NA	0	NA	NA	NA	NA	NA
	P60520	281150000	743810000	331560000	364720000	166650000			G7PK00_S408	0	0	5762.2	NA	14540	4077.6	NA	0	0	1988.8	1447.7
	P60602	194620000	157510000	188270000	277480000	209230000			A0A2K5VAH7_S77	0	0	0	0	1407.3	3534.3	1772.2	1548.9	2890.2	0	4261.8
	P60604	261570000	151270000	211650000	109190000	182300000			A0A2K5VAL7_S197	1688.8	0	8575.6	NA	7917.2	1620.2	NA	2010.7	2565.1	0	1536.4
	P60660	1202600000	2349400000	1334400000	1760600000	1120200000			G7PYM2_S116	2397.4	NA	NA	NA	NA	2013.8	NA	NA	NA	1873.9	NA
	P60709;Q9BYX7	818930000	1335100000	1298600000	985360000	859550000			G7NWN8_S291	0	NA	NA	NA	NA	NA	NA	NA	4259.1	0	NA
	P60842	24475000000	35204000000	21743000000	25389000000	22778000000			A0A2K5VAN0_S271	3308	NA	10509	776.01	0	5679.2	0	4406.4	0	0	0
	P60866	3559700000	5879700000	5370100000	3385200000	4974400000			A0A2K5VAP3_S328	752.68	4847.6	3643.7	316.59	897.99	NA	NA	NA	588.36	NA	565.23
	P60891	3969000000	5025700000	4751100000	2724200000	3528000000			A0A2K5VAP3_S251	0	NA	NA	5302.4	0	NA	NA	NA	2559.6	NA	1672.1
	P60900	1818500000	1798600000	1691900000	1464500000	1026300000			A0A7N9CWB6_S97	0	NA	NA	NA	NA	NA	NA	NA	NA	NA	NA
	P60903	956200000	1423900000	1180900000	1190400000	860550000			A0A7N9CWB6_S493	0	NA	NA	NA	NA	0	0	516.74	NA	NA	0
	P60953	1391500000	427820000	1046500000	995630000	1022400000			A0A7N9CWB6_S629	2245.8	NA	NA	NA	NA	NA	NA	2173.9	NA	NA	0
	P60981	1036500000	764440000	793690000	892540000	677080000			A0A7N9CWB6_S758	0	NA	NA	NA	NA	NA	NA	NA	NA	NA	NA
	P60983;O60234	193380000	278870000	239550000	534830000	426080000			A0A7N9CWB6_S759	0	NA	NA	NA	NA	NA	NA	NA	NA	NA	NA
	P61006;Q92930	206160000	190410000	254150000	197590000	133750000			A0A7N9CWB6_S1181	0	NA	NA	NA	NA	NA	NA	NA	NA	NA	1447.6
	P61009	156920000	132730000	143500000	113570000	0			A0A7N9CWB6_S784	0	NA	NA	NA	NA	NA	NA	0	NA	NA	2420.7
	P61011	790130000	965730000	1018700000	974080000	614620000			G7PBH0_S929	0	NA	NA	NA	NA	NA	NA	NA	4760.9	NA	NA
	P61019	929610000	1471500000	836190000	854440000	1048600000			G7PBH0_S930	0	NA	NA	NA	NA	NA	NA	NA	NA	NA	NA
	P61020	32127000	132690000	79185000	18480000	29857000			G7PBH0_S932	0	NA	NA	NA	NA	NA	NA	NA	NA	NA	NA
	P61024	190370000	138880000	169190000	204920000	146490000			G7PBH0_S2399	5107.2	0	NA	NA	3619	NA	NA	NA	5538.8	NA	0
	P61026	1074600000	948320000	1071500000	1210200000	936410000			G7PBH0_S1402	0	NA	NA	NA	NA	NA	NA	NA	NA	NA	NA
	P62837;P61077;Q9Y2X8;P51668	958120000	1117900000	309910000	945630000	755440000			A0A2K5VAR8_S271	0	0	0	NA	0	NA	1761.7	990.76	3540.4	1903.2	1856.8
	P61081	1055200000	1057800000	1264500000	1243800000	1169800000			G7NZC4_S49	1294.9	4275.6	3112	1820.7	3091.2	1707.4	1467.6	1161.6	1524.9	867.86	1573.3
	P61086	754830000	928980000	1066800000	858450000	701260000			G8F5G9_S205	10807	NA	NA	NA	8159.2	7967.3	7796.9	9183.2	5885.1	7380.4	4370.3
	P61088;Q5JXB2	2024000000	2792500000	2105900000	2285800000	825230000			G8F5G9_S114	5243.9	NA	2388.2	1265.5	1680.2	3191.4	1713.7	NA	1468.6	927.09	2822.6
	P61106	1362100000	1110200000	1383900000	1292300000	1488000000			G8F5G9_S326	0	0	NA	0	0	NA	NA	0	666.81	NA	0
	P61158;Q9P1U1;Q9C0K3	1729000000	2203800000	2177200000	1911700000	1886100000			G8F5G9_S327	0	0	NA	0	NA	NA	NA	NA	NA	NA	NA
	P61160	1321300000	1781600000	1732200000	1406800000	1348100000			A0A2K5VAY7_S6	878.8	3204.2	2786	932.23	0	0	802.57	784.69	1083	572.13	622.42
	P61163	1352900000	3387200000	3002100000	2539000000	1993700000			A0A2K5VAY7_S2029	0	0	12187	NA	8963.2	NA	NA	9014.6	10874	NA	NA
	P61201	671750000	1261800000	1614300000	605810000	685370000			A0A2K5VAY7_S2030	0	0	22160	NA	10447	5376.9	4422.5	12624	7524.2	8809.1	6674.8
	P61221	3317300000	3769000000	2841300000	3169900000	2364600000			A0A2K5VAY7_S632	1816.1	3386.6	1918.6	2312.3	1313.2	2216.8	1802.7	3945.5	2329.7	2096.3	2355.5
	P61224;A6NIZ1	617270000	2466800000	1633500000	702110000	611010000			A0A2K5VAY7_S377	0	0	0	0	0	0	0	1147.2	0	0	0
	P61225	11718000	0	20782000	24383000	33072000			G7PJQ2_S46	6462.9	0	10104	NA	4726.4	NA	6038.2	6100.3	6671.2	2594.9	4078.7
	P61244	37048000	40067000	0	19176000	10621000			A0A2K5VB34_S20	0	NA	0	NA	1532.5	0	0	0	NA	0	0
	P61247	15439000000	11012000000	11855000000	11203000000	12317000000			A0A2K5VB34_S21	0	NA	0	1586.9	NA	0	1501.5	0	2103	0	0
	P61254;Q2PPJ7	3134900000	4073000000	1584400000	3556200000	2884900000			A0A2K5VB40_S175	1093.4	4284.9	0	NA	2032.7	0	6071.6	0	4760.1	0	3825.5
	P61289	1945400000	2476800000	1853300000	1993100000	1507000000			A0A2K5VB40_S46	1447.9	NA	NA	NA	NA	1020.4	1259.7	NA	NA	765.89	0
	P61313	5764600000	6237800000	5070400000	8336700000	5405300000			A0A2K5VB40_S279	5452	NA	NA	NA	NA	NA	NA	NA	4960.1	NA	NA
	P61326	1599800000	1428900000	1805500000	904820000	672250000			Q4R7I5_S165	4596	NA	12153	9856.8	6746.8	3822.9	10379	7001.7	8342	3167.4	10710
	P61353	3207600000	5172100000	4548200000	2440500000	3212600000			A0A2K5VB58_S137	3776.7	NA	0	NA	3508	NA	NA	4083.5	810.66	NA	3933.5
	P61421	246880000	101530000	266730000	297200000	264680000			G7PKY8_S271	0	NA	NA	NA	NA	NA	NA	NA	NA	NA	NA
	P61457	84870000	185540000	122300000	62135000	150390000			G7PKY8_S226	3271.5	NA	8898.2	NA	0	NA	3183.3	3696	NA	0	NA
	P61513;A6NKH3	1124300000	1274500000	1587400000	2456500000	2046700000			G7PKY8_S624	4034.1	NA	0	NA	NA	3360.7	NA	3902.3	5659.6	NA	4823.8
	P61586	2202000000	3054700000	1515200000	1572600000	1319000000			G7PKY8_S693	1702.6	NA	NA	3117.7	NA	1056.8	0	1677.9	1414.7	1093.9	1419
	P61599	54389000	71262000	59482000	34403000	49868000			G7PKY8_S695	0	NA	726.29	NA	2191	0	1415.3	1936.7	2329.2	0	1175.6
	P61604	6572200000	7176700000	6189200000	6484300000	8122400000			G7PKY8_S48	0	NA	8819	NA	11797	1238.7	0	0	5493.7	1504.8	1919.1
	P61619;Q9H9S3	324340000	562770000	647700000	478990000	594380000			A0A2K5VBI7_S333	0	3321.1	2269.3	NA	NA	NA	0	12999	NA	NA	5197.7
	P61758	1797800000	1658100000	1747100000	683250000	744760000			A0A2K5VBI7_S300	15486	5298.9	11421	5583.3	9181.4	7163.7	15066	16631	11479	8207.1	9698.7
	P61764	125200000	140520000	363680000	223480000	208550000			Q4R7D7_S849	0	NA	NA	NA	NA	NA	NA	NA	NA	NA	NA
	P61769	241670000	313640000	250320000	206220000	251370000			Q4R7D7_S852	0	NA	NA	NA	NA	NA	NA	NA	NA	NA	NA
	P61803	246480000	458000000	120590000	238060000	0			A0A2K5VBH1_S546	8023.3	0	5503.3	3430.5	NA	2765.8	3098.4	2682.6	6627.1	0	2085.3
	P61916	433720000	649760000	337350000	668250000	557550000			I7GKA7_S478	1910.6	NA	4268.9	NA	NA	NA	NA	NA	2799.4	1536.8	1651.7
	P61923	331740000	554010000	391560000	295310000	523050000			A0A2K5VBT9_S475	9808.6	28390	32405	13382	10335	16416	4690.9	8583.6	8975.7	5500.3	13058
	P61960	251300000	383720000	367220000	221540000	265870000			A0A2K5VBT9_S476	1822.9	21709	7335.8	2427.7	14645	8652.7	8298.7	NA	2610.7	10855	5665.3
	P61962	256680000	427670000	285480000	324970000	310350000			A0A2K5VBT9_S469	21412	0	13232	NA	7046	9951.5	9607.6	0	13430	5635.4	7156.4
	P61964;Q86VZ2	326200000	719700000	658180000	599040000	427650000			A0A2K5VBT9_S5	0	NA	NA	0	NA	NA	NA	NA	NA	512.39	NA
	P61966	70485000	137300000	159000000	100750000	82648000			A0A2K5VBT9_S7	0	NA	0	29553	0	5826.6	17200	17463	NA	6438.9	2357.6
	P61970	1875200000	2466600000	2680700000	1809800000	1341900000			A0A2K5VBT9_S13	5975.5	3097.6	2823.3	16103	11651	NA	0	NA	0	1572.4	9931.6
	P61978	29238000000	30229000000	27830000000	21825000000	23326000000			A0A2K5VBT9_S20	8873.6	54594	53487	0	0	5575.3	9245.3	18824	14273	2003.6	6187.2
	P61981	2272800000	1599000000	1620200000	1439800000	2166800000			A0A2K5VBT9_S336	3450	0	NA	NA	0	2778.4	2554.4	2932	2358.4	0	1817.8
	P62070	25865000	43385000	0	97098000	98512000			A0A2K5VBY5_S1084	7263.2	9499.5	12610	0	7346.8	4574.7	5209.5	5691.3	3221.7	2654.4	4534.4
	P62072	13636000	0	37495000	20898000	0			A0A2K5VBY5_S11	4119.9	NA	3175.8	NA	NA	3282.7	NA	NA	NA	NA	NA
	P62081	12461000000	14482000000	13612000000	16199000000	14772000000			A0A2K5VBY5_S2144	76553	337360	190430	90903	10329	10154	73529	4645.7	13911	10840	84797
	P62136	399350000	257800000	495440000	184930000	433760000			A0A2K5VBY5_S2150	4934.3	7603.9	12417	NA	10184	10154	1989.3	4645.7	13911	10840	1963.2
	P62140	644880000	837200000	314570000	678860000	272360000			A0A2K5VBY5_S2172	44046	304110	226320	16015	66914	69299	20906	25794	41672	24121	217150
	P62166	18800000	6806800	0	8685600	0			A0A2K5VBY5_S2174	0	0	0	0	0	0	NA	0	0	NA	0
	P62191	1997500000	2221600000	1504100000	1530500000	1207400000			A0A2K5VBY5_S1459	0	5106.5	3559.7	4407.4	4288.9	8303.6	3034.1	0	0	2508.6	3998.1
	P62195	1807800000	3127500000	1961000000	2727300000	2161600000			A0A2K5VBY5_S2075	2828.5	2738	0	NA	5834.5	4632.2	3702.3	1231.9	5309.7	3180.3	0
	P62241;REV__Q9NUN7	8288000000	13312000000	13442000000	7832500000	7922400000			A0A2K5VBY5_S1533	597.27	NA	3849	NA	402.5	431.92	NA	987.91	1509.9	NA	462.88
	P62244	3943400000	8950000000	4898100000	4614900000	3986900000			A0A2K5VBY5_S2120	5148.3	8787.6	10413	3456.1	1771.3	8186.3	1162.9	2521.6	4419.8	3203.7	6187.4
	P62249	6209800000	7291300000	5352500000	5821200000	5308000000			A0A2K5VBY5_S1726	2117.3	7102.9	6516.6	1770.6	899.89	2817.4	2503.3	2846.6	4196.8	1589.5	3884.3
	P62253	39455000	81859000	84061000	31543000	8152000			A0A2K5VBY5_S2319	5552.6	2440.6	1187.1	1158.6	4077.4	5226	5096.3	4031.8	3282.3	4123.8	4608.3
	P62256	53726000	84006000	80501000	86093000	70587000			A0A2K5VBY5_S2205	0	NA	3751.9	0	2075.1	0	0	1178.7	0	0	NA
	P62258	23856000000	23475000000	22203000000	23224000000	16405000000			A0A2K5VBY5_S845	280.77	NA	1573.6	2780.6	NA	NA	NA	886.88	NA	NA	825.23
	P62263	7152000000	8109100000	5874700000	8955300000	6835400000			A0A2K5VBY5_S860	1657.9	3406.9	6441.6	3371.3	812.95	786.46	209.6	951.68	1730.6	0	595.61
	P62266	4614600000	3534700000	2942100000	4273400000	4032100000			A0A2K5VBY5_S977	5148.4	NA	8618.5	7619.2	12313	10126	7098.9	0	0	5954.1	9783.7
	P62269	7962000000	7852200000	8993900000	6153400000	7059300000			A0A2K5VBY5_S2177	0	0	0	0	0	0	7706.5	3365.2	7968.9	3409.2	0
	P62273	500830000	618610000	2014000000	474710000	2044400000			A0A2K5VBY5_S912	2018	4215.9	NA	2442.9	3021.5	0	1554.5	1199.9	1585.1	NA	1788.4
	P62277	4865500000	7455100000	7148600000	5620700000	5400200000			A0A2K5VBY5_S189	771.62	NA	NA	NA	617.24	782.87	134.38	817.16	862.69	470.64	518.24
	P62280	4022800000	6294400000	3178400000	4785900000	6187200000			A0A2K5VBY5_S2330	2755.2	NA	NA	0	2403.9	NA	1803.5	1627.9	NA	1924.7	0
	P62304	2451500000	3433100000	3231400000	3571900000	2405000000			A0A2K5VBY5_S310	8023.7	1574.8	2515.8	4312.3	5845.9	5931.4	7886.6	9669.3	8734.6	2693.3	8903.2
	P62306	710780000	757520000	903250000	620250000	1085700000			A0A2K5VBY5_S564	4596.7	NA	NA	NA	NA	3955.1	5448.9	4181.1	NA	4292.7	3166.1
	P62308;A8MWD9	1010500000	734530000	1230800000	923120000	1482000000			A0A2K5VBY5_S377	0	0	NA	16414	3309.5	0	2125.4	0	7108.9	0	NA
	P62310;REV__Q9Y4P9	218100000	279880000	417640000	212500000	172980000			A0A2K5VBY5_S959	0	0	1659.6	0	457.17	2163.5	1340.3	1796.4	NA	NA	1682.8
	P62312	213840000	203090000	114960000	96370000	147780000			A0A2K5VBY5_S966	2186.4	10179	6611.5	5084.5	423.92	4050.9	3735.6	1143.7	4447.1	3943.9	1401.3
	P62314	1676900000	3201800000	3545300000	2241400000	1939000000			A0A2K5VBY5_S481	16941	0	5813.6	5400.9	4019.4	0	7059.9	7351.4	6664.9	0	5926.7
	P62316	3181800000	2232500000	3069800000	3375800000	3005300000			A0A2K5VBY5_S2568	0	0	0	NA	0	NA	NA	NA	NA	NA	NA
	P62318	2504100000	3408400000	1922000000	2762600000	1764400000			A0A2K5VBY5_S2569	0	12463	0	NA	0	NA	NA	NA	NA	NA	NA
	P62330	195350000	307580000	207170000	226970000	190470000			A0A2K5VBY5_S869	7926.2	NA	0	NA	2913.8	0	6789.7	5022.6	7813.7	NA	1919.5
	P62333	1669600000	3431700000	2804000000	2166300000	1917600000			A0A2K5VBY5_S1338	2931.5	6819.8	2184.2	714.75	910.78	1002.2	1447.2	440.9	2203.3	1096.1	371.63
	P62341	0	0	57077000	61341000	0			A0A2K5VBY5_S1959	0	674.76	242.02	0	0	NA	NA	0	NA	NA	0
	P62380;Q6TFL4	28723000	61137000	0	0	30308000			A0A2K5VBY5_S1968	0	1430.1	612.7	0	0	0	NA	0	0	0	0
	P62424	7699200000	10772000000	13112000000	9742900000	8976400000			A0A2K5VBY5_S2362	13219	7350.6	24178	4852.3	10255	5130.4	13467	17711	15543	22563	9162.3
	P62487	164460000	352230000	262930000	176630000	188670000			A0A2K5VBY5_S2364	4005.7	16802	32461	4852.3	12109	10531	11614	4675.6	0	3104.9	2878.5
	P62495	1954400000	3233900000	2420700000	1821700000	1464200000			A0A2K5VBY5_S2045	2851	7831.3	2923.2	1034.9	2449.4	586.23	5034	2401.9	2187.3	1269.9	445.5
	P62633	69390000	26560000	133400000	69853000	49874000			A0A2K5VBY5_S394	4430.1	4773.8	7898.5	NA	2031.8	5702.7	5360.1	7813.3	4610.3	4032	3857.8
	P62699	0	30203000	0	8753600	0			A0A2K5VBY5_S2486	2940.1	4039.3	4245.3	3190	1690.5	1301	0	0	2050.3	1396.5	1569.2
	P62701;Q8TD47;P22090	15303000000	17844000000	20061000000	13621000000	14852000000			A0A2K5VBY5_S1827	0	NA	0	NA	3708.2	1415.6	0	2772.8	0	1042.5	0
	P62714	18143000	0	0	23275000	20441000			A0A2K5VBY5_S1630	7631.4	7705.5	10225	5164	0	0	2205	8483.2	3425.1	5133.2	8368
	P62745	13392000	0	0	16935000	17412000			A0A2K5VBV9_S207	0	NA	NA	NA	3299.4	3369.2	0	NA	NA	0	0
	P62750	2761900000	4753600000	3790500000	7035000000	4345000000			A0A2K5VBV9_S246	3619.6	4606.1	31860	0	6043.6	2534.1	3643.3	24847	NA	6502.1	5734.5
	P62753;REV__Q9Y5R4;Q9Y253	5608700000	5362200000	4879400000	6503300000	6381100000			A0A2K5VC16_S235	1939.5	NA	NA	NA	NA	NA	NA	NA	NA	NA	2435.1
	P62805	47866000000	70493000000	43169000000	24207000000	53532000000			A0A2K5VC16_S199	8026	NA	NA	NA	NA	NA	NA	NA	11777	NA	2695.6
	P62820;P59190	2469900000	2786900000	3521300000	1634300000	2541900000			A0A2K5VC16_S322	2826.5	NA	NA	NA	NA	NA	NA	NA	3778.2	NA	2487.2
	P62826	17010000000	23797000000	18646000000	14336000000	13889000000			A0A2K5VC16_S289	0	NA	NA	NA	NA	NA	NA	NA	NA	NA	NA
	P62829	4206800000	5724300000	4428000000	5866200000	3685400000			A0A2K5VC79_S43	3603.3	NA	3812.3	NA	NA	NA	0	1065.3	0	0	645.9
	P62834	113030000	42790000	0	41939000	119290000			A0A7N9D168_S712	0	2676.4	3476.6	0	NA	NA	1777.4	1789.4	NA	NA	501.12
	P62841	1958600000	5348800000	2823200000	3553500000	3322900000			A0A2K5VC86_S22	10065	10427	18848	NA	8123.9	6574.1	6197.7	10135	0	NA	11891
	P62847	3363400000	4902500000	3494000000	3070000000	3910800000			A0A2K5VC86_S392	0	NA	16252	0	4542.4	11348	4242	5770.7	2423.9	3140.4	21393
	P62851	1757200000	4349300000	4824300000	1706900000	520900000			Q2PG01_S33	1688.1	3825.1	8065.9	NA	NA	NA	NA	NA	3170.2	NA	NA
	P62854;Q5JNZ5	2654700000	2013000000	2794000000	1079500000	2293300000			Q2PG01_S48	0	11112	6507.2	NA	NA	NA	NA	NA	8326.1	NA	NA
	P62857	2881400000	399250000	2296000000	1763100000	2439700000			Q2PG01_S14	0	0	4529.5	NA	NA	NA	NA	NA	7359.8	NA	NA
	P62861	1372400000	1978500000	2316900000	1084000000	1429600000			A0A2K5VCB2_S210	2466.1	NA	NA	0	NA	NA	2112.5	NA	NA	1616.9	NA
	P62873	984520000	1770900000	1455100000	1366900000	1073300000			Q5ISS8_S122	0	NA	0	0	4661.1	2488.6	0	NA	NA	0	3514.7
	P62875	61069000	286380000	101160000	117460000	128620000			A0A7N9IE47_S597	0	10894	3884.4	5755.5	NA	NA	4532.5	0	NA	0	2581.8
	P62877	46932000	89344000	120630000	11738000	54243000			A0A7N9IE47_S149	0	NA	NA	NA	1307.9	NA	966.17	NA	NA	585.26	NA
	P62879	327500000	720040000	226250000	364880000	335550000			A0A7N9IE47_S150	0	NA	NA	1316.4	1307.9	649.14	NA	937.45	NA	585.26	886.7
	P62888	5727600000	5517500000	5878700000	6481900000	5041400000			A0A7N9IE47_S104	4746.7	7650.3	16961	4119.6	9353.8	3379	20131	17513	9612.5	8139.9	12051
	Q59GN2;P62891	517650000	1233000000	343300000	116140000	383810000			A0A7N9IE47_S106	3613.1	NA	NA	NA	0	0	NA	0	0	2076.9	NA
	P62899	2793500000	3322500000	5069200000	3309700000	5105600000			A0A2K5VCL2_S39	2173.7	NA	NA	202.55	1722.5	1181.9	3287.2	1881.7	NA	NA	NA
	P62906	7805200000	6203900000	4915200000	6731200000	6520300000			A0A2K5VCL2_S963	8056.1	NA	NA	NA	NA	9724.2	8054.5	11450	NA	NA	NA
	P62910	4116400000	2056600000	3700200000	5862100000	4165900000			G7P8N8_S36	0	NA	0	5155.7	NA	NA	0	13012	0	0	23022
	P62913	4586600000	5320900000	7312400000	4719700000	3708700000			A0A7N9IAC3_S326	47033	7564.9	51215	NA	63436	NA	85061	NA	NA	35480	NA
	P62917	8310700000	13611000000	8163500000	11717000000	10764000000			A0A7N9IAC3_S746	3494.8	0	0	NA	8228.2	NA	4539.7	NA	NA	0	NA
	P62937;P0DN26;A0A0B4J2A2;A0A075B767;A0A075B759;Q9Y536;F5H284;P0DN37	36523000000	40973000000	50115000000	29888000000	32146000000			A0A2K5VCK4_S1060	0	10766	0	1157.9	561.84	917.92	1006.6	959.67	1533.8	0	1322
	P62942	2562200000	4417700000	2817800000	2472300000	2600700000			G7PNI3_S193	0	4772.7	9147.6	NA	1382.7	5332.2	2872.8	1376.1	5437.7	1379.9	2940.3
	P62979	21872000000	21236000000	16591000000	17811000000	19401000000			G7NVZ2_S1859	0	0	0	NA	NA	NA	0	0	0	0	899.62
	P62993	517820000	761330000	725860000	387200000	382450000			G7NVZ2_S1196	0	NA	4126	NA	NA	NA	NA	NA	NA	NA	NA
	P62995	989470000	1444000000	1284700000	1117900000	1039600000			G7NVZ2_S391	18852	15393	41148	0	0	10573	19951	2378.4	NA	1199.2	20124
	P63000;P15153	604400000	1748100000	526320000	504450000	961660000			G7NVZ2_S1816	872.37	2088.6	3056	1956.6	2487.1	0	NA	1282.1	0	458.22	2375.4
	P63010	1990400000	3202400000	2356900000	2098300000	1563500000			G7NVZ2_S1300	10263	19880	11979	4026.1	3722.8	2293.4	22953	4554.7	3095.6	1702.9	19904
	P63027	0	67345000	52897000	74775000	0			A0A2K5VCX7_S190	0	4651.9	0	0	NA	0	0	0	0	NA	NA
	P63092;Q5JWF2;P38405	302700000	515400000	428800000	273830000	356880000			A0A2K5VCX7_S191	10307	0	7836	0	0	0	10436	7068.4	9955.6	0	0
	P63096	37023000	58806000	0	35672000	0			A0A2K5VD00_S292	3911.5	0	0	NA	8698.8	NA	NA	3935	0	4660.7	3138.8
	P63098	20945000	141140000	34067000	65029000	24834000			A0A2K5VD06_S56	6679.6	NA	0	0	NA	0	0	0	0	NA	NA
	P63104;REV__P53355	11467000000	13957000000	12804000000	14642000000	13899000000			A0A2K5VD06_S46	6054.2	7505.7	NA	6696.7	3789.4	2632.8	2711.8	3019.1	2000.1	0	2264.9
	P63151;Q00005;Q9Y2T4	903850000	835070000	784330000	548030000	833710000			A0A2K5VD06_S295	0	0	0	0	9822.5	0	2673	1033.2	3296.5	2643.1	6967.6
	P63167	699330000	1833100000	1345200000	1406400000	813430000			A0A2K5VD64_S86	0	0	0	0	5521.6	0	0	0	0	0	0
	P63172	39425000	108000000	33374000	2804400	255870000			A0A2K5VD64_S87	0	0	16610	0	8807.1	13238	0	0	0	0	0
	P63173	3308000000	3820200000	5248400000	2129600000	2597300000			A0A2K5VD64_S107	0	9695.9	0	NA	NA	7336.4	6807.5	7832.7	8967.3	7174.9	NA
	P63208	678310000	1487900000	1045500000	766920000	687990000			A0A2K5VDB4_S42	0	4767	0	4743	NA	2421.2	0	0	3121.4	1580.5	2461.3
	P63218	87235000	144010000	27057000	155110000	0			A0A2K5VDB4_S18	0	0	NA	0	NA	2751.5	3244.9	0	NA	NA	NA
	P63220	3086100000	5542300000	3237700000	2215500000	2259600000			A0A2K5VDD2_S190	0	NA	0	1755.4	768.52	898.51	0	0	0	762.54	418.13
	P63241;Q6IS14;Q9GZV4	11061000000	21947000000	23752000000	16663000000	18464000000			A0A2K5VDD3_S24	13869	NA	NA	NA	NA	NA	NA	NA	NA	NA	NA
	P63244	14632000000	19838000000	18772000000	14444000000	12528000000			G7Q0S9_S1838	5909.1	NA	6654.9	NA	6014.6	2275.6	NA	1485.8	4258	3474.8	1772.8
	P63261	136350000000	168540000000	183870000000	126380000000	138970000000			G7Q0S9_S994	6666.7	NA	5633.1	16051	22710	14524	13583	19829	16943	10137	14587
	P63272	0	29922000	35287000	18554000	0			G7Q0S9_S1782	3600.4	NA	0	0	0	9292.2	NA	NA	5080.2	NA	NA
	P63279	857780000	1192700000	2198800000	1982800000	815610000			A0A2K5VDF9_S1407	12998	24602	36042	5195.9	31871	5977.5	10350	5759	10842	4922.3	4782.8
	P63313	0	42995000	34877000	0	0			A0A2K5VDI9_S206	673.91	1288.3	7156.5	NA	840.17	0	684.33	286.25	430.32	0	444.66
	P67775	1048300000	1585000000	1140200000	1218600000	903060000			A0A2K5VDW2_S514	3584.4	NA	NA	NA	NA	NA	0	NA	NA	NA	2230.6
	P67809;Q9Y2T7	6115000000	6515800000	7325000000	6317100000	6832100000			A0A2K5VDW2_S518	5001.4	11548	5918.5	NA	NA	7537.9	0	NA	NA	5554.9	16272
	P67812;P0C7V7	169410000	370630000	358680000	413740000	205340000			A0A2K5VDW2_S519	0	12921	14597	NA	NA	4657.4	24581	NA	NA	5859.5	4071.4
	P67870	820100000	1196500000	841720000	1186000000	815700000			A0A2K5VDN8_S132	11597	14462	NA	10360	NA	NA	NA	NA	NA	NA	19527
	P67936	1515300000	2198000000	2542900000	2296600000	2157500000			G7NXW2_S263	0	NA	18191	9237.4	11998	3826.1	8381	12195	17703	5520.1	10166
	P68133;P68032;P63267;P62736	16959000000	13461000000	22411000000	13672000000	12274000000			G7NXW2_S265	0	NA	18191	9237.4	11998	3826.1	8381	12195	17703	5520.1	10166
	P68036;A0A1B0GUS4	1322100000	1913200000	2069700000	2050700000	2839800000			G7NXW2_S245	5282.8	7511.3	7551.1	NA	4633.2	0	13854	5436.4	14101	2872.1	5768.5
	P68104;Q5VTE0	86271000000	90862000000	115220000000	65031000000	72911000000			A0A2K5VDR3_S969	0	NA	NA	0	1766.2	1748.9	0	1143.1	737.23	NA	NA
	P68363;Q9H853	70688000000	98518000000	88495000000	80042000000	66658000000			G8F4E4_S57	5205.3	22855	13165	1498	1092.9	605.88	21592	5045.2	38128	2919.3	3627.9
	P68366	15437000	16651000	10971000	9596500	5944200			A0A7N9CUJ6_S340	0	NA	NA	NA	NA	NA	2225.7	NA	NA	1380.3	NA
	P68371	59453000000	78400000000	73745000000	72861000000	48716000000			A0A7N9CUJ6_S275	848.33	2609.6	8978.2	NA	1775.1	1282	5086.9	4476	6783.9	938.45	1107.7
	P68400;Q8NEV1	1685500000	2088400000	1928300000	1964900000	1682800000			A0A7N9CUJ6_S296	0	NA	NA	NA	NA	NA	NA	NA	NA	NA	NA
	P68402	1954100000	2679200000	2650300000	1723800000	2181900000			A0A7N9CUJ6_S317	0	NA	NA	NA	NA	NA	NA	NA	NA	NA	NA
	P68431;Q16695;Q6NXT2;P0DPK2;P0DPK5	36911000	51925000	81181000	84510000	0			A0A7N9CUJ6_S30	0	NA	0	NA	2138.9	1386.4	0	1177	0	NA	1299.6
	P68543	0	10141000	0	0	0			A0A2K5VDY7_S67	0	2244.8	4343	NA	6870	1041.8	NA	0	933.54	508.62	1102.2
	P78310	0	61113000	111520000	52151000	47904000			A0A2K5VDY7_S74	0	0	10854	NA	0	769.91	0	0	1815.7	0	NA
	P78312;REV__Q86UP2	9097000	23469000	21208000	0	33885000			A0A2K5VDY7_S341	4417	NA	19802	NA	7188.7	NA	6558.7	0	10647	NA	NA
	P78316	535580000	435100000	352890000	416540000	495160000			I7GIN9_S332	15491	0	0	NA	12409	25009	NA	NA	8039.1	NA	1367.1
	P78318	73887000	311310000	55325000	69863000	102470000			A0A7N9D499_S64	9722.6	NA	9160.5	NA	2644.4	5995.5	13884	0	8954.8	17404	6920
	P78330	129150000	74733000	349350000	184290000	380660000			A0A7N9D499_S67	0	NA	NA	NA	2644.4	NA	14032	0	8954.8	5230.6	6920
	P78332	0	78863000	0	5546400	0			A0A7N9D499_S69	0	NA	NA	NA	NA	NA	0	NA	NA	12173	NA
	P78344	1895600000	2613900000	1976600000	2229000000	1689800000			G7PA26_S1376	3805	0	6573.6	5397.5	3930.6	4605.2	13970	12283	5083.2	9878.9	9596.1
	P78345	25312000	55779000	86439000	46274000	49751000			A0A2K5VEA5_S807	3044.5	NA	2908.1	1756.2	1857.9	1482.7	3720.3	NA	0	2480.7	0
	P78346	416540000	524100000	498460000	347150000	182860000			A0A2K5VEA5_S67	21097	8205.2	9166.5	4510.1	16604	1828.9	18857	19050	16766	8160.1	10418
	P78347	2369700000	4166500000	2630000000	2183200000	2438500000			A0A2K5VEA5_S15	0	NA	NA	NA	NA	NA	0	0	NA	0	0
	P78356	19058000	7397700	0	7959200	12547000			A0A2K5VEA5_S97	36800	5859	0	NA	6673.4	6376.8	7712.4	6397.5	4681.6	1936.9	3246.8
	P78362	18901000	166060000	0	43080000	48827000			G7PMF5_S84	0	NA	NA	325.85	804.39	NA	NA	NA	0	485.84	769.1
	P78371	15621000000	20240000000	18651000000	18637000000	18828000000			Q9GLY9_S134	3466.8	5177.5	37032	NA	NA	NA	NA	NA	NA	NA	NA
	P78382	0	6315300	0	0	2148200			A0A7N9CZS4_S1265	5122.3	NA	0	NA	6461.9	0	4249.3	4869.7	4834.6	2766.8	3699
	P78406	372670000	738200000	400120000	475860000	711490000			A0A2K5VF63_S44	3521.1	NA	NA	NA	12850	NA	NA	NA	NA	NA	NA
	P78417	1128000000	2414600000	1371000000	568720000	936250000			G7PT94_S761	0	NA	NA	NA	NA	NA	1907.2	NA	NA	NA	NA
	P78527	10562000000	13789000000	12342000000	10229000000	9656500000			G7PT94_S684	0	NA	NA	NA	NA	NA	0	NA	NA	NA	NA
	P78537	11358000	21559000	40545000	12312000	15470000			G7PT94_S584	4068.1	NA	NA	NA	NA	NA	NA	NA	NA	NA	NA
	P78540	37350000	125300000	86454000	0	41395000			G7P954_S293	0	NA	NA	1065.8	NA	NA	646.09	1008.4	NA	NA	0
	P78549	22759000	13098000	16182000	0	19116000			Q95KG9_S31	2471.7	6987.2	2870.9	NA	3355	5247.2	3023.2	2504.5	2496.7	2239.2	1228.2
[truncated: 18,824 more rows]

## Sheet: Figure S3B
Quality control (QC) and internal standard (IS) of N-glycoproteome data of monkey samples (Related to Figure S3B).
	QCs of N-glycoproteome								ISs of N-glycoproteome
	Protein IDs	Intensity 1	Intensity 2	Intensity 3	Intensity 4	Intensity 5			Protein IDs	p-Seq	GlycoSite	Composition	g-Linkage	Batch1	Batch2	Batch3	Batch4	Batch5	Batch6	Batch7	Batch8	Batch9	Batch10	Batch11
	A0A0J9YVY3	952270000	1486400000	858770000	944320000	824760000			A0A2K5WA85	FSDGLESNSSTQFEVK	226	N2H9F0S0	01Y41Y41M(31M21M21M31G)61M(31M21M)61M	-5.00329	-5.92513	-5.71147	-8.46607	-8.95427	-9.5753	NA	-8.36658	-8.82147	-10.0037	-9.07752
	A0A0J9YWL9	0	0	0	0	0			A0A2K5WA85	FSDGLESNSSTQFEVK	226	N2H9F0S0	01Y41Y41M(31M21M21M)61M(31M21M)61M21M	-5.00329	-5.92513	-5.71147	-8.46607	-8.95427	-9.5753	NA	-8.36658	-8.82147	-10.0037	-9.07752
	A0A2R8YFM6	416500000	455060000	361470000	337160000	307610000			G8F4W8	RPALEDLLLGSEANLTCTLTGLR	130	N4H4F0S0	01Y41Y41M(31M)61M(21Y41L)61Y	-9.84767	-8.92894	NA	-9.26094	-9.1382	-9.87995	-8.56294	-8.24961	NA	-9.03126	-7.36407
	A0AVF1	16330000	26628000	32799000	39223000	37186000			G8F4W8	RPALEDLLLGSEANLTCTLTGLR	130	N5H3F0S0	01Y41Y41M(31M41Y)(41Y)61M61Y	-7.81707	-10.5143	NA	-11.5381	-10.7179	-11.0936	-7.76072	-10.9926	NA	-10.8142	-6.63388
	A0AVT1	1561000000	1891400000	1235200000	1536000000	1544100000			G8F4W8	RPALEDLLLGSEANLTCTLTGLR	130	N4H5F0S0	01Y41Y41M(31M)61M(21Y41L)61Y41L	-9.70984	-8.3932	-9.84924	-12.4102	NA	-10.0527	-8.44225	-9.2861	-7.4775	NA	-7.89554
	A0FGR8	352250000	455460000	326790000	414110000	312970000			G8F4W8	RPALEDLLLGSEANLTCTLTGLR	130	N5H3F0S0	01Y41Y41M(31M41Y)61M(21Y)61Y	-7.81707	-10.5143	NA	-11.5381	-10.7179	-11.618	-7.76072	-10.9926	-11.0716	-10.8142	-9.86372
	A0MZ66	130110000	190130000	65459000	152160000	165990000			G8F4W8	RPALEDLLLGSEANLTCTLTGLR	130	N4H5F0S0	01Y41Y41M(31M41Y41L)61M61Y41L	-9.70984	-8.66947	-9.84924	-8.83135	NA	-10.0527	-8.22365	-11.0403	-10.5968	-8.71466	-10.8616
	A0PJW8	447080000	648680000	303700000	540670000	375240000			G8F4W8	RPALEDLLLGSEANLTCTLTGLR	130	N4H4F0S0	01Y41Y41M(31M41Y41L)61M61Y	-8.31973	-9.25653	-6.35352	-8.90468	-9.1382	-9.87995	-8.56294	-8.24961	NA	-9.03126	-7.36407
	A1L0T0	403240000	498020000	284760000	317650000	294540000			G7PP46	AEPPLNASASDQGEK	931	N2H5F0S0	01Y41Y41M(31M)61M(31M)61M	-7.09712	NA	NA	-9.87883	-7.67935	-9.4136	-10.6991	-10.0407	-8.97468	-10.9041	-9.98382
	A1L188	0	0	0	0	0			Q4R3W3	IADTNITSIPQGLPPSLTELHLDGNK	64	N3H4F0S0	01Y41Y41M(31M)61M61Y41L	-7.94898	-8.44831	-7.3166	-7.9561	-8.53727	-9.7415	NA	-7.47127	-5.84648	-9.19865	-8.00421
	A1X283	2239100000	3742100000	1722200000	2656700000	2462400000			G7PQZ7	LAVTNTTMTGTVLK	171	N2H8F0S0	01Y41Y41M(31M21M21M31G)61M(31M)61M	-7.43808	-7.74772	-7.98905	-8.49835	-9.20604	-8.71641	NA	-11.8501	-10.2483	-9.52144	-9.30869
	A2A2V5	7877000000	12027000000	7715900000	8975100000	7938400000			G7PQZ7	LAVTNTTMTGTVLK	171	N2H8F0S0	01Y41Y41M(31M21M21M)61M(31M21M)61M	-7.43808	-7.74772	-7.36621	-8.49835	-7.96823	-8.71641	NA	-8.38831	-8.29735	-9.52144	-9.30869
	A2A3K4	0	0	0	0	0			Q60HH4	TVLENSTSYEEAK	259	N2H5F0S0	01Y41Y41M(31M)61M(31M)61M	-3.64241	-8.09375	-7.42073	-7.075	-8.80109	-8.16149	-8.19695	-4.9416	-6.14484	-4.65052	-4.10378
	A2A3N6	38976000	26866000	0	35390000	14705000			Q4R3W3	IADTNITSIPQGLPPSLTELHLDGNK	64	N4H4F0S0	01Y41Y41M(31M)61M(21Y41L)61Y	-6.50115	-6.62803	-8.27038	-7.0884	-7.71287	-10.4673	NA	-7.16327	-8.11263	-8.74536	-8.24182
	A2RRP1	40659000	44318000	30597000	27397000	27675000			A0A2K5VRT5	IDVNSWIENFTK	824	N2H8F0S0	01Y41Y41M(31M21M21M31G)61M(31M)61M	-6.69354	-8.1353	-7.38057	-11.2177	-9.42761	-9.66972	-10.23	-7.55637	-7.9434	-8.92548	-11.0563
	A2RU67	0	0	0	9662200	5031100			A0A2K5VRT5	IDVNSWIENFTK	824	N2H8F0S0	01Y41Y41M(31M21M21M)61M(31M21M)61M	-6.69354	-8.1353	-7.38057	-8.9876	-9.42761	-9.66972	-9.45029	-7.55637	-7.9434	-8.92548	-8.74913
	A2RUB1	50635000	48296000	37101000	5342300	0			G8F4W8	RPALEDLLLGSEANLTCTLTGLR	130	N4H3F0S0	01Y41Y41M(31M41Y)61M61Y	-10.3067	-10.7178	-9.96155	-11.9614	-10.5151	-11.0808	NA	-11.1903	-11.1141	-11.0129	-10.1111
	A3KMH1	12855000	18130000	5996600	0	4196100			Q4R3W3	IADTNITSIPQGLPPSLTELHLDGNK	64	N4H4F0S0	01Y41Y41M(31M41Y41L)61M61Y	-6.50115	-6.62803	-8.27038	-7.0884	-9.46264	-7.6437	-10.2737	-7.16327	-8.11263	-9.7339	-8.24182
	A3KN83	128120000	134420000	114600000	91998000	81978000			G8F4W8	RPALEDLLLGSEANLTCTLTGLR	130	N4H3F0S0	01Y41Y41M(31M)61M(21Y)61Y	-10.3067	-10.7178	-10.232	-11.9614	-10.5151	-10.6999	NA	-11.1903	-11.1141	-11.0365	-10.1111
	A4D1E9	106410000	182540000	118710000	151870000	102470000			G8F4W8	RPALEDLLLGSEANLTCTLTGLR	130	N2H9F0S0	01Y41Y41M(31M21M21M31G)61M(31M21M)61M	-5.45417	-5.86964	-5.34134	-11.8743	-8.69789	-10.9701	-12.1541	-6.61479	NA	-11.251	-11.0317
	A4D1P6	43000000	66027000	35731000	36962000	29483000			A0A2K5UNM0	LHIAQPENDSHVALLK	558	N2H8F0S0	01Y41Y41M(31M21M21M)61M(31M21M)61M	-8.14569	-7.32175	-5.51242	-7.74972	-8.21177	-8.46404	NA	-7.26832	-6.83926	-9.12595	-8.5748
	A4D1S0	19952000	23242000	22708000	11599000	0			Q4R3W3	IADTNITSIPQGLPPSLTELHLDGNK	64	N3H4F0S0	01Y41Y41M(31M41Y)61M61M	-7.94898	-8.44831	-7.80443	-7.9561	-8.53727	-7.98221	NA	-7.47127	-7.28811	-9.19865	-8.00421
	A4D1Z8	37256000	90527000	48487000	48718000	52463000			I7GHV9	NYIVPILWLNETGTIGDEK	152	N2H9F0S0	01Y41Y41M(31M21M21M31G)61M(31M21M)61M	-7.28878	-9.91517	-7.49853	-11.4688	-11.9802	-10.6087	NA	-12.5268	-7.72551	-9.7552	-8.0036
	A5PLN9	65883000	32432000	27711000	33851000	60405000			G8F4W8	RPALEDLLLGSEANLTCTLTGLR	130	N2H9F0S0	01Y41Y41M(31M21M21M)61M(31M21M)61M21M	-5.45417	-5.86964	-5.34134	-11.8743	-8.69789	-10.9701	-12.1541	-6.61479	NA	-11.8324	-8.04126
	A5YKK6	3440400000	3977000000	2782200000	2616700000	2512900000			A0A2K5UID6	ALSPNSTISSAPK	660	N2H8F0S0	01Y41Y41M(31M21M21M)61M(31M21M)61M	-6.83157	-9.20505	-9.45679	-9.98281	-9.01746	-10.2602	-10.3817	-8.55067	-9.06888	-9.6079	-9.74389
	A6NC05	1110600000	1212400000	812560000	870810000	841580000			A0A2K5UID6	ALSPNSTISSAPK	660	N2H8F0S0	01Y41Y41M(31M21M21M31G)61M(31M)61M	-6.83157	NA	-9.45679	-9.98281	-9.01746	-10.8242	-10.3817	-8.55067	-9.67908	-9.6079	-9.97563
	A6NCE7;Q9GZQ8	88615000	87064000	85375000	56392000	53161000			I7G398	DLNETIHYMYK	167	N2H5F0S0	01Y41Y41M(31M)61M(31M)61M	-5.17499	-5.29103	-5.87322	-7.668	NA	-7.66275	-8.39791	-8.15126	-8.28684	-9.06263	-8.34388
	A6NCN8	251620000	442970000	273050000	216000000	146220000			G7P8P8	YGNMTEDHVMHLLQNADPLK	134	N2H9F0S0	01Y41Y41M(31M21M21M31G)61M(31M21M)61M	-7.19426	-9.82118	-9.63124	NA	-9.88784	-8.16637	NA	-10.5755	-9.56672	-9.00716	-8.03699
	A6NDG6	497800000	594780000	301220000	329850000	379700000			I7GHV9	NYIVPILWLNETGTIGDEK	152	N2H9F0S0	01Y41Y41M(31M21M21M)61M(31M21M)61M21M	-7.28878	-9.91517	-7.49853	-11.4688	-11.9802	-10.6087	NA	-12.5268	-11.4726	-9.7552	-8.0036
	A6NDU8	135500000	177550000	121720000	98413000	49431000			I7G398	DLNETIHYMYK	167	N2H6F0S0	01Y41Y41M(31M21M)61M(31M)61M	-4.11884	-8.15138	-4.75158	-6.72118	-7.92992	-6.75242	-5.19262	-7.05727	-7.21523	-10.0772	-7.53155
	A6NED2	22625000	23907000	14493000	15798000	20042000			Q8HXW6	NHSIFLADINQER	197	N2H7F0S0	01Y41Y41M(31M)61M(31M21M)61M21M	-7.3471	-8.12412	NA	-11.1827	-9.54313	-10.2376	-10.5505	-9.54818	-9.64758	-9.93442	-9.97481
	A6NEM1	25957000	14772000	25872000	25098000	23372000			I7G398	DLNETIHYMYK	167	N2H7F0S0	01Y41Y41M(31M21M)61M(31M21M)61M	-4.39833	-5.14539	-5.74964	-9.22335	-8.9425	-8.63407	-8.52133	-6.65937	-6.86774	-8.13151	-6.9665
	A6NFQ2	0	0	156350000	0	0			G7P560	ATLNESENFEAAVGK	156	N2H6F0S0	01Y41Y41M(31M)61M(31M21M)61M	-7.69963	-7.94048	NA	-8.45664	-9.35481	-9.86431	-10.2788	-9.37904	-8.99423	-10.2367	-11.076
	A6NGB0	277540000	375670000	207970000	157780000	97742000			G7P560	ATLNESENFEAAVGK	156	N2H6F0S0	01Y41Y41M(31M21M)61M(31M)61M	-7.69963	-7.94048	NA	-8.45664	-9.35481	-9.86431	-10.2788	-9.37904	-8.99423	-10.2367	-11.076
	A6NGE4;Q5T6F0;REV__P29375	2392000000	3404200000	1853700000	2290200000	2271200000			G7P8P8	YGNMTEDHVMHLLQNADPLK	134	N2H9F0S0	01Y41Y41M(31M21M21M)61M(31M21M)61M21M	-7.19426	-6.22793	-8.1642	-10.2342	-9.02561	-8.16637	NA	-9.71495	-9.56672	-9.00716	-8.03699
	A6NGJ6;Q9NXD2	4784700000	5372700000	3520900000	4422900000	3555600000			I7G398	DLNETIHYMYK	167	N2H7F0S0	01Y41Y41M(31M21M21M)61M(31M)61M	-4.39833	-5.14539	-5.74964	-8.43662	-8.9425	-8.8014	NA	-6.65937	-6.86774	-8.13151	-6.9665
	A6NGQ2	847300000	1225200000	718820000	819800000	774830000			G8F4W8	RPALEDLLLGSEANLTCTLTGLR	130	N2H6F0S0	01Y41Y41M(31M21M)61M(31M)61M	-8.7354	-10.5461	-7.50891	-9.21389	-8.70922	-11.2001	-9.92341	-9.51811	-7.94769	-8.09583	-7.26115
	A6NHL2	446950000	712290000	607310000	414220000	473190000			A0A171P0Z2	NATSYPPMCSQDAK	80	N2H8F0S0	01Y41Y41M(31M21M21M31G)61M(31M)61M	-7.36558	-8.11476	-9.03946	-10.8996	NA	-10.5436	NA	-11.1165	NA	-11.7605	-12.3163
	A6NHQ2	276290000	301290000	171520000	202250000	161670000			A0A171P0Z2	NATSYPPMCSQDAK	80	N2H8F0S0	01Y41Y41M(31M21M21M)61M(31M21M)61M	-7.36558	-8.11476	-9.03946	-10.8996	-9.61195	-10.5436	NA	-11.1165	-12.0712	-11.7605	-12.3163
	A6NHR9	355920000	309630000	221210000	235300000	274710000			G7P242	NSTIEAANLAGLK	184	N2H8F0S0	01Y41Y41M(31M21M21M)61M(31M21M)61M	-7.53935	NA	NA	-10.3513	-7.3813	NA	-9.34082	-6.79765	-7.58342	-9.42083	-9.55248
	A6NHX0	12324000	0	5332800	4234500	9879200			G7P242	NSTIEAANLAGLK	184	N2H8F0S0	01Y41Y41M(31M21M21M31G)61M(31M)61M	-7.53935	NA	NA	-10.3513	-7.3813	NA	-9.34082	-6.79765	NA	-9.42083	NA
	A6NIH7	171190000	307640000	66987000	143850000	192820000			A0A2K5UNM0	LHIAQPENDSHVALLK	558	N2H8F0S0	01Y41Y41M(31M21M)61M(31M21M)61M21M	-8.14569	-7.32175	-9.21867	-7.74972	-8.21177	-8.46404	NA	-7.26832	-6.83926	-9.12595	-8.5748
	A6NJ78	10181000	14421000	0	0	7688700			G8F4W8	RPALEDLLLGSEANLTCTLTGLR	130	N2H5F0S0	01Y41Y41M(31M)61M(31M)61M	-10.2859	-10.3015	-9.39842	-9.81467	-9.66976	-10.7321	-9.05321	-11.2588	-10.8844	-11.2966	-10.6052
	A6NJI1	95662000	259920000	90684000	224370000	192100000			G7P242	NSTIEAANLAGLK	184	N2H8F0S0	01Y41Y41M(31M21M)61M(31M21M)61M21M	-7.53935	NA	NA	-10.3513	-7.3813	NA	-9.34082	-6.79765	-7.20487	-10.4037	-9.55248
	A6NK44	42368000	51369000	36950000	64603000	19911000			Q8HXW6	NHSIFLADINQER	197	N2H7F0S0	01Y41Y41M(31M21M)61M(31M21M)61M	-7.3471	-8.12412	NA	-11.1827	-9.54313	-10.2376	-10.5505	-9.54818	-9.64758	NA	-9.97481
	A6NKD9	100430000	27146000	104520000	45872000	48972000			G7P042	NMTLFSDLVAEK	711	N2H9F0S0	01Y41Y41M(31M21M21M31G)61M(31M21M)61M	-8.68296	-8.65561	-8.2089	-10.4766	-9.84131	NA	NA	-9.17163	-9.73689	-10.5279	-9.85592
	A6NKT7	38554000	77207000	16170000	59521000	54259000			Q9TSL8	YTGTPPSNLANNTILVK	344	N2H6F0S0	01Y41Y41M(31M21M)61M(31M)61M	-3.70995	-7.32469	-3.14192	-5.33923	-6.23172	-5.2793	-5.61277	-4.92133	-4.40117	-5.59534	-5.61914
	A6NMZ7	16314000	18445000	12593000	14740000	12515000			G7NYB2	AMSSNETAAYK	536	N2H9F0S0	01Y41Y41M(31M21M21M31G)61M(31M21M)61M	-6.97752	-6.94602	-5.32799	-5.97712	-9.03668	-10.4628	-8.7772	-6.53833	-9.42903	-10.0217	-9.75143
	A6ZKI3	11500000	12540000	8575400	0	7517400			Q95KC9	LLHALGGDDFLGMLNR	196	N2H9F0S0	01Y41Y41M(31M21M21M31G)61M(31M21M)61M	-7.13631	-6.90747	-7.75339	-8.9972	-8.98042	-10.0562	NA	-8.66144	-8.63804	-10.1141	-10.2833
	A7E2Y1	443580000	868510000	197270000	559960000	399690000			G7PB43	AAGMNHTK	217	N2H8F0S0	01Y41Y41M(31M21M)61M(31M21M)61M21M	-8.23652	-5.85406	-8.70805	-8.02699	-8.04443	NA	NA	NA	NA	NA	-12.2079
	Q9NQA3;C4AMC7;Q6VEQ5;A8K0Z3;A8MWX3	22396000	37570000	15808000	38794000	14238000			Q9TSL8	YTGTPPSNLANNTILVK	344	N2H6F0S0	01Y41Y41M(31M)61M(31M21M)61M	-3.70995	-7.32469	-3.14192	-5.33923	-6.23172	-5.2793	-5.61277	-4.92133	-4.40117	-5.59534	-5.61914
	A8K2U0	210580000	375060000	177490000	210490000	146460000			Q95KC9	LLHALGGDDFLGMLNR	196	N2H6F0S0	01Y41Y41M(31M21M)61M(31M)61M	-6.92988	-9.18922	-4.92814	-10.4976	-6.40436	-12.9515	-10.2009	-9.21596	-9.60583	-9.87461	-7.06838
	A8MPP1;Q92771;Q96FC9	9889600	26284000	9640500	13698000	8694500			G7P1C2	HPNMNLTQLK	275	N2H8F0S0	01Y41Y41M(31M21M)61M(31M21M)61M21M	-7.09114	-6.39154	-4.29135	-10.0276	-9.30438	-8.50191	-8.92656	-7.21379	-6.14884	-10.5697	-9.3512
	A8MT69	9985200	0	7139500	0	4437000			I7G398	DLNETIHYMYK	167	N2H6F0S0	01Y41Y41M(31M)61M(31M21M)61M	-4.11884	-8.94886	-4.75158	-6.72118	-7.92992	-6.75242	-5.19262	-7.05727	-7.21523	-10.0772	-7.53155
	A8MTA8	22711000	27647000	22433000	21113000	0			G7PB43	AAGMNHTK	217	N2H9F0S0	01Y41Y41M(31M21M21M31G31G)61M(31M)61M	-6.88313	-5.59982	NA	NA	NA	-9.33184	NA	-8.52695	-8.90854	-13.7262	-11.3334
	P62308;A8MWD9	844020000	1201500000	808130000	657180000	655380000			Q4R3W3	IADTNITSIPQGLPPSLTELHLDGNK	64	N3H3F0S0	01Y41Y41M(31M)61M61Y	-8.16742	-9.64601	NA	-9.22086	-8.34032	-9.32075	-10.0233	-9.23461	-9.27424	-9.06792	-8.74069
	A8MWE9	521430000	697360000	351580000	452340000	476530000			G7P042	NMTLFSDLVAEK	711	N2H9F0S0	01Y41Y41M(31M21M21M)61M(31M21M)61M21M	-8.68296	-8.65561	-8.2089	-10.7534	-9.84131	NA	NA	-9.17163	NA	-10.5279	-9.85592
	A8MXV4	150210000	210880000	62018000	96778000	113010000			G7PB43	AAGMNHTK	217	N2H8F0S0	01Y41Y41M(31M21M21M)61M(31M21M)61M	-8.23652	-5.85406	-8.70805	-8.02699	-8.04443	NA	NA	-6.18354	NA	NA	-12.2079
	A8MYP8	797420000	1031000000	567440000	698740000	605700000			G7P042	NMTLFSDLVAEK	711	N4H5F0S0	01Y41Y41M(31M)61M(21Y41L)61Y41L	-7.25338	NA	-8.13346	-10.3556	-9.75681	-9.78904	NA	-7.50547	NA	-9.14506	-9.94781
	B0YJ81	1007200000	1272900000	735260000	885950000	929970000			Q4R7W6	DFTQVWNTTMTELK	141	N2H9F0S0	01Y41Y41M(31M21M21M31G)61M(31M21M)61M	-6.20742	-7.48427	-5.45762	-9.3451	-9.40396	-9.32793	NA	-9.15705	-8.84831	-9.707	-10.4365
	B2RBV5	0	4779600	4176900	4516600	0			G7NXG7	LLNNLTSIK	533	N2H6F0S0	01Y41Y41M(31M21M)61M(31M)61M	-5.71128	-8.79933	-8.74175	NA	-9.8739	-10.8903	-8.7044	-9.84936	-12.1274	-8.76854	-8.24506
	B2RV13	8717000	53249000	25832000	31660000	10463000			A0A2K5UID6	ALSPNSTISSAPK	660	N2H6F0S0	01Y41Y41M(31M21M)61M(31M)61M	-5.85827	-9.73853	-7.44609	-8.80297	-7.13124	-7.46862	-6.95728	-6.87437	-5.56749	-8.44855	-6.16514
	P0CG08;B7ZAQ6	59359000	86046000	63053000	58361000	193080000			G7NYB2	AMSSNETAAYK	536	N2H9F0S0	01Y41Y41M(31M21M21M)61M(31M21M)61M21M	-6.97752	-6.94602	-5.32799	-5.97712	-9.03668	-10.4628	-8.7772	-6.53833	-9.42903	-10.0217	-9.75143
	C9JLW8	48549000	135790000	80196000	84959000	8589300			Q95KC9	LLHALGGDDFLGMLNR	196	N2H9F0S0	01Y41Y41M(31M21M21M)61M(31M21M)61M21M	-7.13631	-6.90747	-7.75339	-11.2114	-8.98042	-10.0562	NA	-8.66144	-10.026	-10.1141	-10.2833
	CON__A2A4G1;CON__Q61782;CON__Q8N1A0;CON__Q14525;CON__Q9UE12;CON__Q15323;CON__A2A5Y0;CON__P35900;CON__Q92764;CON__Q9D312;CON__A2AB72;CON__Q497I4;CON__O76015;CON__O76013;CON__Q7Z3Y9;CON__O76014;CON__REFSEQ:XP_986630;CON__Q99456;Q8N1A0;Q3LI66;Q5H943;P06315;Q86T90;Q8IVT5;Q6VAB6;P78504	0	0	92855000	0	0			Q4R7R0	NISGVVLADHSGAFHNK	435	N2H6F0S0	01Y41Y41M(31M21M)61M(31M)61M	-7.82977	-8.41494	-7.31127	-8.36417	-8.75716	NA	NA	-7.57267	-8.53547	-9.44731	NA
	CON__A2I7N1	20003000	23740000	15532000	10266000	12560000			Q4R7R0	NISGVVLADHSGAFHNK	435	N2H6F0S0	01Y41Y41M(31M)61M(31M21M)61M	-7.82977	-9.15569	-7.31127	-8.36417	-8.75716	NA	NA	-7.57267	-8.53547	-9.44731	NA
	CON__A2I7N3	90927000	129610000	90143000	102050000	95309000			G8F4W8	RPALEDLLLGSEANLTCTLTGLR	130	N2H6F0S0	01Y41Y41M(31M)61M(31M21M)61M	-8.7354	-10.5461	-7.50891	-9.21389	-8.70922	-11.2001	-9.92341	-9.51811	-7.94769	-8.09583	-7.26115
	CON__ENSEMBL:ENSBTAP00000007350;CON__P01030	46639000	41704000	32253000	47975000	32261000			G7PB43	AAGMNHTK	217	N2H9F0S0	01Y41Y41M(31M21M21M31G)61M(31M21M)61M	-6.88313	-5.59982	NA	NA	NA	-9.33184	NA	-8.52695	-8.90854	-13.7262	-11.3334
	CON__ENSEMBL:ENSBTAP00000016046;P23142	39723000	41763000	11534000	6461700	17951000			G8F4W8	LAGKPTHVNVSVVMAEVDGTCY	326	N5H4F1S0	01Y41Y41M(31M41Y41L31Y)61M61Y31F	-6.92693	NA	-11.1531	-7.6852	-10.227	-10.3068	-9.15979	-10.5316	-9.69359	-9.64645	-8.50872
	CON__ENSEMBL:ENSBTAP00000018574	0	10123000	8938500	0	18555000			Q4R7W6	DFTQVWNTTMTELK	141	N2H9F0S0	01Y41Y41M(31M21M21M)61M(31M21M)61M21M	-6.20742	-7.48427	-5.45762	-9.3451	-8.40237	-9.32793	NA	-9.15705	-8.84831	-9.707	-10.4365
	CON__ENSEMBL:ENSBTAP00000024146;P01023;P20742	2386600000	3264400000	1911700000	2051800000	1875500000			Q4R4S5	YDLPASINFILNK	161	N2H6F0S0	01Y41Y41M(31M)61M(31M21M)61M	-7.69562	-7.27288	-7.05223	-10.8512	-8.02308	-11.3618	NA	-12.5831	-9.22171	-9.75965	-9.34462
	CON__ENSEMBL:ENSBTAP00000024466;CON__ENSEMBL:ENSBTAP00000024462	108870000	94636000	73651000	55484000	35852000			Q8HXW6	NHSIFLADINQER	197	N2H5F0S0	01Y41Y41M(31M)61M(31M)61M	-7.56211	-8.0516	NA	NA	NA	NA	NA	-10.6001	NA	NA	NA
	CON__ENSEMBL:ENSBTAP00000025008;Q9H4B7	0	0	0	0	0			G7PJR3	LKPLFNK	58	N2H5F0S0	01Y41Y41M(31M)61M(31M)61M	-5.22188	NA	NA	-5.19144	NA	-6.16276	-5.92966	-4.33117	NA	-5.79513	-6.96634
	CON__ENSEMBL:ENSBTAP00000032840	4378700	8273100	132640000	0	0			G8F4W8	RPALEDLLLGSEANLTCTLTGLR	130	N2H8F0S0	01Y41Y41M(31M21M)61M(31M21M)61M21M	-10.6236	-7.67464	-9.68633	-12.304	-10.5526	-11.8968	-9.37305	-11.1786	-12.0766	-12.7453	-8.28841
	CON__ENSEMBL:ENSBTAP00000038329	148870000	174980000	25249000	172750000	155960000			Q4R4S5	YDLPASINFILNK	161	N2H6F0S0	01Y41Y41M(31M21M)61M(31M)61M	-7.69562	-7.27288	-7.05223	-10.8512	-8.02308	-11.3618	NA	-12.5831	-9.22171	-9.75965	-9.34462
	CON__P00761	19556000000	24285000000	16575000000	19050000000	17821000000			G8F4W8	LAGKPTHVNVSVVMAEVDGTCY	326	N2H6F0S0	01Y41Y41M(31M21M)61M(31M)61M	-6.73696	NA	-7.07074	-9.25165	-9.19029	-9.8502	NA	-10.9363	-8.08212	-10.4222	-7.88875
	CON__P00978	53613000	95898000	63006000	42772000	60505000			A0A2K5UID6	ALSPNSTISSAPK	660	N2H6F0S0	01Y41Y41M(31M)61M(31M21M)61M	-5.85827	-9.73853	-7.44609	-8.80297	-7.13124	-7.46862	-8.81877	-6.87437	-5.56749	-8.44855	-6.16514
	CON__Q2KJ62;CON__P01044-1;CON__P01045-1	100290000	162670000	72792000	121820000	136580000			G7P7H5	SENTSLVLSSSNQK	1118	N2H7F0S0	01Y41Y41M(31M)61M(31M21M)61M21M	-7.55583	-9.10271	-7.2789	-8.45396	-9.64925	-10.866	-8.78019	-9.78801	-7.99313	-8.53156	-11.6482
	CON__P01966;P69905	546220000	598030000	618650000	522900000	490250000			G7P7H5	SENTSLVLSSSNQK	1118	N2H7F0S0	01Y41Y41M(31M21M)61M(31M21M)61M	-7.55583	-9.10271	-7.2789	-8.45396	-9.64925	-10.866	-8.78019	-9.78801	-7.99313	-8.53156	-11.6482
	CON__P02662	231640000	409280000	223460000	203810000	175150000			Q4R520	EEEAIQLDGLNASQIR	62	N2H6F0S0	01Y41Y41M(31M)61M(31M21M)61M	-8.00763	-7.00213	-5.84544	-6.83916	-11.26	-7.52827	-8.97938	-8.08115	-9.71479	-9.19349	-10.937
	CON__P02663	124480000	206110000	92327000	113780000	112030000			G8F4W8	LAGKPTHVNVSVVMAEVDGTCY	326	N2H6F0S0	01Y41Y41M(31M)61M(31M21M)61M	-6.73696	NA	-7.07074	-9.25165	-9.19029	-9.8502	NA	-10.9363	-8.08212	-10.4222	-7.88875
	CON__P02666	28572000	31166000	22838000	17800000	16385000			G7NVT2	SLTQGSLIVGDLAPVNGTSQGK	3975	N3H4F1S0	01Y(61F)41Y41M(31M41Y)61M61M	-7.44438	-6.84915	-9.68919	-8.67335	-8.04323	-8.10011	NA	-7.71941	-9.24555	-10.6933	-8.77188
	CON__P02668	50170000	91077000	41538000	58248000	44213000			Q95KC9	LLHALGGDDFLGMLNR	196	N2H6F0S0	01Y41Y41M(31M)61M(31M21M)61M	-6.92988	-9.18922	-4.92814	-9.96628	-6.40436	-12.9515	-10.2009	-9.21596	-9.60583	-9.87461	-7.06838
	CON__P02754	123950000	207940000	66647000	171900000	147650000			G7PBD8	YLGNATAIFFLPDEGK	271	N4H7F0S1	01Y41Y41M(31M(21Y41L32S)41Y41L)61M(31M)61M	-5.0489	-5.25203	-2.46085	-4.75817	-7.33649	-6.40861	-12.2472	-7.52792	-7.69853	-9.09011	-9.06928
	CON__P02768-1;P02768	133130000	303630000	72202000	216980000	128410000			G7NVT2	SLTQGSLIVGDLAPVNGTSQGK	3975	N3H4F1S0	01Y(61F)41Y41M(31M)61M61Y41L	-7.44438	-6.84915	-9.68919	-8.67335	-8.04323	-8.10011	NA	-7.71941	-9.24555	-10.6933	-8.77188
	CON__P02769	69067000000	87180000000	52172000000	70325000000	63281000000			Q4R520	EEEAIQLDGLNASQIR	62	N2H6F0S0	01Y41Y41M(31M21M)61M(31M)61M	-8.00763	-7.00213	-5.84544	-6.83916	-11.26	-7.52827	-8.97938	-8.08115	-9.71479	-9.19349	-10.937
	CON__P02777	415740000	422380000	341970000	340740000	302060000			G8F4W8	RPALEDLLLGSEANLTCTLTGLR	130	N2H8F0S0	01Y41Y41M(31M21M21M)61M(31M21M)61M	-10.6236	-10.0498	-9.68633	-12.304	-10.5526	-11.8968	-9.37305	-11.1786	-8.58722	-12.7453	-8.28841
	CON__P05787;Q9UPP5;CON__H-INV:HIT000292931;CON__Q9H552;CON__Q3KNV1;CON__P08729;B7U540;CON__Q9NSB2;CON__Q6ISB0;Q9UJQ1	169700000	265470000	165350000	210140000	136570000			G7P560	ATLNESENFEAAVGK	156	N2H5F0S0	01Y41Y41M(31M)61M(31M)61M	-7.56262	-6.64052	-6.54614	-9.34765	-10.8527	-11.0575	-10.401	-10.625	-8.20632	-10.8768	-8.94181
	CON__P06868	76925000	115360000	69788000	105790000	55552000			G7PIY5	GPGIKPNQTSK	362	N2H7F0S0	01Y41Y41M(31M21M21M)61M(31M)61M	-4.96463	-9.0612	-7.52471	-8.37016	-6.30947	-10.9492	NA	-4.80886	-5.48128	-7.70952	-9.60585
	CON__P07477;Q8NHM4;P07478;P07477	66385000	65021000	32177000	99770000	21337000			G7P3M4	HVNEINATIYLLK	315	N4H5F1S0	01Y(61F)41Y41M(31M41Y41L)61M61Y41L	-6.05693	NA	NA	-7.23198	-9.50386	-10.0202	-8.59357	-10.1068	-9.65698	-10.4549	-11.4775
	CON__P12763;P02765	15675000000	18711000000	8156300000	14556000000	13157000000			A0A2K5WAA5	NVTAQICIDK	667	N2H5F0S0	01Y41Y41M(31M)61M(31M)61M	-5.43106	-7.83111	NA	-8.79706	-8.1011	-9.30935	NA	-6.51195	NA	-9.40338	-8.22474
	CON__P13647;Q9NQ38	162260000	224400000	49258000	217490000	160930000			G7P7H5	NTTFNVESTK	418	N2H8F0S0	01Y41Y41M(31M21M21M)61M(31M21M)61M	-7.93149	-8.41581	-8.81265	-9.38229	-8.42112	-7.39661	-9.46267	-8.45255	-7.33182	-8.93562	-8.35412
	CON__P15497;P02647	637930000	1194000000	749650000	795570000	668940000			G7P7H5	NTTFNVESTK	418	N2H8F0S0	01Y41Y41M(31M21M21M31G)61M(31M)61M	-7.93149	-8.41581	-8.81265	-10.2749	-8.42112	-7.39661	-9.46267	-8.45255	-7.33182	-8.93562	-8.35412
	CON__P17690	26899000	67368000	12384000	54334000	45567000			Q4R3W3	IADTNITSIPQGLPPSLTELHLDGNK	64	N4H7F0S0	01Y41Y41M(31M41Y41L31Y41L)61M(31M)61M	-6.86204	-7.44512	-6.62239	-9.12307	-9.65773	-8.68326	NA	-9.79655	-9.24835	-11.372	-10.2141
	CON__P28800;P08697	80630000	111760000	37755000	61566000	33879000			G7NXG7	LLNNLTSIK	533	N2H6F0S0	01Y41Y41M(31M)61M(31M21M)61M	-5.71128	-8.79933	-8.74175	NA	-9.8739	-10.8903	-8.7044	-9.84936	-12.1274	-8.76854	-8.24506
	CON__P34955;Q8NI35	7460200000	9302700000	6233600000	7114000000	7061600000			G7NVT2	SLTQGSLIVGDLAPVNGTSQGK	3975	N4H5F1S0	01Y41Y41M(31M41Y(31F)41L)61M61Y41L	-8.11785	-8.88945	NA	-9.56725	-9.67193	-9.88179	-10.9259	-8.60258	-8.47994	-10.1318	-9.95991
	CON__P35908	68984000	79080000	33918000	35488000	25896000			G7PKU2	LWNSTFLEEYSK	936	N2H9F0S0	01Y41Y41M(31M21M21M31G)61M(31M21M)61M	-6.93983	-7.97705	-6.97264	-8.74876	-9.65482	-9.43789	-9.28232	-8.1783	-7.10358	-9.96155	-8.84248
	CON__P41361;P01008	73932000	103460000	24013000	69401000	69995000			G7PLD4	HEEGHMLNCTCFGQGR	542	N4H4F1S0	01Y41Y41M(31M41Y(31F)41L)61M61Y	-7.49539	NA	NA	-8.19914	-10.4591	-10.063	NA	-10.052	NA	-11.9613	NA
	CON__P50448	40359000	0	41326000	0	40744000			A0A171P0Z2	NATSYPPMCSQDAK	80	N2H9F0S0	01Y41Y41M(31M21M21M31G)61M(31M21M)61M	-8.36814	-8.50911	-9.12251	-8.96883	-9.96536	-11.3451	-12.4086	-10.5753	-11.0419	-11.0578	-11.3235
	CON__P81644	15364000	0	19797000	11742000	8645100			Q4R3W3	IADTNITSIPQGLPPSLTELHLDGNK	64	N4H7F0S0	01Y41Y41M(31M(21Y41L)41Y41L)61M(31M)61M	-6.86204	-7.44512	-6.62239	-9.12307	-9.65773	-8.68326	NA	-9.79655	-9.24835	-11.372	-10.2141
	CON__Q0IIK2;CON__Q29443;P02788	4114000000	5776100000	3530700000	3934500000	3545200000			Q4R3W3	IADTNITSIPQGLPPSLTELHLDGNK	64	N3H5F1S0	01Y41Y41M(31M41Y41L21F)61M61M	-6.17241	-12.3265	-6.27706	-9.56497	-7.99607	-8.38499	-8.23243	-8.94546	-9.77117	-8.56461	-7.96735
	CON__Q0V8M9	27625000	31712000	23931000	23791000	25172000			Q4R3W3	IADTNITSIPQGLPPSLTELHLDGNK	64	N3H5F1S0	01Y41Y41M(31M41Y(31F)41L)61M61M	-6.17241	-6.12982	-9.05906	-9.99953	-7.99607	-8.38499	-8.23243	-8.94546	-6.36753	-11.5501	-7.96735
	CON__Q1RMN8	34158000	19408000	21568000	20285000	23411000			Q95KC9	LLHALGGDDFLGMLNR	196	N2H5F0S0	01Y41Y41M(31M)61M(31M)61M	-5.81533	-8.1768	-4.27341	-8.20419	-11.1568	-10.2935	-8.22529	-7.15634	-12.0473	-10.029	-9.10413
	CON__Q2KJF1	69236000	201510000	103210000	153060000	67648000			Q4R3W3	IADTNITSIPQGLPPSLTELHLDGNK	64	N4H5F0S0	01Y41Y41M(31M41Y41L)61M61Y41L	-6.17852	-6.3392	-8.04422	-6.42393	-8.71936	-6.6763	NA	-5.09947	-5.38794	-8.08612	-7.5997
	CON__Q2UVX4;P01024	115490000	123060000	71172000	111760000	73283000			G7P3M4	HVNEINATIYLLK	315	N4H5F1S0	01Y(61F)41Y41M(31M)61M(21Y41L)61Y41L	-6.05693	NA	NA	-7.23198	-9.60486	-10.0202	-8.59357	-10.1068	NA	NA	NA
	CON__Q3KUS7	8304200	9070700	5211600	3788400	4995300			A0A2K5UMV2	VVRPDSELGERPPEDNQSFQYDHEAFLGK	53	N4H3F1S0	01Y(61F)41Y41M(31M41Y)61M61Y	-8.71532	NA	-8.55478	-10.0479	NA	NA	NA	NA	NA	NA	NA
	CON__Q3MHN5;CON__ENSEMBL:ENSBTAP00000018229;P02774	1221300000	816630000	1172700000	642330000	804250000			G7P474	TNITLVCKPGDLESAPVLR	535	N2H6F0S0	01Y41Y41M(31M)61M(31M21M)61M	-6.2653	-9.01328	-7.61662	-9.5807	-9.26619	-9.85821	NA	-8.97296	-9.30343	-10.0345	-9.58009
	CON__Q3SX09;CON__P02070;P68871;P02042;P69892;P69891;P02100	798000000	1074800000	680830000	833930000	549060000			G7P474	TNITLVCKPGDLESAPVLR	535	N2H6F0S0	01Y41Y41M(31M21M)61M(31M)61M	-6.2653	-9.01328	-7.61662	-9.5807	-9.26619	-9.85821	NA	-8.97296	-9.30343	-10.0345	-9.58009
	CON__Q3SZ57;P02771	871840000	1227000000	734410000	757780000	835550000			G7P042	NMTLFSDLVAEK	711	N4H5F0S0	01Y41Y41M(31M41Y41L)61M61Y41L	-7.25338	-8.66394	-8.13346	-10.3556	-8.5431	-9.78904	NA	-7.50547	-8.8115	-9.14506	-9.94781
	CON__Q3SZH5	49205000	25059000	30875000	15123000	40181000			A0A2K5UMV2	VVRPDSELGERPPEDNQSFQYDHEAFLGK	53	N4H3F1S0	01Y41Y41M(31M41Y31F)61M61Y	-8.71532	NA	-8.55478	-10.0479	NA	NA	NA	NA	NA	NA	NA
	CON__Q3SZV7	98111000	186820000	120590000	142210000	103210000			G7NVT2	SLTQGSLIVGDLAPVNGTSQGK	3975	N3H6F0S0	01Y41Y41M(31M41Y41L)61M(31M)61M	-7.37442	NA	NA	NA	NA	-9.75874	NA	NA	-8.78996	NA	NA
	CON__Q3T052	6764200	70793000	38591000	52193000	26052000			A0A171P0Z2	NATSYPPMCSQDAK	80	N2H9F0S0	01Y41Y41M(31M21M21M)61M(31M21M)61M21M	-8.36814	-8.50911	-9.12251	-11.0983	-9.96536	-11.3451	-12.4086	-10.5753	-11.0419	-11.2916	-11.3235
	CON__Q3TTY5	0	0	0	0	0			G7PBD8	YLGNATAIFFLPDEGK	271	N4H7F0S1	01Y41Y41M(31M41Y41L31Y41L32S)61M(31M)61M	-5.0489	-5.25203	-2.46085	-4.75817	-7.33649	-6.40861	-12.2472	-7.52792	-7.69853	-9.09011	-9.06928
	CON__Q3ZBD7	1328000000	1462100000	809100000	896010000	757000000			G7PKU2	LWNSTFLEEYSK	936	N2H9F0S0	01Y41Y41M(31M21M21M)61M(31M21M)61M21M	-6.93983	-7.97705	-6.97264	-10.3046	-9.65482	-9.43789	-9.28232	-8.1783	-7.10358	-9.96155	-8.84248
	CON__Q3ZBS7;P04004	33489000	60479000	32770000	35767000	38605000			A0A2K5VE94	AVFITNETGQPLIGK	470	N2H6F0S0	01Y41Y41M(31M21M)61M(31M)61M	-7.39684	-8.35488	-7.83879	-10.9592	-8.49759	-10.1798	-9.78331	-8.04956	-8.16713	-9.61478	-9.82795
	CON__Q58D62	575900000	705280000	429690000	448050000	476320000			A0A7N9CNL5	NVSSVCCPNPDTAIR	131	N5H3F0S0	01Y41Y41M(31M41Y)(41Y)61M61Y	-9.12291	NA	NA	-8.16783	-10.4841	-9.41254	NA	-10.0722	-11.7844	-10.8941	-10.0967
	CON__Q5D862;Q5D862	0	26865000	14349000	22505000	42252000			G7PU97	SLDAYPILNQAQALENHTEVQFQK	548	N2H7F0S0	01Y41Y41M(31M21M21M)61M(31M)61M	-6.6707	NA	-10.7597	-11.0896	-9.66766	-11.071	NA	-10.0245	-10.2986	-11.01	-9.74797
	CON__Q86YZ3;Q86YZ3	9345400	16574000	16425000	24928000	17768000			G7P199	LNNITHIGPLDMK	183	N2H5F0S0	01Y41Y41M(31M)61M(31M)61M	-6.68615	NA	NA	NA	NA	NA	NA	-8.31914	NA	-9.34675	NA
	CON__Q9TRI1	223210000	260830000	203920000	224030000	235460000			G7P1C2	HPNMNLTQLK	275	N2H8F0S0	01Y41Y41M(31M21M21M)61M(31M21M)61M	-7.09114	-6.39154	-4.29135	-6.78774	-9.30438	-9.03451	-8.92656	-7.21379	-6.14884	-10.3186	-9.13735
	CON__Q9TTE1	421040000	595130000	375650000	398030000	397340000			G7PSM9	YNPEYSVANDTGFVDIPK	221	N2H5F0S0	01Y41Y41M(31M)61M(31M)61M	-8.30774	-7.62398	-8.54843	-8.57306	NA	NA	NA	-10.7451	NA	NA	NA
	D6RCP7	1906500000	3695900000	1499200000	1804200000	1676700000			Q9TSL8	YTGTPPSNLANNTILVK	344	N2H7F0S0	01Y41Y41M(31M21M21M)61M(31M)61M	-7.10057	-7.39189	-6.57853	-7.64933	-9.58056	-10.1525	-8.66644	NA	-9.34389	-9.17274	-8.02068
	E9PRG8	66959000	87231000	54886000	65748000	63034000			G7NYG4	EGSGYFFLNTSTADVVK	870	N2H6F0S0	01Y41Y41M(31M21M)61M(31M)61M	-6.81384	-7.58222	-7.24935	-8.34163	-8.66589	-9.72952	NA	-8.85315	-8.17693	-9.13654	-10.0127
	F5H4B4	15098000	24475000	3507300	14746000	13031000			G7PP46	AEPPLNASASDQGEK	931	N2H8F0S0	01Y41Y41M(31M21M21M31G)61M(31M)61M	-8.45967	NA	-8.6275	-9.43891	NA	NA	NA	-9.395	-10.5736	-11.4302	-10.3915
	F8WFD2	878040000	1065200000	704500000	802900000	856580000			G7PP46	AEPPLNASASDQGEK	931	N2H8F0S0	01Y41Y41M(31M21M21M)61M(31M21M)61M	-8.45967	-12.4992	-8.6275	-9.43891	-10.0337	-10.7627	NA	-9.63461	-10.5736	-11.4302	-10.3915
	H3BS89	0	0	0	21579000	0			Q9TSL8	YTGTPPSNLANNTILVK	344	N2H7F0S0	01Y41Y41M(31M21M)61M(31M21M)61M	-7.10057	-7.39189	-6.57853	-7.64933	-9.58056	-10.1525	-8.66644	NA	-9.34389	-9.17274	-8.02068
	L0R6Q1	109020000	153220000	93445000	102240000	160650000			G7PW19	EVNDTLLVNELK	599	N3H4F1S0	01Y(61F)41Y41M(31M41Y)61M61M	-7.54771	-8.32154	-8.264	-9.03924	-8.76141	-9.14011	-9.30261	NA	NA	-10.7295	-10.2031
	L0R819	0	4947400	0	130800000	136320000			Q4R3W3	IADTNITSIPQGLPPSLTELHLDGNK	64	N4H5F0S0	01Y41Y41M(31M)61M(21Y41L)61Y41L	-8.64882	-6.3392	-8.04422	-5.55297	-8.71936	-9.01742	NA	-5.09947	-5.38794	-8.08612	-7.5997
	L0R8F8	46292000	60084000	30318000	47391000	46194000			G7PJ63	NILPNITTTYLK	163	N2H9F0S0	01Y41Y41M(31M21M21M31G)61M(31M21M)61M	-7.97268	-8.03771	NA	-9.04671	-11.3808	-10.1463	NA	-12.8066	-12.8908	-10.24	-12.5221
	O00115	72937000	106160000	61328000	63064000	56563000			G7PBD8	YLGNATAIFFLPDEGK	271	N4H6F1S0	01Y41Y41M(31M(21Y(31F)41L)41Y41L)61M61M	-5.86135	-5.77079	-8.27507	-7.32826	-7.30043	-7.54017	-10.8111	-6.7462	-8.50777	-6.49984	-5.26362
	O00139	538130000	580610000	370800000	514840000	505940000			I7G806	NLTVCPDGALFEQK	124	N2H8F0S0	01Y41Y41M(31M21M21M)61M(31M21M)61M	-7.78274	-8.13234	NA	-9.31544	-9.22323	-10.1325	-10.5258	-9.08394	-13.904	-10.0034	NA
	O00148	1260900000	1369400000	1003000000	1216800000	1146300000			I7G806	NLTVCPDGALFEQK	124	N2H8F0S0	01Y41Y41M(31M21M21M31G)61M(31M)61M	-7.78274	-8.13234	NA	-9.31544	-9.22323	-10.1325	-10.5258	-10.8179	-13.904	-10.0034	NA
	O00151	1450100000	2033600000	1208500000	1448800000	1308200000			Q4R3W3	IADTNITSIPQGLPPSLTELHLDGNK	64	N2H5F0S0	01Y41Y41M(31M)61M(31M)61M	-5.20922	-6.437	-6.44266	-6.44417	-6.04097	-8.71685	NA	-5.94359	-5.31679	-6.09455	-5.91054
	O00154	350750000	524430000	334810000	347770000	316030000			G7NZR3	DIYTFDGALNK	58	N3H5F1S0	01Y41Y41M(31M41Y(31F)41L)61M61M	-7.40836	-8.45834	-7.54301	-8.50613	-8.92504	-10.2831	-9.1066	-8.34919	-8.48122	NA	-8.47864
	O00159	487080000	701520000	527400000	401810000	403230000			G7P042	NMTLFSDLVAEK	711	N2H5F0S0	01Y41Y41M(31M)61M(31M)61M	-9.0779	-8.94989	-8.24407	-8.81253	NA	NA	NA	NA	NA	-9.70052	NA
	O00161	96595000	358540000	69772000	147290000	109730000			G7NWH5	FQLDDCTPDVEANTTICLK	323	N2H8F0S0	01Y41Y41M(31M21M21M)61M(31M21M)61M	-8.1475	NA	NA	NA	NA	NA	NA	NA	NA	NA	NA
	O00165	370850000	439820000	280440000	320680000	228430000			G7NWH5	FQLDDCTPDVEANTTICLK	323	N2H8F0S0	01Y41Y41M(31M21M21M31G)61M(31M)61M	-8.1475	NA	NA	NA	NA	NA	NA	NA	NA	NA	NA
	O00170	477850000	790270000	397170000	592660000	524220000			G8F4W8	LAGKPTHVNVSVVMAEVDGTCY	326	N5H4F1S0	01Y(61F)41Y41M(31M41Y41L31Y)61M61Y	-6.92693	-9.06211	-6.04704	-7.6852	-10.227	-10.3068	-9.15979	-10.1727	-9.53755	-9.64645	-8.50872
	O00178	699190000	1077200000	745200000	694900000	668700000			G7PW19	EVNDTLLVNELK	599	N4H4F0S0	01Y41Y41M(31M)61M(21Y41L)61Y	-7.16075	-9.23864	-9.536	-10.8853	-10.6522	-9.33944	NA	NA	NA	NA	-11.149
	O00186	411920000	494670000	301730000	344100000	347570000			Q9TSL8	YTGTPPSNLANNTILVK	344	N2H8F0S0	01Y41Y41M(31M21M21M)61M(31M21M)61M	-5.90434	-6.73072	-5.5858	-9.04048	-8.99812	-9.80784	NA	-8.27236	-8.51948	-8.32809	-6.94869
	O00193	75285000	149710000	0	109700000	95995000			Q9TSL8	YTGTPPSNLANNTILVK	344	N2H8F0S0	01Y41Y41M(31M21M21M31G)61M(31M)61M	-5.90434	NA	-5.5858	-9.04048	-8.99812	-9.80784	NA	-8.27236	NA	-8.32809	-6.94869
	O00203;Q13367	838030000	1206900000	691030000	839640000	824260000			G7P754	TVNVSVPK	73	N2H7F0S0	01Y41Y41M(31M)61M(31M21M)61M21M	-6.8468	NA	NA	-7.69855	NA	-8.53704	NA	-8.26471	-7.98523	NA	-8.64368
	O00213	52245000	79622000	63577000	49112000	71947000			G7NVT2	SLTQGSLIVGDLAPVNGTSQGK	3975	N4H4F1S0	01Y(61F)41Y41M(31M41Y41L)61M61Y	-7.70166	NA	-8.74145	-10.0947	-10.4468	-10.7967	NA	-9.81517	-9.27273	-9.16474	-9.36268
	O00231	3169200000	4499100000	2621800000	4187800000	2991900000			Q60HG6	DVNCSVMGPPEK	53	N2H6F0S0	01Y41Y41M(31M21M)61M(31M)61M	-6.11232	NA	-8.36595	-5.26709	-10.5931	-8.65935	NA	-10.0896	-9.47965	-11.249	-10.0373
	O00232;P0C617	2411100000	3239100000	1541100000	2331900000	2170900000			G7PIE9	LWNSTFLEEYSAVK	1025	N2H8F0S0	01Y41Y41M(31M21M)61M(31M21M)61M21M	-7.63528	-9.04988	-8.97058	-11.1461	-9.22159	-10.3491	NA	-7.87376	-10.3903	-11.5806	-9.30845
	O00233	328970000	535010000	254440000	323210000	363170000			G7NTL5	GSTLQNSQWMNGTVIVDSTVGK	503	N5H3F1S0	01Y(61F)41Y41M(31M41Y)61M(21Y)61Y	-7.41206	NA	NA	NA	NA	NA	NA	NA	NA	NA	NA
	O00244	469590000	517360000	341920000	327360000	280670000			G7P4D0	DLNGNVFQDAVFNQTVTVIER	191	N2H8F0S0	01Y41Y41M(31M21M21M)61M(31M21M)61M	-7.76863	-9.2642	-8.12541	-10.9348	NA	-12.6694	NA	-10.5052	NA	-11.0538	-10.1205
	O00255	41728000	81303000	36194000	13610000	53422000			G7P4D0	DLNGNVFQDAVFNQTVTVIER	191	N2H8F0S0	01Y41Y41M(31M21M21M31G)61M(31M)61M	-7.76863	-9.2642	NA	-11.3342	NA	NA	NA	-11.1634	NA	-11.0538	-10.1205
	O00258	0	0	0	0	0			G7PIE9	LWNSTFLEEYSAVK	1025	N2H8F0S0	01Y41Y41M(31M21M21M)61M(31M21M)61M	-7.63528	-9.04988	-8.97058	-8.77969	-9.22159	-10.3491	NA	-7.87376	-10.3903	-11.1541	-9.29493
	O00264	2567600000	4144000000	1532400000	2916400000	2834900000			G7PIE9	LWNSTFLEEYSAVK	1025	N2H8F0S0	01Y41Y41M(31M21M21M31G)61M(31M)61M	-7.63528	NA	-8.97058	-8.77969	-9.22159	-10.3491	NA	NA	-10.3903	-11.1541	-9.29493
	O00267	933210000	1120300000	734780000	822420000	884100000			G7PCQ7	SFMVNWTHAPGNVEK	372	N4H5F0S0	01Y41Y41M(31M41Y41L)61M61Y41L	-6.35497	-7.62668	-6.10922	-8.61773	-9.43062	-8.54362	NA	-8.55547	-9.12089	-9.70542	-8.16264
	O00273	598680000	956730000	593900000	606280000	483540000			G8F4W8	RPALEDLLLGSEANLTCTLTGLR	130	N2H9F0S0	01Y41Y41M(31M21M21M31G31G)61M(31M)61M	NA	NA	-10.3738	NA	-8.69789	-10.9701	NA	-6.61479	NA	-11.8324	-8.04126
	O00291	92347000	122810000	56695000	69878000	83864000			Q4R3W3	IADTNITSIPQGLPPSLTELHLDGNK	64	N4H6F1S0	01Y41Y41M(31M(21Y41L21F)41Y41L)61M61M	-5.79881	-6.80286	-8.09526	-8.34533	-6.86985	-8.87567	NA	-7.98272	-9.49615	-7.27738	-6.92389
	O00299	2787100000	4434500000	2558800000	3432100000	2876300000			G7PJ63	NILPNITTTYLK	163	N2H9F0S0	01Y41Y41M(31M21M21M)61M(31M21M)61M21M	-7.97268	-8.03771	NA	-9.04671	-11.3808	-10.1463	NA	-12.8066	-12.8908	-10.24	-12.5221
	O00303	2384100000	3178500000	1986100000	2358300000	1548400000			I7G806	NLTVCPDGALFEQK	124	N2H8F0S0	01Y41Y41M(31M21M)61M(31M21M)61M21M	-7.78274	NA	NA	-9.31544	-9.22323	-10.3928	NA	-9.08394	-13.904	NA	NA
	O00308	0	7969800	6551000	7517700	12924000			G7PCQ7	SFMVNWTHAPGNVEK	372	N4H5F0S0	01Y41Y41M(31M(21Y41L)41Y)61M61M	-6.35497	-7.62668	-6.10922	NA	-8.62521	-8.54362	NA	NA	NA	NA	NA
	O00311	19727000	7423500	29577000	43046000	18361000			G7PU97	SLDAYPILNQAQALENHTEVQFQK	548	N2H7F0S0	01Y41Y41M(31M21M)61M(31M21M)61M	-6.6707	-9.50752	-10.7597	-11.0896	-9.66766	-11.071	NA	-10.0245	-10.1109	-11.01	-10.6382
	O00399	74147000	184940000	129510000	118010000	111580000			G7PU97	SLDAYPILNQAQALENHTEVQFQK	548	N2H7F0S0	01Y41Y41M(31M)61M(31M21M)61M21M	-6.6707	-9.50752	-10.7597	-11.0896	NA	-11.071	NA	-10.5644	-10.1109	-13.0251	-10.6382
	O00400	2110000000	2619800000	1949000000	1967500000	2047200000			G7PIY5	GPGIKPNQTSK	362	N2H6F0S0	01Y41Y41M(31M21M)61M(31M)61M	-7.13757	-10.3546	-6.99048	-8.85236	-10.2343	-9.04501	NA	-9.76879	-9.52052	-10.6536	-10.7779
	O00401	37998000	23922000	10852000	12427000	13572000			G7PRI1	TGYSGPNCTIPGLWTWLR	100	N2H9F0S0	01Y41Y41M(31M21M21M)61M(31M21M)61M21M	-6.70725	NA	NA	-11.3775	-9.12392	-10.3929	NA	-10.2966	-9.24538	-10.6249	-9.4346
	O00410	8922400000	12356000000	7795500000	8385500000	7522200000			A0A2K5VE94	AVFITNETGQPLIGK	470	N2H6F0S0	01Y41Y41M(31M)61M(31M21M)61M	-7.39684	-8.35488	-7.83879	-10.9592	-8.49759	-10.1798	-9.78331	-8.04956	-8.16713	-9.61478	-9.82795
	O00418	115380000	46233000	11107000	0	15830000			G7PIY5	GPGIKPNQTSK	362	N2H6F0S0	01Y41Y41M(31M)61M(31M21M)61M	-7.13757	-10.3546	-6.99048	-8.85236	-10.2343	-9.04501	NA	-9.76879	-9.52052	-10.6536	-10.7779
	O00422	713700000	990230000	565260000	657780000	607020000			A0A7N9CNL5	NVSSVCCPNPDTAIR	131	N2H9F0S0	01Y41Y41M(31M21M21M31G)61M(31M21M)61M	-9.13515	-9.48755	-9.55484	-9.07653	-10.7416	-10.4814	NA	-11.3227	-11.2604	-10.9809	-12.5776
	O00423	10014000	18041000	0	0	16110000			G7PW19	EVNDTLLVNELK	599	N3H4F1S0	01Y(61F)41Y41M(31M)61M61Y41L	-7.54771	-8.32154	-8.264	-9.03924	-8.76141	-9.14011	-9.19238	-8.93018	-11.7566	-9.17725	-10.2031
	O00425	615140000	1017300000	590560000	716170000	659750000			G7PW19	EVNDTLLVNELK	599	N4H4F0S0	01Y41Y41M(31M41Y41L)61M61Y	-7.16075	-9.23864	-9.536	-10.8853	-10.6522	-9.33944	-9.90357	-9.24925	NA	NA	-11.149
	O00429	1456200000	2029300000	1184300000	1435800000	1164800000			G7PP46	AEPPLNASASDQGEK	931	N2H8F0S0	01Y41Y41M(31M21M)61M(31M21M)61M21M	-8.45967	-12.4992	-8.6275	NA	-10.0337	-10.7627	NA	-9.63461	-10.5736	-11.1905	-10.1541
	O00442	412820000	533500000	320330000	395990000	264960000			G7NWH1	DINSTYVISASEK	64	N2H5F0S0	01Y41Y41M(31M)61M(31M)61M	-5.17499	-6.74082	-5.87322	NA	NA	NA	-8.39791	NA	NA	-9.06263	-8.34388
	O00443	137380000	238900000	124880000	113420000	114640000			G7NTL5	GSTLQNSQWMNGTVIVDSTVGK	503	N5H3F1S0	01Y(61F)41Y41M(31M41Y)(41Y)61M61Y	-7.41206	NA	NA	NA	-10.5425	NA	NA	NA	-10.7864	-9.47964	-8.19204
	O00444	356850000	446390000	291070000	329800000	295660000			G7PBD8	YLGNATAIFFLPDEGK	271	N4H6F1S0	01Y41Y41M(31M(21Y41L21F)41Y41L)61M61M	-5.86135	-5.77079	-8.27507	-7.32826	-7.30043	-7.54017	-10.8111	-6.7462	-8.50777	-6.49984	-5.26362
	O00445	1589200000	2104600000	1340200000	1747800000	1506400000			G7NZR3	DIYTFDGALNK	58	N3H5F1S0	01Y41Y41M(31M41Y41L21F)61M61M	-7.40836	-8.45834	-7.54301	-8.50613	-8.92504	-10.2831	-9.1066	-9.62488	-8.06118	-9.53974	-8.47864
	O00458	0	0	0	11670000	0			G7NVT2	SLTQGSLIVGDLAPVNGTSQGK	3975	N3H5F1S0	01Y(61F)41Y41M(31M41Y)61M(31M)61M	-7.5317	NA	NA	-9.66895	-10.364	NA	NA	-9.36092	NA	NA	-12.4654
	O00459	648380000	1082600000	528280000	852230000	663010000			Q4R3W3	IADTNITSIPQGLPPSLTELHLDGNK	64	N4H6F1S0	01Y41Y41M(31M41Y41L21F)(41Y)61M(31M)61M	-5.79881	-7.05052	NA	-9.68088	NA	-12.4214	NA	NA	-9.25592	NA	-6.50128
	O00461	78102000	52413000	69617000	120600000	100460000			G7PIY5	GPGIKPNQTSK	362	N2H7F0S0	01Y41Y41M(31M21M)61M(31M21M)61M	-4.96463	-9.0612	-7.52471	-8.37016	-6.30947	-10.9492	-7.99668	-4.80886	-5.48128	-7.70952	-9.60585
	O00470	56954000	125010000	21616000	51614000	50781000			G7PRI1	TGYSGPNCTIPGLWTWLR	100	N2H9F0S0	01Y41Y41M(31M21M21M31G)61M(31M21M)61M	-6.70725	NA	NA	-11.3775	-9.12392	-10.3929	NA	-10.2966	-9.24538	-10.6249	-9.4346
	O00471	184480000	149890000	143740000	168000000	104970000			G7NYG4	EGSGYFFLNTSTADVVK	870	N2H6F0S0	01Y41Y41M(31M)61M(31M21M)61M	-6.81384	-7.58222	-7.24935	-8.34163	-8.66589	-9.72952	NA	-8.85315	-8.17693	-9.13654	-10.0127
	O00483	256390000	805980000	556890000	505880000	524070000			G7NZR3	DIYTFDGALNK	58	N3H5F1S0	01Y(61F)41Y41M(31M41Y41L)61M61M	-7.40836	-8.1975	-7.54301	-9.04556	-9.00549	-11.4329	-9.1066	-8.34919	-8.06118	-9.53974	-10.3633
	O00487	1169200000	1586500000	915470000	1036800000	898100000			G7P1C2	HPNMNLTQLK	275	N2H9F0S0	01Y41Y41M(31M21M21M31G)61M(31M21M)61M	-6.58113	NA	-8.70282	-7.91839	NA	-10.0652	-9.86468	-10.9007	-7.97241	-10.9679	-9.32646
	O00488	0	0	0	0	0			G7P7H5	NTTFNVESTK	418	N2H8F0S0	01Y41Y41M(31M21M)61M(31M21M)61M21M	-5.98693	-8.41581	-8.81265	-9.38229	-10.723	-10.7108	-9.20016	-10.0915	-10.4962	-10.5668	-9.50707
	O00499;Q9UBW5	97035000	126740000	50943000	117630000	112660000			Q60HG6	DVNCSVMGPPEK	53	N2H6F0S0	01Y41Y41M(31M)61M(31M21M)61M	-6.11232	NA	-8.36595	-5.26709	-10.5931	-8.65935	NA	-10.0896	-9.47965	-11.249	-10.0373
	O00505	1013700000	1488000000	824610000	951500000	848770000			G7PH56	AGPNGTLFVADAYK	160	N2H5F0S0	01Y41Y41M(31M)61M(31M)61M	-5.2371	-5.183	-4.12856	-8.62898	-9.40013	-10.5479	NA	-8.93944	-5.95328	-6.50064	-7.75796
	O00541;Q674R7	1001200000	1401000000	917850000	680400000	819140000			A0A7N9CNL5	NVSSVCCPNPDTAIR	131	N5H3F0S0	01Y41Y41M(31M41Y)61M(21Y)61Y	-9.12291	NA	NA	-8.16783	-10.1992	-9.41254	NA	-11.487	-10.273	-10.8941	-10.0967
	O00560	332120000	472700000	266550000	329540000	306000000			G7PP46	VINETWAWK	862	N2H6F0S0	01Y41Y41M(31M)61M(31M21M)61M	-6.9975	-6.32755	-7.07145	-8.17842	-7.70315	-8.40141	-8.05696	-6.16208	-7.12525	-9.66294	-7.55105
	O00566	241270000	1211000000	197980000	246100000	178600000			G7PP46	VINETWAWK	862	N2H6F0S0	01Y41Y41M(31M21M)61M(31M)61M	-6.9975	-6.32755	-7.07145	-8.17842	-7.70315	-8.40141	-8.05696	-6.16208	-7.12525	-9.66294	-7.55105
	O00567	1392500000	1863200000	992770000	1226500000	1200900000			G7NVT2	SLTQGSLIVGDLAPVNGTSQGK	3975	N3H5F1S0	01Y(61F)41Y41M(31M41Y41L)61M61M	-7.5317	-6.99611	-7.77985	-9.66895	-10.364	-10.3284	NA	-8.06187	-8.13202	-9.47507	-8.21961
	O00571	6544100000	8075300000	4561100000	6101600000	5270400000			G7P3M4	NASGIYAEIDGAK	557	N2H5F0S0	01Y41Y41M(31M)61M(31M)61M	-8.105	-8.67266	-8.56478	-7.88123	-8.06967	-8.11354	NA	-9.77446	-12.2404	-9.94446	-10.5393
	O00584	178800000	269240000	168760000	195620000	159800000			G7PCQ7	SFMVNWTHAPGNVEK	372	N4H5F0S0	01Y41Y41M(31M)61M(21Y41L)61Y41L	-6.35497	-7.48159	NA	NA	-9.43062	-9.19787	NA	-8.36978	-8.25961	-9.70542	-8.16264
	O00625	472670000	487320000	520700000	362440000	352450000			G7NVT2	SLTQGSLIVGDLAPVNGTSQGK	3975	N4H4F1S0	01Y(61F)41Y41M(31M)(41Y)61M61Y41L	-7.70166	NA	NA	-10.0947	NA	NA	NA	NA	NA	NA	NA
	O00629	749260000	968640000	709680000	805060000	557370000			G7PJR3	LKPLFNK	58	N2H8F0S0	01Y41Y41M(31M21M21M31G)61M(31M)61M	-5.14569	-5.0945	-4.54712	-8.33357	-9.1445	-7.90303	-9.40782	-6.57782	-7.93307	-10.1679	-7.15618
	O00743	389290000	420900000	370620000	422170000	295730000			G7PJR3	LKPLFNK	58	N2H8F0S0	01Y41Y41M(31M21M21M)61M(31M21M)61M	-5.14569	-5.0945	-4.54712	-8.33357	-9.1445	-7.90303	-9.40782	-6.57782	-7.93307	-10.1679	-7.15618
	O00754	11106000	12256000	21910000	8263400	7898400			A0A7N9CNL5	NVSSVCCPNPDTAIR	131	N2H9F0S0	01Y41Y41M(31M21M21M)61M(31M21M)61M21M	-9.13515	-9.48755	-9.55484	-9.07653	-10.7416	-10.4814	NA	-11.3227	-11.2604	-10.9809	-12.5776
	O00762	301700000	526230000	289420000	377380000	263530000			G7PP46	NATLAEQAK	869	N2H7F0S0	01Y41Y41M(31M21M21M)61M(31M)61M	-8.07442	NA	NA	-8.41173	-8.86606	-9.49398	-9.80698	-9.87816	NA	-10.1279	NA
	O00763;Q86SQ6	25046000	31923000	16317000	0	0			G7PBD8	YLGNATAIFFLPDEGK	271	N6H4F0S1	01Y41Y41M(31M41Y)(41Y)61M(21Y41L32S)61Y	-6.8193	NA	NA	NA	NA	-9.03943	NA	NA	NA	-9.00135	-5.37118
	O00764	509390000	1033200000	666870000	819250000	730550000			G7PW19	EVNDTLLVNELK	599	N3H4F1S0	01Y(61F)41Y41M(31M)(41Y)61M61M	-7.54771	-8.32154	-8.264	NA	NA	NA	NA	NA	NA	NA	NA
	O00767	391960000	524080000	359460000	426180000	397660000			G7NVT2	SLTQGSLIVGDLAPVNGTSQGK	3975	N4H5F1S0	01Y(61F)41Y41M(31M41Y41L)61M61Y41L	-8.11785	-8.41094	-7.90434	-11.1949	-10.4546	NA	-10.9259	-10.0106	-8.67178	NA	NA
	O14497	124240000	143690000	84318000	92020000	83161000			G7NZP3	NETLALPAK	313	N4H5F1S0	01Y41Y41M(31M41Y(31F)41L)61M61Y41L	-7.34741	NA	NA	-9.03365	NA	-9.73258	NA	-7.71994	-8.54126	-9.74196	-8.82039
	O14519	16111000	9092800	9754100	0	0			G7PP46	VFGSQNLTTVK	515	N2H7F0S0	01Y41Y41M(31M21M21M)61M(31M)61M	-7.53187	NA	-8.04708	NA	-9.20245	-8.78882	NA	NA	-8.83375	-9.29658	-7.09906
	O14524	33356000	38054000	30095000	30638000	29473000			G7P754	TVNVSVPK	73	N2H7F0S0	01Y41Y41M(31M21M)61M(31M21M)61M	-6.8468	NA	NA	-7.69855	NA	-8.53704	NA	-8.26471	-7.98523	-9.795	NA
	O14525	888850000	1204800000	953690000	904920000	874440000			G7Q1J3	VVLHPNYSQVDIGLIK	222	N4H7F0S1	01Y41Y41M(31M(21Y41L32S)41Y41L)61M(31M)61M	-3.11256	-3.60167	-3.25537	-6.21582	-8.65323	-5.09259	NA	-4.6531	-6.92027	-8.99311	-8.28931
	O14530	22774000	26520000	39346000	27013000	23384000			G7NVF5	NSFNISNLLVLHLSHNR	289	N5H4F0S0	01Y41Y41M(31M41Y41L31Y)61M61Y	-8.93397	NA	-8.91425	NA	NA	NA	NA	NA	-10.0763	NA	NA
	O14531	180680000	213800000	89973000	117830000	121060000			G7NVF5	NSFNISNLLVLHLSHNR	289	N5H4F0S0	01Y41Y41M(31M)61M(21Y41L31Y)61Y	-8.93397	NA	NA	NA	NA	NA	NA	NA	-10.0763	NA	NA
	O14545	75130000	126360000	63515000	75528000	93022000			G7P4D0	DLNGNVFQDAVFNQTVTVIER	191	N2H9F0S0	01Y41Y41M(31M21M21M31G)61M(31M21M)61M	-7.98632	-8.17197	-8.06754	-10.1812	-10.7415	-11.3653	NA	-9.96337	-9.59064	-11.4618	-10.0439
	O14562	130050000	235950000	135520000	167510000	131300000			G7P7H5	NTTFNVESTK	418	N2H5F0S0	01Y41Y41M(31M)61M(31M)61M	-6.95438	-8.17483	NA	-7.10668	-8.52448	-8.91709	-8.38324	-8.7161	-7.72242	-7.36599	-6.58232
	O14569	32090000	35003000	16679000	21620000	17453000			G7NVT2	IQGEEIIFHDLNLTAHGISHCPTCR	4031	N4H5F1S0	01Y41Y41M(31M41Y(31F)41L)61M61Y41L	-8.84649	-9.34696	NA	NA	-10.4016	-11.1553	NA	-9.57646	-10.6982	-10.8066	-11.0151
	O14579	1032600000	1383100000	933310000	847170000	998490000			G7NYG4	GLAVGNGTVSGLVQAVDAETGK	1079	N2H6F0S0	01Y41Y41M(31M21M)61M(31M)61M	-8.20824	-7.88207	-7.76248	-10.7	NA	-10.3625	NA	-9.51652	-9.42154	-10.2471	NA
	O14610	523090000	553090000	591670000	678510000	631230000			G7PD64	NYTADYDK	106	N2H9F0S0	01Y41Y41M(31M21M21M)61M(31M21M)61M21M	-7.41175	-8.43335	-8.20529	-9.17626	-10.0415	-9.7055	-10.7779	-9.06568	-9.27855	-9.89549	-8.99737
	O14617	956820000	1196000000	813470000	767800000	998170000			G7P1C2	HPNMNLTQLK	275	N2H9F0S0	01Y41Y41M(31M21M21M)61M(31M21M)61M21M	-6.58113	NA	-8.70282	-7.91839	NA	-10.05	-9.86468	-10.9007	-7.97241	-10.9679	-9.32646
	O14618	132070000	204840000	161720000	91371000	124360000			G8F4W8	LAGKPTHVNVSVVMAEVDGTCY	326	N5H3F1S0	01Y(61F)41Y41M(31M41Y)61M(21Y)61Y	-8.5307	-8.96255	-4.6531	-11.6454	-11.3584	-10.2709	NA	-6.58313	-7.41682	-10.2006	-8.11655
	O14641;Q92997	81380000	151710000	85605000	79350000	85404000			Q4R7W6	DFTQVWNTTMTELK	141	N2H6F0S0	01Y41Y41M(31M21M)61M(31M)61M	-7.22157	-8.56826	-8.3041	-10.6166	-9.65469	-10.5884	NA	-8.56	-8.71531	-9.89984	-9.95172
	O14645;Q6ZUX7	1409300000	1896900000	974930000	1410100000	1455500000			G7P7H5	YNHTGQVIIYR	460	N2H9F0S0	01Y41Y41M(31M21M21M)61M(31M21M)61M21M	-7.76338	-7.3599	NA	NA	-10.1167	NA	-9.73169	NA	NA	NA	-11.4054
	O14646;O14647	23231000	35475000	24971000	3510500	8395000			G7PJR3	LKPLFNK	58	N2H6F0S0	01Y41Y41M(31M21M)61M(31M)61M	-4.94344	-4.17777	-5.03705	-8.2542	NA	-8.55579	NA	-5.86188	-7.09326	-9.7368	-9.29963
	O14653	18987000	40028000	29632000	23774000	26028000			Q95KC9	LLHALGGDDFLGMLNR	196	N2H8F0S0	01Y41Y41M(31M21M)61M(31M21M)61M21M	-8.43361	-10.0673	-4.73824	-10.12	-12.3155	-10.3387	-9.9018	-12.0927	-7.41658	-10.4552	-9.17762
	O14654	2644300000	4033400000	1854100000	2591900000	2499600000			G7PLD4	HEEGHMLNCTCFGQGR	542	N4H4F1S0	01Y41Y41M(31M41Y)61M61Y41L21F	-7.49539	NA	NA	-8.19914	NA	NA	NA	NA	NA	-11.9613	NA
	O14656	223270000	250500000	170010000	117880000	159260000			Q4R3W3	IADTNITSIPQGLPPSLTELHLDGNK	64	N3H3F0S0	01Y41Y41M(31M)(41Y)61M	-8.16742	-9.64601	NA	-9.22086	-8.65893	-9.32075	-10.0233	-9.23461	-9.27424	-9.06792	-8.74069
	O14657	150570000	196870000	132520000	133900000	93725000			G7PA97	WGHNITEFQQR	106	N2H5F0S0	01Y41Y41M(31M)61M(31M)61M	-7.98815	NA	-7.55841	-8.98138	NA	-9.81215	-10.5399	-8.22325	NA	NA	NA
	O14662	20132000	26800000	16619000	9599800	14762000			A0A171P0Z2	NATSYPPMCSQDAK	80	N2H8F0S0	01Y41Y41M(31M21M)61M(31M21M)61M21M	-7.8635	-8.11476	-9.03946	-10.8996	-9.61195	NA	NA	-11.1165	-12.0712	-11.7605	-12.3163
	O14672	12374000	23345000	25448000	0	23325000			Q4R3W3	IADTNITSIPQGLPPSLTELHLDGNK	64	N3H6F1S0	01Y41Y41M(31M41Y(31F)41L)61M(31M)61M	-7.34269	-7.29273	-8.41851	-8.35041	-9.04035	-10.7932	NA	-8.98692	-8.47432	-9.77463	-8.93876
	O14681	59402000	60331000	35648000	66939000	64631000			G7PBD8	YLGNATAIFFLPDEGK	271	N6H4F0S1	01Y41Y41M(31M(21Y)41Y)(41Y)61M61Y41L32S	-6.8193	NA	NA	NA	NA	-9.03943	NA	NA	NA	-9.00135	-5.37118
	O14686	163420000	241880000	133700000	105530000	160790000			Q4R4T0	DEIGNVSTSHLLILDDSVEMEIRPR	299	N2H7F0S0	01Y41Y41M(31M21M)61M(31M21M)61M	-9.8935	NA	NA	NA	NA	NA	NA	NA	NA	-11.3593	-10.6513
	O14727	216290000	240890000	184240000	33662000	122090000			Q4R3W3	IADTNITSIPQGLPPSLTELHLDGNK	64	N3H5F0S0	01Y41Y41M(31M41Y)61M(31M)61M	-7.55928	-7.14392	-10.086	-6.85275	-9.1078	-9.1857	NA	-7.93507	-7.9474	-11.3544	-7.79802
	O14732	15572000	10183000	22934000	15305000	8675800			G7PD64	NYTADYDK	106	N2H9F0S0	01Y41Y41M(31M21M21M31G)61M(31M21M)61M	-7.41175	-8.80618	-8.20529	-6.57329	-9.39626	-9.64025	-9.97663	-8.05245	-7.98955	-8.83863	-8.94837
	O14733	98896000	40227000	73746000	57795000	70369000			G7PUW6	QPQPNVSELVVGPLPHPSYMR	137	N2H5F0S0	01Y41Y41M(31M)61M(31M)61M	-8.89959	-10.137	-10.6046	-9.74048	-9.67541	-11.1093	NA	NA	-8.95937	-10.3103	-9.50837
	O14734	13105000	11379000	10210000	19303000	9639900			G7P7H5	SENTSLVLSSSNQK	1118	N2H5F0S0	01Y41Y41M(31M)61M(31M)61M	-7.90481	-8.35	-5.47607	-5.86529	-9.40522	-8.48954	-7.44451	-8.25513	-8.78878	-9.64121	-8.00085
	O14735	197700000	200050000	143140000	155170000	147480000			A0A2K5WAA5	NVTAQICIDK	667	N4H5F0S0	01Y41Y41M(31M(21Y41L)41Y)61M61M	-6.34477	NA	NA	-9.13984	-9.6774	-10.3612	-10.6798	-8.50424	-12.3379	-10.7588	-11.0807
	O14737	1376300000	1527800000	1075900000	1185600000	1120900000			G8F4W8	RPALEDLLLGSEANLTCTLTGLR	130	N2H7F0S0	01Y41Y41M(31M)61M(31M21M)61M21M	-7.94262	-9.43623	NA	-10.8834	-10.7825	-10.7094	NA	-8.6404	-11.0327	-11.1413	-9.34149
	O14744	2843400000	4705000000	2949000000	3464300000	2732200000			Q4R3W3	IADTNITSIPQGLPPSLTELHLDGNK	64	N4H5F0S0	01Y41Y41M(31M(21Y41L)41Y)61M61M	-9.79242	-9.89548	-3.99842	-6.42393	-5.65039	-9.74132	NA	-11.433	-5.5595	-5.94703	-6.12475
	O14745	200700000	303630000	152140000	249320000	238130000			G7P4D0	DLNGNVFQDAVFNQTVTVIER	191	N2H9F0S0	01Y41Y41M(31M21M21M)61M(31M21M)61M21M	-7.98632	-8.17197	-8.06754	-10.1812	-10.7415	-11.7394	NA	-9.96337	-9.59064	-11.4618	-10.0439
	O14757	130710000	151690000	44359000	59817000	47586000			G7PD64	NYTADYDK	106	N2H9F0S0	01Y41Y41M(31M21M21M31G31G)61M(31M)61M	-7.41175	-8.43335	-8.20529	-6.57329	-9.39626	-9.64025	-9.97663	-8.05245	-7.98955	-8.83863	-8.94837
	O14770	7230500	9811000	0	4761100	7401700			Q4R7W6	DFTQVWNTTMTELK	141	N2H6F0S0	01Y41Y41M(31M)61M(31M21M)61M	-7.22157	-8.56826	-8.3041	-10.6166	-9.65469	-10.5884	NA	-8.56	-8.71531	-9.89984	-9.95172
	O14772	41558000	62892000	37442000	40746000	50980000			G8F4W8	RPALEDLLLGSEANLTCTLTGLR	130	N2H7F0S0	01Y41Y41M(31M21M)61M(31M21M)61M	-7.94262	-9.43623	NA	NA	-10.7825	-11.0147	-9.60524	-8.6404	-9.88155	-11.1413	-11.0243
	O14773	372620000	692120000	346140000	398480000	374660000			Q4R520	HNNDTQHIWESDSNEFSVIADPR	217	N2H6F0S0	01Y41Y41M(31M)61M(31M21M)61M	-8.82615	-10.0032	-5.19264	-11.7911	-10.1598	-10.4127	-11.2622	-6.97053	-10.2437	-8.54708	-8.76691
	O14776	1241700000	1613000000	694690000	1287800000	1333400000			I7GNG8	FNVSLDAAPELR	37	N2H7F0S0	01Y41Y41M(31M21M21M)61M(31M)61M	-7.72564	-6.71343	NA	-8.48964	-7.81148	-8.85193	NA	-8.31959	-7.00953	-9.3631	-8.45694
	O14777	113010000	173900000	86506000	120180000	133990000			G7PUT0	YHYNGTFEDGK	10	N2H8F0S0	01Y41Y41M(31M21M)61M(31M21M)61M21M	-7.80732	-9.12974	-9.1639	NA	NA	-11.0033	NA	-11.0076	NA	-10.465	-12.3621
	O14787	208590000	347820000	230260000	234730000	259840000			Q4R7W6	DFTQVWNTTMTELK	141	N2H7F0S0	01Y41Y41M(31M21M21M)61M(31M)61M	-7.83076	-9.39663	-7.27414	-9.60205	-9.02072	-10.6477	-9.02143	-10.4018	-7.38552	-9.47771	-9.50195
	O14802	277750000	593780000	244890000	384170000	416260000			G7P306	SQNDTVTPDVWYTFKPK	375	N2H7F0S0	01Y41Y41M(31M21M21M)61M(31M)61M	-7.43663	-7.72711	-6.93726	-9.08419	NA	NA	NA	NA	NA	-9.31433	-8.80859
	O14818;Q8TAA3	3814300000	5091700000	3042200000	3612800000	3232600000			G7PD64	NYTADYDK	106	N2H8F0S0	01Y41Y41M(31M21M)61M(31M21M)61M21M	-7.73383	-8.18354	-8.98917	-8.60393	-8.20709	-10.9852	NA	-7.05372	-7.27028	-9.64398	-9.74403
	O14828	433270000	470620000	393110000	586760000	334510000			G7NYG4	GLAVGNGTVSGLVQAVDAETGK	1079	N2H6F0S0	01Y41Y41M(31M)61M(31M21M)61M	-8.20824	-7.88207	-7.76248	-10.7	NA	-10.3625	NA	-9.51652	-9.42154	-10.2471	NA
	O14880	665360000	1023900000	782360000	661200000	576500000			G7P7H5	YNHTGQVIIYR	460	N2H5F0S0	01Y41Y41M(31M)61M(31M)61M	-8.65375	NA	-8.89523	-10.1456	-10.3306	-10.0791	-10.7676	NA	-9.74354	-11.3777	-9.48443
	O14893	106620000	219350000	140950000	160980000	150160000			Q4R4S5	YDLPASINFILNK	161	N2H3F1S0	01Y(61F)41Y41M(31M)61M	-8.14355	-6.74482	-9.19759	-9.73146	NA	NA	NA	NA	NA	-10.6381	-10.0831
	O14901	175170000	286080000	172620000	191510000	176440000			G7PP46	NATLAEQAK	869	N2H8F0S0	01Y41Y41M(31M21M)61M(31M21M)61M21M	-8.47638	-7.69645	-6.20078	-10.1909	-7.05061	-7.65965	-10.3808	-6.65543	-11.4228	-6.41477	-9.54772
	O14907	57863000	95003000	49578000	20600000	59225000			Q4R4R3	LHINYNNLTESVGPLPK	127	N4H5F1S0	01Y41Y41M(31M41Y(31F)41L)61M61Y41L	-7.74147	-8.74798	-7.64823	-7.55366	-10.4383	NA	NA	-9.58509	-8.18394	-8.84938	-8.75722
	O14908;Q8TF64	392350000	506790000	239440000	427870000	279060000			G7P7H5	NTTFNVESTK	418	N2H7F0S0	01Y41Y41M(31M21M21M)61M(31M)61M	-7.69666	NA	-6.08035	-7.98202	-8.6886	-10.3545	-10.1462	-8.72138	-9.15082	-9.99728	-9.21368
	O14910;P21589;A0PJZ0;A7E2S9;Q96N19	165650000	200750000	110570000	155890000	193960000			G7NTL6	NVSILIPENWK	75	N2H9F0S0	01Y41Y41M(31M21M21M31G)61M(31M21M)61M	-7.66681	-7.24293	-8.03152	-9.03385	-11.3867	-9.36565	-10.2288	-10.7715	-10.1912	-9.08657	-8.87362
	O14920	110580000	58509000	40844000	86298000	30425000			G7P7H5	QTQVGIVQYGENVTHEFNLNK	217	N5H4F1S0	01Y41Y41M(31M41Y(31F)41L31Y)61M61Y	-8.29845	-9.10206	-8.90845	-11.3735	NA	-10.8868	NA	NA	-9.44713	-10.9237	-10.4881
	O14925;Q5SRD1	173830000	294280000	101360000	172270000	187250000			A0A171P0Z2	NATSYPPMCSQDAK	80	N2H7F0S0	01Y41Y41M(31M21M21M)61M(31M)61M	-8.6119	-8.65363	NA	NA	-9.268	NA	NA	-11.1429	NA	-10.5842	-10.279
	O14929;REV__Q7LFX5	1672800000	2766300000	1488200000	1923700000	1805600000			G7NWH5	FQLDDCTPDVEANTTICLK	323	N2H7F0S0	01Y41Y41M(31M21M21M)61M(31M)61M	-8.34054	NA	NA	NA	NA	NA	NA	NA	NA	NA	NA
	O14936	138030000	185570000	161220000	146240000	117250000			Q4R3W3	IADTNITSIPQGLPPSLTELHLDGNK	64	N3H5F0S0	01Y41Y41M(31M41Y41L)61M61M	-7.55928	-7.14392	-10.086	-6.85275	-8.49727	-9.1857	NA	-7.93507	-7.9474	-8.27433	-7.79802
	O14949	197310000	178270000	78256000	143400000	328300000			Q95KC9	LLHALGGDDFLGMLNR	196	N2H8F0S0	01Y41Y41M(31M21M21M31G)61M(31M)61M	-8.43361	-8.8575	-4.73824	-8.37975	-10.051	-10.3387	-10.5411	NA	NA	-9.63048	NA
	P19105;O14950;P24844	2568000000	3995000000	2077600000	2850000000	2591600000			Q95KC9	LLHALGGDDFLGMLNR	196	N2H8F0S0	01Y41Y41M(31M21M21M)61M(31M21M)61M	-8.43361	-8.8575	-4.73824	-8.37975	-10.051	-10.3387	-9.9018	-12.0927	-7.41658	-9.63048	-9.17762
	O14957	10533000	23356000	13558000	9148700	7929500			G7NWH1	DINSTYVISASEK	64	N2H6F0S0	01Y41Y41M(31M21M)61M(31M)61M	-4.11884	NA	-4.75158	-6.72118	-7.92992	NA	-5.19262	-7.05727	-7.21523	-10.0772	-7.53155
	O14964	255180000	340840000	244730000	271630000	274390000			G7P7H5	YNHTGQVIIYR	460	N2H9F0S0	01Y41Y41M(31M21M21M31G31G)61M(31M)61M	-7.76338	-7.3599	NA	NA	-10.1167	NA	NA	NA	NA	NA	-11.4054
	O14965	0	54018000	0	23560000	0			G7P042	NMTLFSDLVAEK	711	N4H3F1S0	01Y(61F)41Y41M(31M41Y)61M61Y	-7.46245	NA	NA	-10.6999	-8.28175	-9.53288	NA	-8.24956	-9.54979	-10.0694	-10.0924
	O14966;Q13637	14222000	53593000	38480000	32963000	36185000			G7NV54	HLYTTTGGETDFTNVTSLR	304	N2H9F0S0	01Y41Y41M(31M21M21M)61M(31M21M)61M21M	-8.35112	-9.19849	-9.39849	-10.9484	-10.4431	-9.84338	NA	-10.2371	-11.893	-11.1554	-12.4045
	O14967	100690000	240350000	73915000	30608000	105630000			G7PHW8	NALNLTFHAQNVGEGGAYEAELR	660	N2H6F0S0	01Y41Y41M(31M21M)61M(31M)61M	-8.83446	NA	NA	NA	-9.79899	-10.9744	NA	-11.89	-11.3052	-11.4359	-11.8824
	O14972	69986000	75369000	61889000	59677000	78835000			G7P042	NMTLFSDLVAEK	711	N4H3F1S0	01Y(61F)41Y41M(31M)(41Y)61M61Y	-7.46245	NA	NA	NA	NA	NA	NA	NA	NA	NA	NA
	O14974	222320000	359990000	202870000	268370000	193560000			Q4R520	EEEAIQLDGLNASQIR	62	N2H8F0S0	01Y41Y41M(31M21M)61M(31M21M)61M21M	-8.28079	-8.67602	NA	-10.0687	-10.7414	-9.86181	-10.4506	-8.84728	-9.39127	NA	-9.85176
	O14975	6423200	11403000	21038000	30564000	21023000			Q4R7W6	DFTQVWNTTMTELK	141	N2H8F0S0	01Y41Y41M(31M21M21M)61M(31M21M)61M	-7.4528	-8.37619	-7.79016	-10.9542	-9.04623	-9.49103	NA	-8.24898	-9.5404	-10.6225	-9.88821
	O14976	90554000	130590000	130600000	131950000	91546000			Q4R7W6	DFTQVWNTTMTELK	141	N2H8F0S0	01Y41Y41M(31M21M21M31G)61M(31M)61M	-7.4528	-8.37619	-7.79016	-10.9542	NA	-9.49103	NA	-8.24898	-9.5404	-10.6225	-9.88821
	O14979	2563900000	4176600000	1902300000	2752200000	2221900000			A0A2K5WAA5	NVTAQICIDK	667	N4H5F0S0	01Y41Y41M(31M)61M(21Y41L)61Y41L	-6.34477	NA	NA	-9.71888	-8.89863	-10.3612	-10.436	-8.50424	-9.78754	-8.95483	-9.24091
	O14980	6312800000	8688800000	5659800000	5892000000	5237300000			G7PA97	WGHNITEFQQR	106	N2H7F0S0	01Y41Y41M(31M)61M(31M21M)61M21M	-7.84697	NA	NA	NA	NA	NA	NA	NA	NA	-10.0852	NA
	O14981	110510000	261740000	145320000	150310000	110380000			Q4R7W6	DFTQVWNTTMTELK	141	N2H8F0S0	01Y41Y41M(31M21M)61M(31M21M)61M21M	-7.4528	-8.37619	-7.79016	-10.9542	-9.04623	NA	NA	NA	-9.5404	-10.6225	-9.88821
	O15013	3467400	0	0	4310800	0			I7G580	ILFCKPHSPCNR	32	N2H6F0S0	01Y41Y41M(31M21M)61M(31M)61M	-7.01674	-7.29372	NA	NA	NA	NA	-11.6802	NA	NA	NA	NA
	O15027	565590000	840920000	645760000	714690000	517650000			G7PP46	VFGSQNLTTVK	515	N2H7F0S0	01Y41Y41M(31M21M)61M(31M21M)61M	-7.53187	-8.67304	-8.04708	-10.0144	-9.20245	-8.78882	NA	-10.5016	-8.83375	-9.29658	-7.09906
	O15031;O60486	3430500	12928000	7037500	4449600	7508900			G7P8B3	IFIFNQTGIEAK	293	N2H9F0S0	01Y41Y41M(31M21M21M31G)61M(31M21M)61M	-8.33049	-8.34918	-8.60211	-9.21625	-9.10933	NA	-10.0941	-9.19754	-8.85117	-10.1635	-11.8338
	O15037	0	0	0	0	0			G7PJR3	LKPLFNK	58	N3H6F0S0	01Y41Y41M(31M41Y41L)61M(31M)61M	-6.5288	NA	NA	-9.37558	-9.20302	NA	NA	NA	-9.52588	-10.3966	-8.39939
	O15042	1084800000	1862700000	1041900000	1622700000	1470300000			G7NV54	HLYTTTGGETDFTNVTSLR	304	N2H9F0S0	01Y41Y41M(31M21M21M31G31G)61M(31M)61M	-8.35112	-9.19849	-9.39849	-10.9484	-10.4431	-9.84338	NA	-10.9387	-13.0593	NA	-12.4045
	O15047	8945600	6314400	23830000	8226100	12007000			G7PP46	NATLAEQAK	869	N2H8F0S0	01Y41Y41M(31M21M21M)61M(31M21M)61M	-8.47638	-7.70438	-6.20078	-8.75248	-7.05061	-7.65965	-9.95315	-6.65543	-11.4228	-6.41477	-9.54772
	O15066	11672000	38544000	22008000	89308000	5858000			G7PD64	NYTADYDK	106	N2H8F0S0	01Y41Y41M(31M21M21M31G)61M(31M)61M	-7.73383	-8.18354	-6.27819	-8.60393	-7.75671	-8.81382	-9.72454	-10.9399	-7.27028	-9.64398	-9.08441
	O15067	2819500000	3740000000	2652200000	2496900000	2227600000			G7PD64	NYTADYDK	106	N2H8F0S0	01Y41Y41M(31M21M21M)61M(31M21M)61M	-7.73383	-8.18354	-6.27819	-8.60393	-7.75671	-8.81382	-9.72454	-7.05372	-7.27028	-9.64398	-9.08441
	O15075	0	10870000	6207600	0	3486300			I7GHL3	DNATEEEILVYLEK	80	N2H8F0S0	01Y41Y41M(31M21M)61M(31M21M)61M21M	-8.21921	-8.55725	-8.3913	NA	-10.8026	-10.3381	NA	NA	-10.0407	-10.8136	NA
	O15084;Q8N8A2	81881000	61511000	29327000	9134500	4849500			G7PP46	NATLAEQAK	869	N2H7F0S0	01Y41Y41M(31M21M)61M(31M21M)61M	-8.07442	-7.84576	-8.03636	-10.8773	-8.86606	-9.16137	-10.7822	-9.87816	-7.96731	-9.91273	-10.0159
	O15091	65780000	125950000	71118000	87833000	93602000			G7PV42	NETHFDAGAK	426	N2H9F0S0	01Y41Y41M(31M21M21M31G)61M(31M21M)61M	-8.37943	NA	-8.73128	-8.91622	-7.41756	-7.31691	-10.926	-10.3144	-9.036	-11.9691	-10.5389
	O15111	148490000	223210000	93100000	86431000	170780000			G7PV42	NETHFDAGAK	426	N2H9F0S0	01Y41Y41M(31M21M21M)61M(31M21M)61M21M	-8.37943	NA	-8.73128	NA	-9.16508	NA	-12.4364	-10.3144	-9.77257	-11.9691	-10.5389
	O15116	202740000	166180000	176910000	129470000	163970000			I7GNG8	FNVSLDAAPELR	37	N2H7F0S0	01Y41Y41M(31M21M)61M(31M21M)61M	-7.72564	-6.71343	-7.81952	-8.48964	-8.9904	-8.85193	NA	-8.31959	-7.00953	-9.3631	-8.45694
	O15118	83250000	101130000	76491000	88797000	77960000			Q4R7W6	DFTQVWNTTMTELK	141	N2H7F0S0	01Y41Y41M(31M21M)61M(31M21M)61M	-7.83076	-10.6881	-7.27414	-9.60205	-9.02072	-8.45844	-9.97613	-10.4018	-7.38552	-9.47771	-9.50195
	O15120	347650000	422300000	235060000	319580000	208790000			Q4R7W6	DFTQVWNTTMTELK	141	N2H7F0S0	01Y41Y41M(31M)61M(31M21M)61M21M	-7.83076	-10.6881	-8.71413	-10.5932	-11.0142	-8.45844	-9.97613	-10.4018	-9.60856	NA	-8.72496
	O15121	105090000	161620000	83974000	105000000	95339000			G7NTL6	NVSILIPENWK	75	N2H9F0S0	01Y41Y41M(31M21M21M)61M(31M21M)61M21M	-7.66681	-7.24293	-8.03152	-9.03385	-11.3867	-9.36565	-10.2288	-10.7715	-10.1912	-11.4456	-8.87362
	O15126	75900000	84252000	68395000	77039000	77779000			G7NXG7	QVLSYGQNLSFSFR	459	N2H5F0S0	01Y41Y41M(31M)61M(31M)61M	-7.12816	-7.96134	NA	-8.96149	-7.36054	-9.71057	-8.871	NA	-6.58926	-7.76783	-8.05984
	O15127	160170000	177160000	129820000	118530000	123570000			G7PTU5	VDLEDFENNTAYAK	160	N4H3F1S0	01Y(61F)41Y41M(31M)(41Y)61M61Y	-6.63501	NA	-7.70383	NA	-9.90086	NA	-10.0611	NA	NA	NA	NA
	O15143	439310000	709070000	347450000	408130000	407800000			G7P7H5	NTTFNVESTK	418	N2H7F0S0	01Y41Y41M(31M21M)61M(31M21M)61M	-7.69666	NA	-6.08035	-7.98202	-8.6886	-10.3545	-10.1462	-8.72138	-9.15082	-9.99728	-9.21368
	O15144	1462500000	1589200000	1427000000	1376100000	1228900000			G8F4W8	LAGKPTHVNVSVVMAEVDGTCY	326	N2H8F0S0	01Y41Y41M(31M21M21M)61M(31M21M)61M	-7.98438	-10.32	-7.75966	-9.0766	-9.21394	-10.5293	NA	-11.1187	-8.017	-10.1968	-9.72905
	O15145	676320000	845350000	392770000	771560000	717550000			G8F4W8	LAGKPTHVNVSVVMAEVDGTCY	326	N2H8F0S0	01Y41Y41M(31M21M21M31G)61M(31M)61M	-7.98438	-10.32	-7.75966	-9.0766	-9.21394	-10.5293	NA	NA	-8.017	-10.1968	-9.72905
	O15151	0	6750200	0	3134200	4334600			A0A171P0Z2	NATSYPPMCSQDAK	80	N2H7F0S0	01Y41Y41M(31M)61M(31M21M)61M21M	-8.6119	-8.65363	NA	NA	-9.268	-9.07539	NA	-11.0931	-11.9303	-10.5842	-12.5872
	O15155	48780000	104170000	67817000	88938000	73489000			A0A171P0Z2	NATSYPPMCSQDAK	80	N2H7F0S0	01Y41Y41M(31M21M)61M(31M21M)61M	-8.6119	-8.65363	NA	NA	-9.268	-9.07539	NA	-11.0931	-11.9303	-10.5842	-10.279
	O15160	671900000	1004200000	512390000	717070000	633750000			Q4R520	EEEAIQLDGLNASQIR	62	N2H8F0S0	01Y41Y41M(31M21M21M31G)61M(31M)61M	-8.28079	-8.67602	NA	NA	-10.7414	-9.86181	-10.4506	-8.84728	NA	-10.5082	-9.85176
	O15164	91353000	127810000	45738000	75995000	67950000			Q4R520	EEEAIQLDGLNASQIR	62	N2H8F0S0	01Y41Y41M(31M21M21M)61M(31M21M)61M	-8.28079	-8.67602	NA	-10.0687	-10.7414	-9.86181	-10.4506	-8.84728	-9.39127	-10.5082	-9.85176
	O15173	355000000	470750000	303540000	467380000	430760000			G7PB43	GQTALGFLYASGLGVNSSQAK	272	N2H8F0S0	01Y41Y41M(31M21M21M31G)61M(31M)61M	-8.07678	-8.35017	-8.29595	-10.176	-10.3093	NA	-10.8832	-12.7057	-9.12724	NA	-12.6978
	O15212	647510000	746010000	523570000	754760000	536550000			G7PB43	GQTALGFLYASGLGVNSSQAK	272	N2H8F0S0	01Y41Y41M(31M21M21M)61M(31M21M)61M	-8.07678	-8.35017	-8.29595	-10.176	-10.3093	NA	-10.8832	-11.756	-9.12724	NA	-9.51847
	O15213	58482000	55095000	41961000	86011000	65674000			G7PJR5	VSNQTLSLFFTVLQDVPVR	1424	N2H8F0S0	01Y41Y41M(31M21M21M31G)61M(31M)61M	-10.8083	NA	-11.4434	NA	-11.2741	-14.3971	NA	NA	-13.5829	NA	-11.5656
	O15226	738260000	844660000	516710000	668910000	616630000			G7PJR5	VSNQTLSLFFTVLQDVPVR	1424	N2H8F0S0	01Y41Y41M(31M21M21M)61M(31M21M)61M	-10.8083	-12.8846	-11.4434	NA	-11.3878	-14.3971	NA	NA	-13.5829	NA	-11.5656
	O15228	151790000	234680000	167010000	148820000	124520000			G7P306	SQNDTVTPDVWYTFKPK	375	N2H7F0S0	01Y41Y41M(31M21M)61M(31M21M)61M	-7.43663	-7.72711	-6.93726	-9.08419	-10.5543	-11.5294	NA	-10.8604	NA	-9.31433	-8.80859
	O15239	19966000	16011000	0	10339000	41379000			G8F4W8	RPALEDLLLGSEANLTCTLTGLR	130	N4H6F1S0	01Y41Y41M(31M(21Y(31F)41L)41Y41L)61M61M	NA	-7.10044	-10.6865	-8.4075	-8.74162	-13.0825	NA	NA	NA	-10.5527	-10.124
	O15243;Q86TX2	454200000	647730000	382240000	487990000	377780000			G7PTU5	VDLEDFENNTAYAK	160	N4H3F1S0	01Y(61F)41Y41M(31M41Y)61M61Y	-6.63501	-8.25915	-4.30344	-9.22071	-8.45569	-7.2322	-10.0611	-7.03308	-12.5926	-9.66717	NA
	O15254	60044000	91443000	73264000	55875000	57256000			I7GHL3	DNATEEEILVYLEK	80	N2H8F0S0	01Y41Y41M(31M21M21M)61M(31M21M)61M	-8.21921	-8.55725	-8.3913	NA	-10.8026	-10.3381	NA	NA	-10.0407	-10.8136	-10.118
	O15258	51709000	59674000	25345000	100680000	164120000			A0A2K5WAA5	NVTAQICIDK	667	N2H7F0S0	01Y41Y41M(31M21M)61M(31M21M)61M	-7.67418	-8.89307	-6.15179	-7.01209	-6.42708	-7.92139	NA	-6.57874	-7.2094	-7.90488	-8.01976
	O15260	1207100000	1755800000	956220000	1074000000	830080000			G8F4W8	RPALEDLLLGSEANLTCTLTGLR	130	N4H4F0S0	01Y41Y41M(31M)(41Y)61M61Y41L	-11.0271	-9.74307	NA	NA	-12.1735	-13.3754	NA	-12.9451	-10.2514	-11.7791	NA
	O15269	613910000	824870000	443480000	551470000	528610000			A0A2K5UKF6	VNNTAVIEK	552	N2H8F0S0	01Y41Y41M(31M21M)61M(31M21M)61M21M	-7.26578	-10.2926	-7.51543	NA	-8.85325	-8.47421	-10.2685	-7.80735	-10.1791	-9.20259	-8.50768
	O15270	162100000	250760000	130430000	121010000	142870000			G7NVT2	SLTQGSLIVGDLAPVNGTSQGK	3975	N3H3F1S0	01Y(61F)41Y41M(31M)61M61Y	-8.02663	-8.47635	-9.19603	-10.3808	-9.03407	-9.4107	NA	-9.67346	-9.48922	-10.8419	-9.06026
	O15287	5240700	0	5290700	0	3350200			G7Q1J3	VVLHPNYSQVDIGLIK	222	N4H7F0S1	01Y41Y41M(31M41Y41L31Y41L32S)61M(31M)61M	-3.11256	-3.60167	-3.25537	-6.21582	-8.65323	-5.09259	NA	-4.6531	-6.92027	-8.99311	-8.28931
	O15294	456620000	717610000	355310000	410820000	416490000			Q4R520	HNNDTQHIWESDSNEFSVIADPR	217	N2H6F0S0	01Y41Y41M(31M21M)61M(31M)61M	-8.82615	-10.0032	-5.19264	-11.7911	-11.0036	-10.4127	-11.2622	-6.97053	-10.2437	-8.54708	-8.76691
	O15305;Q92871	244200000	325060000	211330000	271080000	229350000			G7P8B3	IFIFNQTGIEAK	293	N2H9F0S0	01Y41Y41M(31M21M21M)61M(31M21M)61M21M	-8.33049	-8.34918	-8.60211	-9.21625	-9.10933	NA	-10.0941	-9.19754	-8.85117	-10.1635	-11.8338
	O15318	23877000	11496000	18424000	0	0			Q4R4R3	LHINYNNLTESVGPLPK	127	N4H5F1S0	01Y41Y41M(31M41Y41L)61M61Y41L21F	-7.74147	NA	NA	-9.16572	-10.4383	NA	NA	-9.27976	-8.18394	-8.84938	-8.75722
	O15321	52552000	27527000	34884000	42171000	31478000			A0A2K5WA85	FSDGLESNSSTQFEVK	226	N2H8F0S0	01Y41Y41M(31M21M21M31G)61M(31M)61M	-7.37948	NA	NA	-8.57363	-9.20259	-10.8763	NA	-10.3061	-10.3413	NA	-10.4027
	O15344	185910000	1339200000	159330000	187940000	166740000			A0A2K5WA85	FSDGLESNSSTQFEVK	226	N2H8F0S0	01Y41Y41M(31M21M21M)61M(31M21M)61M	-7.37948	NA	NA	-8.57363	-9.20259	-10.8763	NA	-10.3061	-10.3413	-10.6857	-10.4027
	O15347	1454700000	2351900000	1264100000	1527600000	1383700000			A0A2K5VRT5	DAVNNITAK	324	N2H8F0S0	01Y41Y41M(31M21M)61M(31M21M)61M21M	-7.77936	-7.69645	-6.20078	-10.1909	-8.1821	-7.65965	-9.55966	-6.65543	-11.5551	-9.54864	-9.54772
	O15355	1783800000	3033300000	1354600000	2143200000	2210100000			G7PKZ9	TAADTTGLQPILNQFTPANISR	533	N2H9F0S0	01Y41Y41M(31M21M21M31G)61M(31M21M)61M	-8.70774	-10.2192	-9.20359	-10.9437	-10.7906	-10.1062	NA	-11.6397	-9.66661	-10.7563	-9.87118
	O15360	4804900	6225900	2674000	2650700	0			Q4R3W3	IADTNITSIPQGLPPSLTELHLDGNK	64	N3H6F1S0	01Y(61F)41Y41M(31M41Y41L)61M(31M)61M	-7.34269	-7.29273	-8.41851	-8.35041	-9.97238	-11.5362	NA	-9.44132	-10.5826	-9.77463	NA
	O15371	2970400000	4281500000	2362100000	2851000000	2841200000			G7P3M4	HVNEINATIYLLK	315	N4H4F1S0	01Y41Y41M(31M)61M(21Y41L)61Y31F	-6.7635	NA	-7.1295	-10.3703	-9.82938	NA	NA	NA	NA	-10.1576	-9.62588
	O15372	1586700000	2080000000	1258100000	1309000000	1334900000			G7P3M4	HVNEINATIYLLK	315	N4H3F1S0	01Y41Y41M(31M)61M(21Y31F)61Y	-7.07943	NA	-6.80991	NA	-9.83837	-9.97344	NA	NA	-8.89142	-11.0517	-9.18738
	O15379	23065000	25211000	13062000	8635400	10122000			G7P3M4	HVNEINATIYLLK	315	N4H4F1S0	01Y(61F)41Y41M(31M41Y41L)61M61Y	-6.7635	-7.74314	-8.98427	-9.14506	-8.54888	-9.63829	NA	-9.10929	-9.17524	-9.92366	-9.08022
	O15381	277390000	434890000	273840000	229180000	215580000			G7P474	MNFTGGDTCHK	1268	N2H8F0S0	01Y41Y41M(31M21M)61M(31M21M)61M21M	-5.85733	-6.79801	-7.57809	-8.61947	-8.83717	-8.69425	-11.2907	-9.06646	-9.03292	-10.2706	-10.023
	O15397	619540000	861280000	563610000	590400000	677240000			G7P042	NMTLFSDLVAEK	711	N4H5F1S0	01Y(61F)41Y41M(31M(21Y41L)41Y)61M61M	-7.43984	-9.10741	NA	-10.5883	-11.6937	-11.9039	-9.43087	-7.63058	NA	-11.9332	-14.0032
	O15400	130050000	186920000	116940000	95773000	170860000			I7GH12	SAEGTFFINK	135	N2H7F0S0	01Y41Y41M(31M21M)61M(31M21M)61M	-6.32192	-9.46438	-7.17319	-8.9689	-10.2814	-6.54538	-9.36664	NA	-6.94391	-9.27892	-7.09961
	O15431	0	0	27377000	0	0			I7GH12	SAEGTFFINK	135	N2H7F0S0	01Y41Y41M(31M)61M(31M21M)61M21M	-6.32192	-9.46438	-7.13586	-10.0888	-6.84584	-6.54538	-9.36664	NA	-6.94391	NA	-7.09961
	O15439	61729000	57136000	55118000	37112000	29358000			Q60HE9	QLNISICPLSQTAAR	498	N2H9F0S0	01Y41Y41M(31M21M21M31G31G)61M(31M)61M	-8.94436	NA	NA	NA	NA	-9.89194	NA	NA	NA	-10.4524	-11.4125
	O15446	85903000	134530000	38732000	98903000	134890000			G7P581	CLYGEAYPACSPGNTSTAEEELCR	746	N2H5F0S0	01Y41Y41M(31M)61M(31M)61M	-8.76489	NA	-8.37326	-10.1623	-11.7494	-11.0183	NA	-10.2963	-10.7534	NA	-10.7612
	O15460	132070000	234800000	126870000	187160000	218510000			G7PJR5	VSNQTLSLFFTVLQDVPVR	1424	N2H8F0S0	01Y41Y41M(31M21M)61M(31M21M)61M21M	-10.8083	-12.8846	-11.4434	NA	-11.3878	-14.3971	NA	NA	-13.5829	NA	NA
	O15488	10636000	10802000	8145400	6320300	4515500			G7PHW8	NALNLTFHAQNVGEGGAYEAELR	660	N2H7F0S0	01Y41Y41M(31M21M21M)61M(31M)61M	-8.26814	NA	NA	-9.84539	NA	NA	NA	NA	NA	NA	NA
	O15492	542860000	612680000	487530000	412940000	385420000			G7P3M4	NLTEVVPQLLDQLR	787	N4H3F1S0	01Y(61F)41Y41M(31M41Y)61M61Y	-9.67686	-9.60752	-10.7969	NA	NA	-10.3625	NA	NA	NA	NA	NA
	O15498	422760000	493940000	224420000	404200000	281430000			G7PD64	NYTADYDK	106	N2H7F0S0	01Y41Y41M(31M21M)61M(31M21M)61M	-8.30802	-9.66965	-8.57944	NA	-8.33597	-8.46766	-9.20619	-7.66526	-8.32258	-8.85708	-9.00573
	O15504	42800000	62379000	25154000	42615000	16046000			G7PD64	NYTADYDK	106	N2H7F0S0	01Y41Y41M(31M)61M(31M21M)61M21M	-8.30802	-9.80853	-8.57944	-8.23754	NA	-8.46766	-9.20619	-7.66526	-8.32258	-8.85708	NA
	O15511	118170000	219340000	96905000	520600000	490730000			G7PCC0	NITTAIAGIVCK	1181	N2H9F0S0	01Y41Y41M(31M21M21M31G)61M(31M21M)61M	-8.81421	-8.7805	-8.98166	-8.99329	-11.2153	NA	NA	-11.0837	-9.70556	NA	-11.8875
	O15514	56236000	102370000	57754000	86298000	50324000			Q4R3W3	IADTNITSIPQGLPPSLTELHLDGNK	64	N4H6F1S0	01Y41Y41M(31M(21Y(31F)41L)41Y41L)61M61M	-8.67736	NA	-8.09526	-8.34533	-7.00123	-8.87567	NA	-7.98272	-9.25592	-7.27738	-6.92389
	O15523	13046000	19394000	0	0	0			G7PXP3	NDTGPYECGIQNSESAK	246	N2H9F0S0	01Y41Y41M(31M21M21M)61M(31M21M)61M21M	-9.63368	-11.8728	-9.37523	-11.1979	-9.67191	-11.4231	NA	-9.90896	-11.7113	-11.0091	-12.1638
	Q6A1A2;O15530	25919000	46062000	26247000	17367000	33201000			G7PXP3	NDTGPYECGIQNSESAK	246	N2H9F0S0	01Y41Y41M(31M21M21M31G)61M(31M21M)61M	-9.63368	-11.8728	-9.37523	-11.1979	-9.67191	-11.4231	NA	-9.90896	-11.7113	-11.0091	-12.1638
	O15533	0	31094000	11988000	28648000	16474000			G8F4W8	LAGKPTHVNVSVVMAEVDGTCY	326	N5H3F1S0	01Y41Y41M(31M41Y31F)61M(21Y)61Y	-8.5307	-8.96255	NA	-10.0161	-10.786	-10.2709	NA	-8.20003	-9.23398	-10.2006	-9.00401
	O15541	74746000	101170000	95412000	66826000	98738000			G7PTU5	VDLEDFENNTAYAK	160	N5H3F1S0	01Y41Y41M(31M41Y31F)(41Y)61M61Y	-7.18915	-6.52469	-7.74073	-9.25146	-8.72037	-10.1401	NA	NA	-13.0999	-11.0188	-9.73134
	O43143	4891900000	6226000000	3488400000	4349400000	4173800000			G7PP46	LSALDNLLNHSSMFLK	830	N2H8F0S0	01Y41Y41M(31M21M21M)61M(31M21M)61M	-8.78662	-8.36297	NA	-13.8119	-10.1813	-11.0512	NA	NA	-10.848	NA	-9.66124
	O43148	53023000	95078000	30434000	60642000	0			G7PP46	LSALDNLLNHSSMFLK	830	N2H8F0S0	01Y41Y41M(31M21M21M31G)61M(31M)61M	-8.78662	-8.36297	NA	-13.8119	-10.1813	-11.0512	NA	NA	NA	NA	-9.66124
	O43149	54563000	105600000	60259000	81593000	55652000			Q60HE9	QLNISICPLSQTAAR	498	N2H9F0S0	01Y41Y41M(31M21M21M31G)61M(31M21M)61M	-8.94436	-8.24784	-8.63128	NA	-8.89485	-9.89194	NA	-9.57726	-8.98979	-10.4524	-11.4125
	O43156	68509000	192230000	110110000	114050000	114280000			A0A2K5V642	VINQTTCESLLPQQITPR	772	N2H5F0S0	01Y41Y41M(31M)61M(31M)61M	-8.18467	-7.80501	-8.00077	-9.73979	-9.16846	-9.83387	-9.83876	-9.83185	-10.2081	-10.2449	-9.34617
	O43159	88998000	106500000	83078000	78723000	77639000			G7P7H5	YNHTGQVIIYR	460	N2H9F0S0	01Y41Y41M(31M21M21M31G)61M(31M21M)61M	-7.76338	-9.54207	NA	-10.3709	NA	NA	-9.73169	NA	-11.4363	NA	-11.4054
	O43164	13318000	25005000	20237000	19602000	91258000			G7PLD4	LDAPTNLQFVNETDSTVLVR	1007	N4H6F0S0	01Y41Y41M(31M41Y41L)(41Y)61M(31M)61M	-7.30851	NA	NA	NA	NA	NA	NA	NA	NA	NA	NA
	O43169	843600000	1458500000	700100000	1213300000	917170000			A0A2K5WA85	FSDGLESNSSTQFEVK	226	N2H8F0S0	01Y41Y41M(31M21M)61M(31M21M)61M21M	-7.37948	NA	NA	NA	-9.20259	NA	NA	-11.6957	-10.3413	-10.6857	-10.4027
	O43172	1099200000	1353600000	725450000	858690000	776680000			I7G398	DLNETIHYMYK	167	N2H7F0S0	01Y41Y41M(31M)61M(31M21M)61M21M	-7.20442	-5.14539	-5.74964	-8.43662	-8.9425	-8.63407	-8.52133	-6.65937	-6.86774	-9.90483	-6.9665
	O43175	17114000000	20667000000	13865000000	17040000000	14017000000			G7P042	NMTLFSDLVAEK	711	N4H6F0S1	01Y41Y41M(31M(21Y41L32S)41Y41L)61M61M	-8.78882	-9.35218	-8.46487	-10.9891	-11.7236	-12.3134	NA	-11.1137	-9.59123	-11.2502	-9.51355
	O43187	1176200000	1757700000	1116300000	983470000	866630000			G7NWH5	FQLDDCTPDVEANTTICLK	323	N2H7F0S0	01Y41Y41M(31M21M)61M(31M21M)61M	-8.34054	NA	NA	NA	NA	NA	NA	NA	NA	NA	NA
	O43237	403600000	560450000	297790000	489970000	330740000			G8F4W8	LAGKPTHVNVSVVMAEVDGTCY	326	N4H5F0S0	01Y41Y41M(31M41Y41L)61M61Y41L	-6.64084	-9.34371	-8.08034	-9.96996	-8.00118	-8.60421	NA	-8.01621	-8.35118	-9.47964	NA
	O43242	2546200000	3635600000	2051000000	2868700000	2247700000			A0A2K5VRT5	DAVNNITAK	324	N2H8F0S0	01Y41Y41M(31M21M21M)61M(31M21M)61M	-7.77936	-7.69645	-6.20078	-8.75248	-8.1821	-7.65965	-9.55966	-6.65543	-11.5551	-9.54864	-9.54772
	O43251;Q9NWB1;A6NFN3	84430000	86114000	837970000	839230000	60467000			G7PKZ9	TAADTTGLQPILNQFTPANISR	533	N2H9F0S0	01Y41Y41M(31M21M21M)61M(31M21M)61M21M	-8.70774	-10.2192	-9.20359	-10.9437	-10.7906	-10.1062	NA	-11.6397	-9.66661	-10.7563	-9.87118
	O43252	711490000	837560000	536660000	668290000	565230000			G7P042	GTFTDCALANMTEQIR	140	N4H5F0S0	01Y41Y41M(31M(21Y41L)41Y)61M61M	-5.58898	-4.93816	NA	-8.88982	-11.593	-10.5314	NA	-8.39965	-9.16785	-10.802	-9.56512
	O43264	705190000	658410000	469550000	428100000	563130000			G7PTX7	FFWIQNVSLK	35	N2H8F0S0	01Y41Y41M(31M21M)61M(31M21M)61M21M	-6.36566	-8.00226	-6.76728	-9.60237	-8.06421	-8.39382	-10.3739	-8.75803	-8.73381	-11.5282	NA
	O43290	632810000	991780000	512290000	806960000	727640000			G8F4W8	LAGKPTHVNVSVVMAEVDGTCY	326	N4H5F0S0	01Y41Y41M(31M)61M(21Y41L)61Y41L	-6.64084	NA	-8.08034	-9.96996	-8.00118	-8.60421	NA	-8.01621	-8.35118	-9.47964	NA
	O43292	57415000	87596000	36138000	43644000	74582000			A0A2K5WE07	FVFMEEGANK	306	N2H8F0S0	01Y41Y41M(31M21M)61M(31M21M)61M21M	-8.03419	-7.88119	-7.64003	-8.1537	NA	-9.0229	NA	-10.6365	-8.51554	-9.43763	-8.01621
	O43301	31888000	34408000	27806000	25936000	35065000			G8F4Y2	LSCVIPGESVNYTWYGELPK	164	N2H9F0S0	01Y41Y41M(31M21M21M31G31G)61M(31M)61M	-7.78663	NA	NA	NA	NA	NA	NA	-9.38825	NA	NA	NA
	O43318	94010000	79096000	69407000	34264000	40220000			G7P7H5	YNHTGQVIIYR	460	N2H8F0S0	01Y41Y41M(31M21M)61M(31M21M)61M21M	-9.22335	-7.30315	-5.8665	-9.75541	-6.82181	-10.9595	-9.06279	-8.53074	-8.31379	-11.203	-10.4298
	O43324	891390000	950440000	580740000	677160000	584710000			G7P7H5	YNHTGQVIIYR	460	N2H7F0S0	01Y41Y41M(31M21M)61M(31M21M)61M	-6.74984	-9.05984	-9.85708	-9.61062	-8.27765	NA	-11.825	-10.358	-13.0951	-9.94849	-10.6315
	O43347	121830000	152260000	105030000	155090000	119060000			G7P4H3	LLPSANHSDSAELGGAEVAFAK	202	N2H7F0S0	01Y41Y41M(31M21M21M)61M(31M)61M	-5.76376	NA	NA	-9.40312	-8.15068	NA	NA	NA	NA	-9.151	NA
	O43353	10811000	42346000	31933000	0	0			Q4R3W3	IADTNITSIPQGLPPSLTELHLDGNK	64	N4H5F0S1	01Y41Y41M(31M)61M(21Y41L32S)61Y41L	-9.00971	NA	-8.26957	-11.1067	-10.2372	NA	NA	-10.1665	-10.1876	-13.0468	-9.71744
	O43390	5670100000	6956400000	4324800000	5785200000	4950900000			G7PV42	NETHFDAGAK	426	N2H9F0S0	01Y41Y41M(31M21M21M31G31G)61M(31M)61M	-8.37943	NA	NA	-8.91622	-9.16508	-7.31691	-10.926	-10.3144	-12.7458	NA	NA
	O43395	448640000	642880000	273190000	400370000	568320000			G7NYI6	LQNETAANEVLESIQSYFK	149	N2H7F0S0	01Y41Y41M(31M21M21M)61M(31M)61M	-5.76376	NA	NA	NA	-8.15068	NA	NA	NA	NA	-9.151	NA
	O43396	826660000	1243100000	501500000	1083500000	916440000			I7G2V3	ETQYNSTYR	283	N2H8F0S0	01Y41Y41M(31M21M21M)61M(31M21M)61M	-6.68615	-11.2787	-7.72497	-8.48337	-8.35368	-9.51295	NA	-8.79528	-6.98122	-11.1889	NA
	O43399	658110000	901040000	582150000	846780000	761610000			A0A2K5WAA5	NVTAQICIDK	667	N2H9F0S0	01Y41Y41M(31M21M21M31G)61M(31M21M)61M	-8.65193	-9.06217	-7.71438	-9.37879	-8.65149	-9.42584	NA	-9.12199	-8.86681	NA	NA
	O43402	69447000	176300000	102820000	60553000	109490000			I7G2V3	ETQYNSTYR	283	N2H8F0S0	01Y41Y41M(31M21M)61M(31M21M)61M21M	-6.68615	NA	-7.72497	-11.4982	-8.35368	-9.51295	NA	-8.79528	-6.98122	NA	NA
	O43414	153030000	202070000	92376000	116550000	83493000			G7P474	MNFTGGDTCHK	1268	N2H8F0S0	01Y41Y41M(31M21M21M31G)61M(31M)61M	-5.85733	-6.79801	-7.57809	-8.61947	NA	-8.69425	NA	NA	-9.01214	-10.1743	-12.3416
	O43422	35325000	52687000	18919000	18778000	29425000			G7P474	MNFTGGDTCHK	1268	N2H8F0S0	01Y41Y41M(31M21M21M)61M(31M21M)61M	-5.85733	-6.79801	-7.57809	-8.61947	-8.83717	-8.69425	-11.2907	-9.06646	-9.01214	-10.1743	-10.023
	O43426	27807000	39872000	57922000	25584000	71996000			Q4R3W3	IADTNITSIPQGLPPSLTELHLDGNK	64	N4H6F2S0	01Y41Y41M(31M(21Y(31F)41L)41Y(31F)41L)61M61M	-8.86439	-10.939	-9.95491	NA	NA	NA	NA	NA	-10.5452	-11.492	NA
	O43427	29942000	55563000	33629000	36331000	19581000			Q95KC9	GELNTSIFSSRPIDK	353	N2H6F0S0	01Y41Y41M(31M21M)61M(31M)61M	-7.36622	-8.09532	NA	-10.1344	-8.92831	-9.68895	NA	-9.09165	-9.6115	-10.7612	-9.85842
	O43432	92576000	138940000	82204000	81655000	89458000			G7P1R4	DTLSINATNIK	323	N2H5F0S0	01Y41Y41M(31M)61M(31M)61M	-7.42906	-7.69736	-7.15836	NA	-8.78798	-9.25558	-8.6717	-9.03088	-8.32478	-8.92678	-8.67299
	O43447	960660000	963570000	602180000	670220000	858520000			G7PCC0	NITTAIAGIVCK	1181	N2H9F0S0	01Y41Y41M(31M21M21M)61M(31M21M)61M21M	-8.81421	-8.7805	-8.98166	-8.99329	-11.2153	NA	NA	-11.0837	-9.70556	NA	-11.8875
	O43482	31077000	14335000	32154000	19855000	23786000			Q4R3W3	IADTNITSIPQGLPPSLTELHLDGNK	64	N4H5F0S1	01Y41Y41M(31M41Y41L)61M61Y41L32S	-9.00971	NA	-8.26957	-11.1067	-10.2372	-11.9123	NA	-10.2095	-10.1876	-13.0468	-9.71744
	O43488;Q8NHP1;O95154	335930000	450010000	420480000	389480000	390220000			A0A2K5WAA5	NVTAQICIDK	667	N2H7F0S0	01Y41Y41M(31M)61M(31M21M)61M21M	-7.67418	-8.89307	-6.15179	-7.01209	-6.42708	-7.92139	NA	-6.57874	-7.2094	-7.90488	-8.01976
	O43491	1635400000	2442100000	1177100000	1842300000	1514000000			G7PP46	ENGTDTVQEEEESPAEGSK	596	N2H6F0S0	01Y41Y41M(31M21M)61M(31M)61M	-9.51654	-8.4017	-8.21099	-10.1272	-11.338	-11.6902	-12.7512	NA	-12.046	NA	NA
	O43493	12347000	58455000	16898000	36275000	50343000			G7PP46	ENGTDTVQEEEESPAEGSK	596	N2H6F0S0	01Y41Y41M(31M)61M(31M21M)61M	-9.51654	-8.4017	-8.21099	-10.1272	-11.338	-11.6902	-12.7512	NA	-12.046	NA	NA
	O43502	323270000	518210000	250840000	352590000	304380000			G7PXV7	DYYPINESLASLPLR	295	N2H8F0S0	01Y41Y41M(31M21M21M)61M(31M21M)61M	-8.21214	-7.92279	-7.35321	-9.60497	-8.9076	-10.0944	-10.4384	NA	-8.93048	-9.98066	-9.32153
	O43513	0	9588200	0	5240400	9188100			G7PLD4	LDAPTNLQFVNETDSTVLVR	1007	N4H3F1S0	01Y41Y41M(31M41Y31F)61M61Y	-8.29019	-7.42844	-8.54945	-9.9376	-12.0066	-11.4064	NA	-9.59463	-13.5922	-10.9784	-9.67215
	O43542	26979000	26109000	21987000	13226000	26284000			G7PA97	WGHNITEFQQR	106	N2H7F0S0	01Y41Y41M(31M21M)61M(31M21M)61M	-7.84697	NA	NA	NA	NA	NA	NA	NA	-8.87836	-10.0852	NA
	O43548	4410500	4321300	5524000	14566000	2712300			Q4R3W3	IADTNITSIPQGLPPSLTELHLDGNK	64	N4H6F1S0	01Y(61F)41Y41M(31M(21Y41L)41Y41L)61M61M	-6.76695	-5.01396	NA	-11.8515	NA	-12.0902	NA	NA	-11.2412	NA	NA
	O43583	666760000	1089400000	366330000	708320000	879600000			Q4R4T0	DEIGNVSTSHLLILDDSVEMEIRPR	299	N2H7F0S0	01Y41Y41M(31M)61M(31M21M)61M21M	-9.8935	NA	NA	NA	NA	NA	NA	NA	NA	-11.3593	NA
	O43592	1611900000	2043800000	1089900000	1391400000	1041100000			A0A2K5U252	YIHQNYTK	526	N2H8F0S0	01Y41Y41M(31M21M21M31G)61M(31M)61M	-9.638	-11.7217	NA	-9.02747	-10.2227	-10.8669	NA	-9.74685	-8.9801	-11.3287	-13.0887
	O43598	932250000	1211900000	481430000	1010200000	758890000			A0A2K5U252	YIHQNYTK	526	N2H8F0S0	01Y41Y41M(31M21M21M)61M(31M21M)61M	-9.638	-11.7217	NA	-9.02747	-10.2227	-10.8669	NA	-9.74685	-8.9801	-10.557	-13.0887
	O43609	333090000	273230000	195940000	323360000	339930000			G7PHW8	NALNLTFHAQNVGEGGAYEAELR	660	N2H7F0S0	01Y41Y41M(31M21M)61M(31M21M)61M	-8.26814	NA	NA	-9.84539	-10.6815	NA	NA	NA	NA	-11.9422	-10.6787
	O43615	708340000	1016200000	483210000	676500000	355570000			Q60HE9	QLNISICPLSQTAAR	498	N2H9F0S0	01Y41Y41M(31M21M21M)61M(31M21M)61M21M	-8.94436	-8.24784	-8.63128	NA	-8.89485	-11.4488	NA	-9.57726	-8.98979	-10.4524	-11.4125
	O43617	330210000	374630000	438840000	235630000	450930000			G7PTU5	VDLEDFENNTAYAK	160	N5H4F1S0	01Y41Y41M(31M41Y41L)61M(21Y31F)61Y	-6.99468	-6.39689	NA	NA	NA	-9.47545	NA	NA	NA	-9.81032	-11.3558
	O43657	265260000	338100000	151640000	269020000	208870000			G7PP46	AEPPLNASASDQGEK	931	N2H6F0S0	01Y41Y41M(31M21M)61M(31M)61M	-9.52179	-8.5757	NA	-9.52581	-10.3483	-10.692	-10.3136	-9.39072	-10.4209	-10.0699	-9.90296
	O43660	789700000	962320000	643480000	774670000	787760000			G7P249	TLSPTGNISSAPK	730	N2H8F0S0	01Y41Y41M(31M21M21M31G)61M(31M)61M	-6.83157	NA	-9.45679	-9.98281	-9.01746	-10.8242	NA	-8.55067	-9.67908	-9.6079	-9.97563
	O43663	187190000	181250000	119070000	217800000	347360000			G7P249	TLSPTGNISSAPK	730	N2H8F0S0	01Y41Y41M(31M21M21M)61M(31M21M)61M	-6.83157	-8.8812	-9.45679	-9.98281	-9.01746	-10.2602	NA	-8.55067	-9.06888	-9.6079	-9.74389
	O43665	8101100	18716000	30967000	38758000	32149000			G7PTU5	VDLEDFENNTAYAK	160	N5H3F1S0	01Y41Y41M(31M41Y)61M(21Y31F)61Y	-7.18915	-6.52469	-7.32202	-9.25146	-8.72037	-7.73052	NA	-9.74465	-7.56017	-8.42071	-7.95662
	O43670	259990000	358410000	160540000	369170000	315890000			G7PKR0	FWLPHNVTWADLK	18	N2H6F0S0	01Y41Y41M(31M21M)61M(31M)61M	-8.13409	-9.24069	NA	-8.35976	-10.2658	-9.7759	NA	NA	NA	-10.0965	NA
	O43676	36641000	43232000	92431000	116590000	105610000			G7PKR0	FWLPHNVTWADLK	18	N2H6F0S0	01Y41Y41M(31M)61M(31M21M)61M	-8.13409	-9.24069	NA	-8.35976	-10.2658	-9.7759	NA	NA	NA	-10.0965	NA
	O43678	177640000	205020000	108640000	123190000	127870000			G7PXV7	DYYPINESLASLPLR	295	N2H8F0S0	01Y41Y41M(31M21M)61M(31M21M)61M21M	-8.21214	-7.92279	-7.35321	NA	-8.9076	NA	NA	NA	-8.93048	NA	NA
	O43681	736740000	967170000	579820000	546930000	543650000			G7P042	NMTLFSDLVAEK	711	N4H6F0S1	01Y41Y41M(31M41Y41L32S)(41Y)61M(31M)61M	-8.78882	-9.35218	-8.46487	-10.9891	-11.7236	-12.3134	NA	-11.1137	NA	-11.2502	-9.51355
	O43683	27133000	23353000	12690000	0	10090000			G8F4W8	RPALEDLLLGSEANLTCTLTGLR	130	N5H5F1S0	01Y41Y41M(31M41Y(31F)41L31Y41L)61M61Y	-9.68443	NA	NA	NA	-10.8869	-13.3021	NA	-9.7958	NA	-12.0823	-10.5882
	O43684	2304300000	3067400000	1853700000	2116200000	2052200000			Q4R4A8	DLSNFSGAINVTYR	84	N2H7F0S0	01Y41Y41M(31M)61M(31M21M)61M21M	-7.3471	-8.12412	NA	NA	-9.54313	NA	-10.9601	-9.54818	-9.64758	NA	-9.97481
	O43707	10388000000	14062000000	7795800000	10436000000	9448800000			G7PJR3	LKPLFNK	58	N2H7F0S0	01Y41Y41M(31M21M21M)61M(31M)61M	-5.63587	NA	-4.75394	NA	-9.14981	NA	NA	-5.94878	-7.34185	NA	NA
	O43708	110910000	139140000	61901000	56014000	65912000			G7P3M4	NTTGEHCEK	104	N4H5F1S0	01Y41Y41M(31M41Y(31F)41L)61M61Y41L	-7.08035	NA	NA	-9.63296	-9.60154	NA	NA	NA	NA	NA	NA
	O43709	90862000	134330000	51581000	108300000	91284000			G7NVT2	SLTQGSLIVGDLAPVNGTSQGK	3975	N4H4F1S0	01Y41Y41M(31M41Y41L)61M61Y31F	-7.81299	-7.1973	-8.50085	-9.86104	-10.1487	-10.7967	NA	-8.19308	-9.27273	-9.16474	-10.1374
	O43719	1559100000	1724500000	777820000	1158100000	1332400000			G7NU04	HLNASNPTEPATIIFTAAQEGR	286	N2H8F0S0	01Y41Y41M(31M21M)61M(31M21M)61M21M	-8.50311	NA	-9.11058	NA	-9.94685	NA	NA	NA	NA	-11.5832	NA
	O43731	2306000	4387400	2849400	1938100	1683900			G7P042	GTFTDCALANMTEQIR	140	N2H9F0S0	01Y41Y41M(31M21M21M31G)61M(31M21M)61M	-8.1841	-7.7146	-7.07969	-9.11097	-9.53587	-9.69623	NA	-10.0229	-9.6664	-10.9342	NA
	O43739;Q15438;Q99418	185760000	285590000	244610000	188130000	255640000			Q4R6B4	VGMFYPYNNTADGVYK	205	N2H5F0S0	01Y41Y41M(31M)61M(31M)61M	-6.75236	-8.37092	-6.77721	-8.14464	-8.12752	-8.88532	-9.4734	-7.23404	-6.70639	-10.3003	-8.14405
	O43741	23668000	49830000	29153000	44201000	52273000			A0A7N9CLW7	HAMNSSQETYHEQQSR	128	N4H4F1S0	01Y41Y41M(31M)61M(21Y(31F)41L)61Y	-7.49539	NA	NA	NA	NA	NA	NA	NA	NA	NA	NA
	O43747	854800000	1071200000	664660000	1167800000	623670000			G7PLD4	LDAPTNLQFVNETDSTVLVR	1007	N4H3F1S0	01Y41Y41M(31M)61M(21Y31F)61Y	-8.29019	NA	-9.26606	-10.6223	-10.1672	-11.4064	NA	-11.9951	-9.72007	-10.9784	-8.70995
	O43752	36005000	43944000	33417000	12470000	13714000			A0A7N9D558	DVGSCPNSQVFLYNLTTCQQTCR	670	N5H3F1S0	01Y41Y41M(31M41Y)61M(21Y31F)61Y	-8.38047	-9.63616	-8.57768	-10.6194	-11.4151	-11.0969	NA	-11.8061	NA	-10.7214	-9.17351
	O43759	102200000	123390000	84244000	118740000	111220000			G8F4W8	RPALEDLLLGSEANLTCTLTGLR	130	N5H5F0S0	01Y41Y41M(31M41Y41L31Y)61M61Y41L	-10.0278	NA	-10.761	-12.1151	-12.4657	-11.2883	NA	-11.648	-11.301	-11.5086	-10.1835
	O43760	84696000	122950000	65995000	87704000	74778000			A0A7N9D558	DVGSCPNSQVFLYNLTTCQQTCR	670	N5H3F1S0	01Y(61F)41Y41M(31M41Y)(41Y)61M61Y	-9.13388	NA	-9.52396	-11.0739	-10.4196	-11.3843	NA	-11.8061	NA	-11.4555	-10.407
	O43765	797620000	1130200000	593610000	823080000	590950000			G7PP46	AEPPLNASASDQGEK	931	N2H6F0S0	01Y41Y41M(31M)61M(31M21M)61M	-9.52179	-8.5757	NA	-9.52581	-10.3483	-10.692	-10.3136	-9.39072	-10.4209	-10.0699	-9.90296
	O43768;P56211	118570000	173900000	64045000	110840000	150260000			G7PP46	VINETWAWK	862	N2H9F0S0	01Y41Y41M(31M21M21M)61M(31M21M)61M21M	-7.86429	-8.16344	-7.97896	NA	NA	NA	NA	NA	NA	NA	-8.64288
	O43772	11681000	23956000	24893000	10478000	7479800			G7PB43	EATIVGENETYPR	610	N2H9F0S0	01Y41Y41M(31M21M21M)61M(31M21M)61M21M	-8.66619	-9.9241	-8.7434	-9.71988	-9.06701	-9.39278	-9.65487	-9.93929	-7.68549	-10.1277	-9.0293
	O43795;Q9UBC5	214070000	268490000	167340000	213960000	251320000			A0A2K5WAA5	NVTAQICIDK	667	N2H9F0S0	01Y41Y41M(31M21M21M)61M(31M21M)61M21M	-8.65193	-9.06217	-7.71438	-9.37879	-8.65149	-9.42584	NA	-9.12199	-8.86681	NA	NA
	O43805	44840000	57511000	45332000	56803000	48622000			G7PTX7	FFWIQNVSLK	35	N5H3F1S0	01Y41Y41M(31M41Y)61M(21Y31F)61Y	-7.50392	-7.9079	-7.17309	NA	-9.25751	-11.5705	-10.9059	-10.3766	-9.5695	-10.7492	NA
	O43808	73944000	95113000	54677000	52736000	55953000			A0A2K5VE94	AVFITNETGQPLIGK	470	N2H7F0S0	01Y41Y41M(31M21M21M)61M(31M)61M	-7.83512	NA	-7.12093	-9.10085	-9.71244	-9.92562	-10.1968	-7.84148	-9.12278	-10.484	-9.37357
	O43809	1562300000	1820600000	1040500000	1375100000	1147900000			A0A2K5UPZ9	LHDDPCLLTNR	391	N2H6F0S0	01Y41Y41M(31M21M)61M(31M)61M	-7.82701	NA	-8.52914	-9.29366	-9.83711	-10.4265	-10.8429	-10.2026	-9.80226	-10.1096	-12.0509
	O43813	397640000	617280000	402700000	483280000	488680000			G7P042	NMTLFSDLVAEK	711	N4H5F1S0	01Y(61F)41Y41M(31M41Y41L)61M61Y41L	-7.43984	-9.10741	-7.73777	-10.0562	-11.6937	-8.57962	-9.43087	-7.63058	-9.9137	-10.0783	-9.15683
	O43815	196320000	319150000	154870000	201420000	171460000			G7PLD4	HEEGHMLNCTCFGQGR	542	N4H4F1S0	01Y(61F)41Y41M(31M41Y41L)61M61Y	-7.49539	-9.19476	NA	NA	-10.3828	-10.063	NA	-10.5176	NA	-10.8724	NA
	O43818	230700000	313790000	191140000	179930000	193000000			G7PPM0	VMSWWDYGYQITAMANR	537	N2H9F0S0	01Y41Y41M(31M21M21M31G)61M(31M21M)61M	-8.65919	-8.94585	-9.43624	-10.8476	-10.0422	-11.7207	-10.9453	NA	-10.2376	-10.6061	-10.8313
	O43822	3349900	4939000	7103300	6127300	9725600			G7P4H3	LLPSANHSDSAELGGAEVAFAK	202	N2H7F0S0	01Y41Y41M(31M)61M(31M21M)61M21M	-5.76376	NA	NA	-9.25574	-8.15068	-8.5607	NA	NA	NA	-9.151	NA
	O43823	72763000	185290000	105690000	149810000	126730000			I7GH85	NISQVLEK	23	N2H6F0S0	01Y41Y41M(31M21M)61M(31M)61M	-7.73131	-7.75995	-7.74693	-9.40657	-8.24045	-8.43423	NA	-8.63394	-7.82913	-9.4218	NA
	O43824	120610000	170880000	20231000	8996400	10222000			G7P042	NGTDGQK	327	N2H8F0S0	01Y41Y41M(31M21M)61M(31M21M)61M21M	-6.06807	NA	-6.20279	-7.25066	-9.91161	-11.1875	NA	-7.11162	-7.78517	-14.8597	NA
	O43826	0	0	0	0	29903000			G7NWH1	DINSTYVISASEK	64	N2H7F0S0	01Y41Y41M(31M21M)61M(31M21M)61M	-4.39833	-5.14539	-5.74964	-8.43662	-8.9425	-8.8014	-8.52133	-6.65937	-6.86774	-8.13151	-8.01956
	O43847	1200400000	1224300000	806750000	877410000	988010000			G8F4W8	RPALEDLLLGSEANLTCTLTGLR	130	N5H5F0S0	01Y41Y41M(31M41Y41L31Y41L)61M61Y	-10.0278	-10.5403	NA	-12.1151	-12.4657	-11.617	NA	-11.648	-12.2985	-11.5086	-10.1835
	O43852	217510000	426410000	238790000	265530000	314870000			G7NVT2	SLTQGSLIVGDLAPVNGTSQGK	3975	N3H3F1S0	01Y41Y41M(31M)61M61Y31F	-8.02663	-8.47635	NA	-10.1964	-9.03407	NA	NA	-9.45091	-9.26924	-10.7853	-9.70231
	O43865	526960000	738400000	445200000	568120000	530700000			Q4R3W3	IADTNITSIPQGLPPSLTELHLDGNK	64	N4H6F0S1	01Y41Y41M(31M(21Y41L32S)41Y41L)61M61M	-8.86439	-10.939	NA	-12.4928	-10.5833	-12.388	NA	NA	-10.524	-12.4605	NA
	O43913	1225100000	1218400000	124800000	856290000	856240000			G7NYI6	LQNETAANEVLESIQSYFK	149	N2H7F0S0	01Y41Y41M(31M)61M(31M21M)61M21M	-5.76376	NA	NA	-9.25574	-8.15068	-8.5607	NA	NA	NA	-9.151	NA
	O43920	170760000	254560000	135920000	215280000	166820000			A0A2K5UQY0	NTSAASTAQLVEATEELR	1249	N2H5F0S0	01Y41Y41M(31M)61M(31M)61M	-8.27248	NA	NA	NA	NA	NA	NA	NA	NA	NA	NA
	O43929;CON__Q2YDI2	216520000	261020000	221300000	212040000	163000000			G7PHW8	NALNLTFHAQNVGEGGAYEAELR	660	N2H6F0S0	01Y41Y41M(31M)61M(31M21M)61M	-8.83446	NA	NA	NA	-9.79899	-10.9744	NA	-11.89	-11.3052	-11.4359	-11.8824
	O43933	7291900	14225000	7897400	12195000	13954000			G7P3M4	NLTEVVPQLLDQLR	787	N4H3F1S0	01Y(61F)41Y41M(31M)61M(21Y)61Y	-9.67686	NA	NA	NA	NA	-10.3625	NA	NA	NA	NA	NA
	O60216;Q9H4I0	236570000	486020000	253740000	344940000	247250000			I7G2V3	ETQYNSTYR	283	N2H9F0S0	01Y41Y41M(31M21M21M31G)61M(31M21M)61M	-7.14626	-10.3567	NA	-10.4697	-10.4818	NA	-14.0897	-9.1134	-9.94133	-13.5667	-10.9029
	O60220	0	57028000	0	55055000	38118000			G8F4W8	RPALEDLLLGSEANLTCTLTGLR	130	N4H6F1S0	01Y41Y41M(31M(21Y41L21F)41Y41L)61M61M	NA	-7.10044	-10.6865	-8.4075	-8.74162	-13.0825	NA	NA	NA	-10.5527	-10.124
	O60231	386340000	522860000	333730000	378100000	356350000			G7P5U4	ITSNATSDLNIK	200	N4H5F0S0	01Y41Y41M(31M)61M(21Y41L)61Y41L	-7.27576	-8.62144	NA	-10.408	-7.49473	NA	NA	-8.54236	-7.79558	-10.7083	-9.49903
	O60232	347430000	486200000	247060000	319670000	287630000			G8F4W8	LAGKPTHVNVSVVMAEVDGTCY	326	N5H3F0S0	01Y41Y41M(31M41Y)61M(21Y)61Y	-8.5923	-8.45074	-8.95933	-10.8175	-10.1904	-9.61898	-10.514	-9.01968	-7.94424	-11.5509	-10.7533
	O60239	194640000	237210000	118200000	108490000	101220000			A0A2K5U8C2	QYQDHMINLTIHLVK	835	N2H6F0S0	01Y41Y41M(31M21M)61M(31M)61M	-8.94401	-9.1487	NA	NA	NA	NA	NA	NA	-10.3714	NA	NA
	O60244	65730000	69133000	10454000	29123000	56940000			G7P3M4	NASGIYAEIDGAK	557	N4H5F1S0	01Y41Y41M(31M41Y(31F)41L)61M61Y41L	-7.1924	-7.91844	NA	NA	NA	NA	NA	NA	-10.0496	NA	NA
	O60256	862520000	1088700000	874580000	815020000	894000000			A0A2K5UKF6	VNNTAVIEK	552	N2H8F0S0	01Y41Y41M(31M21M21M)61M(31M21M)61M	-7.26578	-10.2926	-7.70455	NA	-8.85325	-8.47421	-9.3354	-7.80735	-10.1791	-9.20259	-8.50768
	O60262	13923000	16244000	13406000	0	0			Q4R3W3	IADTNITSIPQGLPPSLTELHLDGNK	64	N4H6F2S0	01Y41Y41M(31M(21Y41L21F)41Y(31F)41L)61M61M	-8.86439	NA	-9.95491	NA	NA	NA	NA	NA	-10.5452	-11.492	NA
	O60264	1955600000	2486300000	1387600000	2220100000	1882900000			G7PP46	VINETWAWK	862	N2H9F0S0	01Y41Y41M(31M21M21M31G)61M(31M21M)61M	-7.86429	-8.16344	-7.99244	NA	NA	NA	NA	NA	NA	NA	-8.64288
	O60271;Q9UPT6	898700000	1380800000	649140000	848940000	911590000			G7Q042	TEVILQGTASPNASAPDAVWEDYEFK	362	N2H5F0S0	01Y41Y41M(31M)61M(31M)61M	-8.69235	-10.1307	-9.93401	-10.2945	-12.2894	-12.5959	NA	NA	NA	-12.7171	NA
	O60279	13397000	15419000	11607000	20920000	20317000			G7P5U4	ITSNATSDLNIK	200	N4H5F0S0	01Y41Y41M(31M41Y41L)61M61Y41L	-7.27576	-8.62144	-7.69007	-8.87777	-7.49473	NA	NA	-8.54236	-7.79558	-10.2863	-9.49903
	O60282	16254000	32190000	14085000	22946000	24998000			G7PTX7	FFWIQNVSLK	35	N5H3F1S0	01Y41Y41M(31M41Y31F)61M(21Y)61Y	-7.50392	-7.9079	NA	NA	NA	NA	NA	NA	-10.7614	-9.88591	NA
	O60287	347180000	472850000	311860000	323670000	302370000			G7PLD4	LDAPTNLQFVNETDSTVLVR	1007	N4H6F0S0	01Y41Y41M(31M(21Y41L)41Y41L)61M61M	-7.30851	NA	NA	NA	NA	NA	NA	-12.8748	NA	NA	NA
	O60293	22773000	25321000	9930400	0	28470000			A0A7N9D558	GDHNDSYALLGELAPCGSTDK	423	N5H3F1S0	01Y41Y41M(31M41Y)61M(21Y31F)61Y	-8.43064	-8.99182	-8.22795	-9.53802	-8.60042	-8.04681	NA	NA	-10.0695	-10.3343	-9.09857
	O60306;Q96SK3	508520000	738870000	329740000	441450000	515460000			G7PB43	EATIVGENETYPR	610	N2H9F0S0	01Y41Y41M(31M21M21M31G)61M(31M21M)61M	-8.66619	-9.9241	-8.7434	-9.71988	-9.06701	-9.88565	NA	-7.87869	-7.68549	-10.1277	-9.0293
	O60307	813060000	878010000	666590000	717270000	663270000			Q4R3W3	LGLSFNSISVVDNGSLANTPHLR	115	N4H6F2S0	01Y41Y41M(31M(21Y41L21F)41Y41L21F)61M61M	-8.40848	NA	-7.15507	NA	-11.6242	NA	NA	NA	NA	-11.2268	-10.5351
	O60318	0	37108000	22389000	15227000	18396000			G7P2F2	VEAAQNLTVPGNLR	1119	N4H4F1S0	01Y41Y41M(31M41Y41L)61M61Y31F	-8.01061	NA	-8.35496	-9.59346	-9.53663	NA	-10.4978	NA	NA	NA	NA
	O60333	22639000	59539000	21838000	51629000	20061000			G7P042	NMTLFSDLVAEK	711	N3H4F1S0	01Y(61F)41Y41M(31M41Y)61M61M	-8.62395	-8.78669	-8.37872	NA	NA	-10.9177	NA	NA	NA	-11.4781	-9.4439
	O60336	10685000	12108000	8956800	8201700	8647900			A0A2K5UM58	ETNTTSQTQAALLEK	726	N4H3F1S0	01Y(61F)41Y41M(31M41Y)61M61Y	-7.87351	NA	-7.65524	-10.291	-10.829	-11.3049	NA	-10.2883	-10.7497	-11.378	NA
	O60341	357050000	545720000	325460000	421190000	357330000			A0A2K5UM58	ETNTTSQTQAALLEK	726	N4H3F1S0	01Y(61F)41Y41M(31M)(41Y)61M61Y	-7.87351	NA	-7.65524	NA	NA	-11.3049	NA	-10.6097	NA	-11.378	NA
	O60343	541980000	700610000	377500000	506850000	437510000			G7PPM0	VMSWWDYGYQITAMANR	537	N2H9F0S0	01Y41Y41M(31M21M21M)61M(31M21M)61M21M	-8.65919	-8.94585	-9.43624	-10.8476	-10.0422	-11.6858	-10.9453	NA	-10.2376	-10.6061	-10.8313
	O60361	0	0	0	0	0			I7G580	ILFCKPHSPCNR	32	N2H6F0S0	01Y41Y41M(31M)61M(31M21M)61M	-7.01674	-7.29372	NA	NA	NA	NA	-11.6802	NA	NA	NA	NA
	O60427	19646000	75904000	18023000	17778000	65473000			I7G2V3	ETQYNSTYR	283	N2H9F0S0	01Y41Y41M(31M21M21M31G31G)61M(31M)61M	-7.14626	-10.3567	NA	-10.4697	-10.4818	NA	-14.0897	-11.2787	-9.94133	-13.5667	-10.9029
	O60488	614010000	963300000	479400000	493160000	5263800000			G7P042	NGTDGQK	327	N2H8F0S0	01Y41Y41M(31M21M21M)61M(31M21M)61M	-6.06807	NA	-6.20279	-7.25066	-9.91161	-11.1875	NA	-7.11162	-7.78517	-14.8597	NA
	O60493	311980000	468410000	235800000	322750000	325240000			G7PEQ0	NPCTSEQNCTSPFSYK	212	N2H8F0S0	01Y41Y41M(31M21M21M31G)61M(31M)61M	-7.67027	-10.1151	-9.07394	-10.0552	-11.1575	-10.7855	NA	-9.57653	-9.41901	-10.7077	-10.2207
	O60499	26712000	36803000	13715000	14239000	17642000			G7PEQ0	NPCTSEQNCTSPFSYK	212	N2H8F0S0	01Y41Y41M(31M21M21M)61M(31M21M)61M	-7.67027	-10.1151	-9.07394	-10.0552	-10.1766	-10.7855	NA	-9.57653	-9.41901	-10.7077	-10.2207
	O60502	608640000	876170000	395790000	557250000	491780000			G7P042	GTFTDCALANMTEQIR	140	N2H9F0S0	01Y41Y41M(31M21M21M)61M(31M21M)61M21M	-8.1841	-7.7146	-7.07969	-9.11097	-9.53587	-9.69623	NA	-10.0229	-9.6664	-10.9342	NA
	O60506	4249100000	5176400000	2530900000	3636700000	3179200000			G7PVS1	VVLNSSSCGK	63	N2H3F1S0	01Y(61F)41Y41M(31M)61M	-5.93439	NA	NA	NA	-9.3809	-10.217	-10.535	-8.90162	NA	-7.30133	NA
	O60508	176460000	259750000	91961000	114560000	164720000			G7PP46	NATLAEQAK	869	N2H9F0S0	01Y41Y41M(31M21M21M31G)61M(31M21M)61M	-9.14171	-8.95982	-9.76384	-8.62297	-9.63533	-8.05023	-9.248	-8.97216	-8.46867	-10.0304	-9.48343
	O60518	492820000	613160000	363080000	379930000	396120000			G7NWH1	DINSTYVISASEK	64	N2H6F0S0	01Y41Y41M(31M)61M(31M21M)61M	-4.11884	NA	-4.75158	-6.72118	-7.92992	NA	-5.19262	-7.05727	-7.21523	-10.0772	-7.53155
	O60524	106380000	206570000	108640000	118060000	181250000			A0A2K5U8C2	QYQDHMINLTIHLVK	835	N2H6F0S0	01Y41Y41M(31M)61M(31M21M)61M	-8.94401	-9.1487	NA	NA	NA	NA	NA	NA	-10.3714	NA	NA
	O60551	11288000	29133000	17403000	15074000	7024900			A0A7N9CLW7	HAMNSSQETYHEQQSR	128	N4H4F1S0	01Y41Y41M(31M41Y(31F)41L)61M61Y	-7.49539	NA	NA	-8.19914	NA	NA	NA	NA	NA	NA	NA
	O60563	132090000	106250000	55226000	51980000	69311000			Q4R4S5	YDLPASINFILNK	161	N2H7F0S0	01Y41Y41M(31M)61M(31M21M)61M21M	-8.37138	-8.87898	NA	NA	-13.0505	-9.42349	NA	-13.0713	NA	-10.0789	-11.134
	O60566	9138000	37557000	34375000	26074000	24674000			G7NU04	HLNASNPTEPATIIFTAAQEGR	286	N2H8F0S0	01Y41Y41M(31M21M21M)61M(31M21M)61M	-8.50311	NA	-9.11058	NA	-9.94685	-10.932	NA	-9.43031	-9.89699	-11.5832	NA
	O60568	140790000	310150000	120440000	137700000	157520000			G7PP46	NATLAEQAK	869	N2H9F0S0	01Y41Y41M(31M21M21M31G31G)61M(31M)61M	-9.14171	-8.50062	-9.05071	-8.62297	-9.63533	-8.05023	-9.248	-8.97216	-8.46867	-10.0304	-8.37062
	O60573	304320000	464050000	199060000	420230000	297100000			Q4R4R3	LHINYNNLTESVGPLPK	127	N6H5F0S2	01Y41Y41M(31M41Y)(41Y)61M(21Y41L32S)61Y41L32S	-5.55767	-6.35931	-9.61876	NA	NA	-7.43823	NA	-6.90961	-7.45718	NA	NA
	O60610	1244300000	2074600000	1100200000	1380400000	1152600000			G7P042	NMTLFSDLVAEK	711	N3H4F1S0	01Y(61F)41Y41M(31M)61M61Y41L	-8.62395	-8.78669	-8.37872	NA	NA	-10.9177	-11.7122	NA	NA	-11.4781	-9.4439
	O60613	51025000	84979000	51067000	56871000	64033000			G7NVT2	SLTQGSLIVGDLAPVNGTSQGK	3975	N3H5F1S0	01Y41Y41M(31M41Y41L21F)61M61M	-8.31013	-7.72397	-7.77985	NA	NA	-10.3284	NA	-8.06187	-8.13202	-9.47507	-8.21961
	O60637	23710000	0	35227000	24399000	0			A0A2K5UID6	ALSPNSTISSAPK	660	N2H7F0S0	01Y41Y41M(31M21M21M)61M(31M)61M	-8.19169	-7.34994	-6.83275	-9.59109	-10.2063	-9.85791	-9.37079	-8.44587	-7.99761	-10.1548	-9.31069
	O60645	512220000	633590000	494610000	79640000	509360000			G7PDN3	IVDVNLTSEGK	140	N5H3F0S0	01Y41Y41M(31M41Y)61M(21Y)61Y	-7.6409	NA	-7.71099	-8.84436	-9.10639	-8.6962	-9.66405	NA	-12.1957	-9.19974	-11.01
	O60664	1033000000	1306900000	890540000	1030200000	750670000			G7NTL5	GSTLQNSQWMNGTVIVDSTVGK	503	N4H4F1S0	01Y41Y41M(31M(21Y31F)41Y)61M61M	-8.5336	NA	NA	-10.0768	NA	NA	NA	NA	NA	NA	NA
	O60671	9901800	49375000	9757500	0	3364900			G8F4W8	RPALEDLLLGSEANLTCTLTGLR	130	N5H5F1S0	01Y41Y41M(31M41Y41L31Y(31F)41L)61M61Y	-9.68443	NA	NA	NA	NA	-12.9633	NA	-12.4924	-12.0381	-12.0823	-10.5882
	O60674	5661700000	7201700000	4048300000	5676300000	4351400000			Q4R6H7	NGLVNASYTK	471	N2H8F0S0	01Y41Y41M(31M21M21M31G)61M(31M)61M	-9.638	-7.58779	NA	-9.02747	NA	-10.8669	NA	-7.6883	-8.9801	NA	NA
	O60678	404910000	996950000	619780000	719430000	679200000			Q4R6H7	NGLVNASYTK	471	N2H8F0S0	01Y41Y41M(31M21M21M)61M(31M21M)61M	-9.638	-7.58779	NA	-9.02747	NA	-10.8669	NA	-7.6883	-8.9801	-10.557	NA
	O60684	1780400000	2220600000	1234900000	1729300000	1374700000			A0A2K5V6T8	NVSCLWCNTNK	96	N2H7F0S0	01Y41Y41M(31M21M21M)61M(31M)61M	-8.74047	-8.90397	-7.68639	-8.16833	-9.41266	-10.0742	NA	NA	-9.06588	-10.2453	-9.63733
	O60701	185600000	252550000	159460000	161980000	188890000			G7P042	GTFTDCALANMTEQIR	140	N4H5F0S0	01Y41Y41M(31M41Y41L)61M61Y41L	-5.58898	-4.93816	-7.61088	-8.88982	-9.35847	-7.50423	NA	-8.39965	-9.56825	-8.85836	-9.56512
	O60716	1175300000	1375900000	961800000	909520000	991460000			G7P3M4	NLTEVVPQLLDQLR	787	N4H5F1S0	01Y41Y41M(31M)61M(21Y(31F)41L)61Y41L	-9.65302	NA	-9.54014	-11.3395	NA	NA	NA	-13.4418	NA	NA	NA
	O60725	32264000	36205000	21155000	0	23875000			G7NZR3	DIYTFDGALNK	58	N3H6F0S0	01Y41Y41M(31M41Y41L)61M(31M)61M	-7.72068	-7.78115	NA	-7.83056	-8.12801	-7.3775	-9.73317	-8.08544	-12.1383	-8.36703	-7.41857
	O60739	65567000	61577000	48892000	37089000	53549000			A0A2K5WE07	FVFMEEGANK	306	N2H8F0S0	01Y41Y41M(31M21M21M)61M(31M21M)61M	-8.03419	-7.88119	-7.64003	-8.63302	NA	-9.0229	NA	-10.6365	-8.51554	-9.43763	-8.01621
	O60749	872760000	1206800000	695420000	762030000	840550000			Q4R520	LGVIEDHSNR	502	N2H8F0S0	01Y41Y41M(31M21M21M)61M(31M21M)61M	-9.53098	NA	NA	NA	-11.027	NA	NA	NA	-11.2951	NA	NA
	O60762	550620000	730840000	498940000	396210000	535390000			Q4R520	LGVIEDHSNR	502	N2H8F0S0	01Y41Y41M(31M21M21M31G)61M(31M)61M	-9.53098	NA	NA	NA	-11.027	NA	NA	NA	-11.2951	NA	NA
	O60763;REV__Q5VZ89	2071900000	2950800000	1889800000	2028100000	1752100000			G8F4W8	RPALEDLLLGSEANLTCTLTGLR	130	N4H3F0S0	01Y41Y41M(31M)(41Y)61M61Y	-9.51573	-9.54163	-9.96155	-11.2262	-10.8091	-12.3767	NA	-13.2147	-11.3352	-11.2422	-10.0195
	O60784	87857000	135580000	142000000	89355000	104920000			G7PB79	YILAGGNSSGK	611	N2H8F0S0	01Y41Y41M(31M21M21M31G)61M(31M)61M	-9.638	-7.58779	NA	-9.02747	-10.2227	-10.8669	NA	-9.74685	-8.9801	NA	NA
	Q99879;Q99877;Q93079;Q5QNW6;P62807;P58876;O60814;P57053	28953000000	37894000000	24437000000	22941000000	25148000000			G7PB79	YILAGGNSSGK	611	N2H8F0S0	01Y41Y41M(31M21M21M)61M(31M21M)61M	-9.638	-7.58779	NA	-9.02747	-10.2227	-10.8669	-12.1501	-9.74685	-8.9801	-10.557	NA
	O60826	249980000	283350000	218130000	229860000	192310000			G7P7H5	YNHTGQVIIYR	460	N2H7F0S0	01Y41Y41M(31M)61M(31M21M)61M21M	-6.74984	-9.05984	-9.23596	-9.6806	NA	NA	NA	-10.1768	-13.0951	-9.94849	-10.6315
	O60828	229920000	293990000	140540000	297410000	215180000			G7PTX7	FFWIQNVSLK	35	N5H3F0S0	01Y41Y41M(31M41Y)61M(21Y)61Y	-8.01443	NA	-6.90249	-9.96328	-10.2231	-10.7582	NA	-9.99556	-9.94066	-9.73842	-10.0925
	O60830	85266000	72843000	86530000	82118000	87896000			G7P8P8	YGNMTEDHVMHLLQNADPLK	134	N4H5F1S0	01Y41Y41M(31M)61M(21Y(31F)41L)61Y41L	-8.35176	NA	NA	NA	NA	NA	NA	NA	NA	NA	NA
	O60831	358430000	84594000	212800000	341140000	249970000			G7PP46	VINETWAWK	862	N2H9F0S0	01Y41Y41M(31M21M21M31G31G)61M(31M)61M	-8.43147	-8.16344	-8.09075	NA	NA	NA	NA	NA	NA	NA	NA
	O60832	1072400000	1386700000	797400000	1043400000	1009600000			G7PKZ9	TAADTTGLQPILNQFTPANISR	533	N2H8F0S0	01Y41Y41M(31M21M21M31G)61M(31M)61M	-8.86809	NA	-9.61202	NA	-10.4938	-10.5064	NA	-10.7144	NA	-10.9974	-9.95255
	O60841	2531100000	3658800000	2236800000	2278400000	2144000000			G7PKZ9	TAADTTGLQPILNQFTPANISR	533	N2H8F0S0	01Y41Y41M(31M21M21M)61M(31M21M)61M	-8.86809	NA	-9.61202	-10.8858	-10.4938	-10.5064	NA	-10.7144	-10.4663	-10.9974	-9.95255
	O60869	1063600000	1279000000	747830000	933910000	996870000			G7PLD4	DQCIVDDITYNVNDTFHK	528	N4H5F1S0	01Y(61F)41Y41M(31M)61M(21Y41L)61Y41L	-8.23857	-8.52414	-8.82211	NA	NA	NA	NA	NA	NA	NA	NA
	O60870	108930000	187690000	47841000	67290000	57823000			G7P042	NMTLFSDLVAEK	711	N4H4F0S0	01Y41Y41M(31M41Y41L)61M61Y	-8.68317	-8.39093	-8.24895	-10.7409	-9.18294	-10.1925	NA	-9.69938	-9.70656	-10.0651	-10.0413
	O60879	160900000	222650000	111990000	348090000	151190000			G7NYE1	NFTALIPGTTVEILDGDSK	374	N2H5F0S0	01Y41Y41M(31M)61M(31M)61M	-8.31511	-9.07494	-8.25312	NA	-10.1262	-11.0728	NA	-10.2882	-10.1993	-10.9678	-10.0247
	O60884	1570600000	1869800000	1171800000	1487500000	1143200000			G7P042	NMTLFSDLVAEK	711	N4H4F0S0	01Y41Y41M(31M)61M(21Y41L)61Y	-8.68317	-8.39093	-8.24895	-10.7409	-9.18294	-10.1925	NA	-9.69938	-9.70656	-10.0651	-10.4692
	O60885	269050000	267850000	121440000	183310000	143530000			G8F4W8	RPALEDLLLGSEANLTCTLTGLR	130	N4H4F2S1	01Y41Y41M(31M)61M(21Y(31F)41L32S)61Y31F	-10.4044	-10.3898	-11.8323	NA	NA	-12.189	NA	NA	-12.5291	-13.0608	NA
	O60888	267360000	697430000	381140000	448260000	504780000			G7PTX7	FFWIQNVSLK	35	N5H3F1S0	01Y41Y41M(31M41Y31F)(41Y)61M61Y	-7.50392	NA	NA	NA	NA	NA	NA	NA	-10.7614	NA	NA
	O60921	24859000	13292000	9692000	9412500	8464000			G7PH56	AGPNGTLFVADAYK	160	N2H8F0S0	01Y41Y41M(31M21M)61M(31M21M)61M21M	-7.85307	-8.31094	-8.30242	-9.50564	-9.07148	NA	NA	-8.6346	NA	NA	NA
	O60925	429660000	550940000	406980000	470510000	406890000			G7P3M4	HVNEINATIYLLK	315	N4H3F1S0	01Y41Y41M(31M41Y31F)61M61Y	-7.07943	NA	-6.80991	NA	-8.94503	NA	NA	NA	-8.89142	-11.0517	-9.48293
	O60934	94772000	123150000	105130000	87918000	86858000			G7PUT0	YHYNGTFEDGK	10	N2H8F0S0	01Y41Y41M(31M21M21M)61M(31M21M)61M	-7.80732	-9.12974	-9.1639	-8.91932	NA	-11.0033	NA	-11.0076	NA	-10.465	-12.3621
	O60942	36419000	48025000	34185000	23723000	22092000			G7P2F2	VEAAQNLTVPGNLR	1119	N4H4F1S0	01Y41Y41M(31M)61M(21Y41L)61Y31F	-8.01061	-8.28073	-8.35496	NA	-10.5544	-10.8855	NA	NA	-11.0383	NA	NA
	O75044;P0DJJ0;Q7Z6B7	328270000	265470000	196770000	249140000	222700000			A0A2K5U2D7	ISNLTIVQAEIK	326	N2H6F0S0	01Y41Y41M(31M)61M(31M21M)61M	-8.523	-8.53184	-8.59073	-9.15457	-8.50768	-8.90332	-10.6137	NA	-9.03035	-9.92769	-8.63708
	O75054	0	14376000	0	7604900	12348000			G7P9F8	GLLYAASHSGVVQVPVANCSLYR	494	N2H6F0S0	01Y41Y41M(31M21M)61M(31M)61M	-8.27326	-9.62851	-9.07613	-10.4568	-9.74916	-10.7363	NA	-9.64477	-9.73401	-10.2189	-9.92692
	O75063	47211000	71098000	32367000	9608500	23814000			G8F4Y2	LSCVIPGESVNYTWYGELPK	164	N2H9F0S0	01Y41Y41M(31M21M21M31G)61M(31M21M)61M	-7.78663	-8.27841	-8.20154	NA	-9.52698	NA	NA	-9.38825	NA	NA	NA
	O75083	1701000000	2375900000	1398200000	1649100000	1336900000			O77649	HEVTVLTSSASTFVNDSK	65	N2H8F0S0	01Y41Y41M(31M21M)61M(31M21M)61M21M	-7.97962	-8.82996	NA	NA	NA	NA	NA	NA	NA	NA	NA
	O75113	0	34666000	16741000	0	0			G7PCQ7	SFMVNWTHAPGNVEK	372	N4H6F0S1	01Y41Y41M(31M(21Y41L32S)41Y41L)61M61M	-8.05425	NA	-7.42349	-10.2672	-9.44255	NA	NA	-10.062	NA	NA	-9.29539
	O75116	494420000	701730000	383090000	387980000	391290000			G7PNR2	GVTNDLLSIQGNTGPSWINK	239	N2H6F0S0	01Y41Y41M(31M21M)61M(31M)61M	-9.07989	NA	NA	NA	-10.6881	NA	NA	NA	-10.7931	NA	NA
	O75122	321780000	466940000	167820000	302280000	264840000			Q2PFZ7	LNGTDPIVAADSK	222	N3H6F0S0	01Y41Y41M(31M41Y41L)61M(31M)61M	-8.06112	-8.02241	NA	-8.48414	-9.20215	NA	-10.0803	-9.47721	-12.0182	-10.3624	-10.4621
	O75131;Q96FN4;Q8IYJ1;Q96A23;O95741;Q86YQ8;Q9HCH3;Q9UBL6	2115100000	3267400000	1656300000	1921700000	1866900000			G7PW19	EVNDTLLVNELK	599	N3H6F0S0	01Y41Y41M(31M41Y41L)61M(31M)61M	-8.02965	-8.6322	-8.86545	-9.93088	-9.2527	-9.99069	NA	-9.72856	-9.42748	-10.7085	-11.2535
	O75143	14053000	19576000	16239000	13387000	16570000			G7PTU5	VDLEDFENNTAYAK	160	N5H4F1S0	01Y41Y41M(31M41Y41L31Y)61M61Y31F	-7.13907	-6.39689	-6.4021	-9.70687	NA	-9.47545	-10.5733	NA	-9.23134	-11.1921	-9.57379
	O75146	89324000	129260000	80420000	92542000	75466000			G7PTX7	FFWIQNVSLK	35	N5H3F0S0	01Y41Y41M(31M)(41Y)61M(21Y)61Y	-8.01443	NA	-6.90249	NA	-9.3682	-10.7582	NA	NA	NA	NA	NA
	O75147	0	24691000	0	0	0			G7PKU2	ANHSGAVVLLR	262	N2H7F0S0	01Y41Y41M(31M21M)61M(31M21M)61M	-8.87376	NA	-8.99666	-10.2554	-9.6513	-10.0142	-10.5559	-9.49871	-10.0691	-9.97462	-9.98791
	O75150;REV__Q8TBY8	702330000	994430000	439520000	934950000	797420000			G7NY45	GLPSLTSVSWNISVPR	551	N2H9F0S0	01Y41Y41M(31M21M21M31G)61M(31M21M)61M	-8.38332	-8.60399	NA	NA	-9.29304	NA	NA	-10.3147	-9.55844	NA	-9.93268
	O75152;A0A1B0GTU1	650130000	830380000	419950000	642760000	505160000			A0A2K5UPZ9	LHDDPCLLTNR	391	N2H6F0S0	01Y41Y41M(31M)61M(31M21M)61M	-7.82701	NA	-8.52914	-9.29366	-9.83711	-10.4265	-10.8429	-10.2026	-9.80226	-10.1096	-12.0509
	O75153	1334000000	1929200000	1119700000	1506000000	1252000000			G7PH56	AGPNGTLFVADAYK	160	N2H8F0S0	01Y41Y41M(31M21M21M31G)61M(31M)61M	-7.85307	-8.31094	-8.30242	-9.50564	-9.07148	NA	NA	-8.6346	-8.47016	-10.3772	-9.53919
	O75155	62728000	113880000	85274000	84772000	78887000			G7PH56	AGPNGTLFVADAYK	160	N2H8F0S0	01Y41Y41M(31M21M21M)61M(31M21M)61M	-7.85307	-8.31094	-8.30242	-9.50564	-9.07148	NA	NA	-8.6346	-8.47016	-10.3772	-9.53919
	O75157;Q9Y3Q8;Q15714	56820000	50701000	53851000	64291000	47129000			A0A7N9CNL5	NVSSVCCPNPDTAIR	131	N5H5F1S0	01Y41Y41M(31M41Y(31F)41L31Y41L)61M61Y	-9.25947	NA	NA	NA	-10.9121	-10.7553	NA	NA	NA	NA	NA
	O75165	189380000	312930000	168080000	157440000	206920000			A0A2K5VQL4	LVANGTGTQGQLK	271	N2H6F0S0	01Y41Y41M(31M21M)61M(31M)61M	-8.9333	-7.92217	-7.50827	-7.64794	-10.9778	NA	-10.5288	-8.00528	-7.6338	-8.7635	-7.8512
	O75170	22625000	54173000	25162000	24400000	11010000			A0A7N9D558	GDHNDSYALLGELAPCGSTDK	423	N5H5F1S0	01Y41Y41M(31M41Y(31F)41L31Y41L)61M61Y	-7.90492	NA	NA	-9.77626	NA	-11.0997	NA	NA	-11.4842	NA	NA
	O75175	65590000	117740000	33661000	64223000	62602000			G7PZT2	TALWVATDHNMDNTSTVLR	96	N2H6F0S0	01Y41Y41M(31M21M)61M(31M)61M	-7.46541	-7.81337	-7.09409	-10.5943	-9.15849	-10.3159	NA	-9.28873	NA	-10.8671	-9.90858
	O75179	218570000	304040000	185090000	250140000	183570000			G7PKU2	ANHSGAVVLLR	262	N2H7F0S0	01Y41Y41M(31M)61M(31M21M)61M21M	-8.87376	NA	NA	-10.2554	-9.6513	-10.0142	NA	-9.49871	-10.0691	-10.4119	NA
	O75182	23189000	28407000	31672000	0	0			G7PTX7	FFWIQNVSLK	35	N5H4F1S0	01Y41Y41M(31M41Y(31F)41L)61M(21Y)61Y	-8.62027	NA	NA	NA	NA	NA	NA	NA	NA	NA	NA
	O75190;Q8WWF6;Q8NHS0;Q7Z6W7;P25686	279350000	444410000	145930000	333360000	175980000			G7NYB2	AMSSNETAAYK	536	N2H9F0S0	01Y41Y41M(31M21M21M31G31G)61M(31M)61M	-7.75667	NA	-7.85938	-5.97712	-9.03668	-9.63266	NA	-6.53833	-11.6118	-11.8862	-10.267
	O75192	774300000	1176100000	825430000	610390000	675400000			G7PLD4	DQCIVDDITYNVNDTFHK	528	N4H5F1S0	01Y(61F)41Y41M(31M41Y41L)61M61Y41L	-8.23857	-8.52414	-8.82211	-10.1029	-9.99484	NA	-10.6837	-10.0789	-13.2563	-11.1736	-9.8043
	O75223	266040000	425300000	236100000	517760000	288070000			G7P0R0	VSVNTANVTLGPQLMEVTVYR	200	N4H5F0S0	01Y41Y41M(31M(21Y41L)41Y)61M61M	-9.48547	NA	-9.36164	-10.9322	-10.515	-12.2144	NA	-11.1224	-11.0979	-11.0398	NA
	O75298	877570000	1170100000	716360000	837520000	754130000			G7P8P8	MATPLLMQALPMGAQGPMQNATK	128	N2H8F0S0	01Y41Y41M(31M21M21M)61M(31M21M)61M	-10.0765	-9.6519	NA	NA	NA	-12.8857	NA	NA	-11.515	NA	NA
	O75312	234030000	210380000	117790000	171520000	145200000			G7PP46	AEPPLNASASDQGEK	931	N2H3F1S0	01Y(61F)41Y41M(31M)61M	-8.3916	-11.2164	NA	NA	-10.4693	-11.321	NA	-10.0581	-11.1243	-11.1498	-10.3104
	O75319	8772000	36886000	8186000	21406000	28535000			Q95KC9	GELNTSIFSSRPIDK	353	N2H6F0S0	01Y41Y41M(31M)61M(31M21M)61M	-7.36622	-8.09532	NA	-10.1344	-8.92831	-9.68895	NA	-9.09165	-10.4075	-10.7612	-9.85842
	O75323	1542900000	799060000	464550000	579820000	598420000			G7PW19	EVNDTLLVNELK	599	N2H5F0S0	01Y41Y41M(31M)61M(31M)61M	-7.84764	NA	-8.55709	-10.7948	-7.59564	-8.16234	NA	-7.7295	-12.253	-9.70611	-10.8918
	O75340	669260000	907030000	399100000	585200000	529930000			A0A2K5VE94	AVFITNETGQPLIGK	470	N2H7F0S0	01Y41Y41M(31M)61M(31M21M)61M21M	-7.83512	NA	-7.12093	-9.09257	-9.5354	-9.92562	-10.1968	-7.84148	-8.45605	-10.484	-9.37357
	O75347	2466400000	3341300000	1069500000	2844000000	3118600000			A0A2K5VE94	AVFITNETGQPLIGK	470	N2H7F0S0	01Y41Y41M(31M21M)61M(31M21M)61M	-7.83512	NA	-7.12093	-9.10085	-9.71244	-9.92562	-10.1968	-7.84148	-8.45605	-10.484	-9.37357
	O75348;O95670	367050000	461440000	283480000	307380000	290670000			G7PIY5	TPMTNSSIQFLDNAFR	279	N2H8F0S0	01Y41Y41M(31M21M)61M(31M21M)61M21M	-9.11392	NA	NA	-10.1828	NA	-10.6351	NA	-10.8666	NA	-10.9135	NA
	O75351;Q6PIW4	295680000	351830000	252980000	211990000	180100000			A0A088MRG1	AIPHPAYNPENFSNDIMLLQLER	104	N2H7F0S0	01Y41Y41M(31M21M21M)61M(31M)61M	-9.17726	-10.3353	NA	-10.6258	-9.81005	-11.3528	NA	NA	-9.56054	NA	NA
	O75352	205340000	247180000	164020000	161570000	162980000			G7PLD4	DQCIVDDITYNVNDTFHK	528	N4H4F1S0	01Y41Y41M(31M)61M(21Y41L)61Y31F	-7.78254	NA	-7.88863	-10.9042	-10.4793	NA	-10.725	NA	NA	-10.2178	-10.1959
	O75367;O15217	1455800000	1819400000	909420000	1074600000	976730000			Q4R3W3	LGLSFNSISVVDNGSLANTPHLR	115	N4H5F1S0	01Y41Y41M(31M41Y(31F)41L)61M61Y41L	-9.49104	-8.72234	NA	-10.5933	-8.99016	-10.3385	NA	-10.1656	-9.74757	-11.0793	-10.8289
	O75368	280600000	402730000	315350000	359430000	324650000			G7PDN3	IVDVNLTSEGK	140	N5H3F0S0	01Y41Y41M(31M41Y)(41Y)61M61Y	-7.6409	NA	-7.71099	-8.84436	-9.10639	-8.6962	-9.66405	NA	-12.1957	-9.19974	-11.01
	O75369	5191900000	7073700000	3911100000	5651900000	5437700000			G7PTX7	FFWIQNVSLK	35	N2H5F0S0	01Y41Y41M(31M)61M(31M)61M	-7.36614	NA	-5.50947	NA	NA	-7.93265	-9.15609	NA	-7.37167	-6.81188	-7.7861
	O75376	95544000	208660000	63351000	150170000	147330000			Q4R4R3	LHINYNNLTESVGPLPK	127	N6H5F0S2	01Y41Y41M(31M(21Y)41Y)61M(21Y41L32S)61Y41L32S	-5.55767	-6.35931	-9.61876	NA	NA	-7.43823	NA	-6.90961	NA	NA	NA
	O75379	24342000	38856000	31958000	21862000	40681000			A0A2K5UID6	ALSPNSTISSAPK	660	N2H7F0S0	01Y41Y41M(31M21M)61M(31M21M)61M	-8.19169	-7.34994	-6.83275	-8.09246	-10.2063	-9.85791	-9.37079	-8.44587	-7.99761	-10.1548	-9.31069
	O75381	58508000	152470000	57586000	76670000	58575000			G7PP46	NATLAEQAK	869	N2H6F0S0	01Y41Y41M(31M)61M(31M21M)61M	-7.49258	-8.53247	-8.70319	NA	-9.94933	-9.5731	-6.99823	-9.69402	-10.1397	-9.04691	-8.85259
	O75391	124370000	207460000	80947000	148450000	167030000			A0A2K5UW00	YNLSEVLQGK	97	N2H6F0S0	01Y41Y41M(31M)61M(31M21M)61M	-8.10438	-7.67326	-7.16609	-8.04039	-9.08684	-7.46698	-9.38254	-7.181	-7.35438	-9.4988	-8.45232
	O75396	802880000	1158400000	590980000	969720000	747690000			G7P3T3	LAYLSDIFSIFNDLNASMQGK	1116	N2H8F0S0	01Y41Y41M(31M21M21M31G)61M(31M)61M	-7.98438	-9.52493	NA	-8.90636	NA	NA	NA	NA	NA	-10.1968	-9.72905
	O75398	303370000	291460000	134840000	175020000	175170000			G7P3T3	LAYLSDIFSIFNDLNASMQGK	1116	N2H8F0S0	01Y41Y41M(31M21M21M)61M(31M21M)61M	-7.98438	-9.52493	NA	-8.90636	NA	NA	NA	NA	NA	-10.1968	-9.72905
	O75400	6218100000	9283500000	5475800000	5703800000	5713300000			Q4R4S5	YDLPASINFILNK	161	N2H7F0S0	01Y41Y41M(31M21M)61M(31M21M)61M	-8.37138	-8.87898	NA	NA	-13.0505	-9.42349	NA	-13.0713	NA	-10.0789	-11.134
	O75419	224040000	437000000	231610000	273600000	251830000			G8F5F8	NLSQNSNLNVHK	358	N4H5F0S0	01Y41Y41M(31M)61M(21Y41L)61Y41L	-7.25338	NA	-8.13346	-10.3556	NA	-10.9185	NA	-7.50547	NA	-9.14506	NA
	O75431	166400000	220050000	153210000	301550000	137830000			G8F4W8	RPALEDLLLGSEANLTCTLTGLR	130	N4H5F1S0	01Y41Y41M(31M)61M(21Y41L21F)61Y41L	-10.9592	-11.112	NA	-12.6587	NA	-11.5433	NA	-11.4739	-10.4777	-13.271	-10.2965
	O75436	891660000	1209800000	748250000	868260000	767140000			G7PTU5	VDLEDFENNTAYAK	160	N5H4F1S0	01Y41Y41M(31M41Y41L)(41Y)61M61Y31F	-7.13907	NA	-6.4021	NA	NA	-9.89099	NA	NA	NA	NA	-10.2306
	O75438	36412000	147030000	26122000	105550000	100210000			G7PIY5	TPMTNSSIQFLDNAFR	279	N2H8F0S0	01Y41Y41M(31M21M21M)61M(31M21M)61M	-9.11392	-8.65135	NA	-10.1828	-10.3006	-10.6351	NA	-10.8666	-9.52378	-10.9135	NA
	O75439	912000000	1337100000	987710000	1045600000	964250000			G7PIY5	TPMTNSSIQFLDNAFR	279	N2H8F0S0	01Y41Y41M(31M21M21M31G)61M(31M)61M	-9.11392	-8.65135	NA	-10.1828	-10.3006	NA	NA	NA	-9.52378	-10.9135	NA
	O75446	19095000	22409000	0	25203000	5357100			G8F561	TNGTIHFGVK	232	N5H4F0S0	01Y41Y41M(31M41Y)61M(21Y41L)61Y	-7.41553	NA	NA	NA	NA	NA	NA	NA	NA	NA	-8.3894
	O75448	36672000	40872000	24099000	16157000	42714000			Q4R4A8	DLSNFSGAINVTYR	84	N2H7F0S0	01Y41Y41M(31M21M)61M(31M21M)61M	-7.3471	-8.12412	NA	NA	-9.54313	NA	-10.9601	-9.54818	-9.64758	NA	-9.97481
	O75449;Q9BW62	48317000	74276000	44275000	35838000	32740000			G8F4W8	LAGKPTHVNVSVVMAEVDGTCY	326	N5H4F0S0	01Y41Y41M(31M41Y)61M(21Y41L)61Y	-7.67535	-9.22815	-8.67634	-8.7425	-10.9176	-10.0676	NA	-10.242	-9.14384	-9.46938	-8.92347
	O75452	15690000	19546000	17109000	14644000	18325000			G7NVT2	SLTQGSLIVGDLAPVNGTSQGK	3975	N3H4F1S0	01Y(61F)41Y41M(31M)(41Y)61M61M	-8.06167	-8.34254	NA	NA	NA	-8.10011	NA	NA	NA	NA	NA
	O75475	1393500000	1857500000	1142100000	1190700000	1058600000			G8F4W8	RPALEDLLLGSEANLTCTLTGLR	130	N4H4F0S0	01Y41Y41M(31M41Y)(41Y)61M61M	-10.2313	NA	-9.42649	NA	-12.1735	-11.9463	NA	NA	NA	NA	NA
	O75477	162820000	158170000	115900000	156980000	108340000			A0A2K5UNM0	HINLTTLSVAGGFR	234	N2H6F0S0	01Y41Y41M(31M21M)61M(31M)61M	-6.88704	NA	-5.58735	-8.61955	-7.46546	NA	NA	-8.85255	-7.42139	-9.05344	NA
	O75486	6960200	10750000	7289400	6668400	6144000			I7GA03	GVQIIVFPEDGIHGFNFTR	103	N2H6F0S0	01Y41Y41M(31M21M)61M(31M)61M	-7.969	-8.78553	-8.72961	-10.2702	-10.205	-9.68652	NA	-10.4283	-9.81479	-10.9955	-9.61507
	O75487;Q9Y625	177840000	243310000	152770000	183850000	172630000			A0A2K5V6T8	NVSCLWCNTNK	96	N2H7F0S0	01Y41Y41M(31M21M)61M(31M21M)61M	-8.74047	-8.90397	-7.68639	-8.16833	-9.41266	-10.0742	NA	-11.1439	-9.06588	-10.2453	-9.63733
	O75494	932210000	1317300000	878370000	822400000	759120000			A0A2K5V6T8	NVSCLWCNTNK	96	N2H7F0S0	01Y41Y41M(31M)61M(31M21M)61M21M	-8.74047	-8.90397	-7.68639	-9.52575	-9.41266	-10.0742	NA	-11.1439	-9.06588	-10.2453	-9.63733
	O75496	42206000	67302000	28009000	37118000	26863000			G7P7H5	YNHTGQVIIYR	460	N2H7F0S0	01Y41Y41M(31M21M21M)61M(31M)61M	-8.45251	-9.05984	-9.85708	-9.6806	-8.27765	NA	-11.825	-10.358	NA	-11.3551	-10.6315
	O75503	65924000	138020000	56602000	91246000	85008000			G8F4W8	LAGKPTHVNVSVVMAEVDGTCY	326	N5H3F0S0	01Y41Y41M(31M41Y)(41Y)61M61Y	-8.38622	-8.45074	-8.95933	-10.8175	-10.1904	-9.61898	-10.514	-9.01968	-7.94424	-11.5509	-10.7533
	O75506	0	0	12603000	9647700	0			G7NZP3	NETLALPAK	313	N4H5F1S0	01Y(61F)41Y41M(31M41Y41L)61M61Y41L	-7.34741	NA	NA	-9.03365	NA	-9.73258	NA	-7.71994	-8.54126	-9.74196	-8.82039
	O75528	61687000	47464000	0	27377000	23665000			G7P8P8	MATPLLMQALPMGAQGPMQNATK	128	N2H8F0S0	01Y41Y41M(31M21M)61M(31M21M)61M21M	-10.0765	-9.6519	NA	NA	NA	-12.8857	NA	NA	-11.515	NA	NA
	O75530	191490000	369540000	218360000	302420000	239320000			G7NY45	GLPSLTSVSWNISVPR	551	N2H9F0S0	01Y41Y41M(31M21M21M)61M(31M21M)61M21M	-8.38332	-8.60399	NA	NA	-9.29304	NA	NA	-10.3147	-9.55844	NA	-9.93268
	O75531	774260000	1117900000	721300000	735420000	651040000			G7PP46	NATLAEQAK	869	N2H4F0S0	01Y41Y41M(31M21M)61M	-7.94623	NA	-8.70867	-8.52149	-9.30947	-8.9053	-10.871	-8.64047	-10.4447	-10.4376	-10.162
	O75533	6390500000	7679000000	4631700000	5974100000	5427100000			Q8HXW6	NHSIFLADINQER	197	N2H5F1S0	01Y(61F)41Y41M(31M)61M(31M)61M	-7.81469	-8.2986	-8.49609	NA	NA	NA	NA	NA	NA	NA	-11.6544
	O75534	2976800000	4081300000	2412700000	2834500000	3049000000			G7PBD8	YLGNATAIFFLPDEGK	271	N4H8F1S0	01Y41Y41M(31M21Y(31F)41L31Y41L31L)61M(31M)61M	-8.56255	-7.39419	-8.27058	-8.61194	-9.7258	-8.20782	NA	-13.5338	-9.01118	-8.59496	-7.40284
	O75569	270820000	248420000	110300000	81113000	119200000			G7NV73	IAPASNVSHTVVLRPLK	88	N2H7F0S0	01Y41Y41M(31M21M)61M(31M21M)61M	-7.77186	-6.49618	-6.86884	NA	-10.2722	NA	NA	-8.75406	-9.15108	NA	-9.76389
	O75575	33879000	60215000	43534000	49763000	47632000			Q5VAN0	NSTFGSVEVHNLQPEK	220	N2H5F0S0	01Y41Y41M(31M)61M(31M)61M	-6.99993	-9.0057	-8.09832	-9.28594	-9.55927	-10.9922	NA	-9.1898	-9.6316	-10.3328	-9.97324
	O75578	5228600	0	0	8107000	0			A0A2K5U2D7	ISNLTIVQAEIK	326	N2H6F0S0	01Y41Y41M(31M21M)61M(31M)61M	-8.523	-8.53184	-8.59073	-9.15457	-8.50768	-8.90332	-10.6137	NA	-9.03035	-9.92769	-8.63708
	O75582;O75676	0	9851800	0	0	0			G7P7H5	YNHTGQVIIYR	460	N2H8F0S0	01Y41Y41M(31M21M21M)61M(31M21M)61M	-9.22335	-7.30315	-8.37751	-9.75541	-6.82181	-10.9108	-9.06279	-8.53074	-8.31379	-11.203	-10.4298
	O75586	0	17400000	8566700	6744700	0			A0A171P0Z2	NATSYPPMCSQDAK	80	N2H6F0S0	01Y41Y41M(31M21M)61M(31M)61M	-9.15269	NA	NA	-10.3877	-10.1756	-11.2604	NA	-10.9741	-11.958	NA	NA
	O75592	187450000	203240000	125720000	69439000	100380000			G7PBW9	FSPNPPQQGAVRPQTLNFSSR	291	N2H6F0S0	01Y41Y41M(31M21M)61M(31M)61M	-8.26511	NA	NA	NA	NA	-10.9132	NA	NA	NA	-11.1024	-9.05669
	O75607	680720000	817750000	548580000	637010000	627280000			G7NWH1	DINSTYVISASEK	64	N2H7F0S0	01Y41Y41M(31M)61M(31M21M)61M21M	-4.39833	-5.14539	-5.74964	-8.43662	-8.9425	-8.8014	-8.52133	-6.65937	-6.86774	-8.13151	-6.9665
	O75608	634100000	845520000	613220000	656850000	683550000			G7PJX4	IYNWSGYPLLVQK	430	N2H9F0S0	01Y41Y41M(31M21M21M31G)61M(31M21M)61M	-8.89972	-9.18749	-11.2963	-10.1446	-8.46128	-11.574	NA	-12.1036	-8.90672	-9.34416	-9.11059
	O75626	1057300000	1204100000	726290000	992670000	977110000			G8F3J6	SNLTSLLVQPISASLVAK	12	N2H8F0S0	01Y41Y41M(31M21M21M)61M(31M21M)61M	-8.82236	-9.73892	-9.11968	-11.1794	-10.3562	NA	NA	NA	NA	NA	NA
	O75629	120840000	142370000	115320000	101300000	104910000			G7P042	NMTLFSDLVAEK	711	N4H5F1S0	01Y41Y41M(31M41Y(31F)41L)61M61Y41L	-8.21142	-8.68388	-7.73777	-7.71531	NA	-8.57962	NA	NA	-8.57236	-10.0783	-9.15683
	O75643	10272000000	13269000000	8179800000	9556800000	7849500000			G7PCQ7	SFMVNWTHAPGNVEK	372	N4H6F0S1	01Y41Y41M(31M41Y41L32S)(41Y)61M(31M)61M	-8.05425	NA	-7.42349	-10.2672	-9.44255	NA	NA	-10.062	NA	NA	-9.29539
	O75648	7042600	8115600	4782000	0	0			G7NZR3	DIYTFDGALNK	58	N3H6F0S1	01Y41Y41M(31M41Y41L32S)61M(31M)61M	-7.82346	-9.88457	NA	-9.04292	-10.2539	-10.0159	NA	-11.4825	-13.1699	-10.6984	NA
	O75663	816140000	1527600000	957500000	1170800000	1283800000			G7PZU9	ANYNLPIMVTDSGKPPMTNITDLR	671	N2H5F0S0	01Y41Y41M(31M)61M(31M)61M	-7.43158	-8.4384	NA	NA	-9.77417	-9.55684	NA	-11.4149	NA	-8.09375	-7.21723
	O75665	4469100	7591100	3970600	4859800	0			G7Q1M2	GNITEYQCHQYITK	106	N6H3F3S0	01Y41Y41M(31M(21Y31F)41Y31F)61M(21Y31F)61Y	-9.23302	-9.6456	-9.93611	-10.4288	-11.1941	-12.7024	NA	-10.444	-9.42454	-10.6133	-11.4668
	O75674	13482000	55497000	10904000	60940000	39053000			G7P7H5	QTQVGIVQYGENVTHEFNLNK	217	N5H4F1S0	01Y(61F)41Y41M(31M41Y41L31Y)61M61Y	-8.29845	-9.10206	-8.98899	-10.5711	-9.94374	-10.5893	NA	-10.9932	NA	NA	NA
	O75677	160210000	243150000	102420000	102010000	147390000			G7PJR3	LKPLFNK	58	N2H6F0S0	01Y41Y41M(31M)61M(31M21M)61M	-4.94344	-4.17777	-5.03705	-8.2542	NA	-8.55579	NA	-5.86188	-7.09326	-9.7368	-9.29963
	O75683	34956000	66891000	0	95451000	155300000			A0A2K5W222	LGSQSTNSSYTMNTK	151	N2H7F0S0	01Y41Y41M(31M21M21M)61M(31M)61M	-7.06318	NA	NA	NA	NA	NA	NA	NA	NA	-10.399	NA
	O75688	270400000	136330000	74232000	29310000	390160000			G8F4W8	RPALEDLLLGSEANLTCTLTGLR	130	N4H7F0S0	01Y41Y41M(31M41Y41L31Y41L)61M(31M)61M	-9.60247	-10.3869	-10.784	-13.3894	-10.2044	-12.639	NA	-12.6115	NA	-10.9162	-10.6241
	O75691	287750000	291530000	247950000	265470000	237590000			G7Q1N6	NVTTILNDPNPIWLVGR	221	N2H9F0S0	01Y41Y41M(31M21M21M31G)61M(31M21M)61M	-10.1876	-9.78799	NA	-10.9837	-12.7884	-12.7272	NA	NA	NA	-12.0007	-10.9997
	O75694	2551700000	2590200000	1604300000	1844500000	1552800000			G7P3M4	NASGIYAEIDGAK	557	N4H5F1S0	01Y(61F)41Y41M(31M41Y41L)61M61Y41L	-7.1924	NA	NA	-8.54685	-10.1554	NA	-10.1296	-9.41458	-10.0496	NA	-10.3747
	O75695	44144000	98927000	23722000	28460000	44110000			G7NTL5	GSTLQNSQWMNGTVIVDSTVGK	503	N5H3F0S0	01Y41Y41M(31M41Y)(41Y)61M61Y	-8.45232	-8.99761	-7.87655	-9.3705	NA	-10.6424	-7.95831	-8.96358	-9.6708	-9.2391	-8.98644
	O75717	393500000	496410000	380530000	424460000	411930000			G7PBS7	FGEFGNYSLLVK	95	N2H9F0S0	01Y41Y41M(31M21M21M)61M(31M21M)61M21M	-8.06228	NA	NA	NA	NA	NA	NA	NA	NA	NA	NA
	O75718;Q92791	409920000	519690000	374790000	400230000	383540000			G7PBS7	FGEFGNYSLLVK	95	N2H9F0S0	01Y41Y41M(31M21M21M31G)61M(31M21M)61M	-8.06228	NA	NA	NA	NA	NA	NA	NA	NA	NA	NA
	O75746	55836000	114310000	34311000	84004000	62575000			G7P3M4	NTTGEHCEK	104	N4H5F1S0	01Y41Y41M(31M41Y41L)61M61Y41L21F	-7.08035	NA	NA	-9.63296	NA	NA	NA	NA	NA	NA	NA
	O75787	155550000	227830000	161910000	131940000	153730000			A0A7N9D558	GDHNDSYALLGELAPCGSTDK	423	N5H5F1S0	01Y(61F)41Y41M(31M41Y41L31Y41L)61M61Y	-7.90492	-8.58687	-7.78362	-10.0607	-10.0245	-9.93804	NA	-8.83846	-9.738	-9.26427	-12.0418
	O75792	210150000	301000000	225220000	311430000	200610000			G7PA97	WGHNITEFQQR	106	N2H8F0S0	01Y41Y41M(31M21M)61M(31M21M)61M21M	-8.50504	-8.50964	NA	NA	-9.55876	NA	NA	NA	-9.62806	NA	-9.92343
	O75794	360520000	455880000	264500000	380750000	318870000			G7P3M4	NASGIYAEIDGAK	557	N4H5F0S0	01Y41Y41M(31M)61M(21Y41L)61Y41L	-8.80764	NA	NA	-9.98383	-9.67051	-9.08032	NA	NA	NA	-10.3477	NA
	O75817	44765000	57753000	82339000	40423000	90406000			A0A7N9CNL5	NVSSVCCPNPDTAIR	131	N4H6F1S0	01Y41Y41M(31M(21Y(31F)41L)41Y41L)61M61M	-8.93978	NA	NA	NA	-11.334	NA	NA	-11.5666	-13.2421	NA	-10.16
	O75818	71387000	172780000	62481000	110320000	91977000			G7PP46	NATLAEQAK	869	N2H6F0S0	01Y41Y41M(31M21M)61M(31M)61M	-7.49258	-8.53247	-8.70319	NA	-9.94933	-9.5731	-6.99823	-9.69402	-10.1397	-9.04691	-8.85259
	O75821	1838800000	2479700000	1133100000	1733000000	1827500000			A0A2K5VRT5	IDVNSWIENFTK	824	N2H8F0S0	01Y41Y41M(31M21M)61M(31M21M)61M21M	-7.99248	-8.1353	-7.38057	-8.9876	-10.5305	-10.0995	-9.45029	NA	-10.6508	-11.4664	-8.74913
	O75822	727170000	1042600000	405770000	721980000	715160000			G7PLD4	DQCIVDDITYNVNDTFHK	528	N4H4F1S0	01Y41Y41M(31M41Y41L)61M61Y31F	-7.78254	-8.93314	NA	-9.59522	NA	NA	-10.725	-11.1865	-12.7473	-9.4504	-8.97054
	O75828	280200000	305260000	227250000	208850000	255920000			G8F4W8	LAGKPTHVNVSVVMAEVDGTCY	326	N5H4F0S0	01Y41Y41M(31M41Y41L31Y)61M61Y	-7.67535	-9.22815	-8.67634	-8.7425	-9.41092	-10.4106	NA	-10.242	-9.14384	-9.46938	-8.92347
	O75832	739710000	1099000000	481070000	850590000	732650000			G7P3M4	NASGIYAEIDGAK	557	N3H5F0S0	01Y41Y41M(31M41Y)61M(31M)61M	-8.57324	NA	NA	-9.50243	-10.8993	NA	NA	NA	-12.5172	-11.797	NA
	O75844	1235400000	1451400000	998750000	808130000	962000000			G7PLK5	NTSWDNAGFK	264	N2H7F0S0	01Y41Y41M(31M21M21M)61M(31M)61M	-8.34859	NA	-8.52851	NA	NA	-10.5861	NA	NA	-9.10964	NA	NA
	O75865	12890000	16099000	28748000	19667000	12670000			G7PFK0	LNTTGVSAGCTADLLVGR	272	N2H5F0S0	01Y41Y41M(31M)61M(31M)61M	-8.53872	NA	-8.39247	-8.77874	-8.87245	-9.20926	NA	NA	-8.50445	-9.88124	NA
	O75874	1516600000	2064400000	1249900000	1619900000	1663000000			G7P0R0	VSVNTANVTLGPQLMEVTVYR	200	N3H5F1S0	01Y41Y41M(31M41Y(31F)41L)61M61M	-9.20139	NA	-9.47113	NA	-11.2194	NA	NA	-12.4956	-11.58	-10.9819	NA
	O75884	202520000	224850000	52264000	27234000	18803000			G7PT19	GLNLTEDAYKPR	434	N2H9F0S0	01Y41Y41M(31M21M21M31G)61M(31M21M)61M	-8.35071	NA	-7.44406	-10.0101	-9.47546	-11.1215	-10.9052	-9.70017	-9.84731	-10.8005	NA
	O75886	10600000	19916000	7723800	17183000	0			Q8HXW6	NHSIFLADINQER	197	N2H5F1S0	01Y(61F)41Y41M(31M)61M31M21M	-7.81469	-8.2986	-8.49609	NA	NA	NA	NA	NA	NA	NA	-11.6544
	O75891	0	0	20806000	23963000	29925000			O77649	HEVTVLTSSASTFVNDSK	65	N2H8F0S0	01Y41Y41M(31M21M21M)61M(31M21M)61M	-7.97962	-8.82996	NA	NA	NA	NA	NA	NA	NA	NA	NA
	O75896	0	19049000	7171900	11591000	10013000			Q4R3W3	IADTNITSIPQGLPPSLTELHLDGNK	64	N4H5F1S0	01Y41Y41M(31M41Y(31F)41L)61M61Y41L	-9.71367	-10.4092	-11.1344	-9.92826	-11.7225	-11.3824	NA	-9.65332	-10.2251	-9.82876	NA
	O75909	108210000	176000000	80910000	149670000	146210000			G7P0R0	VSVNTANVTLGPQLMEVTVYR	200	N4H5F0S0	01Y41Y41M(31M)61M(21Y41L)61Y41L	-9.48547	-9.52516	-9.36164	-11.3429	-11.6608	NA	NA	-11.9134	-11.0979	-11.0398	-10.4915
	O75915	300340000	622860000	139920000	415220000	366130000			G7P0R0	VSVNTANVTLGPQLMEVTVYR	200	N3H6F0S0	01Y41Y41M(31M41Y41L)61M(31M)61M	-9.01263	-9.12072	-9.17086	-10.5347	-11.486	-10.7286	NA	-10.8066	-11.238	-11.5912	-11.1635
	O75923	4416300000	6185200000	3923700000	4919300000	4020300000			A0A2K5V260	GQEIETILANTSFLK	185	N2H6F0S0	01Y41Y41M(31M21M)61M(31M)61M	-7.36622	NA	NA	NA	NA	NA	NA	NA	NA	NA	NA
	O75925	0	15204000	10429000	5900000	10260000			G7NZB2	GLNIALVNGTTGAVLGQR	59	N2H8F0S0	01Y41Y41M(31M21M21M31G)61M(31M)61M	-8.2988	-8.37177	NA	-10.2557	NA	NA	NA	-9.73335	-9.68974	NA	-9.94911
	O75928;Q9Y6X2	9766800	0	7783200	15455000	6419800			G7NZB2	GLNIALVNGTTGAVLGQR	59	N2H8F0S0	01Y41Y41M(31M21M21M)61M(31M21M)61M	-8.2988	-8.37177	NA	-10.2557	-9.47467	-10.6629	NA	-9.73335	-9.68974	-10.9751	-9.94911
	O75934	675730000	779840000	664870000	672880000	519050000			G7NTL5	GSTLQNSQWMNGTVIVDSTVGK	503	N5H3F0S0	01Y41Y41M(31M41Y)61M(21Y)61Y	-8.45232	-8.99761	-7.87655	-9.3705	NA	-10.6424	-7.95831	-8.96358	-9.6708	-9.2391	-8.98644
	O75935	368840000	491300000	295890000	209040000	278460000			G8F3J6	SNLTSLLVQPISASLVAK	12	N2H8F0S0	01Y41Y41M(31M21M)61M(31M21M)61M21M	-8.82236	-9.73892	-9.11968	-11.1794	-10.3562	NA	NA	NA	NA	NA	NA
	O75937	1133800000	1600700000	711640000	1309100000	1095800000			A0A088MRG1	AIPHPAYNPENFSNDIMLLQLER	104	N2H7F0S0	01Y41Y41M(31M)61M(31M21M)61M21M	-9.17726	-11.1056	-10.2552	-10.6258	NA	-11.3528	NA	-9.57137	NA	NA	-11.1999
	O75940	240940000	476710000	173880000	259110000	183340000			A0A088MRG1	AIPHPAYNPENFSNDIMLLQLER	104	N2H7F0S0	01Y41Y41M(31M21M)61M(31M21M)61M	-9.17726	-11.1056	-10.2552	-10.6258	-9.81005	-11.3528	NA	-9.57137	-9.56054	NA	-11.1999
	O75955	160190000	467100000	224020000	216160000	211200000			G8F4W8	RPALEDLLLGSEANLTCTLTGLR	130	N4H4F0S0	01Y41Y41M(31M(21Y)41Y)61M61M	-7.39168	-8.52314	NA	-11.0857	NA	NA	NA	-10.0943	-8.73493	-10.846	-11.2117
	O75962;O60229	2745700	0	5452800	0	187170000			G7PTX7	FFWIQNVSLK	35	N2H7F0S0	01Y41Y41M(31M21M)61M(31M21M)61M	-7.70349	-8.52246	-8.30549	-9.63079	-9.25239	-9.49464	NA	-8.70126	NA	-10.5522	-9.4998
	O75969;P00352	1457700000	2266800000	1196800000	1702400000	1670500000			Q60HG6	DVNCSVMGPPEK	53	N2H5F0S0	01Y41Y41M(31M)61M(31M)61M	-8.12738	NA	-7.98951	-9.45106	-9.48752	-8.94444	NA	-10.5284	-8.84253	-10.01	-8.81099
	O75976	139540000	95923000	80280000	85504000	74461000			G7PNR2	GVTNDLLSIQGNTGPSWINK	239	N2H6F0S0	01Y41Y41M(31M)61M(31M21M)61M	-9.07989	NA	NA	NA	-10.6881	NA	NA	NA	-10.7931	NA	NA
	O76003	1751500000	2900900000	1536800000	2255300000	1795900000			G7PB43	GQTALGFLYASGLGVNSSQAK	272	N2H9F0S0	01Y41Y41M(31M21M21M31G)61M(31M21M)61M	-7.13183	-7.4532	-7.96082	-11.0603	-10.0103	-10.5017	-10.9209	-11.521	-13.6188	-10.3439	NA
	O76021	2634800000	3385200000	2202200000	2511400000	1795900000			G7NZR3	DIYTFDGALNK	58	N2H6F0S0	01Y41Y41M(31M21M)61M(31M)61M	-8.26162	-7.68047	-8.38718	-10.4593	-10.1816	-9.29778	-9.42141	NA	-11.9508	-9.36354	NA
	O76024	13755000	35715000	0	0	15039000			G8F4W8	LAGKPTHVNVSVVMAEVDGTCY	326	N5H3F1S0	01Y41Y41M(31M41Y)61M(21Y31F)61Y	-9.07788	-8.96255	-6.51874	-11.6454	-6.85284	-7.06491	NA	-9.2182	-7.41682	-10.0202	-8.11655
	O76041	1385300000	1909400000	1231700000	1439600000	1122600000			G7NZT5	NTSPNVSVQK	1914	N4H4F1S0	01Y41Y41M(31M41Y41L)61M61Y31F	-6.25239	NA	NA	NA	NA	NA	-9.6864	NA	NA	-7.56619	NA
	O76071	282780000	408390000	241670000	382670000	356280000			G7PTX7	FFWIQNVSLK	35	N2H7F0S0	01Y41Y41M(31M)61M(31M21M)61M21M	-7.70349	-8.52246	-8.30549	-9.63079	-9.25239	-9.49464	NA	-8.70126	NA	-10.5522	NA
	O76075	57373000	35181000	11363000	27906000	37634000			I7GH12	SAEGTFFINK	135	N2H7F0S0	01Y41Y41M(31M21M21M)61M(31M)61M	-7.37481	-8.26642	-7.17319	-8.9689	-6.84584	-6.54538	NA	NA	-6.94391	-9.27892	-7.09961
	O76080	40017000	68496000	37028000	46163000	49642000			G7P1C2	HPNMNLTQLK	275	N2H7F0S0	01Y41Y41M(31M21M)61M(31M21M)61M	-8.41796	-9.22929	NA	-9.55732	-9.69052	-11.3532	NA	-8.5786	-10.2872	-10.8443	-11.0987
	O76094	1266300000	1800700000	1055800000	1302700000	1219100000			I7GA03	GVQIIVFPEDGIHGFNFTR	103	N2H6F0S0	01Y41Y41M(31M)61M(31M21M)61M	-7.969	-8.78553	-8.72961	-10.2702	-10.205	-9.68652	NA	-10.4283	-9.81479	-10.9955	-9.61507
	O76095;CON__P13645;CON__P02535-1;CON__Q7Z3Y7;Q86YT9;CON__Q148H6;CON__Q7Z3Z0	10257000000	13146000000	7707300000	10749000000	10328000000			A0A171P0Z2	NATSYPPMCSQDAK	80	N2H6F0S0	01Y41Y41M(31M)61M(31M21M)61M	-9.15269	NA	NA	-10.3877	-10.1756	-11.2604	NA	-10.9741	-11.958	NA	NA
	O77932	14063000	19052000	13404000	8510600	18464000			G7PLD4	LDAPTNLQFVNETDSTVLVR	1007	N2H9F0S0	01Y41Y41M(31M21M21M31G)61M(31M21M)61M	-9.03389	NA	-9.26769	NA	-11.4146	-11.9547	-11.4255	-12.1099	NA	-11.5644	NA
	O94761	7534900	10255000	0	4917300	0			G7PLD4	LDAPTNLQFVNETDSTVLVR	1007	N2H9F0S0	01Y41Y41M(31M21M21M)61M(31M21M)61M21M	-9.03389	NA	-9.26769	NA	-11.4146	-11.9547	-11.4255	-12.1099	NA	-11.5644	NA
	O94763	264560000	338590000	214560000	287000000	152180000			G7Q1N6	NVTTILNDPNPIWLVGR	221	N2H9F0S0	01Y41Y41M(31M21M21M)61M(31M21M)61M21M	-10.1876	-9.78799	NA	-10.9837	-12.7884	-12.2737	-11.4342	NA	NA	-11.8713	-10.9997
	O94766	33158000	44320000	25254000	25931000	24920000			G7PJX4	IYNWSGYPLLVQK	430	N2H9F0S0	01Y41Y41M(31M21M21M)61M(31M21M)61M21M	-8.89972	-8.84363	-11.2963	-10.1446	-8.46128	-10.7652	NA	-12.1036	-8.90672	-9.34416	-9.11059
	O94769	774230000	1349300000	518760000	665860000	641790000			G8F4W8	RPALEDLLLGSEANLTCTLTGLR	130	N4H7F0S0	01Y41Y41M(31M(21Y41L)41Y41L)61M(31M)61M	-9.60247	-10.3869	-10.784	-13.3894	-10.2044	-12.639	NA	-12.6115	NA	-10.9162	-10.6241
	O94776	1424700000	1798900000	1154900000	1126100000	1046600000			G7P3M4	NASGIYAEIDGAK	557	N3H5F0S0	01Y41Y41M(31M41Y41L)61M61M	-8.57324	NA	NA	-9.50243	-10.8993	NA	NA	NA	-12.5172	-11.797	NA
	O94782	10743000	42024000	14763000	23133000	19038000			G7PVS1	NMTFDLPSDAK	49	N3H4F1S0	01Y41Y41M(31M)61M61Y(31F)41L	-7.80662	-8.43669	NA	-9.17956	NA	-10.2486	NA	NA	-12.4577	-9.73731	-8.66792
	O94788;P47895	154500000	324770000	240240000	284490000	181040000			I7GHV9	NYIVPILWLNETGTIGDEK	152	N2H8F0S0	01Y41Y41M(31M21M)61M(31M21M)61M21M	-9.36704	-9.75717	-8.88118	NA	NA	-11.6928	NA	NA	-11.9269	NA	NA
	O94804	59699000	77899000	40181000	62229000	72274000			Q4R520	HNNDTQHIWESDSNEFSVIADPR	217	N2H5F0S0	01Y41Y41M(31M)61M(31M)61M	-9.52553	-8.77573	-10.0267	-9.39055	-7.64923	-12.8092	NA	-10.6686	-7.77998	-8.76187	-10.0357
	O94806	0	3937800	3864600	1820700	0			G7PPC5	TLETHSNK	1546	N2H9F0S0	01Y41Y41M(31M21M21M31G31G)61M(31M)61M	-9.69744	NA	-8.65221	-12.2612	NA	NA	-13.1029	NA	NA	NA	NA
	O94808	9821900	0	6178700	0	0			I7GH12	SAEGTFFINK	135	N2H6F0S0	01Y41Y41M(31M21M)61M(31M)61M	-7.26419	-8.3041	-7.01599	-7.88234	NA	-7.81187	-8.30283	-6.63172	NA	-8.42637	-7.71077
	O94813	19522000	41242000	28531000	49801000	70409000			G7P1C2	HPNMNLTQLK	275	N2H7F0S0	01Y41Y41M(31M)61M(31M21M)61M21M	-8.41796	-9.22929	NA	-9.55732	-9.69052	-11.3532	NA	-8.5786	-10.2872	-10.8443	-10.2892
	O94817	8054600	13612000	0	5012700	3469200			G8F4W8	RPALEDLLLGSEANLTCTLTGLR	130	N6H4F0S1	01Y41Y41M(31M41Y)(41Y)61M(21Y41L32S)61Y	-8.44451	-5.28506	-6.68369	NA	-11.4817	-9.42128	NA	-11.9687	-8.96521	-9.19753	-10.2985
	O94822	2991300000	3884900000	2360900000	3163500000	2944200000			G7P3M4	NLTEVVPQLLDQLR	787	N4H5F1S0	01Y41Y41M(31M)61M(21Y41L21F)61Y41L	-9.65302	NA	NA	NA	NA	NA	NA	NA	NA	NA	NA
	O94826	819540000	1271400000	583740000	858600000	876520000			G7PU97	TSIPTINMENK	912	N4H5F0S0	01Y41Y41M(31M)61M(21Y41L)61Y41L	-7.94106	-7.83384	NA	-9.73297	NA	-10.7779	-10.4328	-8.75007	-9.25336	NA	-9.0469
	O94829	40104000	60654000	37529000	24108000	26072000			G8F4W8	RPALEDLLLGSEANLTCTLTGLR	130	N4H5F1S0	01Y41Y41M(31M41Y41L)61M61Y41L21F	-10.9592	NA	NA	-12.6587	-10.2762	-11.5433	NA	-11.1765	-10.4777	NA	-9.78157
	O94830	53893000	68712000	29562000	25641000	43984000			G8F4W8	RPALEDLLLGSEANLTCTLTGLR	130	N2H7F0S0	01Y41Y41M(31M21M21M)61M(31M)61M	-10.9045	-10.7715	NA	-10.8834	-11.455	-10.7094	-9.60524	-10.3851	-11.0327	-12.4986	-11.0243
	O94832;B0I1T2	202910000	278150000	154210000	91980000	304260000			I7GHV9	NYIVPILWLNETGTIGDEK	152	N2H8F0S0	01Y41Y41M(31M21M21M31G)61M(31M)61M	-9.36704	-9.82865	NA	NA	NA	NA	NA	NA	-11.9269	NA	NA
	O94842;O15405;Q96NM4;O94900	47982000	76029000	6781200	59415000	49093000			I7GHV9	NYIVPILWLNETGTIGDEK	152	N2H8F0S0	01Y41Y41M(31M21M21M)61M(31M21M)61M	-9.36704	-9.82865	-8.88118	NA	NA	-11.6928	NA	NA	-11.9269	NA	NA
	O94855	72152000	140510000	66402000	131150000	95270000			Q4R7R0	ANNSWFQSILR	530	N2H9F0S0	01Y41Y41M(31M21M21M)61M(31M21M)61M21M	-7.50507	-7.3099	NA	-9.12455	NA	-9.38759	-10.4539	-8.70226	-7.57073	-9.6801	-8.28054
	O94864	18653000	0	30872000	0	27573000			A0A2K5VQL4	LVANGTGTQGQLK	271	N2H5F0S0	01Y41Y41M(31M)61M(31M)61M	-8.79457	NA	-8.2537	-9.24436	-9.90932	NA	-10.2662	-8.80606	-8.44225	-10.3035	-8.88014
	O94874	266480000	322730000	215250000	196360000	156270000			G7PTU5	VDLEDFENNTAYAK	160	N4H5F0S1	01Y41Y41M(31M41Y41L)61M61Y41L32S	-8.46919	NA	NA	-9.56043	NA	NA	NA	-9.77523	-9.07324	-11.2961	-9.64048
	O94886	1230100000	545430000	96475000	1603900000	1525500000			G7P6F7	GTAGNALMDGASQLTGENR	394	N4H6F1S0	01Y41Y41M(31M(21Y(31F)41L)41Y41L)61M61M	-7.72772	NA	NA	-9.97289	-10.1906	-10.8127	NA	-9.41747	NA	NA	-12.1826
	O94888	204900000	210700000	132840000	170070000	142160000			G7P1R4	DTLSINATNIK	323	N2H6F0S0	01Y41Y41M(31M21M)61M(31M)61M	-7.94153	-7.50276	NA	-7.06548	-6.38815	-7.56988	-8.43713	NA	-9.99946	-7.81361	-8.58107
	O94901	48587000	63299000	286440000	10114000	34322000			Q4R520	HNNDTQHIWESDSNEFSVIADPR	217	N2H8F0S0	01Y41Y41M(31M21M21M31G)61M(31M)61M	-9.17975	NA	NA	-10.397	-11.1334	-12.2334	NA	-10.6848	-10.9476	-10.909	NA
	O94903	356250000	363130000	298110000	462210000	277650000			Q4R520	HNNDTQHIWESDSNEFSVIADPR	217	N2H8F0S0	01Y41Y41M(31M21M21M)61M(31M21M)61M	-9.17975	-11.2725	-10.5776	NA	-11.1334	-10.9873	NA	-11.1969	-10.9476	-10.909	-10.5934
	O94905	744810000	1115000000	559260000	724550000	678660000			A0A2K5WAA5	NVTAQICIDK	667	N3H5F1S0	01Y(61F)41Y41M(31M41Y41L)61M61M	-7.89577	-9.62986	NA	-9.10672	-10.047	-8.70975	-9.37578	NA	-8.78194	-9.7306	-8.77217
	O94906	796600000	989400000	434090000	639750000	646750000			Q4R6B4	VGMFYPYNNTADGVYK	205	N2H6F0S0	01Y41Y41M(31M21M)61M(31M)61M	-7.54522	-8.02511	NA	NA	-9.01027	-9.01331	NA	-8.23399	-8.74416	-9.4932	-8.80471
	O94913	75256000	110400000	73427000	237360000	54415000			G7PW19	EVNDTLLVNELK	599	N3H4F1S0	01Y41Y41M(31M)61M61Y(31F)41L	-7.49242	-6.99389	-7.85144	-8.08334	-8.33021	-9.38836	-9.19238	-8.93018	-13.1437	-10.857	NA
	O94915	424270000	609130000	265860000	534350000	328610000			G7PY34	ITDSGDQVIVNGSQGR	247	N2H8F0S0	01Y41Y41M(31M21M)61M(31M21M)61M21M	-9.47437	NA	-9.70495	-10.64	-8.77321	-10.3427	-11.9487	-7.90224	-13.1952	-9.51184	NA
	O94927	104150000	153130000	92106000	76452000	88223000			G7P489	AYWPDVIHSFPNR	106	N2H5F0S0	01Y41Y41M(31M)61M(31M)61M	-7.81069	NA	-7.53457	NA	NA	NA	NA	NA	NA	NA	NA
	O94952	20632000	27529000	22361000	19587000	0			G7PJX4	IYNWSGYPLLVQK	430	N2H8F0S0	01Y41Y41M(31M21M)61M(31M21M)61M21M	-8.70704	NA	NA	-8.44048	-10.1062	NA	-10.6552	-12.6786	-9.78594	-10.628	-9.59456
	O94966	262750000	396000000	192860000	135900000	225240000			G7P0R0	VSVNTANVTLGPQLMEVTVYR	200	N4H5F0S0	01Y41Y41M(31M41Y41L)61M61Y41L	-9.48547	-9.52516	-9.36164	-11.3429	-11.6608	-12.2144	NA	-11.1224	-11.0979	-11.7333	-10.4915
	O94967	15289000	8714900	4777600	10836000	11742000			G8F561	TNGTIHFGVK	232	N5H4F0S0	01Y41Y41M(31M41Y41L31Y)61M61Y	-7.41553	NA	NA	NA	NA	NA	NA	NA	NA	-8.9347	-8.3894
	O94973	910980000	1442100000	802310000	993400000	778610000			G7P2G3	LSDTTSQSNSTAK	1303	N5H6F1S0	01Y41Y41M(31M)61M(21Y41L31Y41L)61Y(31F)41L	-9.43802	NA	NA	NA	NA	-11.8388	NA	NA	-12.5061	NA	NA
	O94979	996410000	1350000000	911710000	833660000	975310000			G7NVT2	IQGEEIIFHDLNLTAHGISHCPTCR	4031	N4H3F1S0	01Y41Y41M(31M)61M(21Y31F)61Y	-9.85407	-9.95795	-9.8978	NA	NA	-10.8898	NA	NA	NA	NA	NA
	O95057	0	0	0	0	5935300			G8F4W8	LAGKPTHVNVSVVMAEVDGTCY	326	N5H3F1S0	01Y(61F)41Y41M(31M41Y)(41Y)61M61Y	-9.07788	-6.07546	-4.6531	-10.3237	-11.3584	-7.06491	NA	-6.58313	NA	-11.2379	-10.9703
	O95059	65112000	81370000	55207000	33743000	43339000			G7PEA0	STQLPGGENSTK	287	N2H6F0S0	01Y41Y41M(31M21M)61M(31M)61M	-8.36132	NA	NA	NA	NA	-10.9131	-10.0712	NA	NA	NA	NA
	O95067	6966100	0	5765400	4202900	4650400			G7PW19	EVNDTLLVNELK	599	N4H4F1S0	01Y41Y41M(31M41Y41L)61M61Y31F	-7.02071	NA	-7.6057	-9.52966	-10.5012	-10.36	-9.0621	-10.0045	-8.30204	-11.1233	-9.76393
	O95071	201470000	232140000	247300000	209080000	150570000			G7PBS7	FGEFGNYSLLVK	95	N2H9F0S0	01Y41Y41M(31M21M21M31G31G)61M(31M)61M	-8.06228	NA	NA	NA	NA	NA	NA	NA	NA	NA	NA
	O95104	186710000	395940000	142390000	287300000	217040000			G7NVF5	NSFNISNLLVLHLSHNR	289	N4H5F0S0	01Y41Y41M(31M41Y41L)61M61Y41L	-8.63546	NA	NA	NA	NA	NA	NA	NA	NA	NA	NA
	O95139	34889000	233730000	66293000	166610000	131700000			G7P581	CLYGEAYPACSPGNTSTAEEELCR	746	N2H6F0S0	01Y41Y41M(31M21M)61M(31M)61M	-9.14767	-9.74286	-9.30038	NA	NA	NA	NA	NA	-11.7501	NA	NA
	O95140	63557000	56352000	7099800	23505000	33737000			G7P2F2	VEAAQNLTVPGNLR	1119	N4H5F1S0	01Y41Y41M(31M)61M(21Y(31F)41L)61Y41L	-8.01864	NA	NA	NA	NA	NA	-10.1303	NA	-14.0342	-10.5072	-9.43717
	O95155	172340000	255870000	139110000	163630000	148650000			G7P8P8	YGNMTEDHVMHLLQNADPLK	134	N2H9F0S0	01Y41Y41M(31M21M21M31G31G)61M(31M)61M	-8.82081	-6.22793	-8.1642	-10.2342	-9.88784	-8.16637	NA	-9.71495	-9.38917	-9.80835	-9.81341
	O95159	40868000	94284000	57253000	73514000	58504000			G7NV54	HLYTTTGGETDFTNVTSLR	304	N2H10F0S0	01Y41Y41M(31M21M21M31G31G21G)61M(31M)61M	-9.66423	NA	NA	-10.824	NA	-11.7437	NA	NA	-9.69276	NA	NA
	O95163	1920200000	2837600000	1388900000	2103500000	1755200000			G7PBD8	YLGNATAIFFLPDEGK	271	N4H6F1S0	01Y41Y41M(31M41Y(31F)41L31Y)61M(31M)61M	-9.08018	-9.01326	-10.7377	NA	-7.30043	NA	NA	-11.6288	NA	-6.49984	-5.26362
	O95166;Q9H0R8	57951000	100880000	67531000	86108000	12455000			I7GH12	SAEGTFFINK	135	N2H6F0S0	01Y41Y41M(31M)61M(31M21M)61M	-7.26419	-8.3041	-7.01599	-7.88234	NA	-7.81187	-8.30283	-6.63172	NA	-8.42637	-7.71077
	O95167	93055000	135050000	0	137300000	141620000			A0A7N9D558	GDHNDSYALLGELAPCGSTDK	423	N5H3F1S0	01Y(61F)41Y41M(31M41Y)(41Y)61M61Y	-8.43064	-7.37784	NA	-9.53802	-8.60042	-8.04681	NA	NA	-8.29687	-11.2	-10.1565
	O95168	171060000	171050000	71522000	60718000	126100000			G7PTX7	FFWIQNVSLK	35	N5H6F1S0	01Y41Y41M(31M41Y41L31Y(31F)41L)61M61Y41L	-8.97188	NA	NA	NA	NA	-10.66	NA	-8.11563	NA	NA	NA
	O95182	54466000	52059000	0	0	0			A0A2K5UW00	YNLSEVLQGK	97	N2H6F0S0	01Y41Y41M(31M21M)61M(31M)61M	-8.10438	-7.67326	-7.16609	-8.04039	-9.08684	-7.46698	-9.38254	-7.181	-7.35438	-9.4988	-8.45232
	O95197	518790000	699110000	528620000	474150000	534420000			G7PJ63	NILPNITTTYLK	163	N2H8F0S0	01Y41Y41M(31M21M)61M(31M21M)61M21M	-9.35278	NA	-9.66431	NA	-12.1879	-11.2964	NA	-12.0287	-12.5421	-11.1741	NA
	O95202	1557600000	2342300000	1557000000	1889200000	1888400000			G7NU47	NLSPPTSLK	528	N4H5F1S0	01Y41Y41M(31M41Y(31F)41L)61M61Y41L	-7.34741	NA	NA	NA	NA	NA	NA	-7.71994	NA	NA	NA
	O95214	20961000	36237000	20129000	42534000	36493000			G7PEA0	STQLPGGENSTK	287	N2H6F0S0	01Y41Y41M(31M)61M(31M21M)61M	-8.36132	NA	NA	NA	NA	-10.9131	-10.0712	NA	NA	NA	NA
	O95218	464070000	766710000	288880000	586000000	772110000			G7PX55	LSPTSNTSYSLEK	887	N2H7F0S0	01Y41Y41M(31M)61M(31M21M)61M21M	-7.20442	NA	NA	NA	NA	NA	-8.52133	NA	NA	NA	NA
	O95219	135680000	236740000	127790000	121000000	115640000			G7PJX4	IYNWSGYPLLVQK	430	N2H8F0S0	01Y41Y41M(31M21M21M)61M(31M21M)61M	-8.70704	-7.95973	NA	-8.44048	-10.1062	NA	-11.2985	-12.6786	-9.78594	-9.75755	-9.59456
	O95229	0	116850000	86468000	65354000	15747000			G7PLK5	NTSWDNAGFK	264	N2H7F0S0	01Y41Y41M(31M)61M(31M21M)61M21M	-8.34859	NA	NA	-10.1535	NA	NA	NA	NA	NA	NA	NA
	O95232	1147700000	1451200000	884370000	1105800000	1118800000			A0A7N9CNL5	NVSSVCCPNPDTAIR	131	N4H6F1S0	01Y41Y41M(31M(21Y41L21F)41Y41L)61M61M	-8.93978	NA	NA	NA	-11.334	NA	NA	-11.5666	-13.2421	NA	-10.16
	O95239;Q2VIQ3	427200000	451330000	222390000	365260000	404720000			G7P0R0	VSVNTANVTLGPQLMEVTVYR	200	N3H5F1S0	01Y41Y41M(31M41Y41L21F)61M61M	-9.20139	NA	-9.47113	NA	-11.2194	NA	NA	-12.4956	-11.58	-10.9819	NA
	O95248	21196000	23697000	29802000	15103000	7820400			G7P7Z7	DLEITNATLQSEEDSR	55	N2H6F0S0	01Y41Y41M(31M21M)61M(31M)61M	-9.09202	-9.04459	-10.3259	-8.46735	-9.12053	-11.3843	NA	-8.27801	NA	-11.2221	NA
	O95249	154990000	197440000	106770000	94796000	93697000			I7GH85	NISQVLEK	23	N2H6F0S0	01Y41Y41M(31M)61M(31M21M)61M	-7.73131	-7.75995	-7.74693	-9.40657	-8.24045	-8.43423	NA	-8.63394	-7.82913	-9.4218	NA
	O95251	2730400000	3649200000	2054500000	2026700000	1888400000			G7PB43	GQTALGFLYASGLGVNSSQAK	272	N2H9F0S0	01Y41Y41M(31M21M21M)61M(31M21M)61M21M	-7.13183	-7.4532	-7.96082	-11.0603	-10.0103	-10.5017	-10.9209	-11.521	-13.6188	-10.3439	NA
	O95260	12210000	22786000	13039000	9773900	21871000			G7PW19	EVNDTLLVNELK	599	N5H4F1S0	01Y(61F)41Y41M(31M41Y)61M(21Y41L)61Y	-7.47051	NA	-9.78414	NA	NA	NA	-9.38381	NA	NA	NA	NA
	O95292	827550000	1084800000	555700000	761080000	655890000			G7PZT2	TALWVATDHNMDNTSTVLR	96	N2H6F0S0	01Y41Y41M(31M)61M(31M21M)61M	-7.46541	-7.81337	-7.09409	-10.5943	-9.15849	-10.3159	NA	-9.28873	NA	-10.8671	-9.90858
	O95295	165370000	199760000	163610000	145850000	153490000			G7NTL5	GSTLQNSQWMNGTVIVDSTVGK	503	N4H4F2S0	01Y(61F)41Y41M(31M41Y41L)61M61Y31F	-7.93168	NA	NA	-7.72273	-9.04102	-10.096	NA	-9.46974	-8.58438	-11.1097	-10.4233
	O95297	56200000	83378000	50367000	58335000	31237000			G7PMX2	SSLEWNSCVVQTLK	204	N2H8F0S0	01Y41Y41M(31M21M)61M(31M21M)61M21M	-8.265	NA	NA	NA	NA	NA	NA	NA	NA	NA	NA
	O95298	185290000	221100000	152520000	230890000	264010000			G7PBA1	AWGTPCEMCPAVNTSEYK	1580	N4H5F1S0	01Y41Y41M(31M41Y(31F)41L)61M61Y41L	-8.19188	-8.10684	NA	-9.22741	-9.83985	NA	-10.3483	-9.97743	NA	-10.3328	-11.8158
	O95302	128460000	45200000	72561000	180880000	38576000			G7Q274	QNLESNLTNLIK	226	N4H4F0S0	01Y41Y41M(31M)61M(21Y41L)61Y	-7.16075	NA	NA	NA	-10.6522	-9.33944	NA	NA	NA	NA	NA
	O95336	960650000	1308600000	732570000	777700000	704960000			G7NZP3	QVIQNVTHK	259	N4H5F1S0	01Y41Y41M(31M41Y(31F)41L)61M61Y41L	-7.7648	-9.21819	-7.34466	-9.49649	-9.7071	-10.4895	NA	-10.1015	-9.329	-11.5744	-10.2325
	O95340	56866000	84142000	28261000	64347000	44241000			G7Q033	TPEFHPNK	122	N2H8F0S0	01Y41Y41M(31M21M21M)61M(31M21M)61M	-9.40809	NA	-9.43431	-9.80519	NA	NA	NA	-8.74137	-11.3505	NA	-9.65365
	O95347	2555000000	3018900000	1782300000	2913200000	2162500000			G7P5U4	ITSNATSDLNIK	200	N2H5F0S0	01Y41Y41M(31M)61M(31M)61M	-8.26288	-8.75584	-8.25986	-7.6048	-7.58182	-9.17991	NA	-7.254	-7.29773	-9.18701	-8.58966
	O95352	291050000	158720000	122100000	89014000	104400000			G7PQ27	QNADNLSGTLLLK	200	N4H4F0S0	01Y41Y41M(31M)61M(21Y41L)61Y	-7.16075	NA	NA	NA	-10.6522	-9.33944	NA	NA	NA	NA	NA
	O95365	9158200	15674000	11151000	8001800	11798000			G7PA97	WGHNITEFQQR	106	N2H8F0S0	01Y41Y41M(31M21M21M)61M(31M21M)61M	-8.50504	-8.50964	-7.54199	NA	-9.55876	NA	NA	NA	-9.62806	NA	-9.92343
	O95372	255910000	475850000	240170000	324110000	297980000			G7PA97	WGHNITEFQQR	106	N2H8F0S0	01Y41Y41M(31M21M21M31G)61M(31M)61M	-8.50504	NA	-7.54199	NA	NA	NA	NA	NA	-9.62806	NA	-9.92343
	O95373	3596100000	5089900000	3266900000	3526400000	3340800000			G7PU97	TSIPTINMENK	912	N4H5F0S0	01Y41Y41M(31M(21Y41L)41Y)61M61M	-7.94106	-7.83384	-7.90918	NA	NA	-10.7779	NA	NA	-10.4928	NA	-9.0469
	O95376	193450000	246180000	178630000	233300000	210950000			G7PEQ0	NPCTSEQNCTSPFSYK	212	N4H4F1S0	01Y(61F)41Y41M(31M41Y41L)61M61Y	-8.18045	-8.82107	NA	-9.23424	-9.08689	-11.2591	NA	-9.46981	-13.7448	NA	-9.64267
	O95394	468020000	678660000	460600000	401570000	418070000			G7NZR3	DIYTFDGALNK	58	N2H6F0S0	01Y41Y41M(31M)61M(31M21M)61M	-8.26162	-7.68047	-8.38718	-10.4593	-10.1816	-9.29778	-9.42141	NA	-11.9508	-9.36354	NA
	O95396	0	0	12526000	9006100	10379000			A0A2K5WAA5	NVTAQICIDK	667	N3H5F1S0	01Y41Y41M(31M41Y(31F)41L)61M61M	-7.89577	-6.48751	NA	-9.72527	-10.047	-8.70975	-9.37578	-9.35208	-8.78194	-9.7306	-8.77217
	O95400	212040000	304180000	163100000	219490000	216640000			G7P850	VIDGMTVVHSIELQATDGHDRPLTNCSIVNSGK	157	N3H3F1S0	01Y41Y41M(31M)61M61Y31F	-9.07459	NA	-9.23288	-10.4639	-10.8048	NA	NA	NA	NA	NA	NA
	O95406	0	0	0	0	0			G7PZT2	TALWVATDHNMDNTSTVLR	96	N2H8F0S0	01Y41Y41M(31M21M)61M(31M21M)61M21M	-8.34026	NA	-8.0612	NA	NA	NA	NA	NA	NA	-11.7116	NA
	O95429	6167700	17964000	0	0	0			G7PT19	GLNLTEDAYKPR	434	N2H9F0S0	01Y41Y41M(31M21M21M)61M(31M21M)61M21M	-8.35071	NA	-7.44406	-10.0101	-9.47546	-11.2268	-10.9052	-9.67476	-9.84731	-10.8005	-10.0618
	O95433	3023900000	4863600000	2768900000	3280800000	3068100000			G7PXV7	DYYPINESLASLPLR	295	N2H8F0S0	01Y41Y41M(31M21M21M31G)61M(31M)61M	-7.94386	-7.92279	NA	-9.60497	-8.9076	-10.0944	-10.4384	NA	NA	-9.98066	-9.32153
	O95453	97439000	134620000	129060000	103330000	114410000			G7NTL5	GSTLQNSQWMNGTVIVDSTVGK	503	N4H5F1S0	01Y(61F)41Y41M(31M41Y41L)(41Y)61M61M	-8.00354	-8.84918	NA	NA	NA	NA	NA	-9.04206	NA	-10.7551	NA
	O95456	295120000	343440000	269600000	236520000	291190000			Q4R7R0	ANNSWFQSILR	530	N2H9F0S0	01Y41Y41M(31M21M21M31G31G)61M(31M)61M	-7.50507	NA	NA	-9.12455	NA	-9.38759	-10.4539	NA	NA	-9.6801	-8.28054
	O95470	175530000	172010000	105600000	103850000	101670000			G7PBD8	YLGNATAIFFLPDEGK	271	N4H7F0S0	01Y41Y41M(31M41Y41L31Y41L)61M(31M)61M	-8.60484	-9.2378	-8.81598	-11.3898	-9.15594	-10.1569	NA	-12.5396	-8.97911	-9.52096	-10.4198
	O95476	692010000	888360000	522200000	537550000	585090000			G7PDN3	IVDVNLTSEGK	140	N5H4F1S0	01Y41Y41M(31M41Y41L31Y)61M61Y31F	-8.5849	-8.49294	NA	-9.31532	NA	-9.3042	-10.2195	-9.4712	-9.19527	-9.86282	-11.6398
	O95478	137100000	197350000	152810000	194260000	144500000			G8F4W8	RPALEDLLLGSEANLTCTLTGLR	130	N3H5F0S0	01Y41Y41M(31M41Y)61M(31M)61M	-10.1758	-8.54785	-10.2825	-11.8619	-11.8083	-12.3766	-9.49905	-11.4248	-10.2419	-11.9303	-10.7283
	O95486	118220000	192790000	125920000	104670000	113110000			G7PDN3	IVDVNLTSEGK	140	N5H4F1S0	01Y41Y41M(31M41Y41L31Y31F)61M61Y	-8.5849	-8.49294	NA	NA	-10.4142	-9.3042	NA	-9.4712	-13.0587	NA	-11.6398
	O95487	226430000	331800000	175960000	174110000	248300000			G7NXG7	TANDTSTEAYNLLLR	1088	N2H5F0S0	01Y41Y41M(31M)61M(31M)61M	-8.04745	-9.43643	-8.43669	-6.12688	-6.47779	-11.4339	NA	-10.2423	-12.2453	-8.92165	-10.7822
	O95490	0	0	10805000	9476300	6050500			G7PJR3	LKPLFNK	58	N2H7F0S0	01Y41Y41M(31M21M)61M(31M21M)61M	-5.63587	-5.30483	-4.75394	NA	-9.14981	NA	-10.8863	-5.94878	-7.34185	-9.06804	-4.60746
	O95551	70504000	77476000	34095000	73385000	93584000			G7NTL5	GSTLQNSQWMNGTVIVDSTVGK	503	N4H5F1S0	01Y(61F)41Y41M(31M41Y41L)61M61Y41L	-8.00354	-8.84918	NA	-10.5739	-9.50739	-10.1499	NA	-9.04206	-10.6284	-10.7551	-9.59631
	O95562	27845000	34066000	0	24717000	23210000			G8F4W8	RPALEDLLLGSEANLTCTLTGLR	130	N5H4F0S0	01Y41Y41M(31M41Y41L)61M(21Y)61Y	-10.7794	-10.7149	NA	NA	-12.6902	-13.2204	NA	NA	-11.3872	-11.8972	-11.7842
	O95563	372360000	530100000	359850000	440620000	356880000			A0A7N9C7G0	ENISDPTSPLR	71	N2H7F0S0	01Y41Y41M(31M21M21M)61M(31M)61M	-8.93091	-11.4719	NA	NA	-10.7051	NA	NA	NA	NA	-10.6826	-10.1965
	O95573	872070000	1209600000	758490000	896720000	925770000			G7P5X5	SNGSENNVLESQAGIQK	635	N2H9F0S0	01Y41Y41M(31M21M21M31G)61M(31M21M)61M	-5.00329	NA	NA	NA	NA	NA	NA	NA	NA	NA	NA
	O95602	562020000	544490000	365230000	375010000	378800000			G7NZP3	QVIQNVTHK	259	N4H6F2S0	01Y41Y41M(31M(21Y(31F)41L)41Y(31F)41L)61M61M	-7.5583	-9.72627	NA	NA	-11.564	NA	NA	NA	NA	NA	NA
	O95613	4657500	20030000	28977000	0	24164000			G7PW19	EVNDTLLVNELK	599	N4H5F1S0	01Y41Y41M(31M41Y(31F)41L)61M61Y41L	-7.74189	-6.40609	-8.8503	-8.1434	-8.61228	-6.79957	-10.3287	-10.405	-7.07223	-8.15523	NA
	O95619	110650000	115600000	127570000	80672000	91149000			G7PTX7	FFWIQNVSLK	35	N5H4F1S0	01Y41Y41M(31M41Y41L31Y)61M61Y31F	-8.62027	-8.44237	NA	NA	NA	-10.302	NA	-9.74009	NA	NA	NA
	O95628	25909000	35053000	0	9698600	6426600			G7P131	LLNFTLVQDLK	95	N2H5F0S0	01Y41Y41M(31M)61M(31M)61M	-7.95641	NA	NA	NA	NA	NA	NA	NA	NA	NA	NA
	O95630	129180000	166480000	93061000	150080000	162290000			Q4R7R0	ANNSWFQSILR	530	N2H9F0S0	01Y41Y41M(31M21M21M31G)61M(31M21M)61M	-7.50507	-7.3099	NA	-9.12455	NA	-9.38759	-10.4539	-8.70226	-7.57073	-10.6819	NA
	O95639;A6NMK7	390940000	444600000	320330000	344560000	201410000			G7P7H5	QTQVGIVQYGENVTHEFNLNK	217	N4H4F1S0	01Y(61F)41Y41M(31M41Y41L)61M61Y	-8.20785	-7.92315	-8.37848	NA	NA	NA	NA	-9.87155	-9.32479	NA	NA
	O95671	186570000	232830000	165090000	105130000	176960000			I7G6V8	EGAVTSVNLTK	353	N2H9F0S0	01Y41Y41M(31M21M21M31G31G)61M(31M)61M	-8.75907	NA	NA	NA	NA	NA	NA	NA	NA	NA	NA
	O95674	178420000	246350000	177880000	175590000	101770000			G8F4W8	RPALEDLLLGSEANLTCTLTGLR	130	N4H4F2S1	01Y41Y41M(31M41Y31F)61M21Y(31F)41L32S	-10.4044	-10.3898	-11.8323	NA	NA	-12.189	NA	NA	-12.5291	-13.0608	NA
	O95684	50095000	102190000	41840000	51509000	64097000			Q4R7V7	MQDTNVTSEDK	103	N2H8F0S0	01Y41Y41M(31M21M)61M(31M21M)61M21M	-5.85733	-6.79801	-7.57809	-8.61947	NA	-8.69425	-11.2907	NA	-9.03292	-10.1743	NA
	O95707	40072000	53918000	33816000	50446000	39667000			G7P7H5	QTQVGIVQYGENVTHEFNLNK	217	N4H4F1S0	01Y(61F)41Y41M(31M)61M(21Y41L)61Y	-8.20785	NA	-8.37848	NA	NA	NA	NA	-9.61091	NA	-11.2657	NA
	O95714;Q9BVR0	73445000	86294000	77868000	31205000	44868000			A0A2K5TMT0	ILGTEEPSNVTVK	912	N4H4F0S0	01Y41Y41M(31M)61M(21Y41L)61Y	-7.16075	NA	NA	NA	NA	NA	NA	NA	NA	NA	NA
	O95716;P20337;Q96E17	107940000	101990000	83918000	59490000	40849000			G7NTL5	GSTLQNSQWMNGTVIVDSTVGK	503	N4H4F2S0	01Y(61F)41Y41M(31M)61M(21Y41L)61Y31F	-7.93168	NA	NA	NA	NA	-10.096	NA	NA	NA	NA	-10.4233
	O95721	129360000	291550000	131440000	222930000	116250000			A0A2K5VIR6	ENISLK	108	N2H8F0S0	01Y41Y41M(31M21M)61M(31M21M)61M21M	-8.64221	-8.75914	NA	NA	NA	NA	NA	-12.4453	NA	NA	NA
	O95747	306600000	441820000	266370000	376500000	217820000			G7PM49	ENLSLK	146	N2H8F0S0	01Y41Y41M(31M21M)61M(31M21M)61M21M	-8.64221	-8.75914	NA	NA	NA	NA	NA	-12.4453	NA	NA	NA
	O95749	185700000	219410000	149040000	86241000	136800000			A0A2K5VQL4	LVANGTGTQGQLK	271	N2H6F0S0	01Y41Y41M(31M)61M(31M21M)61M	-8.9333	-7.92217	-7.50827	-7.64794	-10.9778	NA	-10.5288	-8.00528	-7.6338	-8.7635	-8.32769
	O95757	1573100000	2026600000	1051400000	1499700000	1403900000			Q60HF8	NTTSVWYTSK	384	N2H7F0S0	01Y41Y41M(31M21M)61M(31M21M)61M	-8.21394	-10.2772	NA	NA	-8.41015	-9.45108	-9.52512	NA	-8.07346	-10.108	NA
	O95758	319720000	264740000	172460000	156620000	195700000			Q60HF8	NTTSVWYTSK	384	N2H7F0S0	01Y41Y41M(31M)61M(31M21M)61M21M	-8.21394	-10.7377	-8.29271	-8.39954	NA	NA	-10.6766	NA	NA	NA	NA
	O95772	9235800	21017000	11297000	16072000	13308000			Q4R4R3	AFENVTDLQWLILDHNLLENSK	88	N5H4F1S0	01Y(61F)41Y41M(31M41Y41L31Y)61M61Y	-9.96212	NA	NA	NA	NA	NA	NA	NA	NA	NA	NA
	O95777	195300000	221520000	125090000	179850000	208600000			G7PRB8	NAAEYLLSSGINGSFLVR	165	N2H5F0S0	01Y41Y41M(31M)61M(31M)61M	-8.34864	NA	NA	NA	NA	NA	NA	NA	NA	-10.0004	NA
	O95782	336600000	437450000	271180000	518340000	260380000			G7NV54	HLYTTTGGETDFTNVTSLR	304	N2H10F0S0	01Y41Y41M(31M21M21M31G31G)61M(31M21M)61M	-9.66423	-8.11552	NA	-10.824	-10.2217	-10.7087	NA	-10.9006	-9.69276	-10.6834	-11.2827
[truncated: 36,594 more rows]

## Sheet: Figure S3C
Enriched pathways of phosphosites related to age and Mg content in female or male monkeys (Related to Figure 3C).
[truncated: 82 more rows]

[truncated: 1 more sheets: Figure S3D]
