# Supplementary material for: Magnesium Deficiency Accelerates Gut Aging and Increases Susceptibility to Colitis
Source: Aging Cell. 2026 Mar 16;25(3):e70446. doi: 10.1111/acel.70446 (PMC13093417; doi:10.1111/acel.70446)
Supplement: Supplementary file 1 — Appendix S1: acel70446‐sup‐0001‐AppendixS1.zip. [file ACEL-25-e70446-s003.zip › Source Data Figure S4.xlsx]

## Sheet: Figure S4A
Differentially expressed phosphosites in large intestinal tissues from Mg-deficient mice (Old) (Related to Figure S4A).
	Upregulated (n = 747)									Downregulated (n = 925)
	Proteins_Positions	Uniprot ID	Gene name	N (Control)	N (Mg deficient)	p value	FC (Mg deficient/control)			Proteins_Positions	Uniprot ID	Gene name	N (Control)	N (Mg deficient)	p value	FC (Mg deficient/control)
	A2AB59_S632	A2AB59	Arhgap27	5	5	0.00153348	1.24298			A2A3V1_S753	A2A3V1	Akap17b	5	5	8.50879e-05	0.596914
	A2AB59_S636	A2AB59	Arhgap27	5	5	0.00153348	1.24298			A2A3V1_S754	A2A3V1	Akap17b	5	5	8.50879e-05	0.596914
	A2AHJ4_S1574	A2AHJ4	Brwd3	10	10	0.00774166	1.21486			A2A5R2_S218	A2A5R2	Arfgef2	10	10	0.000377797	0.776534
	A2AHJ4_S1576	A2AHJ4	Brwd3	10	10	0.00774166	1.21486			A2A791_S121	A2A791	Zmym4	5	5	0.00211443	0.795873
	A2AJT4_S672	A2AJT4	Pnisr	10	10	0.000813588	1.33799			A2A7S8_S543	A2A7S8	Kiaa1522	10	10	0.0497717	0.722322
	A2AN08_S2716	A2AN08	Ubr4	10	10	0.00699513	1.23131			A2A7S8_S909	A2A7S8	Kiaa1522	10	10	0.000553622	0.731078
	A2AP18_S676	A2AP18	Plch2	5	5	0.00739564	1.40128			A2A7S8_S959	A2A7S8	Kiaa1522	5	5	0.00414869	0.795031
	A2APV2_S171	A2APV2	Fmnl2	5	5	0.00115862	1.75144			A2ADY9_S121	A2ADY9	Ddi2	5	5	0.0264877	0.785561
	A2ASS6_T16760	A2ASS6	Ttn	5	5	0.00224023	1.30267			A2AJI0_S115	A2AJI0	Map7d1	5	5	0.017105	0.81712
	A2ASS6_Y16761	A2ASS6	Ttn	5	5	0.00224023	1.30267			A2AJI0_S118	A2AJI0	Map7d1	5	5	0.00730029	0.779923
	A3KGS3_S480	A3KGS3	Ralgapa2	10	10	0.000974202	1.24487			A2ALS5_S484	A2ALS5	Rap1gap	10	10	0.0023064	0.445611
	A6H8H2_S720	A6H8H2	Dennd4c	10	10	0.00095795	1.43204			A2ALS5_S515	A2ALS5	Rap1gap	5	5	0.0419373	0.707345
	B2RQC6_S1406	B2RQC6	Cad	10	10	0.0497113	1.47115			A2ALS5_S541	A2ALS5	Rap1gap	5	5	0.00496295	0.707149
	B2RR83_S1294	B2RR83	Ythdc2	5	5	0.00167441	1.59948			A2ALS5_S542	A2ALS5	Rap1gap	5	5	0.00496295	0.707149
	B2RR83_S1296	B2RR83	Ythdc2	10	10	0.0320331	1.37686			A2ALU4_S1165	A2ALU4	Shroom2	10	10	0.0027238	0.814148
	B2RRD7_S459	B2RRD7	Brpf1	10	10	0.0238316	1.39043			A2ALU4_S318	A2ALU4	Shroom2	10	10	0.00410045	0.770271
	B2RRD7_S461	B2RRD7	Brpf1	10	10	0.0238316	1.39043			A2ASS6_T18242	A2ASS6	Ttn	5	5	0.00761884	0.544625
	B2RWS6_S1037	B2RWS6	Ep300	10	10	0.0012929	1.28548			A2ASS6_Y18244	A2ASS6	Ttn	5	5	0.00761884	0.544625
	B2RX12_S923	B2RX12	Abcc3	10	10	0.0125631	1.40094			A2ASS6_Y18248	A2ASS6	Ttn	5	5	0.00761884	0.544625
	B2RXS4_S1574	B2RXS4	Plxnb2	5	5	0.0144829	1.2615			A2AWA9_T991	A2AWA9	Rabgap1	10	10	0.00598163	0.78624
	B9EJ86_S342	B9EJ86	Osbpl8	5	5	0.0456449	1.23713			A2CG63_S778	A2CG63	Arid4b	10	10	0.0171351	0.773949
	D2EAC2_S383	D2EAC2	Zbed6	10	10	0.00205491	1.24309			A2CG63_S839	A2CG63	Arid4b	5	5	0.000643378	0.828531
	D3Z2R5_S13	D3Z2R5	Sepn1	10	10	0.0487949	1.27818			A2RTL5_S159	A2RTL5	Rsrc2	5	5	0.0105192	0.806352
	E9Q4N7_S1723	E9Q4N7	Arid1b	10	10	0.000600207	1.43945			A6H8H2_S971	A6H8H2	Dennd4c	10	10	0.00957756	0.66912
	E9Q557_S188	E9Q557	Dsp	10	10	0.00385576	1.5856			B1AXD8_S21	B1AXD8	Akirin2	5	5	0.00115405	0.592734
	E9Q557_S22	E9Q557	Dsp	10	10	0.00238428	1.6364			B9EJ86_S807	B9EJ86	Osbpl8	10	10	0.00157927	0.780184
	E9Q5C9_S563	E9Q5C9	Nolc1	10	10	0.0086325	1.33766			B9EJ86_S808	B9EJ86	Osbpl8	10	10	0.00157927	0.780184
	E9Q7E2_S1777	E9Q7E2	Arid2	10	10	0.00533884	2.38166			B9EJ86_S810	B9EJ86	Osbpl8	10	10	0.00157927	0.780184
	E9Q7E2_Y1776	E9Q7E2	Arid2	10	10	0.00533884	2.38166			B9EKI3_S167	B9EKI3	Tmf1	10	10	0.00223069	0.664982
	G5E829_S1137	G5E829	Atp2b1	10	10	0.00270502	1.31033			B9EKI3_S340	B9EKI3	Tmf1	10	10	0.000252858	0.67251
	G5E870_S1409	G5E870	Trip12	5	5	0.0443085	1.31163			C0HKD9_S52	C0HKD9	NA	10	10	0.00697032	0.8006
	G5E870_T1410	G5E870	Trip12	5	5	0.0443085	1.31163			C0HKD9_S53	C0HKD9	NA	10	10	0.00697032	0.8006
	O08638_S1770	O08638	Myh11	5	5	0.0146524	1.31638			D3YXK2_S366	D3YXK2	Safb	10	10	0.00536416	0.788039
	O08738_S62	O08738	Casp6	5	5	0.00534549	1.58701			D3YZP9_S412	D3YZP9	Ccdc6	10	10	0.000954197	0.635393
	O08784_S1191	O08784	Tcof1	10	10	0.000693297	1.21351			E9PYL2_S1924	E9PYL2	Prr12	5	5	0.0354791	0.746726
	O08786_S245	O08786	Cckar	10	10	0.00143661	2.32515			E9Q1P8_S169	E9Q1P8	Irf2bp2	10	10	0.0170048	0.755338
	O35074_S222	O35074	Ptgis	5	5	0.00130103	1.2257			E9Q1P8_S250	E9Q1P8	Irf2bp2	10	10	0.00332733	0.768155
	O35134_S1436	O35134	Polr1a	10	10	0.0082112	1.38254			E9Q1P8_S343	E9Q1P8	Irf2bp2	10	10	8.70062e-05	0.53282
	O35136_S765	O35136	Ncam2	10	10	0.0481416	1.27566			E9Q394_S1526	E9Q394	Akap13	10	10	0.0036106	0.58994
	O35136_S786	O35136	Ncam2	10	10	0.0353974	1.26384			E9Q394_S1569	E9Q394	Akap13	5	5	0.00201196	0.764875
	O35181_S490	O35181	Nrg3	10	10	0.00167703	1.25149			E9Q5F9_S633	E9Q5F9	Setd2	10	10	0.0466866	0.797036
	O35245_S827	O35245	Pkd2	10	10	0.00574545	1.46046			E9Q6J5_S2920	E9Q6J5	Bod1l	5	5	0.0418113	0.49658
	O35326_S228	O35326	Srsf5	10	10	0.0133553	1.60736			E9Q784_T1109	E9Q784	Zc3h13	10	10	0.0173306	0.770313
	O35326_S230	O35326	Srsf5	10	10	0.0160341	1.5319			E9Q7D5_S169	E9Q7D5	Arhgef5	5	5	0.0407589	0.750676
	O35326_S247	O35326	Srsf5	10	10	0.0197701	1.28416			E9Q7E2_S631	E9Q7E2	Arid2	5	5	0.0223388	0.817198
	O35379_S290	O35379	Abcc1	10	10	0.00983661	1.23554			E9QAT4_S2101	E9QAT4	Sec16a	10	10	0.00216813	0.65248
	O35495_S112	O35495	Cdk14	10	10	6.39278e-05	1.27358			E9QAT4_T2103	E9QAT4	Sec16a	10	10	0.00160892	0.679805
	O35526_S14	O35526	Stx1a	10	10	0.00369437	1.23658			F8VPQ2_S793	F8VPQ2	Arid4a	10	10	0.0113074	0.714477
	O35526_S249	O35526	Stx1a	10	10	0.0141101	1.29247			F8VPQ2_S867	F8VPQ2	Arid4a	10	10	0.0172888	0.695347
	O35685_S139	O35685	Nudc	10	10	0.000603494	1.52892			F8VPU2_S427	F8VPU2	Farp1	10	10	0.00245805	0.634876
	O35914_S905	O35914	Bnc1	5	5	0.0173828	1.22197			F8VPZ9_S1427	F8VPZ9	Gltscr1	10	10	0.00141488	0.823811
	O35914_T909	O35914	Bnc1	5	5	0.0173828	1.22197			G3X939_S789	G3X939	Slc9a3	10	10	0.0188842	0.608467
	O54946_S15	O54946	Dnajb6	5	5	0.0162385	1.22774			G5E870_S312	G5E870	Trip12	10	10	0.00201858	0.806638
	O55131_S333	O55131	2023-09-07	10	10	0.000118196	1.20703			O08582_S8	O08582	Gtpbp1	10	10	0.0152036	0.828527
	O55137_S416	O55137	Acot1	10	10	0.00519373	1.86096			O08638_S1954	O08638	Myh11	10	10	0.00187016	0.719866
	O55137_S56	O55137	Acot1	10	10	0.00136465	2.08942			O08638_T1951	O08638	Myh11	10	10	0.00223247	0.716866
	O55143_S661	O55143	Atp2a2	10	10	0.0127274	1.26491			O08664_S114	O08664	Bcl7c	10	10	0.0100652	0.743847
	O55201_S36	O55201	Supt5h	10	10	0.017734	1.21429			O08734_S19	O08734	Bak1	5	5	0.0267251	0.819831
	O70311_S38	O70311	Nmt2	5	5	0.0486521	1.21465			O08784_S794	O08784	Tcof1	10	10	0.0324376	0.728444
	O70318_S395	O70318	Epb41l2	10	10	0.00918978	1.24436			O09000_S720	O09000	Ncoa3	10	10	0.033834	0.767537
	O70326_S77	O70326	Grem1	5	5	0.011536	1.29328			O35071_S674	O35071	Kif1c	10	10	0.038218	0.814513
	O70475_T474	O70475	Ugdh	10	10	0.00639726	1.45101			O35071_T1080	O35071	Kif1c	5	5	0.0147386	0.746024
	O70475_T91	O70475	Ugdh	10	10	0.000142481	1.48853			O35099_S1040	O35099	Map3k5	10	10	0.00385092	0.791141
	O70551_S51	O70551	Srpk1	10	10	0.00707956	1.33157			O35099_S993	O35099	Map3k5	5	5	0.00332605	0.55599
	O70589_S313	O70589	Cask	5	5	0.0362537	1.21896			O35256_T84	O35256	Prl4a1	5	5	0.0186433	0.682685
	O88291_S270	O88291	Znf326	5	5	0.00461395	1.31298			O35256_T85	O35256	Prl4a1	5	5	0.0186433	0.682685
	O88502_S452	O88502	Pde8a	10	10	0.0248078	1.22559			O35392_S369	O35392	Foxd2	10	10	0.0123941	0.636508
	O88569_S85	O88569	Hnrnpa2b1	10	10	0.00503018	1.37605			O35551_S407	O35551	Rabep1	10	10	0.0406823	0.732019
	O88573_S191	O88573	Aff1	5	5	0.0460435	1.23453			O35609_S78	O35609	Scamp3	10	10	0.0384038	0.800281
	O88792_S288	O88792	F11r	5	5	0.0218684	1.52036			O35691_S100	O35691	Pnn	10	10	0.000383181	0.660296
	O89110_S188	O89110	Casp8	10	10	0.000575276	1.37812			O35711_S362	O35711	Ppfibp2	10	10	0.00119115	0.708795
	O89110_S213	O89110	Casp8	10	10	0.00291645	1.21218			O35841_S469	O35841	Api5	10	10	0.0353161	0.823083
	P02088_S81	P02088	Hbb-b1	10	10	0.0429453	2.20072			O35892_S314	O35892	Sp100	10	10	0.00598193	0.698304
	P02088_S88	P02088	Hbb-b1	10	10	0.0243389	1.6099			O35892_T209	O35892	Sp100	5	5	0.0494901	0.807594
	P04184_S13	P04184	Tk1	10	10	0.00518268	1.38219			O54774_S760	O54774	Ap3d1	10	10	0.00565237	0.804867
	P04627_S580	P04627	Araf	5	5	0.000783986	1.37628			O54774_S784	O54774	Ap3d1	10	10	0.00489852	0.710296
	P05132_T198	P05132	Prkaca	10	10	0.00110007	1.58798			O54774_T870	O54774	Ap3d1	10	10	0.0226819	0.761691
	P05132_T202	P05132	Prkaca	10	10	0.00130448	1.59898			O54916_S708	O54916	Reps1	10	10	0.000975166	0.628782
	P05213_S340	P05213	Tuba1b	5	5	0.0316702	1.53362			O54931_S799	O54931	Akap2	10	10	0.00640105	0.76808
	P06745_T109	P06745	Gpi	5	5	0.00649835	1.50543			O54988_S543	O54988	Slk	5	5	0.00205892	0.606258
	P07901_S231	P07901	Hsp90aa1	10	10	0.00599153	1.21716			O55098_T950	O55098	Stk10	10	10	0.000637707	0.597695
	P07901_S263	P07901	Hsp90aa1	10	10	0.00570224	1.20982			O70251_S106	O70251	Eef1b	10	10	0.0189213	0.816184
	P07901_S477	P07901	Hsp90aa1	5	5	0.00455779	1.33924			O70310_S47	O70310	Nmt1	10	10	0.0079965	0.696653
	P08030_S15	P08030	Aprt	10	10	0.000121578	1.36427			O70477_S41	O70477	Pknox1	10	10	0.047742	0.794899
	P08032_S1165	P08032	Spta1	10	10	0.0287176	2.4514			O70480_S30	O70480	Vamp4	10	10	0.000892273	0.703623
	P08122_S1470	P08122	Col4a2	5	5	0.033649	1.70036			O70570_S696	O70570	Pigr	10	10	0.0156997	0.715334
	P09411_S203	P09411	Pgk1	10	10	0.01141	1.21039			O88286_S1550	O88286	Wiz	5	5	0.0031326	0.765878
	P0C605_T517	P0C605	Prkg1	10	10	0.0128732	1.45924			O88343_S65	O88343	Slc4a4	10	10	0.00102196	0.696161
	P0C605_T521	P0C605	Prkg1	10	10	0.0218095	1.28835			O88343_S68	O88343	Slc4a4	10	10	0.00102196	0.696161
	P10649_S67	P10649	Gstm1	10	10	0.000794764	1.30315			O88448_S575	O88448	Klc2	10	10	0.00214364	0.786509
	P11499_S226	P11499	Hsp90ab1	10	10	0.000706735	1.30063			O88466_S1381	O88466	Znf106	10	10	0.00480486	0.827155
	P11627_S1166	P11627	L1cam	10	10	0.00183305	1.39191			O88485_S162	O88485	Dync1i1	10	10	0.00518809	0.815451
	P11627_S1181	P11627	L1cam	10	10	0.0168807	1.21605			O88487_S81	O88487	Dync1i2	10	10	0.000662432	0.58696
	P11627_S1184	P11627	L1cam	10	10	0.0168807	1.21605			O88532_S1054	O88532	Zfr	10	10	0.000415755	0.752528
	P13634_S10	P13634	Ca1	5	5	0.0480473	1.33154			O88573_S132	O88573	Aff1	10	10	0.0233311	0.779899
	P13634_S101	P13634	Ca1	5	5	0.0141618	1.29732			O88622_S297	O88622	Parg	10	10	0.0339072	0.823697
	P13864_S717	P13864	Dnmt1	10	10	0.00734376	1.26006			O88738_S465	O88738	Birc6	10	10	0.025724	0.732342
	P13864_S958	P13864	Dnmt1	10	10	0.00548522	1.51147			O88746_S462	O88746	Tom1	5	5	0.0480045	0.74853
	P14152_S189	P14152	Mdh1	5	5	0.0245771	1.2286			O88845_S187	O88845	Akap10	10	10	0.00794153	0.817236
	P14206_S43	P14206	Rpsa	10	10	0.0129721	1.34614			O89001_T1365	O89001	Cpd	10	10	0.000207161	0.760125
	P14733_S392	P14733	Lmnb1	10	10	0.000184502	1.41511			O89001_T1367	O89001	Cpd	10	10	0.000207161	0.760125
	P14733_S394	P14733	Lmnb1	10	10	0.00185948	1.28227			P02340_S312	P02340	Tp53	10	10	0.00158264	0.831584
	P14873_S1013	P14873	Map1b	10	10	0.0289103	1.20833			P06837_T172	P06837	Gap43	10	10	0.0197747	0.79325
	P15864_S173	P15864	Hist1h1c	10	10	0.0406964	1.75387			P0DN34_S41	P0DN34	NA	10	10	0.00288119	0.667823
	P16330_S22	P16330	Cnp	5	5	0.0441237	1.43923			P13595_S958	P13595	Ncam1	10	10	0.00244271	0.796885
	P16460_T174	P16460	Ass1	10	10	0.000231578	1.45046			P13808_S112	P13808	Slc4a2	5	5	0.00389016	0.684062
	P18572_S372	P18572	Bsg	10	10	0.0296859	1.25036			P14602_S13	P14602	Hspb1	10	10	0.008394	0.56829
	P20444_T497	P20444	Prkca	10	10	0.00116889	1.98944			P14602_S15	P14602	Hspb1	10	9	0.0105414	0.288332
	P21447_S654	P21447	Abcb1a	5	5	0.0174064	1.36993			P14602_S203	P14602	Hspb1	5	5	0.0329305	0.635728
	P21447_S657	P21447	Abcb1a	5	5	0.00334447	3.95433			P14602_S86	P14602	Hspb1	10	10	0.0322065	0.729802
	P21447_S667	P21447	Abcb1a	10	10	3.05942e-06	2.62259			P14869_S304	P14869	Rplp0	10	10	0.00160966	0.685365
	P21619_T494	P21619	Lmnb2	10	10	0.0306192	1.21626			P14869_S307	P14869	Rplp0	10	10	0.00160966	0.685365
	P23198_S93	P23198	Cbx3	10	10	0.00105512	1.55529			P14873_S1260	P14873	Map1b	10	10	0.0172173	0.813908
	P23198_S95	P23198	Cbx3	10	10	0.00683557	1.23281			P14873_S1438	P14873	Map1b	10	10	0.00905411	0.769124
	P23198_S97	P23198	Cbx3	10	10	0.00272694	1.33053			P14873_S1814	P14873	Map1b	5	5	0.00779463	0.809663
	P24270_S21	P24270	Cat	5	5	0.000316697	2.65406			P15066_S100	P15066	Jund	5	5	0.0249048	0.721988
	P24549_T267	P24549	Aldh1a1	5	5	0.0311479	1.32847			P15379_S742	P15379	Cd44	10	10	0.000536025	0.775641
	P24788_S578	P24788	Cdk11b	10	10	0.00179397	1.28575			P15702_S347	P15702	Spn	5	5	0.0116446	0.730892
	P24822_S111	P24822	Iap	10	10	0.0153249	2.55198			P15702_S371	P15702	Spn	10	10	0.000140212	0.433542
	P25206_S668	P25206	Mcm3	10	10	0.00297447	1.20023			P16014_S129	P16014	Chgb	10	10	0.0485772	0.596564
	P25206_S672	P25206	Mcm3	10	10	0.00297447	1.20023			P16014_S147	P16014	Chgb	10	10	0.0116918	0.579689
	P28741_T635	P28741	Kif3a	10	10	0.0223536	1.22665			P16014_S155	P16014	Chgb	10	10	0.00276455	0.411767
	P28867_S662	P28867	Prkcd	5	5	0.0356336	1.49556			P16014_S190	P16014	Chgb	10	10	0.0165371	0.485469
	P28867_T505	P28867	Prkcd	10	10	0.00503804	1.54088			P16014_S220	P16014	Chgb	10	10	0.0213656	0.647104
	P28867_Y311	P28867	Prkcd	10	10	0.0157228	1.26309			P16014_S318	P16014	Chgb	10	10	0.00562197	0.4905
	P30415_S563	P30415	Nktr	5	5	0.000724521	1.39614			P16014_S626	P16014	Chgb	10	10	0.0218908	0.802361
	P30415_S565	P30415	Nktr	5	5	0.000724521	1.39614			P16283_S296	P16283	Slc4a3	5	5	0.0152958	0.728496
	P30999_S349	P30999	Ctnnd1	10	10	0.0173082	1.35412			P16951_S94	P16951	Atf2	5	5	0.014512	0.626991
	P30999_S352	P30999	Ctnnd1	10	10	0.0373264	1.34447			P19973_S243	P19973	Lsp1	10	10	0.0223838	0.684939
	P31310_S319	P31310	Hoxa10	10	10	0.0211544	1.3012			P20444_T638	P20444	Prkca	10	10	0.0140569	0.643148
	P31324_S112	P31324	Prkar2b	10	10	0.00426643	1.66295			P22682_S667	P22682	Cbl	10	10	0.0104146	0.620353
	P32067_S92	P32067	Ssb	10	10	0.0130737	1.20491			P23881_S139	P23881	Tcea3	10	10	0.000942368	0.795485
	P32261_S69	P32261	Serpinc1	5	5	0.0121816	1.63163			P25425_S451	P25425	Pou2f1	10	10	0.0035143	0.829181
	P32299_S376	P32299	Bdkrb2	5	5	0.0410915	1.25646			P26039_S1641	P26039	Tln1	10	10	0.0214857	0.820486
	P34914_S368	P34914	Ephx2	5	5	0.0157632	1.55137			P26339_S308	P26339	Chga	10	10	0.0149603	0.654828
	P35293_S144	P35293	Rab18	10	10	0.00976454	1.25075			P26339_S350	P26339	Chga	10	10	0.0217548	0.438443
	P35383_S329	P35383	P2ry2	5	5	0.0252325	1.20344			P26645_S113	P26645	Marcks	5	5	0.0282323	0.780798
	P35486_S293	P35486	Pdha1	10	10	0.0113412	1.35805			P26645_S27	P26645	Marcks	10	10	0.00513001	0.726843
	P35486_S295	P35486	Pdha1	10	10	0.0387177	1.45057			P31001_S28	P31001	Des	10	10	0.0208552	0.742009
	P35546_S697	P35546	Ret	5	5	0.00028081	1.35439			P31001_S32	P31001	Des	10	10	0.0052148	0.635573
	P35601_S516	P35601	Rfc1	10	10	0.0299185	1.23045			P31001_S431	P31001	Des	10	10	0.00304129	0.398669
	P39447_S617	P39447	Tjp1	10	10	0.00409121	1.37492			P31938_T386	P31938	Map2k1	10	10	8.45649e-05	0.551963
	P40124_S307	P40124	Cap1	10	10	0.00576258	1.35455			P35601_S244	P35601	Rfc1	10	10	0.0169328	0.71393
	P40124_S309	P40124	Cap1	10	10	0.00351125	1.32029			P35831_S331	P35831	Ptpn12	5	5	0.0238329	0.727382
	P40338_Y141	P40338	Vhl	5	5	0.000113878	1.82204			P37913_S51	P37913	Lig1	10	10	0.00261596	0.625611
	P43275_S180	P43275	Hist1h1a	10	10	0.0207748	2.20072			P39054_S764	P39054	Dnm2	10	10	0.0363941	0.7903
	P43276_S186	P43276	Hist1h1b	10	10	0.0329569	2.28826			P39447_S125	P39447	Tjp1	10	10	0.0238181	0.81606
	P43277_S189	P43277	Hist1h1d	10	10	0.0311115	1.90883			P42128_S427	P42128	Foxk1	10	10	0.0123256	0.811189
	P45481_T975	P45481	Crebbp	5	5	0.00938926	1.28598			P42128_T422	P42128	Foxk1	10	10	0.0128833	0.780266
	P46061_T411	P46061	Rangap1	5	5	0.0250942	1.45562			P42859_S1853	P42859	Htt	5	5	0.00995319	0.805481
	P46097_T128	P46097	Syt2	10	10	0.00984673	1.3914			P46938_S46	P46938	Yap1	10	10	0.00116288	0.390362
	P46662_S518	P46662	Nf2	10	10	0.00378912	1.27635			P47226_S173	P47226	Tes	5	5	0.0292249	0.779028
	P46735_S548	P46735	Myo1b	5	5	0.00632293	1.5294			P47809_S88	P47809	Map2k4	10	10	0.0307514	0.80046
	P47746_S430	P47746	Cnr1	5	5	0.010906	1.38843			P48193_S556	P48193	Epb41	10	10	0.0164932	0.663514
	P47811_Y182	P47811	Mapk14	5	5	0.0323863	1.51664			P48193_S668	P48193	Epb41	10	10	0.000343634	0.563193
	P48725_S1437	P48725	Pcnt	10	10	0.04383	1.23605			P49586_S362	P49586	Pcyt1a	10	10	0.00186739	0.707622
	P49312_S2	P49312	Hnrnpa1	10	10	0.00350706	1.22113			P49586_T342	P49586	Pcyt1a	10	10	0.0104133	0.724718
	P49312_S4	P49312	Hnrnpa1	10	10	0.00410878	1.24729			P49717_T19	P49717	Mcm4	10	10	0.0224246	0.738574
	P49312_S6	P49312	Hnrnpa1	10	10	0.0173559	1.26662			P51125_S219	P51125	Cast	10	10	0.000131214	0.49623
	P51432_S1105	P51432	Plcb3	10	10	0.0113651	1.37947			P51125_S81	P51125	Cast	5	5	0.0324162	0.704259
	P51660_S308	P51660	Hsd17b4	5	5	0.00161705	1.56303			P51125_T467	P51125	Cast	5	5	0.000686816	0.677556
	P52332_T236	P52332	Jak1	5	5	0.0360075	1.29043			P52479_S208	P52479	Usp10	10	10	0.0179085	0.752652
	P52927_S59	P52927	Hmga2	5	5	0.0255499	1.60922			P55088_S315	P55088	Aqp4	5	5	0.00069252	0.716966
	P53569_S629	P53569	Cebpz	5	5	0.00871368	1.34672			P55194_S535	P55194	Sh3bp1	10	10	0.0184016	0.778596
	P53569_S641	P53569	Cebpz	5	5	0.00871368	1.34672			P55937_S60	P55937	Golga3	10	10	2.54485e-05	0.547451
	P53986_S461	P53986	Slc16a1	10	10	0.00798102	1.40534			P56695_S236	P56695	Wfs1	5	5	0.00223614	0.762378
	P53986_S491	P53986	Slc16a1	5	5	0.0160246	1.29033			P56695_S237	P56695	Wfs1	5	5	0.00689166	0.803827
	P53986_T462	P53986	Slc16a1	10	10	0.00798102	1.40534			P56812_S119	P56812	Pdcd5	10	10	0.000483232	0.568473
	P53995_S555	P53995	Anapc1	10	10	0.0387682	1.31146			P57016_S331	P57016	Lad1	10	10	0.0495848	0.677796
	P53995_T902	P53995	Anapc1	5	5	0.00181213	1.58699			P57016_S62	P57016	Lad1	10	10	0.0318277	0.583979
	P54103_S60	P54103	Dnajc2	10	10	0.000311285	1.28273			P58771_S206	P58771	Tpm1	10	10	0.0441251	0.828881
	P54103_S63	P54103	Dnajc2	10	10	0.000311285	1.28273			P59017_S343	P59017	Bcl2l13	10	10	0.00718848	0.709891
	P54103_T48	P54103	Dnajc2	10	10	0.0486802	1.20485			P59644_S171	P59644	Inpp5j	10	10	0.000151989	0.532142
	P54276_S827	P54276	Msh6	10	10	0.0337876	1.22504			P59644_T173	P59644	Inpp5j	10	10	0.00131569	0.614042
	P54869_S430	P54869	Hmgcs2	5	5	0.00169182	1.61125			P59672_S642	P59672	Anks1a	10	10	0.000136546	0.667382
	P54869_S433	P54869	Hmgcs2	5	5	0.000560245	2.42676			P59672_S663	P59672	Anks1a	10	10	0.0210568	0.797512
	P55096_S424	P55096	Abcd3	5	5	0.0126269	1.72109			P59759_S209	P59759	Mkl2	10	10	0.00548548	0.603425
	P56393_S32	P56393	Cox7b	10	10	0.00616094	1.60874			P59808_S831	P59808	Sash1	10	10	0.0230934	0.746082
	P57776_S133	P57776	Eef1d	10	10	0.000362454	1.33791			P62046_S522	P62046	Lrch1	10	10	0.00721418	0.748988
	P57780_S368	P57780	Actn4	10	10	0.00421073	1.27827			P62737_S235	P62737	Acta2	10	10	0.0371262	0.708466
	P58058_S46	P58058	Nadk	5	5	0.00383946	1.44687			P63101_T232	P63101	Ywhaz	5	5	0.019047	0.629949
	P58058_S64	P58058	Nadk	5	5	0.0018082	1.68682			P70265_S496	P70265	Pfkfb2	10	10	0.00597218	0.713244
	P58283_S407	P58283	Rnf216	5	5	0.00279727	1.40839			P70271_S111	P70271	Pdlim4	10	10	0.00789193	0.803979
	P58742_S495	P58742	Aaas	10	10	0.008198	1.27807			P70271_S119	P70271	Pdlim4	10	10	0.0422596	0.766278
	P59328_S821	P59328	Wdhd1	10	10	0.0106775	1.21181			P70271_S130	P70271	Pdlim4	10	10	0.0248462	0.687831
	P59438_S563	P59438	Hps5	10	10	0.000357689	1.22621			P70271_S134	P70271	Pdlim4	10	10	0.00606036	0.670721
	P59997_S692	P59997	Kdm2a	10	10	0.0186341	1.60824			P70302_S575	P70302	Stim1	10	10	0.0278189	0.624115
	P60904_S10	P60904	Dnajc5	10	10	0.00395386	1.30915			P70441_S275	P70441	Slc9a3r1	10	10	0.000145652	0.751058
	P60904_S12	P60904	Dnajc5	10	10	0.00758148	1.34471			P70441_S285	P70441	Slc9a3r1	10	10	0.000511778	0.499757
	P61014_S16	P61014	Pln	10	10	0.0320099	1.70815			P70452_S15	P70452	Stx4	10	10	0.00497117	0.686724
	P61014_T17	P61014	Pln	10	10	0.0320099	1.70815			P70459_S446	P70459	Erf	5	5	0.000170415	0.539189
	P61290_S24	P61290	Psme3	5	5	0.0236356	2.63197			P70663_S70	P70663	Sparcl1	10	10	0.0058004	0.598411
	P61327_S106	P61327	Magoh	5	5	0.00590645	1.7694			P81122_S1089	P81122	Irs2	10	10	0.0345326	0.777706
	P61979_S216	P61979	Hnrnpk	10	10	0.0119696	1.33278			P83093_S609	P83093	Stim2	10	10	0.000941648	0.641951
	P62242_S160	P62242	Rps8	10	10	0.000400724	1.45306			P83093_S626	P83093	Stim2	5	5	0.0132915	0.820389
	P62307_T15	P62307	Snrpf	5	5	0.00210375	1.33277			P83093_S631	P83093	Stim2	5	5	0.0118746	0.653178
	P62717_S123	P62717	Rpl18a	10	10	0.000518301	1.60014			P83093_S640	P83093	Stim2	5	5	0.000307487	0.571667
	P62717_S71	P62717	Rpl18a	10	10	0.0235214	1.20547			P84099_S189	P84099	Rpl19	10	10	0.00185407	0.684518
	P62855_T96	P62855	Rps26	5	5	0.0134683	1.2071			P97310_S139	P97310	Mcm2	10	10	0.0333509	0.719463
	P62897_S48	P62897	Cycs	5	5	0.000951542	1.28433			P97310_S140	P97310	Mcm2	10	10	0.0333509	0.719463
	P62897_T50	P62897	Cycs	5	5	0.00157517	1.39522			P97315_S192	P97315	Csrp1	10	10	0.00190927	0.787443
	P62900_S98	P62900	Rpl31	10	10	0.0254728	1.21309			P97351_S263	P97351	Rps3a	10	10	0.00110707	0.699905
	P62996_S22	P62996	Tra2b	5	5	0.0198913	1.48811			P97360_S215	P97360	Etv6	10	10	0.000443787	0.69633
	P62996_S26	P62996	Tra2b	5	5	0.0198913	1.48811			P97360_S319	P97360	Etv6	10	10	0.0281417	0.811078
	P62996_S39	P62996	Tra2b	10	10	0.000725549	1.36501			P97393_S1217	P97393	Arhgap5	10	10	0.00645704	0.830832
	P62996_T201	P62996	Tra2b	10	10	0.000691956	1.23876			P97433_S1604	P97433	Arhgef28	10	10	2.90328e-05	0.618006
	P63017_S254	P63017	Hspa8	10	10	0.000855435	1.44883			P97447_S256	P97447	Fhl1	5	5	0.0416857	0.813561
	P63158_S121	P63158	Hmgb1	5	5	0.0431734	1.29199			P97447_S82	P97447	Fhl1	5	5	0.0339735	0.746412
	P63321_S183	P63321	Rala	10	10	1.70704e-05	1.74793			P97792_S323	P97792	Cxadr	5	5	0.0024052	0.733828
	P70196_S291	P70196	Traf6	5	5	0.0273744	1.30347			P97792_S332	P97792	Cxadr	10	10	0.00023825	0.637843
	P70232_S1128	P70232	Chl1	10	10	0.00238547	1.49963			P97864_S16	P97864	Casp7	10	10	0.000477988	0.69435
	P70232_S1138	P70232	Chl1	10	10	0.00556484	1.27203			P97864_S17	P97864	Casp7	10	10	3.92402e-05	0.617586
	P70232_S1148	P70232	Chl1	10	10	0.0129748	1.33364			P97864_S18	P97864	Casp7	10	10	0.00287852	0.73225
	P70302_S257	P70302	Stim1	10	10	0.00825778	1.34828			P97868_T985	P97868	Rbbp6	10	10	0.0183979	0.769217
	P70349_S45	P70349	Hint1	5	5	0.00518239	1.30361			P99027_S102	P99027	Rplp2	10	10	0.000369755	0.734998
	P70452_S117	P70452	Stx4	10	10	0.0101759	1.29935			P99027_S105	P99027	Rplp2	10	10	0.000369755	0.734998
	P70704_S29	P70704	Atp8a1	10	10	0.00988606	1.3389			P99027_S79	P99027	Rplp2	10	10	0.0202744	0.689025
	P70704_T28	P70704	Atp8a1	10	10	0.000922899	1.36301			P99027_S86	P99027	Rplp2	10	10	0.00283256	0.732363
	P79457_S534	P79457	Uty	5	5	0.00519379	1.32513			Q02053_S4	Q02053	Uba1	10	10	0.00278191	0.606869
	P83741_S183	P83741	Wnk1	5	5	0.00586823	1.2869			Q03963_S110	Q03963	Eif2ak2	5	5	0.00542296	0.820622
	P83741_S378	P83741	Wnk1	10	10	0.000781815	1.55002			Q05BC3_S139	Q05BC3	Eml1	5	5	0.0128117	0.799869
	P83917_S89	P83917	Cbx1	10	10	0.00390564	1.2675			Q06649_S442	Q06649	Sh3bp2	5	5	0.0379313	0.773189
	P84078_S147	P84078	Arf1	10	10	0.00108038	1.6272			Q07113_S2401	Q07113	Igf2r	10	10	0.00104473	0.700332
	P84104_S148	P84104	Srsf3	10	10	0.0191414	1.3982			Q07113_S2476	Q07113	Igf2r	5	5	0.0190404	0.557385
	P84228_T81	P84228	Hist1h3b	5	5	0.00215038	2.02644			Q07231_S285	Q07231	Zscan21	5	5	0.00927783	0.43511
	P97377_T14	P97377	Cdk2	5	5	0.00746892	1.41727			Q07231_S291	Q07231	Zscan21	5	5	0.00927783	0.43511
	P97377_T160	P97377	Cdk2	5	5	0.0455068	1.22381			Q07231_S292	Q07231	Zscan21	5	5	0.00927783	0.43511
	P97434_S990	P97434	Mprip	10	10	0.0304389	1.24455			Q08122_S240	Q08122	Tle3	10	10	0.00609633	0.81589
	P97434_S992	P97434	Mprip	10	10	0.00831107	1.25783			Q08122_S245	Q08122	Tle3	10	10	2.01509e-05	0.775287
	P97438_S348	P97438	Kcnk2	5	5	0.00191341	1.43085			Q0P678_S847	Q0P678	Zc3h18	10	10	0.0212711	0.829555
	P97468_S356	P97468	Cmklr1	5	5	0.0416352	1.4068			Q0VBM2_S9	Q0VBM2	Fam83b	10	10	0.0100172	0.829223
	P97473_S151	P97473	Tarbp2	10	10	0.0304029	1.21291			Q0VGY8_S1463	Q0VGY8	Tanc1	10	10	0.00644599	0.813175
	P97496_S800	P97496	Smarcc1	10	10	0.000852139	1.32596			Q148V8_S904	Q148V8	Fam83h	10	10	0.0179929	0.791751
	P97496_S821	P97496	Smarcc1	10	10	0.000202109	1.26142			Q148V8_S915	Q148V8	Fam83h	10	10	0.00602852	0.732331
	P97496_S824	P97496	Smarcc1	10	10	0.000202109	1.26142			Q149C2_S316	Q149C2	Traf3ip1	5	5	0.00375871	0.543797
	P97496_T397	P97496	Smarcc1	5	5	0.00959677	1.36865			Q14AX6_S1079	Q14AX6	Cdk12	10	10	2.34473e-05	0.662135
	P97868_S964	P97868	Rbbp6	5	5	0.000434764	1.72509			Q14AX6_S422	Q14AX6	Cdk12	5	5	0.0354042	0.810766
	P97868_S965	P97868	Rbbp6	5	5	0.000434764	1.72509			Q14AX6_T1240	Q14AX6	Cdk12	5	5	0.0263771	0.735481
	P98083_S139	P98083	Shc1	5	5	0.044738	1.4582			Q2KHK6_T234	Q2KHK6	Gsdmc2	5	5	0.0231316	0.36474
	P98191_S37	P98191	Cds1	5	5	0.000822506	1.73683			Q2KN98_S385	Q2KN98	Specc1l	10	10	0.0425244	0.801297
	P98191_S56	P98191	Cds1	10	10	0.0268112	1.24519			Q32M07_S330	Q32M07	Ak8	5	5	0.0169761	0.700553
	P98191_T36	P98191	Cds1	10	10	0.00667921	1.73031			Q3THK3_S224	Q3THK3	Gtf2f1	10	10	0.00997762	0.793902
	P98200_S6	P98200	Atp8a2	10	10	0.00454691	1.24911			Q3THK3_S377	Q3THK3	Gtf2f1	10	10	0.0134803	0.677991
	Q00PI9_S226	Q00PI9	Hnrnpul2	10	10	0.045313	1.29722			Q3THK3_T331	Q3THK3	Gtf2f1	10	10	0.0175975	0.805276
	Q02257_S665	Q02257	Jup	10	10	0.0402355	1.29401			Q3TQI7_S261	Q3TQI7	NA	10	10	0.0424695	0.696151
	Q03517_S270	Q03517	Scg2	10	10	0.0481355	1.31861			Q3U182_S612	Q3U182	Crtc2	10	10	0.0279428	0.728991
	Q03963_S163	Q03963	Eif2ak2	10	10	0.0081216	1.51769			Q3U1T9_S516	Q3U1T9	Dennd1b	10	10	0.00352503	0.750805
	Q04735_S153	Q04735	Cdk16	5	5	0.0247513	1.3053			Q3U1T9_T523	Q3U1T9	Dennd1b	5	5	0.00451211	0.624475
	Q04899_S109	Q04899	Cdk18	10	10	0.0209292	1.26631			Q3U5C8_S63	Q3U5C8	Arhgef16	10	10	0.0138115	0.672601
	Q04899_S66	Q04899	Cdk18	10	10	0.0260065	1.26345			Q3U9G9_S71	Q3U9G9	Lbr	10	10	4.31502e-05	0.717827
	Q05512_S400	Q05512	Mark2	5	5	0.0475142	1.65964			Q3UCQ1_S389	Q3UCQ1	Foxk2	10	10	0.00504162	0.83082
	Q05512_T208	Q05512	Mark2	5	5	0.0382145	1.64026			Q3UH06_S1667	Q3UH06	Rreb1	5	5	0.00156517	0.548497
	Q05D44_S187	Q05D44	Eif5b	5	5	0.00547098	1.64921			Q3UH66_S1098	Q3UH66	Wnk2	10	10	0.0108203	0.768574
	Q07079_S144	Q07079	Igfbp5	5	5	0.000144706	1.74491			Q3UHC7_S978	Q3UHC7	Dab2ip	10	10	0.00478289	0.72587
	Q08460_S724	Q08460	Kcnma1	10	10	0.0227656	1.21794			Q3UHJ0_T618	Q3UHJ0	Aak1	10	10	0.0438433	0.76688
	Q08460_S728	Q08460	Kcnma1	10	10	0.0227656	1.21794			Q3UJB9_S733	Q3UJB9	Edc4	10	10	0.0408112	0.683608
	Q0P678_S45	Q0P678	Zc3h18	10	10	0.000924959	1.24303			Q3UJB9_S884	Q3UJB9	Edc4	10	10	0.000869932	0.723155
	Q0VBL3_S709	Q0VBL3	Rbm15	5	5	0.0448557	1.45924			Q3UJU9_S193	Q3UJU9	Rmdn3	10	10	0.0051456	0.620573
	Q14AX6_T889	Q14AX6	Cdk12	10	10	9.77724e-05	1.39922			Q3UJU9_S212	Q3UJU9	Rmdn3	10	10	0.000306199	0.792426
	Q3TFK5_S258	Q3TFK5	Gpatch4	5	5	0.000914754	1.34951			Q3UMF0_S1028	Q3UMF0	Cobll1	10	10	0.00285525	0.700918
	Q3TKT4_S1419	Q3TKT4	Smarca4	10	10	0.0123344	1.24283			Q3UMF0_S1044	Q3UMF0	Cobll1	10	10	0.0132263	0.828163
	Q3TWW8_S194	Q3TWW8	Srsf6	5	5	0.00705251	1.88471			Q3UMF0_S1092	Q3UMF0	Cobll1	10	10	0.000296736	0.739869
	Q3TWW8_S253	Q3TWW8	Srsf6	5	5	0.00498476	1.61326			Q3UMF0_S897	Q3UMF0	Cobll1	5	5	0.00526486	0.760447
	Q3TWW8_S265	Q3TWW8	Srsf6	5	5	0.000981825	1.65688			Q3UMF0_T1027	Q3UMF0	Cobll1	10	10	0.039925	0.830488
	Q3TWW8_S291	Q3TWW8	Srsf6	10	10	7.08071e-06	1.61403			Q3UQ44_S554	Q3UQ44	Iqgap2	5	5	0.00329364	0.818931
	Q3TWW8_S293	Q3TWW8	Srsf6	10	10	7.08071e-06	1.61403			Q3UQN2_S312	Q3UQN2	Fcho2	5	5	0.00996495	0.740767
	Q3TWW8_S297	Q3TWW8	Srsf6	10	10	0.000491244	1.30927			Q3UTJ2_S339	Q3UTJ2	Sorbs2	10	10	0.0329425	0.71486
	Q3TWW8_S299	Q3TWW8	Srsf6	10	10	0.000491244	1.30927			Q3UTJ2_S381	Q3UTJ2	Sorbs2	5	5	0.00278855	0.732883
	Q3TWW8_S301	Q3TWW8	Srsf6	10	10	0.000282662	1.29819			Q3UTJ2_S382	Q3UTJ2	Sorbs2	10	10	0.000657475	0.60484
	Q3TWW8_S303	Q3TWW8	Srsf6	10	10	0.000282662	1.29819			Q3UW68_S298	Q3UW68	Capn13	5	5	0.00298281	0.422604
	Q3TWW8_S314	Q3TWW8	Srsf6	10	10	0.00584098	1.77547			Q3UZA1_S216	Q3UZA1	Rcsd1	5	5	0.0153476	0.569217
	Q3TWW8_S316	Q3TWW8	Srsf6	10	10	0.00584098	1.77547			Q3V1V3_S686	Q3V1V3	Esf1	5	5	0.0476409	0.793692
	Q3TZZ7_S600	Q3TZZ7	Esyt2	10	10	0.0070446	1.33515			Q3V1V3_S688	Q3V1V3	Esf1	5	5	0.0476409	0.793692
	Q3TZZ7_S685	Q3TZZ7	Esyt2	5	5	0.00256351	1.38081			Q3V1V3_S689	Q3V1V3	Esf1	5	5	0.0476409	0.793692
	Q3U0B3_S197	Q3U0B3	Dhrs11	10	10	5.93091e-05	1.35834			Q4JIM5_S632	Q4JIM5	Abl2	10	10	0.000733515	0.765464
	Q3U0S6_T960	Q3U0S6	Rasip1	10	10	0.00543475	1.23371			Q4LDD4_S232	Q4LDD4	Arap1	5	5	0.0457407	0.558233
	Q3U0V1_S182	Q3U0V1	Khsrp	10	10	0.0122125	1.20909			Q4VA53_S1255	Q4VA53	Pds5b	10	10	0.00069314	0.696675
	Q3U288_S544	Q3U288	Znf710	10	10	0.0291825	1.24626			Q4VA53_S1257	Q4VA53	Pds5b	10	10	0.00254697	0.725529
	Q3U821_S778	Q3U821	Wdr75	10	10	0.0046449	1.25322			Q4VA53_S1281	Q4VA53	Pds5b	10	10	0.0040673	0.782401
	Q3U821_S781	Q3U821	Wdr75	10	10	0.0046449	1.25322			Q4VA53_S1381	Q4VA53	Pds5b	10	10	0.0141332	0.787562
	Q3UHQ6_S719	Q3UHQ6	Dopey2	10	10	0.00432119	1.38306			Q4VAC9_S1158	Q4VAC9	Plekhg3	5	5	0.000432752	0.613847
	Q3UJB3_S296	Q3UJB3	Lrrc14b	5	5	0.0161272	1.31786			Q52KE7_S71	Q52KE7	Ccnl1	5	5	0.0104101	0.734705
	Q3UJB3_T300	Q3UJB3	Lrrc14b	5	5	0.0161272	1.31786			Q569L8_S603	Q569L8	Cenpj	10	10	0.00103066	0.288547
	Q3UJU9_S46	Q3UJU9	Rmdn3	10	10	0.00336863	1.21817			Q569Z6_S243	Q569Z6	Thrap3	10	10	0.00741503	0.744709
	Q3UKC1_S124	Q3UKC1	Tax1bp1	10	10	0.00040895	1.27106			Q569Z6_S253	Q569Z6	Thrap3	10	10	0.00529242	0.720065
	Q3ULW8_S274	Q3ULW8	Parp3	5	5	0.00222993	1.40742			Q569Z6_S915	Q569Z6	Thrap3	5	5	0.0202103	0.576008
	Q3UMB5_S788	Q3UMB5	Smcr8	5	5	0.000976212	1.46386			Q569Z6_S924	Q569Z6	Thrap3	10	10	0.000353569	0.618738
	Q3UMC0_S244	Q3UMC0	Spata5	5	5	0.0207089	1.39328			Q569Z6_S935	Q569Z6	Thrap3	10	10	0.00188482	0.64602
	Q3UMM4_T196	Q3UMM4	Cdk10	10	10	0.00209827	1.317			Q5DTM8_S525	Q5DTM8	Rnf20	5	5	0.00880207	0.776574
	Q3UMQ8_S308	Q3UMQ8	Naf1	10	10	0.0123215	1.24464			Q5EG47_S508	Q5EG47	Prkaa1	10	10	0.00128993	0.751512
	Q4FK66_S209	Q4FK66	Prpf38a	10	10	0.00244276	1.22104			Q5F2E7_S626	Q5F2E7	Nufip2	10	10	0.0217325	0.765346
	Q4KMM3_S90	Q4KMM3	Oxr1	10	10	0.00323539	1.39646			Q5NCR9_S254	Q5NCR9	Nsrp1	10	10	0.0328354	0.766748
	Q4V9W2_S143	Q4V9W2	Srek1ip1	5	5	0.0386367	1.29292			Q5NCR9_S255	Q5NCR9	Nsrp1	10	10	0.0328354	0.766748
	Q501J7_S457	Q501J7	Phactr4	5	5	0.0155524	1.6667			Q5NCR9_S33	Q5NCR9	Nsrp1	10	10	0.00172349	0.805782
	Q52KI8_S207	Q52KI8	Srrm1	5	5	0.00941955	1.22014			Q5PR69_S992	Q5PR69	Kiaa1211	10	10	0.000473491	0.668552
	Q52KI8_S209	Q52KI8	Srrm1	10	10	0.0235053	1.33261			Q5PSV9_T1480	Q5PSV9	Mdc1	10	10	4.3964e-05	0.779757
	Q52KI8_S211	Q52KI8	Srrm1	10	10	0.0235053	1.33261			Q5RI75_S266	Q5RI75	Rasef	5	5	0.000128615	0.604679
	Q52KI8_S427	Q52KI8	Srrm1	10	10	0.00707555	1.43084			Q5SQM0_S1165	Q5SQM0	Eml6	5	5	0.00938411	0.577002
	Q52KI8_S448	Q52KI8	Srrm1	10	10	0.00101685	1.2697			Q5SQM0_T1161	Q5SQM0	Eml6	5	5	0.00938411	0.577002
	Q52KI8_S450	Q52KI8	Srrm1	10	10	0.00101685	1.2697			Q5SSL4_S53	Q5SSL4	Abr	5	5	0.0265755	0.81837
	Q52KI8_S591	Q52KI8	Srrm1	10	10	9.21136e-05	1.3235			Q5SSZ5_S332	Q5SSZ5	Tns3	10	10	0.0311491	0.8219
	Q52KI8_S624	Q52KI8	Srrm1	10	10	0.00146941	1.21073			Q5SV77_S360	Q5SV77	Ggnbp2	10	10	0.0400941	0.727147
	Q52KI8_S645	Q52KI8	Srrm1	10	10	0.00180613	1.35668			Q5SV85_S1067	Q5SV85	Synrg	10	10	0.00196114	0.741386
	Q52KI8_S647	Q52KI8	Srrm1	10	10	0.00180613	1.35668			Q5SVL6_S593	Q5SVL6	Rap1gap2	5	5	0.00245444	0.714841
	Q52KI8_S655	Q52KI8	Srrm1	10	10	0.0311636	1.22686			Q5SVL6_S594	Q5SVL6	Rap1gap2	10	10	0.00171816	0.767195
	Q52KI8_S657	Q52KI8	Srrm1	10	10	0.0311636	1.22686			Q5SW75_S899	Q5SW75	Ssh2	5	5	0.0019213	0.684737
	Q52KI8_S672	Q52KI8	Srrm1	10	10	0.0334708	1.23809			Q5SXY1_S133	Q5SXY1	Specc1	5	5	0.00284536	0.596107
	Q52KI8_S674	Q52KI8	Srrm1	10	10	0.0334708	1.23809			Q5SXY1_S355	Q5SXY1	Specc1	5	5	0.00878523	0.746549
	Q52KI8_T593	Q52KI8	Srrm1	10	10	9.21136e-05	1.3235			Q5U3K5_S637	Q5U3K5	Rabl6	10	10	0.00226076	0.759644
	Q569Z5_S105	Q569Z5	Ddx46	5	5	0.0152557	1.25867			Q5U3K5_S638	Q5U3K5	Rabl6	10	10	0.00226076	0.759644
	Q569Z6_S669	Q569Z6	Thrap3	10	10	0.00862925	1.20577			Q5U3K5_T526	Q5U3K5	Rabl6	10	10	0.00441007	0.761005
	Q569Z6_S750	Q569Z6	Thrap3	5	5	0.00505702	1.25105			Q5U3K5_T601	Q5U3K5	Rabl6	5	5	0.0442182	0.830872
	Q5BL07_S1212	Q5BL07	Pex1	10	10	0.00268377	1.22164			Q5UAK0_S376	Q5UAK0	Mier1	10	10	0.00811455	0.793525
	Q5DTL9_S238	Q5DTL9	Slc4a10	10	10	0.0438057	2.10193			Q5UAK0_S482	Q5UAK0	Mier1	5	5	0.00458473	0.458493
	Q5EG47_S498	Q5EG47	Prkaa1	5	5	0.00117834	1.33747			Q5UAK0_S487	Q5UAK0	Mier1	5	5	0.00256125	0.509874
	Q5F2E8_S9	Q5F2E8	Taok1	5	5	0.0281757	1.21337			Q5XJE5_S631	Q5XJE5	Leo1	10	10	0.0146466	0.774725
	Q5SSH7_S1538	Q5SSH7	Zzef1	5	5	0.00762671	1.50646			Q60598_S405	Q60598	Cttn	10	10	0.0289338	0.764984
	Q5SSZ5_S1436	Q5SSZ5	Tns3	10	10	0.0460666	1.20462			Q60598_S407	Q60598	Cttn	10	10	0.0225729	0.738581
	Q5SUR0_T619	Q5SUR0	Pfas	10	10	0.0104808	1.20332			Q60598_T401	Q60598	Cttn	10	10	0.0176204	0.729645
	Q5SW19_S1300	Q5SW19	Cluh	10	10	0.00132688	1.4726			Q60775_S334	Q60775	Elf1	5	5	0.000567553	0.553084
	Q5SWU9_S79	Q5SWU9	Acaca	10	10	0.0320084	1.35063			Q60953_S404	Q60953	Pml	5	5	0.0174636	0.767178
	Q5XG71_S1735	Q5XG71	Utp20	5	5	0.0127808	1.4991			Q60953_S514	Q60953	Pml	5	5	0.00561169	0.767214
	Q5XJE5_S140	Q5XJE5	Leo1	10	10	0.00639223	1.2024			Q60953_S515	Q60953	Pml	10	10	3.40686e-05	0.766878
	Q5XJE5_S151	Q5XJE5	Leo1	10	10	0.00639223	1.2024			Q60974_S1993	Q60974	Ncor1	5	5	0.0233292	0.731585
	Q5XJE5_S154	Q5XJE5	Leo1	10	10	0.00639223	1.2024			Q60974_S2134	Q60974	Ncor1	10	10	0.00666329	0.818288
	Q5XJE5_S162	Q5XJE5	Leo1	10	10	0.0189531	1.22905			Q60980_S100	Q60980	Klf3	5	5	0.000689888	0.79225
	Q5XJE5_S171	Q5XJE5	Leo1	10	10	0.0189531	1.22905			Q60980_S71	Q60980	Klf3	10	10	0.0213864	0.829849
	Q5XJE5_S179	Q5XJE5	Leo1	10	10	0.0189531	1.22905			Q60980_S78	Q60980	Klf3	10	10	0.0012279	0.777908
	Q5XJE5_S206	Q5XJE5	Leo1	10	10	0.000347817	1.32058			Q60980_S91	Q60980	Klf3	10	10	0.00546644	0.769453
	Q5XJE5_S213	Q5XJE5	Leo1	10	10	0.000347817	1.32058			Q61037_S1412	Q61037	Tsc2	10	10	0.00247702	0.735622
	Q5XJE5_S221	Q5XJE5	Leo1	10	10	0.000347817	1.32058			Q61165_S697	Q61165	Slc9a1	10	10	0.000392762	0.551225
	Q60720_S235	Q60720	Cyb561	10	10	0.0271626	1.26887			Q61165_S707	Q61165	Slc9a1	10	10	0.0279658	0.759336
	Q60930_S116	Q60930	Vdac2	10	10	0.00022194	1.57544			Q61165_S790	Q61165	Slc9a1	10	10	0.012292	0.62241
	Q60931_T4	Q60931	Vdac3	10	10	0.0202172	1.2029			Q61165_S801	Q61165	Slc9a1	5	5	0.00237678	0.794323
	Q60932_S117	Q60932	Vdac1	10	10	0.000644977	1.29755			Q61165_T699	Q61165	Slc9a1	5	5	0.0355629	0.745066
	Q61083_S37	Q61083	Map3k2	10	10	0.0123091	1.24268			Q61165_T755	Q61165	Slc9a1	5	5	0.0245734	0.718973
	Q61097_S838	Q61097	Ksr1	5	5	0.0479959	1.90986			Q61183_S648	Q61183	Papola	10	10	0.00415133	0.655769
	Q61122_S327	Q61122	Nab1	5	5	0.0281642	1.26887			Q61194_S261	Q61194	Pik3c2a	10	10	0.000500805	0.638511
	Q61136_S21	Q61136	Prpf4b	10	10	0.000849637	1.26132			Q61315_S2461	Q61315	Apc	5	5	0.0366635	0.735814
	Q61136_S224	Q61136	Prpf4b	5	5	0.0019028	1.47838			Q61315_S2473	Q61315	Apc	10	10	0.00450715	0.7687
	Q61136_S24	Q61136	Prpf4b	10	10	0.000849637	1.26132			Q61464_S1569	Q61464	Znf638	5	5	0.0182472	0.803828
	Q61136_S240	Q61136	Prpf4b	10	10	0.000641481	1.35015			Q61548_S600	Q61548	Snap91	10	9	0.0391222	0.561262
	Q61136_S242	Q61136	Prpf4b	10	10	0.000641481	1.35015			Q61595_S124	Q61595	Ktn1	10	10	0.00316465	0.766305
	Q61136_S258	Q61136	Prpf4b	10	10	0.00246232	1.27126			Q61687_S1223	Q61687	Atrx	10	10	0.000322587	0.651362
	Q61136_S278	Q61136	Prpf4b	10	10	0.0144156	1.25374			Q61687_S1224	Q61687	Atrx	10	10	0.000322587	0.651362
	Q61136_S292	Q61136	Prpf4b	10	10	0.00246602	1.58639			Q61687_S1339	Q61687	Atrx	10	10	0.00731955	0.77551
	Q61136_S294	Q61136	Prpf4b	10	10	0.00246602	1.58639			Q61712_S477	Q61712	Dnajc1	10	10	4.95008e-05	0.799798
	Q61136_S366	Q61136	Prpf4b	10	10	0.00343927	1.40345			Q61712_S478	Q61712	Dnajc1	10	10	4.95008e-05	0.799798
	Q61136_S368	Q61136	Prpf4b	10	10	0.0010599	1.40193			Q61823_S25	Q61823	Pdcd4	5	5	0.0228132	0.555812
	Q61136_S381	Q61136	Prpf4b	10	10	0.00154949	1.25166			Q61823_S94	Q61823	Pdcd4	10	10	0.0346385	0.74786
	Q61136_S387	Q61136	Prpf4b	10	10	0.00675689	1.25087			Q61879_S1952	Q61879	Myh10	5	5	6.61893e-06	0.657288
	Q61136_S394	Q61136	Prpf4b	5	5	0.0225026	1.31472			Q61879_S1956	Q61879	Myh10	10	10	0.000248681	0.697145
	Q61136_S396	Q61136	Prpf4b	5	5	0.0225026	1.31472			Q62172_S48	Q62172	Ralbp1	10	10	0.0230243	0.781323
	Q61136_S431	Q61136	Prpf4b	10	10	0.0340235	1.22656			Q62172_S62	Q62172	Ralbp1	10	10	0.0142753	0.769772
	Q61191_S2029	Q61191	Hcfc1	10	10	0.0272741	1.27999			Q62219_S135	Q62219	Tgfb1i1	10	10	0.00387197	0.723852
	Q61191_S2030	Q61191	Hcfc1	10	10	0.028844	1.26373			Q62273_S12	Q62273	Slc26a2	10	10	0.0347938	0.735497
	Q61216_S2	Q61216	Mre11a	5	5	0.0022939	1.36951			Q62318_S23	Q62318	Trim28	10	10	0.005577	0.817217
	Q61301_S654	Q61301	Ctnna2	5	5	0.00249816	1.20559			Q62393_S36	Q62393	Tpd52	10	10	0.000664461	0.410504
	Q61316_T540	Q61316	Hspa4	10	10	0.0225262	1.21054			Q62393_S40	Q62393	Tpd52	5	5	0.0482485	0.630715
	Q61409_S273	Q61409	Pde3b	10	10	0.00285245	1.23201			Q62417_S345	Q62417	Sorbs1	10	10	0.0312374	0.792903
	Q61409_S274	Q61409	Pde3b	10	10	0.00285245	1.23201			Q62417_S58	Q62417	Sorbs1	5	5	7.47824e-06	0.550352
	Q61464_S1099	Q61464	Znf638	10	10	0.00902344	1.2832			Q62417_S62	Q62417	Sorbs1	5	5	0.00116549	0.604064
	Q61510_S424	Q61510	Trim25	10	10	0.00284842	1.21747			Q62417_T286	Q62417	Sorbs1	5	5	0.0261045	0.833116
	Q61586_S687	Q61586	Gpam	10	10	0.00665274	1.21371			Q62431_S127	Q62431	Arid3a	10	10	0.00136166	0.656082
	Q61586_S694	Q61586	Gpam	10	10	0.00665274	1.21371			Q62447_S255	Q62447	Ccnc	5	5	0.000101138	0.293158
	Q61686_S11	Q61686	Cbx5	5	5	0.00836808	1.43114			Q62447_T252	Q62447	Ccnc	5	5	0.000101138	0.293158
	Q61686_S12	Q61686	Cbx5	10	10	0.0479777	1.25139			Q62504_S1077	Q62504	Spen	10	10	0.00521049	0.70211
	Q61686_S13	Q61686	Cbx5	10	10	0.0479777	1.25139			Q62504_S1682	Q62504	Spen	10	10	9.26169e-05	0.726377
	Q61686_S14	Q61686	Cbx5	10	10	0.0479777	1.25139			Q62504_T1634	Q62504	Spen	10	10	0.000102614	0.583549
	Q61686_S93	Q61686	Cbx5	10	10	0.023455	1.29917			Q62523_S144	Q62523	Zyx	5	5	0.0191729	0.736353
	Q61703_S60	Q61703	Itih2	10	10	0.00158875	1.22986			Q62523_S336	Q62523	Zyx	10	10	0.0355327	0.664666
	Q61846_S521	Q61846	Melk	10	10	0.0375426	1.23065			Q63918_S293	Q63918	Sdpr	10	10	0.0272244	0.712586
	Q61937_S125	Q61937	Npm1	10	10	0.00206697	1.28466			Q63918_S327	Q63918	Sdpr	10	10	0.00289335	0.57229
	Q61937_S70	Q61937	Npm1	10	10	0.00142774	1.30647			Q63918_S359	Q63918	Sdpr	10	10	0.000766803	0.794551
	Q62059_S2585	Q62059	Vcan	10	10	0.0202053	1.22052			Q63918_S363	Q63918	Sdpr	10	10	0.00213044	0.808864
	Q62059_S2586	Q62059	Vcan	10	10	0.0202053	1.22052			Q640N3_S875	Q640N3	Arhgap30	10	10	0.0126814	0.810789
	Q62093_S187	Q62093	Srsf2	10	10	5.32841e-05	1.67715			Q64511_S1387	Q64511	Top2b	10	10	0.0460136	0.766783
	Q62093_S189	Q62093	Srsf2	10	10	6.36728e-05	1.54262			Q64727_S913	Q64727	Vcl	5	5	0.0304905	0.691115
	Q62093_S206	Q62093	Srsf2	10	10	4.36239e-05	1.40618			Q65Z40_S77	Q65Z40	Wapal	10	10	0.0165703	0.773169
	Q62093_S208	Q62093	Srsf2	10	10	0.000184167	1.31491			Q68EF0_S218	Q68EF0	Rab3ip	5	5	0.0267279	0.802282
	Q62095_S592	Q62095	Ddx3y	5	5	0.00284098	1.68024			Q69ZC8_S104	Q69ZC8	Gpalpp1	10	10	0.0222053	0.737179
	Q62141_S698	Q62141	Sin3b	10	10	0.0475906	1.2589			Q69ZS7_S152	Q69ZS7	Hbs1l	5	5	0.0190923	0.723024
	Q62188_T514	Q62188	Dpysl3	5	5	0.0179077	1.43155			Q69ZX6_S741	Q69ZX6	Morc2a	10	10	0.000950384	0.716751
	Q62261_S2127	Q62261	Sptbn1	5	5	0.0119491	1.24348			Q69ZX6_S854	Q69ZX6	Morc2a	10	10	5.97908e-05	0.769365
	Q62261_S2137	Q62261	Sptbn1	10	10	0.0066089	1.23077			Q69ZX6_S859	Q69ZX6	Morc2a	10	10	5.97908e-05	0.769365
	Q62465_S235	Q62465	Vat1	5	5	0.00480451	1.47239			Q69ZZ6_S378	Q69ZZ6	Tmcc1	10	10	0.016144	0.740256
	Q62465_T406	Q62465	Vat1	5	5	0.0454893	1.4373			Q69ZZ6_S410	Q69ZZ6	Tmcc1	10	10	0.00183129	0.766847
	Q63844_Y205	Q63844	Mapk3	10	10	0.00581355	1.23542			Q6A0A2_S603	Q6A0A2	Larp4b	10	10	0.00115768	0.770535
	Q64133_S388	Q64133	Maoa	10	10	0.0117233	1.26566			Q6EDY6_S1103	Q6EDY6	Lrrc16a	5	5	0.0178013	0.760894
	Q64322_S236	Q64322	Npdc1	5	5	0.0115388	1.33868			Q6EDY6_T1130	Q6EDY6	Lrrc16a	10	10	0.000205925	0.736042
	Q64322_T239	Q64322	Npdc1	5	5	0.016157	1.28312			Q6IR34_S490	Q6IR34	Gpsm1	10	10	0.0149823	0.694248
	Q64331_S297	Q64331	Myo6	10	10	0.00792724	1.21926			Q6NWW9_S208	Q6NWW9	Fndc3b	10	10	0.000151751	0.702924
	Q64332_S426	Q64332	Syn2	10	10	0.00107249	1.2579			Q6NXI6_S612	Q6NXI6	Rprd2	10	10	0.00253974	0.771169
	Q64442_S169	Q64442	Sord	10	10	0.0466678	1.29267			Q6NXI6_S633	Q6NXI6	Rprd2	10	10	0.00192777	0.711085
	Q64669_S82	Q64669	Nqo1	10	10	0.00748064	1.49577			Q6NXI6_S684	Q6NXI6	Rprd2	10	10	0.000137923	0.695161
	Q66JV4_S277	Q66JV4	Rbm12b2	10	10	0.000537945	1.42848			Q6NXI6_T742	Q6NXI6	Rprd2	10	10	0.010498	0.744946
	Q66JV4_S279	Q66JV4	Rbm12b2	10	10	0.000537945	1.42848			Q6NXN1_S107	Q6NXN1	Szrd1	10	10	0.00231932	0.719778
	Q66JV4_S376	Q66JV4	Rbm12b2	10	10	0.000998009	1.52689			Q6NZF1_S740	Q6NZF1	Zc3h11a	10	10	0.0297247	0.696878
	Q68FD5_S67	Q68FD5	Cltc	5	5	0.0108694	1.33963			Q6NZM9_S245	Q6NZM9	Hdac4	10	10	8.12159e-05	0.816483
	Q68FF6_S394	Q68FF6	Git1	5	5	0.0195835	1.26965			Q6NZM9_S465	Q6NZM9	Hdac4	10	10	0.0327838	0.783791
	Q68FH0_S511	Q68FH0	Pkp4	10	10	0.0356387	1.24322			Q6P1D7_S988	Q6P1D7	Slx4	5	5	0.0224252	0.654429
	Q68FH0_S514	Q68FH0	Pkp4	5	5	0.0104491	1.39372			Q6P4S6_S493	Q6P4S6	Sik3	10	10	0.0108415	0.784091
	Q68FH0_S775	Q68FH0	Pkp4	10	10	0.0113857	1.27309			Q6P542_S107	Q6P542	Abcf1	10	10	0.0014943	0.692722
	Q69ZA1_T871	Q69ZA1	Cdk13	10	10	0.000868683	1.5217			Q6P542_S138	Q6P542	Abcf1	10	10	0.00864876	0.745396
	Q69ZF3_S893	Q69ZF3	Gba2	10	10	0.000975155	1.54292			Q6P542_S194	Q6P542	Abcf1	10	10	0.0168801	0.724161
	Q6DIC0_S1382	Q6DIC0	Smarca2	10	10	0.0123746	1.26856			Q6P542_S225	Q6P542	Abcf1	10	10	0.0105611	0.728505
	Q6DIC0_S1499	Q6DIC0	Smarca2	5	5	0.040631	1.34504			Q6P5E8_S26	Q6P5E8	Dgkq	10	10	0.0109662	0.795843
	Q6DIC0_S1503	Q6DIC0	Smarca2	5	5	0.040631	1.34504			Q6P6L0_S1047	Q6P6L0	Filip1l	5	5	0.0160015	0.765808
	Q6DID3_S448	Q6DID3	Scaf8	5	5	0.0204587	1.29673			Q6P6L0_S789	Q6P6L0	Filip1l	10	10	0.000663882	0.586598
	Q6GQT6_S821	Q6GQT6	Scap	10	10	0.0109383	1.29528			Q6P6L0_T992	Q6P6L0	Filip1l	10	10	0.00188299	0.733834
	Q6NVE8_S567	Q6NVE8	Wdr44	5	5	0.00480202	1.39241			Q6P8I4_S119	Q6P8I4	Pcnp	10	10	0.000312852	0.646627
	Q6P2K6_S117	Q6P2K6	Smek1	10	10	0.00396489	1.34061			Q6P9Q4_S390	Q6P9Q4	Fhod1	5	5	0.0491354	0.684699
	Q6P3Z3_S159	Q6P3Z3	Thap4	5	5	0.00160916	1.43067			Q6PAM0_S38	Q6PAM0	Prkab2	5	5	0.0328595	0.744179
	Q6P3Z3_S165	Q6P3Z3	Thap4	5	5	0.00160916	1.43067			Q6PD21_T206	Q6PD21	Shb	5	5	0.0187435	0.670575
	Q6P3Z3_T154	Q6P3Z3	Thap4	5	5	0.00160916	1.43067			Q6PDH0_S698	Q6PDH0	Phldb1	10	10	0.045123	0.818591
	Q6P4S8_S1329	Q6P4S8	Ints1	10	10	0.00299319	1.26749			Q6PDK2_S4382	Q6PDK2	Kmt2d	10	10	0.0357433	0.773482
	Q6P5D3_S301	Q6P5D3	Dhx57	10	10	0.0385314	1.23855			Q6PDN3_S1798	Q6PDN3	Mylk	10	10	0.0143995	0.66163
	Q6P9L6_S568	Q6P9L6	Kif15	10	10	0.00479457	1.74764			Q6PDN3_S1810	Q6PDN3	Mylk	10	10	0.0042527	0.676736
	Q6PDM2_S199	Q6PDM2	Srsf1	10	10	0.000446994	1.25681			Q6PDN3_S935	Q6PDN3	Mylk	10	10	0.00719036	0.578197
	Q6PDM2_S201	Q6PDM2	Srsf1	10	10	0.000366731	1.26401			Q6PDN3_S997	Q6PDN3	Mylk	10	10	0.036789	0.768604
	Q6PDM2_S205	Q6PDM2	Srsf1	10	10	0.0164332	1.23579			Q6PDN3_T1800	Q6PDN3	Mylk	10	10	0.00075628	0.693498
	Q6PDM2_S238	Q6PDM2	Srsf1	10	10	1.1617e-05	1.4758			Q6PFD9_S888	Q6PFD9	Nup98	10	10	0.00628339	0.756193
	Q6PDM2_S242	Q6PDM2	Srsf1	10	10	1.1617e-05	1.4758			Q6PGL7_S388	Q6PGL7	Fam21	10	10	0.001603	0.650447
	Q6PDQ2_S1563	Q6PDQ2	Chd4	5	5	0.000254776	1.31123			Q6PGL7_S533	Q6PGL7	Fam21	5	5	0.0347272	0.811991
	Q6PDQ2_S1687	Q6PDQ2	Chd4	5	5	0.0130302	1.47111			Q6PGL7_S747	Q6PGL7	Fam21	10	10	0.000600294	0.633168
	Q6PDQ2_S508	Q6PDQ2	Chd4	10	10	0.00183619	1.28684			Q6PHZ5_S107	Q6PHZ5	Rbm15b	5	5	0.0070144	0.707374
	Q6PDQ2_S524	Q6PDQ2	Chd4	5	5	0.0028316	1.69191			Q6PIJ4_S351	Q6PIJ4	Nfrkb	10	10	0.0114919	0.722556
	Q6PDS3_S548	Q6PDS3	Sarm1	5	5	0.0379328	1.31671			Q6Y685_S401	Q6Y685	Tacc1	10	10	0.00128899	0.77804
	Q6PFD7_S73	Q6PFD7	Naif1	5	5	0.0123512	1.86397			Q6Y7W8_S161	Q6Y7W8	Gigyf2	5	5	0.0304736	0.690853
	Q6PFD9_S839	Q6PFD9	Nup98	10	10	0.00123592	1.41893			Q6ZPQ6_S334	Q6ZPQ6	Pitpnm2	5	5	0.0239194	0.637407
	Q6PFR5_S82	Q6PFR5	Tra2a	10	10	0.0118542	1.20849			Q6ZPQ6_S338	Q6ZPQ6	Pitpnm2	5	5	0.0239194	0.637407
	Q6PFR5_S84	Q6PFR5	Tra2a	10	10	0.000405638	1.26883			Q6ZPU9_S229	Q6ZPU9	Kbp	5	5	0.00439134	0.567351
	Q6PHZ2_S315	Q6PHZ2	Camk2d	10	10	0.0258491	1.59644			Q6ZPU9_T230	Q6ZPU9	Kbp	5	5	0.00439134	0.567351
	Q6PHZ2_T287	Q6PHZ2	Camk2d	10	10	0.0202083	1.64864			Q6ZQ58_S302	Q6ZQ58	Larp1	10	10	0.0109421	0.752512
	Q6R0H7_S1091	Q6R0H7	Gnas	10	10	0.00886155	1.25525			Q6ZQ58_S828	Q6ZQ58	Larp1	10	10	0.000117189	0.703946
	Q6WKZ7_S479	Q6WKZ7	Nostrin	10	10	0.0302865	1.77754			Q6ZQ88_S138	Q6ZQ88	Kdm1a	10	10	0.000140344	0.720026
	Q6ZQ58_T762	Q6ZQ58	Larp1	5	5	0.0117285	1.27392			Q6ZQ88_S70	Q6ZQ88	Kdm1a	10	10	0.0226788	0.791471
	Q6ZQ58_T765	Q6ZQ58	Larp1	5	5	0.0117285	1.27392			Q6ZWQ0_S166	Q6ZWQ0	Syne2	5	5	0.0325568	0.55938
	Q6ZQK5_S379	Q6ZQK5	Acap2	10	10	0.0189323	1.3022			Q6ZWR6_S8308	Q6ZWR6	Syne1	10	10	0.0212888	0.77475
	Q6ZQK5_S381	Q6ZQK5	Acap2	10	10	0.00935911	1.36148			Q6ZWR6_T8363	Q6ZWR6	Syne1	5	5	0.0296664	0.72006
	Q6ZQK5_T382	Q6ZQK5	Acap2	10	10	4.88599e-05	1.40898			Q6ZWX6_S158	Q6ZWX6	Eif2s1	5	5	0.00534459	0.818929
	Q7TMY8_S3374	Q7TMY8	Huwe1	5	5	0.0116518	1.32321			Q70FJ1_S3232	Q70FJ1	Akap9	5	5	0.0203752	0.812154
	Q7TNV0_S306	Q7TNV0	Dek	10	10	0.00380609	1.21552			Q70IV5_S1043	Q70IV5	Synm	5	5	0.00429238	0.603515
	Q7TNV0_S308	Q7TNV0	Dek	10	10	0.00233404	1.29661			Q70IV5_S1049	Q70IV5	Synm	10	10	0.018975	0.596125
	Q7TNV0_S311	Q7TNV0	Dek	10	10	0.00282577	1.31452			Q70IV5_S1075	Q70IV5	Synm	10	10	0.000828826	0.672976
	Q7TNV0_S312	Q7TNV0	Dek	10	10	0.00282577	1.31452			Q70IV5_S1087	Q70IV5	Synm	5	5	0.0208243	0.487081
	Q7TPS5_S659	Q7TPS5	C2cd5	5	5	0.0440546	1.20723			Q70IV5_S1107	Q70IV5	Synm	10	10	0.0066858	0.533831
	Q7TPV4_S1164	Q7TPV4	Mybbp1a	10	10	0.0018616	1.34143			Q70IV5_S1371	Q70IV5	Synm	10	10	0.00430814	0.795323
	Q7TQN3_Y557	Q7TQN3	Wfikkn2	5	5	0.0302064	1.52303			Q70IV5_S1502	Q70IV5	Synm	10	10	0.0236956	0.695507
	Q7TSH6_S717	Q7TSH6	Scaf4	5	5	0.0204804	1.29913			Q70IV5_S1537	Q70IV5	Synm	5	5	0.00341458	0.552439
	Q80SY5_S478	Q80SY5	Prpf38b	10	10	0.038646	1.30296			Q70IV5_S161	Q70IV5	Synm	10	10	0.00903622	0.624659
	Q80TL7_S1175	Q80TL7	Mon2	5	5	0.000978327	1.61432			Q70IV5_S655	Q70IV5	Synm	10	10	0.0395184	0.588117
	Q80TL7_S534	Q80TL7	Mon2	10	10	0.008145	1.34485			Q70IV5_S778	Q70IV5	Synm	10	10	0.0184909	0.716024
	Q80TP3_S1543	Q80TP3	Ubr5	5	5	0.0357426	1.23126			Q70IV5_S780	Q70IV5	Synm	10	10	0.00179157	0.464726
	Q80TP3_S2235	Q80TP3	Ubr5	5	5	0.0347961	1.42966			Q70IV5_T430	Q70IV5	Synm	10	10	0.00860079	0.685336
	Q80VC9_S334	Q80VC9	Camsap3	10	10	0.024716	1.27448			Q76I79_S516	Q76I79	Ssh1	10	10	3.09385e-06	0.597643
	Q80W93_S3540	Q80W93	Hydin	5	5	0.00181162	1.28078			Q78PG9_S204	Q78PG9	Ccdc25	10	10	6.45954e-05	0.750962
	Q80WK2_T72	Q80WK2	Slc51b	5	5	0.0289464	1.37603			Q7JJ13_S297	Q7JJ13	Brd2	5	5	0.00651011	0.603456
	Q80X90_S1505	Q80X90	Flnb	10	10	0.000781631	1.36628			Q7JJ13_S300	Q7JJ13	Brd2	5	5	0.00651011	0.603456
	Q80Y81_S191	Q80Y81	Elac2	5	5	0.00112818	1.27127			Q7TMV1_Y590	Q7TMV1	Rnf139	10	10	0.00134617	0.762721
	Q80Y81_S200	Q80Y81	Elac2	10	10	0.0486822	1.31096			Q7TPD0_S1038	Q7TPD0	Ints3	5	5	0.0442248	0.421908
	Q80ZE3_S103	Q80ZE3	Siglecg	5	5	0.00135797	1.33901			Q7TPD0_S1040	Q7TPD0	Ints3	5	5	0.0442248	0.421908
	Q8BGF7_S1188	Q8BGF7	Pan2	5	5	0.000456028	1.28599			Q7TPH6_S2893	Q7TPH6	Mycbp2	10	10	0.00302564	0.651671
	Q8BHL8_S153	Q8BHL8	Psmf1	10	10	0.0276065	1.25669			Q7TPM1_S387	Q7TPM1	Prrc2b	5	5	0.0273697	0.815463
	Q8BIE6_S696	Q8BIE6	Frmd4a	5	5	0.0323537	1.21936			Q7TPM1_S555	Q7TPM1	Prrc2b	10	10	0.000133407	0.772474
	Q8BIF9_S46	Q8BIF9	Znf787	5	5	0.00210889	1.28504			Q7TPW1_S16	Q7TPW1	Nexn	10	10	9.49987e-05	0.709317
	Q8BIK4_S178	Q8BIK4	Dock9	5	5	0.0391254	1.23726			Q7TPW1_S500	Q7TPW1	Nexn	5	5	0.0496611	0.824638
	Q8BJS4_S120	Q8BJS4	Sun2	5	5	0.0101123	1.20812			Q7TQD2_S31	Q7TQD2	Tppp	10	10	0.0309059	0.81877
	Q8BKT7_S314	Q8BKT7	Thoc5	10	10	0.00892789	1.20951			Q7TQG1_S864	Q7TQG1	Plekha6	10	10	0.0140515	0.659721
	Q8BL97_S200	Q8BL97	Srsf7	5	5	0.042668	1.59459			Q7TQH0_S337	Q7TQH0	Atxn2l	5	5	0.0116867	0.810058
	Q8BL97_S202	Q8BL97	Srsf7	5	5	0.042668	1.59459			Q7TQH0_S637	Q7TQH0	Atxn2l	10	9	0.0151286	0.662097
	Q8BL97_S212	Q8BL97	Srsf7	10	10	0.0033967	1.54719			Q7TSC1_S1087	Q7TSC1	Prrc2a	10	10	0.0026888	0.664825
	Q8BLH7_S163	Q8BLH7	Hirip3	5	5	0.0112699	1.51937			Q7TSC1_S1217	Q7TSC1	Prrc2a	5	5	0.0484304	0.818263
	Q8BLH7_T167	Q8BLH7	Hirip3	5	5	0.0112699	1.51937			Q7TSC1_S342	Q7TSC1	Prrc2a	10	10	0.0265628	0.776658
	Q8BMG7_S448	Q8BMG7	Rab3gap2	5	5	0.00895393	1.32486			Q7TSC1_S350	Q7TSC1	Prrc2a	10	10	0.0265628	0.776658
	Q8BTI8_S1533	Q8BTI8	Srrm2	5	5	0.0109206	1.29817			Q7TSC1_T609	Q7TSC1	Prrc2a	10	10	0.00214752	0.800412
	Q8BTI8_S1535	Q8BTI8	Srrm2	5	5	0.0109206	1.29817			Q7TSG2_S860	Q7TSG2	Ctdp1	10	10	0.00895604	0.73024
	Q8BTI8_S1554	Q8BTI8	Srrm2	5	5	0.00115527	1.53587			Q7TSG2_S863	Q7TSG2	Ctdp1	10	10	0.00895604	0.73024
	Q8BTI8_S1628	Q8BTI8	Srrm2	5	5	0.00564103	1.53996			Q7TSH6_S1167	Q7TSH6	Scaf4	5	5	0.0301004	0.727342
	Q8BTI8_S1630	Q8BTI8	Srrm2	10	10	0.0066474	1.46216			Q7TSH6_S154	Q7TSH6	Scaf4	10	10	0.0021992	0.597595
	Q8BTI8_S1631	Q8BTI8	Srrm2	5	5	0.00564103	1.53996			Q7TSJ2_S905	Q7TSJ2	Map6	5	5	0.00959262	0.664687
	Q8BTI8_S1638	Q8BTI8	Srrm2	10	10	0.0023547	1.30311			Q80T69_S80	Q80T69	Rsbn1	5	5	0.015875	0.787903
	Q8BTI8_S1683	Q8BTI8	Srrm2	10	10	0.00108041	1.3018			Q80TH2_S595	Q80TH2	Erbb2ip	10	10	0.0147982	0.812618
	Q8BTI8_S1685	Q8BTI8	Srrm2	10	10	0.00452967	1.24129			Q80TH2_S599	Q80TH2	Erbb2ip	10	10	0.0147982	0.812618
	Q8BTI8_S1687	Q8BTI8	Srrm2	10	10	0.0016263	1.29821			Q80TH2_S600	Q80TH2	Erbb2ip	10	10	0.0147982	0.812618
	Q8BTI8_S1706	Q8BTI8	Srrm2	5	5	0.0200434	1.33345			Q80TI0_S274	Q80TI0	Gramd1b	10	10	0.00010346	0.766771
	Q8BTI8_S1718	Q8BTI8	Srrm2	10	10	0.000170711	1.29104			Q80TV8_S559	Q80TV8	Clasp1	10	10	0.00341657	0.831868
	Q8BTI8_S1720	Q8BTI8	Srrm2	10	10	0.000170711	1.29104			Q80TV8_S794	Q80TV8	Clasp1	10	10	0.0481766	0.687724
	Q8BTI8_S1798	Q8BTI8	Srrm2	5	5	0.0176452	1.22377			Q80U28_S1237	Q80U28	Madd	10	10	0.0179232	0.7915
	Q8BTI8_S1869	Q8BTI8	Srrm2	5	5	0.0349915	1.44897			Q80U44_S884	Q80U44	Zfyve16	10	10	0.013049	0.649811
	Q8BTI8_S1876	Q8BTI8	Srrm2	5	5	0.00809594	1.43043			Q80U49_S360	Q80U49	Cep170b	10	10	0.00295907	0.661729
	Q8BTI8_S1982	Q8BTI8	Srrm2	5	5	0.010061	1.44704			Q80U49_S843	Q80U49	Cep170b	5	5	0.0156079	0.78275
	Q8BTI8_S1984	Q8BTI8	Srrm2	10	10	0.000410134	1.44105			Q80U49_S862	Q80U49	Cep170b	10	10	1.15429e-05	0.5978
	Q8BTI8_S1996	Q8BTI8	Srrm2	10	10	0.00336904	1.39068			Q80U62_S198	Q80U62	Kiaa0226	10	10	0.0148154	0.801765
	Q8BTI8_S1998	Q8BTI8	Srrm2	10	10	0.0216072	1.23584			Q80U72_S1292	Q80U72	Scrib	10	10	0.006157	0.739622
	Q8BTI8_S222	Q8BTI8	Srrm2	10	10	0.0165806	1.22549			Q80U72_S1543	Q80U72	Scrib	5	5	0.0156858	0.337972
	Q8BTI8_S231	Q8BTI8	Srrm2	10	10	0.00324195	1.34231			Q80U72_S503	Q80U72	Scrib	10	10	0.00179959	0.723488
	Q8BTI8_S248	Q8BTI8	Srrm2	5	5	0.0042389	1.65496			Q80U72_S506	Q80U72	Scrib	10	10	1.55277e-05	0.662123
	Q8BTI8_S250	Q8BTI8	Srrm2	10	10	6.32155e-05	1.37853			Q80U72_S508	Q80U72	Scrib	10	10	0.00090809	0.730282
	Q8BTI8_S2646	Q8BTI8	Srrm2	5	5	0.00124735	1.30757			Q80UM3_S854	Q80UM3	Naa15	5	5	0.0425825	0.830215
	Q8BTI8_S2656	Q8BTI8	Srrm2	10	10	0.000127273	1.22128			Q80V24_S58	Q80V24	Vgll4	5	5	0.0207953	0.77905
	Q8BTI8_S438	Q8BTI8	Srrm2	5	5	0.00269113	1.22003			Q80VP1_T469	Q80VP1	Epn1	10	10	0.0393887	0.701274
	Q8BTI8_S503	Q8BTI8	Srrm2	10	10	0.00115792	1.36751			Q80W00_S313	Q80W00	Ppp1r10	10	10	0.0350286	0.804145
	Q8BTI8_S505	Q8BTI8	Srrm2	10	10	0.00115792	1.36751			Q80WJ7_S423	Q80WJ7	Mtdh	10	10	0.0197213	0.648154
	Q8BTI8_S507	Q8BTI8	Srrm2	10	10	0.00115792	1.36751			Q80X82_S1256	Q80X82	Sympk	10	10	5.76468e-05	0.666292
	Q8BTI8_S739	Q8BTI8	Srrm2	5	5	0.00184922	1.32101			Q80XI3_S1151	Q80XI3	Eif4g3	10	10	0.00718356	0.628356
	Q8BTI8_S741	Q8BTI8	Srrm2	10	10	0.00643254	1.26848			Q80XI3_S267	Q80XI3	Eif4g3	10	10	0.0275686	0.812452
	Q8BTI8_S743	Q8BTI8	Srrm2	10	10	0.0223318	1.25515			Q80XJ2_S262	Q80XJ2	Rnf168	5	5	0.00149152	0.782289
	Q8BTI8_S744	Q8BTI8	Srrm2	10	10	0.00946053	1.22577			Q80XQ2_S578	Q80XQ2	Tbc1d5	10	10	0.00711965	0.762909
	Q8BTI8_S775	Q8BTI8	Srrm2	10	10	0.0198594	1.2516			Q80XS6_S271	Q80XS6	Samd4b	5	5	0.000913646	0.690868
	Q8BTI8_S850	Q8BTI8	Srrm2	5	5	0.00981986	1.23063			Q80XS7_S399	Q80XS7	Fam83e	5	5	0.00925533	0.559428
	Q8BTI8_S851	Q8BTI8	Srrm2	5	5	0.00981986	1.23063			Q80Y81_S815	Q80Y81	Elac2	5	5	0.0435365	0.802559
	Q8BTI8_S924	Q8BTI8	Srrm2	10	10	0.0173757	1.38921			Q80YN3_S443	Q80YN3	Bcas1	10	10	0.000213702	0.636835
	Q8BTI8_S926	Q8BTI8	Srrm2	5	5	0.00669354	1.50604			Q80YN3_S615	Q80YN3	Bcas1	10	10	0.00191017	0.736636
	Q8BTI8_T1640	Q8BTI8	Srrm2	10	10	0.0023547	1.30311			Q80YN3_T591	Q80YN3	Bcas1	5	5	0.0154178	0.631655
	Q8BTI8_T1800	Q8BTI8	Srrm2	5	5	0.0176452	1.22377			Q80YV2_S353	Q80YV2	Zc3hc1	10	10	0.00368431	0.829355
	Q8BTI8_T1986	Q8BTI8	Srrm2	10	10	0.00753889	1.2452			Q80Z38_S1334	Q80Z38	Shank2	5	5	0.0173844	0.717759
	Q8BTI8_T233	Q8BTI8	Srrm2	10	10	0.00324195	1.34231			Q811P8_S952	Q811P8	Arhgap32	10	10	0.000508872	0.539882
	Q8BTI8_T251	Q8BTI8	Srrm2	5	5	0.0107565	1.46792			Q8BG81_S127	Q8BG81	Poldip3	10	10	0.0161317	0.804941
	Q8BW10_S192	Q8BW10	Nob1	10	10	0.00988366	1.21654			Q8BGC0_S441	Q8BGC0	Htatsf1	10	10	0.00126175	0.711118
	Q8BWR8_T606	Q8BWR8	Rhpn2	5	5	0.000335569	1.66126			Q8BGC0_S446	Q8BGC0	Htatsf1	10	10	0.00126175	0.711118
	Q8BWY9_T586	Q8BWY9	Kiaa1524	10	10	0.00438024	1.32975			Q8BGI4_S558	Q8BGI4	Fam13a	5	5	0.00680182	0.505082
	Q8BXB6_S21	Q8BXB6	Slco2b1	10	10	0.00163941	1.445			Q8BGT6_S647	Q8BGT6	Micall1	10	10	0.0136883	0.80353
	Q8BZ03_S397	Q8BZ03	Prkd2	10	10	0.00558293	1.22017			Q8BGT6_S651	Q8BGT6	Micall1	10	10	0.00280062	0.78371
	Q8BZX4_S238	Q8BZX4	Srek1	5	5	0.00211151	1.80112			Q8BH48_S146	Q8BH48	Ubap1	10	10	0.000961905	0.764384
	Q8BZX4_S240	Q8BZX4	Srek1	5	5	0.00211151	1.80112			Q8BHN1_S79	Q8BHN1	Txlng	5	5	0.0290552	0.816868
	Q8C0Z1_S21	Q8C0Z1	Itfg3	10	10	0.00562404	1.33726			Q8BHS6_S61	Q8BHS6	Armcx3	10	10	0.000364932	0.694004
	Q8C172_S341	Q8C172	Cers6	10	10	0.0225548	1.29814			Q8BHY3_S106	Q8BHY3	Ano1	5	5	0.0108329	0.716255
	Q8C172_S345	Q8C172	Cers6	10	10	0.0249303	1.29714			Q8BHZ4_S1198	Q8BHZ4	Znf592	5	5	0.00321358	0.586289
	Q8C172_S346	Q8C172	Cers6	10	10	0.0249303	1.29714			Q8BHZ4_S1202	Q8BHZ4	Znf592	10	10	0.0032084	0.745973
	Q8C172_S347	Q8C172	Cers6	10	10	0.0249303	1.29714			Q8BHZ4_S346	Q8BHZ4	Znf592	10	10	0.00935372	0.740075
	Q8C351_S299	Q8C351	Layn	10	10	0.00809552	1.47392			Q8BI29_S513	Q8BI29	Sarg	5	5	0.00240868	0.674228
	Q8C4V1_S374	Q8C4V1	Arhgap24	10	10	0.0225839	1.25325			Q8BI84_S1458	Q8BI84	Mia3	10	10	0.000153799	0.648065
	Q8C5H8_S176	Q8C5H8	Nadk2	5	5	0.00534683	1.28147			Q8BI84_S1770	Q8BI84	Mia3	10	10	0.000332086	0.427316
	Q8C6J9_S809	Q8C6J9	Nlrp4b	5	5	0.00909661	4.43958			Q8BI84_S1915	Q8BI84	Mia3	10	10	0.00175088	0.485575
	Q8C8R3_S846	Q8C8R3	Ank2	10	10	0.0259947	1.37043			Q8BIQ5_S527	Q8BIQ5	Cstf2	5	5	0.0413106	0.762495
	Q8CAQ8_S113	Q8CAQ8	Immt	5	5	0.0181374	1.52673			Q8BJ05_S409	Q8BJ05	Zc3h14	10	10	0.0117473	0.808497
	Q8CCI5_S99	Q8CCI5	Rybp	10	10	0.000644756	1.31131			Q8BJ05_S515	Q8BJ05	Zc3h14	10	10	0.0327309	0.814809
	Q8CFH6_S358	Q8CFH6	Sik2	5	5	0.0395503	1.51195			Q8BKU8_S534	Q8BKU8	Tmem87b	10	10	0.000870604	0.759932
	Q8CG71_S294	Q8CG71	Leprel1	5	5	0.00298191	1.30567			Q8BL97_S216	Q8BL97	Srsf7	5	5	0.0104839	0.739367
	Q8CG71_Y304	Q8CG71	Leprel1	5	5	0.00298191	1.30567			Q8BP27_S115	Q8BP27	Sfr1	5	5	0.00325689	0.768929
	Q8CG71_Y317	Q8CG71	Leprel1	5	5	0.00298191	1.30567			Q8BP27_S71	Q8BP27	Sfr1	10	10	0.000160121	0.791141
	Q8CGA3_S274	Q8CGA3	Slc43a2	5	5	0.0119044	1.41062			Q8BP27_T70	Q8BP27	Sfr1	5	5	7.28227e-05	0.644906
	Q8CGB6_S102	Q8CGB6	Tns2	10	10	0.0198404	1.31928			Q8BR70_S7	Q8BR70	Yipf6	10	10	0.00231177	0.725677
	Q8CGN5_S130	Q8CGN5	Plin1	5	5	0.0223252	1.32601			Q8BRM2_S335	Q8BRM2	Gorab	10	10	0.021508	0.749911
	Q8CGN5_S222	Q8CGN5	Plin1	5	5	0.0339517	1.6316			Q8BRM2_T338	Q8BRM2	Gorab	5	5	0.00172948	0.796257
	Q8CGN5_S384	Q8CGN5	Plin1	10	10	0.0336853	1.64436			Q8BRN9_S455	Q8BRN9	Cc2d1b	10	10	0.00290851	0.773445
	Q8CHC4_T1048	Q8CHC4	Synj1	5	5	0.00866524	1.3564			Q8BRT1_S333	Q8BRT1	Clasp2	10	10	0.00066932	0.689125
	Q8CHT1_S606	Q8CHT1	Ngef	10	10	0.0219217	1.2951			Q8BSD5_T66	Q8BSD5	She	5	5	0.00330121	0.58248
	Q8CI71_S494	Q8CI71	Ccdc132	10	10	0.0151879	1.20081			Q8BTI8_S1048	Q8BTI8	Srrm2	10	10	0.000865472	0.718173
	Q8CI75_S192	Q8CI75	Dis3l2	5	5	0.0122325	1.46888			Q8BTI8_S1097	Q8BTI8	Srrm2	10	10	0.0183598	0.579705
	Q8CIE4_T959	Q8CIE4	Parp10	10	10	0.0387885	1.23573			Q8BTI8_S1151	Q8BTI8	Srrm2	10	10	0.0313769	0.632826
	Q8CJ61_S194	Q8CJ61	Cmtm4	10	10	0.0182951	1.40078			Q8BTI8_S1179	Q8BTI8	Srrm2	10	10	0.00607555	0.541241
	Q8JZP2_S483	Q8JZP2	Syn3	5	5	0.0445796	1.2553			Q8BTI8_S1269	Q8BTI8	Srrm2	10	10	0.00141037	0.680892
	Q8JZQ9_S143	Q8JZQ9	Eif3b	10	10	0.00626333	1.2477			Q8BTI8_S1278	Q8BTI8	Srrm2	10	10	0.00422839	0.680921
	Q8JZQ9_S88	Q8JZQ9	Eif3b	10	10	0.00418901	1.23664			Q8BTI8_S1305	Q8BTI8	Srrm2	10	10	0.00462596	0.686603
	Q8JZR0_T350	Q8JZR0	Acsl5	5	5	0.000208814	1.66068			Q8BTI8_S1338	Q8BTI8	Srrm2	10	10	0.00404277	0.812106
	Q8K0D0_S180	Q8K0D0	Cdk17	10	10	0.00506447	1.24981			Q8BTI8_S1339	Q8BTI8	Srrm2	10	10	0.00404277	0.812106
	Q8K190_S16	Q8K190	Saysd1	5	5	0.00729347	1.36159			Q8BTI8_S2335	Q8BTI8	Srrm2	5	5	0.0139336	0.828327
	Q8K1I3_S174	Q8K1I3	Spp2	5	5	0.0202934	1.21755			Q8BTI8_S2351	Q8BTI8	Srrm2	10	10	0.00602611	0.607542
	Q8K1Y2_S252	Q8K1Y2	Prkd3	10	10	0.0179297	1.24161			Q8BTI8_S984	Q8BTI8	Srrm2	10	10	0.00590706	0.77972
	Q8K2P7_S52	Q8K2P7	Slc38a1	10	10	0.0352012	1.23647			Q8BTI8_T2350	Q8BTI8	Srrm2	10	10	0.0174498	0.682569
	Q8K2W9_S429	Q8K2W9	NA	5	5	0.0125252	1.23602			Q8BTI8_T2362	Q8BTI8	Srrm2	10	10	0.0383025	0.756119
	Q8K310_S596	Q8K310	Matr3	5	5	0.0022371	1.44352			Q8BTM8_S1010	Q8BTM8	Flna	10	10	0.0169131	0.616968
	Q8K354_S30	Q8K354	Cbr3	10	10	0.0394785	1.22005			Q8BTM8_S1338	Q8BTM8	Flna	10	10	0.000940315	0.719468
	Q8K3W3_S518	Q8K3W3	Casc3	5	5	0.0464753	1.34633			Q8BTM8_S1734	Q8BTM8	Flna	5	5	0.009646	0.680712
	Q8K3W3_S519	Q8K3W3	Casc3	5	5	0.0464753	1.34633			Q8BTM8_S1976	Q8BTM8	Flna	10	10	0.000140144	0.699727
	Q8K419_S92	Q8K419	Lgals4	10	10	0.0111322	1.67552			Q8BTM8_S2284	Q8BTM8	Flna	5	5	0.0234538	0.791446
	Q8K4I3_S487	Q8K4I3	Arhgef6	10	10	0.042918	1.42611			Q8BTM8_S977	Q8BTM8	Flna	5	5	0.0242751	0.759126
	Q8K4L4_S151	Q8K4L4	Pof1b	10	10	0.00108247	1.2638			Q8BTM8_T1978	Q8BTM8	Flna	5	5	0.000284932	0.631834
	Q8R0F5_T140	Q8R0F5	Rbmx2	5	5	0.00689712	1.5148			Q8BTW9_S181	Q8BTW9	Pak4	10	10	0.0122012	0.719593
	Q8R0S2_S179	Q8R0S2	Iqsec1	10	10	0.00527808	1.26436			Q8BUR4_S1681	Q8BUR4	Dock1	5	5	0.0280207	0.816831
	Q8R127_S217	Q8R127	Sccpdh	5	5	0.0059392	1.79839			Q8BVA4_S119	Q8BVA4	Lmod1	10	10	0.00908345	0.554235
	Q8R2S9_S132	Q8R2S9	Actr8	5	5	0.00183873	1.24443			Q8BVA4_S12	Q8BVA4	Lmod1	10	10	0.00124561	0.487377
	Q8R316_S380	Q8R316	Hbp1	5	5	0.0455074	1.23355			Q8BVA4_S135	Q8BVA4	Lmod1	10	10	0.00607056	0.641394
	Q8R3B1_S224	Q8R3B1	Plcd1	5	5	0.00981878	1.28486			Q8BVA4_S85	Q8BVA4	Lmod1	10	10	0.0488445	0.598454
	Q8R3C6_S693	Q8R3C6	Rbm19	5	5	0.000500444	1.52349			Q8BWG8_S412	Q8BWG8	Arrb1	10	10	0.00419697	0.556394
	Q8R3Y8_S66	Q8R3Y8	Irf2bp1	10	10	0.00121076	1.37691			Q8BX02_S532	Q8BX02	Kank2	10	10	0.000214696	0.66373
	Q8R502_S212	Q8R502	Lrrc8c	10	10	0.00852294	1.2842			Q8BX02_S557	Q8BX02	Kank2	5	5	0.0173407	0.712296
	Q8R516_S251	Q8R516	Mib2	10	10	0.048505	1.20996			Q8BX80_S16	Q8BX80	Engase	10	10	0.00429581	0.596816
	Q8VC57_S29	Q8VC57	Kctd5	5	5	0.0249342	1.20057			Q8BX90_S203	Q8BX90	Fndc3a	10	10	0.000118391	0.787804
	Q8VDF3_S299	Q8VDF3	Dapk2	10	10	0.00905189	1.40746			Q8BX90_S207	Q8BX90	Fndc3a	10	10	0.00083937	0.771845
	Q8VDG6_S498	Q8VDG6	Mlk4	10	10	0.002045	1.38203			Q8BXK8_S521	Q8BXK8	Agap1	10	10	0.0314874	0.82019
	Q8VDI7_S98	Q8VDI7	Ubac1	10	10	0.000249097	1.36217			Q8BYF6_S603	Q8BYF6	Slc5a8	10	10	0.0105671	0.688867
	Q8VDM6_S195	Q8VDM6	Hnrnpul1	10	10	0.0321221	1.20781			Q8BZ32_S1121	Q8BZ32	Asxl2	10	10	0.0275658	0.80249
	Q8VDP4_S222	Q8VDP4	Ccar2	5	5	0.0194264	1.31838			Q8BZR9_S495	Q8BZR9	NA	5	5	0.00063047	0.419455
	Q8VDP4_S612	Q8VDP4	Ccar2	10	10	0.0020781	1.22054			Q8C0D4_T229	Q8C0D4	Arhgap12	10	10	0.0100754	0.771582
	Q8VE97_S247	Q8VE97	Srsf4	5	5	0.0347526	1.22195			Q8C0D9_S419	Q8C0D9	Cep68	5	5	0.0321139	0.790688
	Q8VE97_S268	Q8VE97	Srsf4	10	10	0.0102369	1.41105			Q8C0T5_S1507	Q8C0T5	Sipa1l1	10	10	0.0224319	0.627444
	Q8VE97_S270	Q8VE97	Srsf4	10	10	0.0102369	1.41105			Q8C0T5_S1528	Q8C0T5	Sipa1l1	10	10	0.0203099	0.778766
	Q8VE97_S321	Q8VE97	Srsf4	10	10	0.000267788	1.22586			Q8C0T5_S1564	Q8C0T5	Sipa1l1	5	5	0.0241643	0.727131
	Q8VEK3_S247	Q8VEK3	Hnrnpu	10	10	0.00180929	1.20241			Q8C1B1_S1120	Q8C1B1	Camsap2	10	10	0.0032375	0.741049
	Q8VH51_S125	Q8VH51	Rbm39	10	10	0.0247585	1.24667			Q8C2Q3_T579	Q8C2Q3	Rbm14	5	5	0.00865203	0.664941
	Q8VH51_S127	Q8VH51	Rbm39	5	5	0.0166891	1.38391			Q8C4V1_S414	Q8C4V1	Arhgap24	5	5	0.0447823	0.807435
	Q8VH51_S136	Q8VH51	Rbm39	10	10	0.00457506	1.26881			Q8C4Y3_S557	Q8C4Y3	Nelfb	10	10	0.000176668	0.515859
	Q8VHX6_S2449	Q8VHX6	Flnc	5	5	0.013558	1.23592			Q8C5N3_S903	Q8C5N3	Cwc22	10	10	0.0134054	0.748918
	Q8VI24_S594	Q8VI24	Satb2	10	10	0.00123503	1.25187			Q8C5W0_S724	Q8C5W0	Clmn	10	10	0.00068356	0.613788
	Q8VI36_S533	Q8VI36	Pxn	10	10	0.0187528	1.24227			Q8C8R3_S2090	Q8C8R3	Ank2	10	10	0.00841557	0.816774
	Q91W18_S627	Q91W18	Tdrd3	5	5	0.042192	1.27556			Q8C8R3_S2164	Q8C8R3	Ank2	10	10	0.0231008	0.664121
	Q91W39_S6	Q91W39	Ncoa5	5	5	0.0297407	1.34554			Q8C8R3_S3315	Q8C8R3	Ank2	10	10	0.0208119	0.79298
	Q91W50_S445	Q91W50	Csde1	10	10	0.00485973	1.56611			Q8C8R3_T2232	Q8C8R3	Ank2	10	10	0.00343009	0.780441
	Q91WK2_S183	Q91WK2	Eif3h	5	5	0.0354495	1.33058			Q8C8T8_S142	Q8C8T8	Tsr2	10	10	0.0245976	0.680298
	Q91WL0_T552	Q91WL0	Eps8l3	10	10	0.00136105	1.79834			Q8C8U0_S435	Q8C8U0	Ppfibp1	10	10	0.0239502	0.68091
	Q91WM3_S470	Q91WM3	Rrp9	10	10	0.0177063	1.26645			Q8CB12_T234	Q8CB12	Gsdmc3	5	5	0.00376022	0.550793
	Q91X20_S618	Q91X20	Ash2l	10	10	0.000228014	1.27475			Q8CB77_S82	Q8CB77	Tceb3	10	10	0.00404362	0.825011
	Q91XQ0_T3714	Q91XQ0	Dnah8	5	5	0.00547473	1.21581			Q8CBH5_S647	Q8CBH5	Mfsd6	10	10	0.0234807	0.728858
	Q91XQ0_T3718	Q91XQ0	Dnah8	5	5	0.00547473	1.21581			Q8CBW3_S183	Q8CBW3	Abi1	10	10	0.0253986	0.767191
	Q91YE5_S695	Q91YE5	Baz2a	10	10	0.000230492	1.34959			Q8CC35_S672	Q8CC35	Synpo	10	10	0.0299797	0.825242
	Q91ZT5_S702	Q91ZT5	Fgd4	10	10	0.00261776	1.46071			Q8CC35_S740	Q8CC35	Synpo	10	10	0.0184835	0.758585
	Q91ZU6_S237	Q91ZU6	Dst	5	5	0.0166423	1.25303			Q8CC35_S765	Q8CC35	Synpo	5	5	0.00106158	0.788005
	Q91ZU6_S3894	Q91ZU6	Dst	10	10	0.0358401	1.2482			Q8CC35_S833	Q8CC35	Synpo	10	10	0.0292826	0.722748
	Q921D9_S406	Q921D9	Grhl1	5	5	3.69884e-05	2.50012			Q8CI04_S655	Q8CI04	Cog3	10	9	0.0411506	0.646937
	Q921G6_S521	Q921G6	Lrch4	5	5	0.0338485	1.21891			Q8CI95_S15	Q8CI95	Osbpl11	10	10	0.0134807	0.688058
	Q922K7_S59	Q922K7	Nop2	5	5	0.00396402	1.57333			Q8CIV7_S268	Q8CIV7	Ovol2	10	10	0.0155224	0.781302
	Q922P9_S130	Q922P9	Glyr1	10	10	0.0280666	1.49687			Q8CJ19_S1131	Q8CJ19	Mical3	10	10	0.00925925	0.831769
	Q923T9_S381	Q923T9	Camk2g	10	10	0.0483092	1.21596			Q8JZX4_S222	Q8JZX4	Rbm17	10	10	0.000355371	0.807022
	Q924K8_S427	Q924K8	Mta3	5	5	0.0482273	1.24859			Q8K019_S529	Q8K019	Bclaf1	10	10	0.0201168	0.820623
	Q924Z4_S341	Q924Z4	Cers2	10	10	0.00476718	1.34122			Q8K039_S50	Q8K039	NA	10	10	0.00853218	0.69618
	Q924Z4_S348	Q924Z4	Cers2	10	10	0.00619498	1.34531			Q8K072_S202	Q8K072	Reep4	5	5	0.0340892	0.70964
	Q924Z4_S349	Q924Z4	Cers2	10	10	0.00675591	1.34167			Q8K124_T233	Q8K124	Plekho2	5	5	0.0049716	0.690096
	Q924Z4_T346	Q924Z4	Cers2	10	10	0.00579504	1.35507			Q8K135_S977	Q8K135	Kiaa0319l	5	5	0.0169319	0.773662
	Q925T6_S43	Q925T6	Grip1	10	10	0.0238344	1.29912			Q8K1A6_S435	Q8K1A6	Cc2d1a	10	10	0.00134116	0.650886
	Q93092_S237	Q93092	Taldo1	10	10	0.000468921	1.41146			Q8K1J5_S269	Q8K1J5	Sde2	10	10	0.00309775	0.80345
	Q99JT2_S246	Q99JT2	Stk26	5	5	0.0330087	1.21561			Q8K1M6_S535	Q8K1M6	Dnm1l	5	5	0.00127635	0.75527
	Q99JW4_S319	Q99JW4	Lims1	5	5	0.0465075	1.65342			Q8K1N2_S465	Q8K1N2	Phldb2	10	10	0.0101258	0.682663
	Q99KR3_T279	Q99KR3	Lactb2	5	5	0.0253535	1.42675			Q8K2L8_S309	Q8K2L8	Trappc12	10	10	0.0400344	0.702704
	Q99L88_S86	Q99L88	Sntb1	10	10	0.0117542	1.22998			Q8K330_S639	Q8K330	Ssh3	10	10	0.00012042	0.375328
	Q99L90_S282	Q99L90	Mcrs1	10	10	0.000392266	1.4285			Q8K382_S536	Q8K382	Dennd1a	5	5	0.0161671	0.750679
	Q99LX5_S232	Q99LX5	Mmtag2	5	5	0.0117625	1.22724			Q8K387_S452	Q8K387	Usp45	10	10	0.000276334	0.746565
	Q99M08_S19	Q99M08	NA	10	10	0.00295992	1.74743			Q8K3A9_S191	Q8K3A9	Mepce	10	10	0.0291147	0.758511
	Q99M28_S139	Q99M28	Rnps1	10	10	0.00110523	2.54838			Q8K3W3_S263	Q8K3W3	Casc3	10	10	0.00069989	0.790543
	Q99M28_S141	Q99M28	Rnps1	5	5	0.025296	2.62564			Q8K3X4_S526	Q8K3X4	Irf2bpl	10	10	4.25972e-07	0.590598
	Q99M28_S155	Q99M28	Rnps1	10	10	2.94878e-05	1.60878			Q8K4G5_S475	Q8K4G5	Ablim1	10	10	0.0416393	0.822242
	Q99M28_S157	Q99M28	Rnps1	10	10	2.94878e-05	1.60878			Q8K4G5_S738	Q8K4G5	Ablim1	10	10	0.0240145	0.78808
	Q99M28_S27	Q99M28	Rnps1	10	10	0.00910719	1.32015			Q8K4J6_S606	Q8K4J6	Mkl1	5	5	0.00159061	0.513662
	Q99MD9_S466	Q99MD9	Nasp	10	10	0.0326607	1.3011			Q8K4L3_S1278	Q8K4L3	Svil	10	10	0.0321673	0.830351
	Q99MR6_S492	Q99MR6	Srrt	5	5	0.00426276	1.30311			Q8K4L3_S227	Q8K4L3	Svil	10	10	3.90074e-06	0.463451
	Q99MZ6_S1034	Q99MZ6	Myo7b	10	10	0.00965546	1.25492			Q8K4L3_S510	Q8K4L3	Svil	10	10	0.00998637	0.666499
	Q99P88_S992	Q99P88	Nup155	10	10	0.00986854	1.25753			Q8K4L3_S632	Q8K4L3	Svil	5	5	0.0114272	0.686061
	Q99PI4_S366	Q99PI4	Lpin3	5	5	0.00111729	1.24896			Q8K4L3_S666	Q8K4L3	Svil	10	10	0.00135952	0.498159
	Q99PI5_S106	Q99PI5	Lpin2	10	10	0.0333635	1.51288			Q8K4L3_S857	Q8K4L3	Svil	10	10	0.000155296	0.456117
	Q9CPP0_S147	Q9CPP0	Npm3	10	10	0.000279423	1.38647			Q8K4L3_S960	Q8K4L3	Svil	10	10	0.0183698	0.741032
	Q9CPP0_S151	Q9CPP0	Npm3	10	10	0.000279423	1.38647			Q8K4Q0_S863	Q8K4Q0	Rptor	10	10	0.029641	0.832709
	Q9CPP0_S155	Q9CPP0	Npm3	10	10	0.000279423	1.38647			Q8QZV7_S626	Q8QZV7	Asun	10	10	7.58845e-05	0.681845
	Q9CQC9_S164	Q9CQC9	Sar1b	5	5	0.0484775	1.3491			Q8R1A4_S900	Q8R1A4	Dock7	10	10	0.003107	0.826601
	Q9CQS9_S167	Q9CQS9	Haus2	5	5	0.00442597	1.53564			Q8R1F1_S574	Q8R1F1	Fam129b	5	5	0.0108421	0.7028
	Q9CQV4_S26	Q9CQV4	Fam134c	10	10	0.00799458	1.31823			Q8R1F6_S593	Q8R1F6	Hid1	10	10	1.12226e-07	0.609091
	Q9CR61_S73	Q9CR61	Ndufb7	5	5	0.0206047	1.22312			Q8R1F6_S673	Q8R1F6	Hid1	10	10	0.00344986	0.778455
	Q9CR76_S48	Q9CR76	Tmem186	10	10	0.00267282	1.34172			Q8R344_S165	Q8R344	Ccdc12	10	10	0.00584176	0.789717
	Q9CY27_S58	Q9CY27	Tecr	5	5	0.0027263	1.95198			Q8R361_S307	Q8R361	Rab11fip5	10	10	0.0012716	0.679172
	Q9CZJ2_T42	Q9CZJ2	Hspa12b	10	10	0.00306443	1.25597			Q8R3B7_S460	Q8R3B7	Brd8	10	10	0.0475539	0.810446
	Q9CZM2_S34	Q9CZM2	Rpl15	10	10	0.00508919	1.27586			Q8R3F9_S688	Q8R3F9	Tut1	10	10	0.0489135	0.832866
	Q9CZT4_S161	Q9CZT4	Polr3e	10	10	0.00597712	1.25709			Q8R3Q2_S670	Q8R3Q2	Ppp6r2	5	5	0.000761894	0.828063
	Q9CZT4_S162	Q9CZT4	Polr3e	10	10	0.00597712	1.25709			Q8R3Y8_S384	Q8R3Y8	Irf2bp1	10	10	0.0101228	0.716634
	Q9CZX5_S233	Q9CZX5	Pinx1	10	10	0.00045393	1.49561			Q8R4U7_S660	Q8R4U7	Luzp1	10	10	0.00964214	0.656064
	Q9D0F4_S147	Q9D0F4	Nkap	5	5	0.00944626	1.29303			Q8R5F7_S645	Q8R5F7	Ifih1	10	10	0.0103104	0.833144
	Q9D0F9_T19	Q9D0F9	Pgm1	5	5	0.00233948	1.80814			Q8R5F7_S648	Q8R5F7	Ifih1	10	10	0.0103104	0.833144
	Q9D0N7_T401	Q9D0N7	Chaf1b	10	10	0.00886299	1.30349			Q8VBT9_S279	Q8VBT9	Aspscr1	10	10	0.00203379	0.746696
	Q9D2D7_S547	Q9D2D7	Znf687	5	5	4.69591e-05	1.4029			Q8VBW5_S811	Q8VBW5	Bbx	10	10	0.000297246	0.663864
	Q9D554_S367	Q9D554	Sf3a3	5	5	0.0399588	1.73432			Q8VCF0_S152	Q8VCF0	Mavs	10	10	0.000682136	0.661419
	Q9D554_S369	Q9D554	Sf3a3	5	5	0.0399588	1.73432			Q8VD37_S265	Q8VD37	Sgip1	10	10	0.000248377	0.627484
	Q9D6N1_S5	Q9D6N1	Ca13	10	10	0.00713654	1.20418			Q8VD37_S287	Q8VD37	Sgip1	10	10	0.0148127	0.707121
	Q9D7P6_S15	Q9D7P6	Iscu	10	10	0.0217465	1.22197			Q8VDD5_S1943	Q8VDD5	Myh9	10	10	0.00268328	0.531506
	Q9D7P6_S30	Q9D7P6	Iscu	5	5	0.00109208	1.45611			Q8VDD5_T1939	Q8VDD5	Myh9	10	10	0.00268328	0.531506
	Q9D7Z3_S129	Q9D7Z3	Nol7	10	10	0.00686736	1.28941			Q8VDJ3_S31	Q8VDJ3	Hdlbp	10	10	1.49794e-06	0.69315
	Q9D8E6_S295	Q9D8E6	Rpl4	10	10	0.000295275	1.77274			Q8VDP3_S970	Q8VDP3	Mical1	5	5	0.00539267	0.568269
	Q9D8Y8_S118	Q9D8Y8	Ing5	5	5	0.0156371	1.34435			Q8VDY9_S307	Q8VDY9	Caap1	10	9	0.00274937	0.57008
	Q9DAS9_S26	Q9DAS9	Gng12	5	5	0.0100988	1.23559			Q8VE42_S48	Q8VE42	Ankrd49	5	5	0.00718484	0.746074
	Q9DAX2_S265	Q9DAX2	Ppap2c	10	10	0.00464034	1.20673			Q8VEL9_S308	Q8VEL9	Rem2	5	5	0.00242047	0.750647
	Q9DB30_S261	Q9DB30	Phkg2	5	5	0.00865449	1.65762			Q8VHF2_S753	Q8VHF2	Cdhr5	10	10	0.00354505	0.75368
	Q9DBF7_S307	Q9DBF7	Cwc25	10	10	0.0293336	1.3505			Q8VHX6_S2625	Q8VHX6	Flnc	5	5	0.0479952	0.73953
	Q9DBJ1_S118	Q9DBJ1	Pgam1	10	10	0.0251555	1.28037			Q8VHX6_S955	Q8VHX6	Flnc	5	5	0.0452361	0.541833
	Q9DBJ1_S14	Q9DBJ1	Pgam1	10	10	0.00344506	1.3836			Q8VI23_S450	Q8VI23	Slc12a8	10	10	0.00100191	0.732231
	Q9DBL7_S177	Q9DBL7	Coasy	10	10	0.0395694	1.20779			Q8VI23_T453	Q8VI23	Slc12a8	5	5	0.00429355	0.734177
	Q9DBR0_S453	Q9DBR0	Akap8	10	10	0.00172139	1.36956			Q8VI36_S83	Q8VI36	Pxn	10	10	0.0254703	0.764629
	Q9DBR1_S499	Q9DBR1	Xrn2	10	10	0.00425223	1.20657			Q8VI93_S523	Q8VI93	Oas3	5	5	0.00195883	0.751112
	Q9DBR1_S501	Q9DBR1	Xrn2	10	10	0.00425223	1.20657			Q8VI93_T534	Q8VI93	Oas3	5	5	0.00195883	0.751112
	Q9DCE5_S361	Q9DCE5	Pak1ip1	10	10	0.00547582	1.32126			Q8VI93_Y532	Q8VI93	Oas3	5	5	0.00195883	0.751112
	Q9EPA7_S137	Q9EPA7	Nmnat1	10	10	0.00852016	1.35101			Q91V27_S445	Q91V27	Mlph	5	5	0.0273516	0.775673
	Q9EPB5_S210	Q9EPB5	Serhl	10	10	0.000274677	1.48671			Q91V27_T446	Q91V27	Mlph	5	5	0.0273516	0.775673
	Q9EPW0_S488	Q9EPW0	Inpp4a	5	5	0.0148754	1.26896			Q91V98_S754	Q91V98	Cd248	10	10	0.0177787	0.817912
	Q9EQU5_S30	Q9EQU5	Set	10	10	0.000205862	1.23189			Q91VC7_S136	Q91VC7	Ppp1r14a	10	10	0.00555129	0.819056
	Q9ERU9_S1154	Q9ERU9	Ranbp2	10	10	0.0284241	1.31995			Q91VC7_S16	Q91VC7	Ppp1r14a	10	10	0.00967611	0.55329
	Q9ERU9_T2130	Q9ERU9	Ranbp2	10	10	0.00131769	1.34619			Q91VC7_S26	Q91VC7	Ppp1r14a	10	10	0.000885531	0.50763
	Q9ES18_S172	Q9ES18	Foxj2	5	5	0.00322133	1.28689			Q91VS8_S482	Q91VS8	Farp2	5	5	0.0470329	0.76873
	Q9ES28_S497	Q9ES28	Arhgef7	10	10	0.00173225	1.71361			Q91VW5_S1761	Q91VW5	Golga4	10	10	7.93523e-07	0.423058
	Q9ES52_S246	Q9ES52	Inpp5d	10	10	0.0063887	1.22751			Q91VW5_S93	Q91VW5	Golga4	10	10	0.00729379	0.572685
	Q9ES64_S201	Q9ES64	Ush1c	10	10	0.0097803	1.25018			Q91W39_S29	Q91W39	Ncoa5	10	10	0.00292803	0.618086
	Q9ESC8_S1055	Q9ESC8	Aff4	10	10	0.00204216	1.20211			Q91W39_S34	Q91W39	Ncoa5	10	10	0.00292803	0.618086
	Q9ESK9_S222	Q9ESK9	Rb1cc1	10	10	0.000654348	1.28292			Q91WL0_S238	Q91WL0	Eps8l3	10	10	0.0188762	0.828587
	Q9ESN6_S424	Q9ESN6	Trim2	10	10	0.00542961	1.26282			Q91X51_T216	Q91X51	Gorasp1	10	10	0.023971	0.694554
	Q9ESN6_S428	Q9ESN6	Trim2	10	10	0.000144683	1.39925			Q91XU0_S65	Q91XU0	Wrnip1	10	10	0.0359361	0.808824
	Q9EST5_T265	Q9EST5	Anp32b	10	10	0.0232623	1.23289			Q91XU0_S75	Q91XU0	Wrnip1	10	10	0.0139415	0.713814
	Q9ESU6_S602	Q9ESU6	Brd4	10	10	0.00775497	1.2148			Q91YE7_S624	Q91YE7	Rbm5	10	10	0.000400501	0.713109
	Q9ESZ8_S674	Q9ESZ8	Gtf2i	5	5	0.0141119	1.31452			Q91YE8_S220	Q91YE8	Synpo2	10	10	0.01768	0.741877
	Q9JI99_S101	Q9JI99	Sgpp1	10	10	0.00266508	1.24847			Q91YE8_S300	Q91YE8	Synpo2	10	10	0.0191595	0.660119
	Q9JIK5_S218	Q9JIK5	Ddx21	10	10	0.0363703	1.30972			Q91YE8_S596	Q91YE8	Synpo2	10	10	0.000462721	0.548042
	Q9JIK5_S245	Q9JIK5	Ddx21	5	5	0.0221805	1.26443			Q91YE8_S603	Q91YE8	Synpo2	10	10	0.00230512	0.745895
	Q9JJZ4_S266	Q9JJZ4	Ube2j1	10	10	0.017751	1.22757			Q91YE8_S618	Q91YE8	Synpo2	10	10	0.000547191	0.722875
	Q9JK81_S283	Q9JK81	Myg1	10	10	0.0416835	1.21221			Q91YE8_S630	Q91YE8	Synpo2	10	10	0.00241967	0.402152
	Q9JKK8_S431	Q9JKK8	Atr	10	10	0.0195185	1.23368			Q91YE8_S719	Q91YE8	Synpo2	10	10	0.00194437	0.55381
	Q9JKX6_S10	Q9JKX6	Nudt5	5	5	0.0340166	1.36708			Q91YE8_S895	Q91YE8	Synpo2	10	10	0.00312566	0.569674
	Q9JLN9_S1261	Q9JLN9	Mtor	10	10	0.0269511	1.30542			Q91YE8_T744	Q91YE8	Synpo2	10	10	0.00122777	0.657556
	Q9JMA1_S393	Q9JMA1	Usp14	10	10	0.000229884	1.30972			Q91YE8_T897	Q91YE8	Synpo2	10	10	0.0036	0.644777
	Q9NYQ2_S2	Q9NYQ2	Hao2	10	10	0.0182927	1.9024			Q91YM2_S1179	Q91YM2	Arhgap35	10	10	0.0483239	0.808515
	Q9QX47_S1910	Q9QX47	Son	5	5	0.00156965	2.50797			Q91Z58_S984	Q91Z58	NA	10	10	0.0203338	0.653129
	Q9QX47_S1912	Q9QX47	Son	10	10	7.89684e-05	2.00002			Q91Z58_T269	Q91Z58	NA	5	5	0.0389498	0.749182
	Q9QX47_S1973	Q9QX47	Son	5	5	0.0117107	1.25493			Q91Z69_S909	Q91Z69	Srgap1	5	5	0.0175829	0.713455
	Q9QX47_S2027	Q9QX47	Son	5	5	0.00882011	1.3101			Q91ZV0_S1131	Q91ZV0	Mia2	10	10	0.00107082	0.809009
	Q9QX47_S2029	Q9QX47	Son	5	5	0.00882011	1.3101			Q91ZV0_S1185	Q91ZV0	Mia2	5	5	0.0282123	0.802204
	Q9QXG4_S265	Q9QXG4	Acss2	5	5	0.0232126	1.39243			Q91ZV0_S1188	Q91ZV0	Mia2	5	5	0.0282123	0.802204
	Q9QXS1_S1729	Q9QXS1	Plec	10	10	0.014766	1.40601			Q91ZV0_S1190	Q91ZV0	Mia2	5	5	0.0282123	0.802204
	Q9QXS1_S4396	Q9QXS1	Plec	10	10	0.0061899	1.21061			Q91ZV0_S1271	Q91ZV0	Mia2	10	10	0.0091914	0.804134
	Q9QY01_T934	Q9QY01	Ulk2	5	5	0.00241237	1.46877			Q91ZW3_T114	Q91ZW3	Smarca5	5	5	0.0397599	0.757225
	Q9QY81_T1844	Q9QY81	Nup210	10	10	0.0161769	1.21634			Q920R0_S486	Q920R0	Als2	10	10	0.0309246	0.815621
	Q9QYB5_S64	Q9QYB5	Add3	5	5	0.00135642	1.21607			Q921U8_T440	Q921U8	Smtn	5	5	0.00648081	0.729969
	Q9QZL0_S184	Q9QZL0	Ripk3	10	10	0.00942423	1.4622			Q922D4_S588	Q922D4	Ppp6r3	10	10	0.0464394	0.822373
	Q9R0U0_S129	Q9R0U0	Srsf10	5	5	0.00421471	1.49217			Q923B1_S489	Q923B1	Dbr1	10	10	0.0256791	0.7414
	Q9R0U0_S131	Q9R0U0	Srsf10	10	10	0.0487538	1.4137			Q923B1_S491	Q923B1	Dbr1	10	10	0.000122269	0.753906
	Q9R0U0_S133	Q9R0U0	Srsf10	10	10	0.000245899	1.43907			Q923B1_S505	Q923B1	Dbr1	10	10	0.0292828	0.713884
	Q9R0U0_S183	Q9R0U0	Srsf10	5	5	0.000671616	1.62402			Q924A2_S1403	Q924A2	Cic	10	10	0.00395464	0.702209
	Q9R0U0_S185	Q9R0U0	Srsf10	10	10	1.32311e-06	1.56617			Q924H7_S452	Q924H7	Wac	5	5	0.0392709	0.659215
	Q9R0U0_S199	Q9R0U0	Srsf10	5	5	0.000107673	1.58686			Q924H7_S511	Q924H7	Wac	10	10	0.0172558	0.821931
	Q9R0U0_S201	Q9R0U0	Srsf10	10	10	7.47047e-05	1.47592			Q93092_S4	Q93092	Taldo1	5	5	0.0216372	0.629278
	Q9R0U0_S235	Q9R0U0	Srsf10	10	10	7.00125e-05	1.43115			Q99J36_S8	Q99J36	Thumpd1	10	10	0.000430931	0.714101
	Q9R0U0_S253	Q9R0U0	Srsf10	10	10	0.000405296	1.26877			Q99J45_S49	Q99J45	Nrbp1	10	10	0.0106148	0.729767
	Q9R0U0_Y136	Q9R0U0	Srsf10	5	5	0.000649174	1.69139			Q99JB8_S354	Q99JB8	Pacsin3	10	10	0.003335	0.789384
	Q9R1C7_S879	Q9R1C7	Prpf40a	5	5	0.0423102	1.82158			Q99K01_S537	Q99K01	Pdxdc1	5	5	0.0115657	0.756432
	Q9R1C7_T886	Q9R1C7	Prpf40a	5	5	0.0423102	1.82158			Q99K01_S718	Q99K01	Pdxdc1	10	10	0.00192657	0.704719
	Q9WTI7_S408	Q9WTI7	Myo1c	10	10	0.0221789	1.27763			Q99K01_S722	Q99K01	Pdxdc1	10	10	0.0201232	0.647667
	Q9WTI7_S736	Q9WTI7	Myo1c	10	10	0.0178631	1.27833			Q99K01_T687	Q99K01	Pdxdc1	10	10	1.61759e-05	0.643224
	Q9WTU0_S458	Q9WTU0	Phf2	5	5	0.0472629	1.3593			Q99K48_T430	Q99K48	Nono	10	10	0.0073664	0.79838
	Q9WTX5_T131	Q9WTX5	Skp1	10	10	0.012154	1.24385			Q99KC7_S86	Q99KC7	Smagp	10	10	1.4107e-05	0.704042
	Q9Z0E8_S548	Q9Z0E8	Slc22a5	10	10	0.00342301	1.96684			Q99KG3_S723	Q99KG3	Rbm10	10	10	6.83148e-06	0.526707
	Q9Z0R4_S1130	Q9Z0R4	Itsn1	5	5	0.0137628	1.36089			Q99KG3_S736	Q99KG3	Rbm10	10	10	7.54478e-06	0.783949
	Q9Z0U1_S365	Q9Z0U1	Tjp2	10	10	0.00157197	1.28508			Q99KG5_S473	Q99KG5	Lsr	5	5	0.00478219	0.746105
	Q9Z0W3_S1123	Q9Z0W3	Nup160	10	10	0.00738977	1.23804			Q99KK1_S209	Q99KK1	Reep3	10	10	0.0158254	0.775996
	Q9Z0X4_S310	Q9Z0X4	Pde3a	10	10	0.0287442	1.31829			Q99KN9_S235	Q99KN9	Clint1	10	10	0.0320955	0.809201
	Q9Z0X4_T309	Q9Z0X4	Pde3a	10	10	0.0175608	1.28845			Q99KN9_S240	Q99KN9	Clint1	10	10	0.0320955	0.809201
	Q9Z1X4_S382	Q9Z1X4	Ilf3	10	10	0.000518744	1.24861			Q99KN9_S242	Q99KN9	Clint1	10	10	0.0320955	0.809201
	Q9Z1X4_T67	Q9Z1X4	Ilf3	5	5	0.0031913	1.33696			Q99L45_S2	Q99L45	Eif2s2	10	10	0.0231985	0.603583
	Q9Z204_S229	Q9Z204	Hnrnpc	10	10	0.00277503	1.216			Q99LG0_S414	Q99LG0	Usp16	10	10	0.000606003	0.590358
	Q9Z277_S1338	Q9Z277	Baz1b	10	10	0.020984	1.23654			Q99LG1_S156	Q99LG1	Tmem51	10	10	0.00689263	0.729436
	Q9Z280_S499	Q9Z280	Pld1	5	5	0.00911619	1.40397			Q99LH9_S342	Q99LH9	Sh3bp5l	10	10	0.00134573	0.742066
	Q9Z2A0_S244	Q9Z2A0	Pdpk1	10	10	0.00888506	1.2564			Q99LI2_S433	Q99LI2	Clcc1	10	10	0.000177741	0.693365
	Q9Z2D6_S349	Q9Z2D6	Mecp2	5	5	0.0387192	1.63492			Q99LI7_S691	Q99LI7	Cstf3	10	10	0.00761509	0.597986
	Q9Z2N8_S233	Q9Z2N8	Actl6a	10	10	0.000273519	1.51347			Q99LJ0_S567	Q99LJ0	Cttnbp2nl	10	10	0.0203192	0.678442
										Q99N69_S54	Q99N69	Lpxn	10	10	0.0154624	0.830352
										Q99NB9_S129	Q99NB9	Sf3b1	10	10	0.00370861	0.660092
										Q99NE5_S1257	Q99NE5	Rims1	10	10	0.00458164	0.790786
										Q99NE5_T1261	Q99NE5	Rims1	5	5	0.00472908	0.78798
										Q99P72_S105	Q99P72	Rtn4	10	10	3.45094e-05	0.700178
										Q99P72_S16	Q99P72	Rtn4	10	10	0.00430349	0.749298
										Q99P72_S165	Q99P72	Rtn4	10	10	0.00643387	0.689396
										Q99P72_S651	Q99P72	Rtn4	5	5	0.0319356	0.381535
										Q99PL5_S135	Q99PL5	Rrbp1	10	10	0.00668787	0.54927
										Q99PL5_S786	Q99PL5	Rrbp1	10	10	0.037663	0.759299
										Q99PP7_S1134	Q99PP7	Trim33	10	10	0.00741355	0.651889
										Q99PV8_S96	Q99PV8	Bcl11b	5	5	0.0068124	0.630643
										Q9CPQ3_S15	Q9CPQ3	Tomm22	10	10	2.76847e-06	0.637943
										Q9CPT0_S44	Q9CPT0	Bcl2l14	10	10	0.00136479	0.679559
										Q9CQS8_S17	Q9CQS8	Sec61b	10	10	3.07127e-05	0.336739
										Q9CQV4_S313	Q9CQV4	Fam134c	10	10	0.0153472	0.795564
										Q9CQV4_S320	Q9CQV4	Fam134c	10	10	0.0268181	0.779235
										Q9CQV4_T310	Q9CQV4	Fam134c	10	10	0.0153472	0.795564
										Q9CR29_T137	Q9CR29	Ccdc43	10	10	0.00127321	0.655775
										Q9CSB4_S730	Q9CSB4	Pard3b	10	10	0.0209746	0.775205
										Q9CSB4_S746	Q9CSB4	Pard3b	10	10	0.0147381	0.709902
										Q9CT10_S146	Q9CT10	Ranbp3	10	10	0.017737	0.612969
										Q9CT10_S148	Q9CT10	Ranbp3	10	10	0.00297577	0.692205
										Q9CT10_S33	Q9CT10	Ranbp3	10	10	0.0165839	0.706281
										Q9CT10_S40	Q9CT10	Ranbp3	10	10	0.0159974	0.708206
										Q9CW79_S30	Q9CW79	Golga1	10	10	0.00171219	0.707627
										Q9CW79_S41	Q9CW79	Golga1	10	10	0.000551123	0.698443
										Q9CWE0_S235	Q9CWE0	Mtfr1l	10	10	0.0252701	0.648902
										Q9CWL2_S719	Q9CWL2	Casz1	10	10	0.00152422	0.812624
										Q9CWL2_S720	Q9CWL2	Casz1	10	10	0.00152422	0.812624
										Q9CWU4_S156	Q9CWU4	NA	10	10	0.0324727	0.683033
										Q9CXG3_S393	Q9CXG3	Ppil4	10	10	0.00123228	0.770584
										Q9CXK9_S1002	Q9CXK9	Rbm33	5	5	0.0189568	0.667961
										Q9CXL3_S48	Q9CXL3	NA	10	10	0.000333573	0.793565
										Q9CXZ1_S144	Q9CXZ1	Ndufs4	5	5	0.0235818	0.656468
										Q9CY50_S268	Q9CY50	Ssr1	10	10	0.00170478	0.571847
										Q9CY50_T260	Q9CY50	Ssr1	10	10	0.000210874	0.657698
										Q9CYI4_S363	Q9CYI4	Luc7l	5	5	0.0473248	0.792389
										Q9CYX7_S265	Q9CYX7	Rrp15	10	10	0.00441682	0.617274
										Q9CZ96_S155	Q9CZ96	Zcrb1	10	10	0.0122207	0.786571
										Q9CZH7_S79	Q9CZH7	Mxra7	10	10	0.00153394	0.696799
										Q9D0L8_S64	Q9D0L8	Rnmt	10	10	0.0138355	0.811847
										Q9D0V7_S36	Q9D0V7	Ebag9	10	10	0.0021866	0.81641
										Q9D1F4_S88	Q9D1F4	Akt1s1	10	10	0.000587671	0.786148
										Q9D1F4_S92	Q9D1F4	Akt1s1	10	10	0.000587671	0.786148
										Q9D219_S278	Q9D219	Bcl9	10	10	0.00226061	0.735745
										Q9D279_S364	Q9D279	Misp	10	10	0.0487067	0.831085
										Q9D279_S370	Q9D279	Misp	5	5	0.0352338	0.725716
										Q9D279_S509	Q9D279	Misp	5	5	0.00542952	0.466367
										Q9D279_S644	Q9D279	Misp	5	5	0.0313929	0.786315
										Q9D281_S262	Q9D281	Fam114a1	10	10	0.00215345	0.624994
										Q9D281_T197	Q9D281	Fam114a1	10	10	0.0432674	0.814746
										Q9D2D7_S243	Q9D2D7	Znf687	5	5	0.0277956	0.831226
										Q9D2D7_S254	Q9D2D7	Znf687	5	5	0.0111151	0.809154
										Q9D2N4_S645	Q9D2N4	Dtna	5	5	0.0250255	0.627497
										Q9D311_S297	Q9D311	Duoxa2	10	10	0.000168675	0.658694
										Q9D3D0_S16	Q9D3D0	Ttpal	10	9	0.0312591	0.782484
										Q9D5V6_S327	Q9D5V6	Syap1	5	5	0.00891933	0.59443
										Q9D5V6_S42	Q9D5V6	Syap1	10	10	0.0112757	0.81962
										Q9D6W8_S130	Q9D6W8	NA	10	10	0.0072403	0.802456
										Q9D6Z1_S554	Q9D6Z1	Nop56	10	10	0.00347745	0.697432
										Q9D824_S479	Q9D824	Fip1l1	10	10	0.042729	0.82871
										Q9D824_S487	Q9D824	Fip1l1	10	10	0.000641162	0.784636
										Q9D9A7_S129	Q9D9A7	Ptges3l	5	5	0.00137086	0.590792
										Q9DAZ5_S93	Q9DAZ5	NA	10	10	0.00363123	0.777076
										Q9DAZ5_S96	Q9DAZ5	NA	10	10	4.2545e-05	0.693986
										Q9DBC3_S50	Q9DBC3	Cmtr1	10	10	0.00673793	0.737832
										Q9DBC3_S52	Q9DBC3	Cmtr1	10	10	0.00673793	0.737832
										Q9DBC3_S54	Q9DBC3	Cmtr1	10	10	0.00734847	0.739393
										Q9DBC7_S83	Q9DBC7	Prkar1a	10	10	0.0376501	0.821879
										Q9DBR7_S870	Q9DBR7	Ppp1r12a	10	10	6.05221e-05	0.491688
										Q9DBS9_S405	Q9DBS9	Osbpl3	5	5	0.0024694	0.767266
										Q9DBT3_S254	Q9DBT3	Ccdc97	10	10	0.0143083	0.795025
										Q9EPC1_S19	Q9EPC1	Parva	10	10	0.000138692	0.565193
										Q9EPC1_S8	Q9EPC1	Parva	10	10	0.00601471	0.821174
										Q9EPJ9_S342	Q9EPJ9	Arfgap1	10	10	0.00602494	0.777364
										Q9EPN1_S1257	Q9EPN1	Nbea	5	5	0.0250841	0.719156
										Q9EQ28_S306	Q9EQ28	Pold3	10	10	0.0149653	0.826061
										Q9EQN3_S189	Q9EQN3	Tsc22d4	10	10	3.29108e-06	0.630306
										Q9EQN3_T183	Q9EQN3	Tsc22d4	10	10	0.00793437	0.646403
										Q9ERA6_S60	Q9ERA6	Tfip11	10	10	0.000626426	0.703746
										Q9ERA6_S96	Q9ERA6	Tfip11	10	10	0.0160012	0.808478
										Q9ERA6_S99	Q9ERA6	Tfip11	10	10	0.0160012	0.808478
										Q9ERG0_S735	Q9ERG0	Lima1	5	5	0.0019147	0.592817
										Q9ERG2_S257	Q9ERG2	Strn3	10	10	0.0101609	0.792563
										Q9ERP3_Y167	Q9ERP3	Trim54	5	5	0.030538	0.777127
										Q9ERR1_S198	Q9ERR1	Ndel1	10	10	9.5526e-05	0.787289
										Q9ERU9_T2342	Q9ERU9	Ranbp2	10	10	0.000480031	0.749639
										Q9ES28_S673	Q9ES28	Arhgef7	10	10	0.000169111	0.734399
										Q9ESE1_S1219	Q9ESE1	Lrba	10	10	0.0164512	0.798252
										Q9ESJ4_T174	Q9ESJ4	Nckipsd	10	10	0.00128174	0.830154
										Q9ESL4_S275	Q9ESL4	Zak	5	5	0.0359478	0.794545
										Q9EST3_S563	Q9EST3	Eif4enif1	5	5	0.00133085	0.615851
										Q9EST3_S76	Q9EST3	Eif4enif1	10	10	0.00163834	0.660928
										Q9EST3_S77	Q9EST3	Eif4enif1	10	10	0.000530703	0.650662
										Q9EST3_S949	Q9EST3	Eif4enif1	10	10	0.0144804	0.710383
										Q9ET54_S901	Q9ET54	Palld	10	10	0.000621479	0.421391
										Q9ET78_S462	Q9ET78	Jph2	10	10	0.00156658	0.713313
										Q9ET78_S479	Q9ET78	Jph2	10	10	0.0281277	0.833216
										Q9ET78_S593	Q9ET78	Jph2	10	10	0.000757837	0.778099
										Q9ET78_S597	Q9ET78	Jph2	10	10	0.00460989	0.799519
										Q9ET78_S613	Q9ET78	Jph2	10	10	6.03377e-05	0.715832
										Q9ET78_T161	Q9ET78	Jph2	5	5	0.0103832	0.804719
										Q9ET78_T483	Q9ET78	Jph2	10	10	0.0281277	0.833216
										Q9JIX8_S216	Q9JIX8	Acin1	10	10	0.0114568	0.676219
										Q9JIX8_S479	Q9JIX8	Acin1	10	10	0.00303574	0.739641
										Q9JIX8_S729	Q9JIX8	Acin1	10	10	0.000977949	0.683565
										Q9JIX8_S898	Q9JIX8	Acin1	10	10	0.000284568	0.538742
										Q9JIX8_T417	Q9JIX8	Acin1	10	10	0.00960155	0.747169
										Q9JJY3_S173	Q9JJY3	Smpd3	5	5	0.00632399	0.752638
										Q9JJY3_S289	Q9JJY3	Smpd3	5	5	0.00731027	0.524553
										Q9JJZ4_S251	Q9JJZ4	Ube2j1	5	5	0.0163961	0.777745
										Q9JKB3_S33	Q9JKB3	Ybx3	10	10	0.0455619	0.828655
										Q9JKF6_S421	Q9JKF6	Pvrl1	10	10	7.72343e-05	0.765686
										Q9JKK0_S148	Q9JKK0	Rcan3	10	10	0.00126575	0.784307
										Q9JKK0_S152	Q9JKK0	Rcan3	10	10	0.00126575	0.784307
										Q9JKS4_S129	Q9JKS4	Ldb3	10	10	0.025792	0.511935
										Q9JKV1_S405	Q9JKV1	Adrm1	10	10	0.0177656	0.760192
										Q9JLM9_S370	Q9JLM9	Grb14	5	5	0.0117971	0.765588
										Q9JLQ0_S233	Q9JLQ0	Cd2ap	10	10	0.00388247	0.589276
										Q9JLV1_S138	Q9JLV1	Bag3	10	10	0.000217584	0.685662
										Q9JLV1_S270	Q9JLV1	Bag3	5	5	0.000399647	0.755351
										Q9JLV1_S274	Q9JLV1	Bag3	5	5	0.000399647	0.755351
										Q9JLV1_S360	Q9JLV1	Bag3	10	10	0.0110021	0.765628
										Q9JM96_S140	Q9JM96	Cdc42ep4	10	10	0.00785308	0.650406
										Q9JM96_S64	Q9JM96	Cdc42ep4	10	10	0.022527	0.575166
										Q9JMH9_S2037	Q9JMH9	Myo18a	10	10	0.0228568	0.812296
										Q9QUN3_S196	Q9QUN3	Blnk	10	10	0.00154632	0.666808
										Q9QWY8_S858	Q9QWY8	Asap1	10	10	8.27052e-05	0.784749
										Q9QX47_S1723	Q9QX47	Son	10	10	0.000360711	0.782225
										Q9QXM1_S108	Q9QXM1	Jmy	10	10	0.000665461	0.60518
										Q9QXN0_S1219	Q9QXN0	Shroom3	5	5	0.0299178	0.821256
										Q9QXS6_S142	Q9QXS6	Dbn1	10	10	0.0044777	0.797423
										Q9QXV1_S164	Q9QXV1	Cbx8	5	5	0.0447736	0.705734
										Q9QXY1_S343	Q9QXY1	Tjp3	10	10	0.00433353	0.726952
										Q9QYB5_S681	Q9QYB5	Add3	10	10	0.0406353	0.780171
										Q9QYC0_S586	Q9QYC0	Add1	10	10	0.00251576	0.47638
										Q9QYC0_T610	Q9QYC0	Add1	10	10	0.00027723	0.72881
										Q9QYC0_T614	Q9QYC0	Add1	10	10	9.68752e-05	0.792771
										Q9QYE6_S116	Q9QYE6	Golga5	10	10	7.96578e-05	0.368502
										Q9QYR6_S2591	Q9QYR6	Map1a	5	5	0.0242467	0.452231
										Q9QYR6_S319	Q9QYR6	Map1a	10	10	4.81396e-05	0.72154
										Q9QZE5_T584	Q9QZE5	Copg1	10	10	0.000818768	0.768562
										Q9QZQ1_S1211	Q9QZQ1	Mllt4	10	10	0.00516516	0.790617
										Q9R020_S120	Q9R020	Zranb2	10	10	0.042878	0.813634
										Q9R0A5_T477	Q9R0A5	Nek3	5	5	0.0300673	0.754185
										Q9R0P4_S17	Q9R0P4	Smap	10	10	0.0451476	0.732927
										Q9R0P5_S41	Q9R0P5	Dstn	5	5	0.0180655	0.712843
										Q9R194_S557	Q9R194	Cry2	10	10	1.42432e-05	0.683973
										Q9R1Y5_S248	Q9R1Y5	Hic1	10	10	0.000716958	0.682562
										Q9R1Y5_S270	Q9R1Y5	Hic1	5	5	0.0274277	0.787848
										Q9WTQ5_S584	Q9WTQ5	Akap12	10	10	0.0279907	0.730396
										Q9WTU0_S893	Q9WTU0	Phf2	5	5	0.0478809	0.790516
										Q9WU42_S2215	Q9WU42	Ncor2	5	5	0.000968997	0.639588
										Q9WUH1_S320	Q9WUH1	Tmem115	10	10	1.87303e-06	0.747527
										Q9WUH1_T329	Q9WUH1	Tmem115	10	10	2.45715e-05	0.782259
										Q9WUX5_S370	Q9WUX5	Mrvi1	5	5	0.000282241	0.8132
										Q9WUX5_S382	Q9WUX5	Mrvi1	10	10	0.0250168	0.788197
										Q9Z0P4_T145	Q9Z0P4	Palm	10	10	0.00052373	0.797674
										Q9Z0R4_S334	Q9Z0R4	Itsn1	10	10	0.000510044	0.770259
										Q9Z0R4_S335	Q9Z0R4	Itsn1	10	10	0.00358725	0.82167
										Q9Z0R4_S897	Q9Z0R4	Itsn1	10	10	0.00211104	0.693188
										Q9Z0S5_S211	Q9Z0S5	Cldn15	10	10	0.000474967	0.656804
										Q9Z0U1_S968	Q9Z0U1	Tjp2	10	10	0.0175537	0.735787
										Q9Z0U1_S988	Q9Z0U1	Tjp2	5	5	0.0205975	0.79798
										Q9Z1F9_S590	Q9Z1F9	Uba2	10	10	0.0466228	0.769138
										Q9Z1W9_S397	Q9Z1W9	Stk39	10	10	0.00561961	0.830319
										Q9Z1Z0_S940	Q9Z1Z0	Uso1	10	10	4.38519e-05	0.691477
										Q9Z280_S505	Q9Z280	Pld1	10	10	0.0434087	0.744633
										Q9Z2E2_S556	Q9Z2E2	Mbd1	10	10	0.0232119	0.807293
										Q9Z2F7_S116	Q9Z2F7	Bnip3l	10	10	0.00329831	0.699074
										Q9Z2F7_S117	Q9Z2F7	Bnip3l	10	10	0.00329831	0.699074
										Q9Z2F7_S119	Q9Z2F7	Bnip3l	10	10	0.00329831	0.699074
										Q9Z2H5_S782	Q9Z2H5	Epb41l1	10	10	0.0440347	0.793808
										Q9Z2H5_T475	Q9Z2H5	Epb41l1	10	10	0.0118402	0.770898
										Q9Z2U4_S338	Q9Z2U4	Elf4	5	5	0.00458851	0.647976
										Q9Z2V5_S43	Q9Z2V5	Hdac6	10	10	0.000576893	0.813736
										Q924A2_S1208	Q924A2	Cic	5	4	3.7078e-05	0.233538

## Sheet: Figure S4B
Kinase activity in large intestinal tissues from Mg-deficient mice (Old) (Related to Figure S4B).
	Name	log2FC	mS	Enrichment	m	z-score	P value	Type	Kinase ID	Kinase description	Kinase Source	Displayed in Extended Data Fig. 2b
	SRPK1	0.572867	0.572867	7.30075	12	4.158	1.60526e-05	Positive	O70551	SRSF protein kinase 1 OS=Mus musculus OX=10090 GN=Srpk1 PE=1 SV=2	GPS	yes
	SRPK2	0.542039	0.542039	6.90788	12	3.9612	3.72872e-05	Positive	O54781	SRSF protein kinase 2 OS=Mus musculus OX=10090 GN=Srpk2 PE=1 SV=2	GPS	yes
	PRP4K	0.168805	0.168805	2.1513	47	3.12402	0.000891985	Positive	Q61136	Serine/threonine-protein kinase PRP4 homolog OS=Mus musculus OX=10090 GN=Prp4k PE=1 SV=3	GPS	yes
	PRKCB	0.486136	0.486136	6.19543	7	2.75285	0.00295398	Positive	P68404	Protein kinase C beta type OS=Mus musculus OX=10090 GN=Prkcb PE=1 SV=4	GPS	yes
	CDK3	0.366905	0.366905	4.67593	10	2.59545	0.00472332	Positive	Q80YP0	Cyclin-dependent kinase 3 OS=Mus musculus OX=10090 GN=Cdk3 PE=1 SV=3	GPS	yes
	PRKCA	0.370781	0.370781	4.72532	9	2.48369	0.0065015	Positive	P20444	Protein kinase C alpha type OS=Mus musculus OX=10090 GN=Prkca PE=1 SV=3	GPS	yes
	PRKG1	0.442417	0.442417	5.63827	6	2.35129	0.00935417	Positive	P0C605	cGMP-dependent protein kinase 1 OS=Mus musculus OX=10090 GN=Prkg1 PE=1 SV=1	GPS	yes
	PRKG2	0.442417	0.442417	5.63827	6	2.35129	0.00935417	Positive	Q61410	cGMP-dependent protein kinase 2 OS=Mus musculus OX=10090 GN=Prkg2 PE=1 SV=1	GPS	yes
	CAMK2A	0.367459	0.367459	4.68298	7	2.17421	0.0148447	Positive	P11798	Calcium/calmodulin-dependent protein kinase type II subunit alpha OS=Mus musculus OX=10090 GN=Camk2a PE=1 SV=2	PhosphoSitePlus & GPS	yes
	EHMT2	0.314378	0.314378	4.00651	9	2.17186	0.0149329	Positive	Q9Z148	Histone-lysine N-methyltransferase EHMT2 OS=Mus musculus OX=10090 GN=Ehmt2 PE=1 SV=2	GPS	yes
	SMARCA5	0.400546	0.400546	5.10465	5	1.97389	0.0241974	Positive	Q91ZW3	SWI/SNF-related matrix-associated actin-dependent regulator of chromatin subfamily A member 5 OS=Mus musculus OX=10090 GN=Smarca5 PE=1 SV=1	GPS	no
	ERCC6	0.356366	0.356366	4.54162	6	1.96286	0.0248314	Positive	F8VPZ5	DNA excision repair protein ERCC-6 OS=Mus musculus OX=10090 GN=Ercc6 PE=1 SV=1	GPS	no
	PRKACB	0.143657	0.143657	1.8308	22	1.91998	0.0274303	Positive	P68181	cAMP-dependent protein kinase catalytic subunit beta OS=Mus musculus OX=10090 GN=Prkacb PE=1 SV=2	GPS	no
	PRKACA	0.118727	0.118727	1.51308	21	1.6653	0.0479265	Positive	P05132	cAMP-dependent protein kinase catalytic subunit alpha OS=Mus musculus OX=10090 GN=Prkaca PE=1 SV=3	GPS	no
	MAPK3	-0.321753	-0.321753	-4.1005	14	-1.67754	0.0467187	Negative	Q63844	Mitogen-activated protein kinase 3 OS=Mus musculus OX=10090 GN=Mapk3 PE=1 SV=5	GPS	yes
	MAPK14	-0.333474	-0.333474	-4.24987	13	-1.69439	0.0450952	Negative	P47811	Mitogen-activated protein kinase 14 OS=Mus musculus OX=10090 GN=Mapk14 PE=1 SV=3	GPS	yes
	ERK2	-0.410268	-0.410268	-5.22856	9	-1.83438	0.0332987	Negative	P63085	Mitogen-activated protein kinase 1 OS=Mus musculus OX=10090 GN=Mapk1 PE=1 SV=3	PhosphoSitePlus	yes
	MAPK12	-0.420998	-0.420998	-5.3653	9	-1.8937	0.0291324	Negative	O08911	Mitogen-activated protein kinase 12 OS=Mus musculus OX=10090 GN=Mapk12 PE=1 SV=1	GPS	yes
	MAPK13	-0.420998	-0.420998	-5.3653	9	-1.8937	0.0291324	Negative	Q9Z1B7	Mitogen-activated protein kinase 13 OS=Mus musculus OX=10090 GN=Mapk13 PE=1 SV=2	GPS	yes
	MAPK11	-0.393669	-0.393669	-5.01701	11	-1.92653	0.0270192	Negative	Q9WUI1	Mitogen-activated protein kinase 11 OS=Mus musculus OX=10090 GN=Mapk11 PE=1 SV=2	GPS	yes
	MTOR	-0.41062	-0.41062	-5.23304	10	-1.93566	0.0264549	Negative	Q9JLN9	Serine/threonine-protein kinase mTOR OS=Mus musculus OX=10090 GN=Mtor PE=1 SV=2	PhosphoSitePlus & GPS	yes
	MAPK8	-0.413485	-0.413485	-5.26956	10	-1.95236	0.025448	Negative	Q91Y86	Mitogen-activated protein kinase 8 OS=Mus musculus OX=10090 GN=Mapk8 PE=1 SV=1	GPS	yes
	MAPK9	-0.413485	-0.413485	-5.26956	10	-1.95236	0.025448	Negative	Q9WTU6	Mitogen-activated protein kinase 9 OS=Mus musculus OX=10090 GN=Mapk9 PE=1 SV=2	GPS	yes
	MAPK10	-0.407393	-0.407393	-5.19191	11	-2.01041	0.022194	Negative	Q61831	Mitogen-activated protein kinase 10 OS=Mus musculus OX=10090 GN=Mapk10 PE=1 SV=2	GPS	yes
	CAMK1G	0.698066	0.698066	8.89632	2	2.02379	0.0214961		Q91VB2	Calcium/calmodulin-dependent protein kinase type 1G OS=Mus musculus OX=10090 GN=Camk1g PE=1 SV=1	GPS	no
	CAMK2B	0.698066	0.698066	8.89632	2	2.02379	0.0214961		P28652	Calcium/calmodulin-dependent protein kinase type II subunit beta OS=Mus musculus OX=10090 GN=Camk2b PE=1 SV=2	GPS	no
	PKCB	0.992366	0.992366	12.6469	1	1.97338	0.0242259		P68404	Protein kinase C beta type OS=Mus musculus OX=10090 GN=Prkcb PE=1 SV=4	PhosphoSitePlus	no
	PRKCQ	0.511247	0.511247	6.51546	3	1.88231	0.0298967		Q02111	Protein kinase C theta type OS=Mus musculus OX=10090 GN=Prkcq PE=1 SV=1	GPS	no
	MARK3	0.933466	0.933466	11.8963	1	1.86484	0.0311018		Q03141	MAP/microtubule affinity-regulating kinase 3 OS=Mus musculus OX=10090 GN=Mark3 PE=1 SV=2	GPS	no
	RIPK3	0.571343	0.571343	7.28133	2	1.69352	0.0451779		Q9QZL0	Receptor-interacting serine/threonine-protein kinase 3 OS=Mus musculus OX=10090 GN=Ripk3 PE=1 SV=2	PhosphoSitePlus & GPS	no
	NFKBIA	0.564945	0.564945	7.1998	2	1.67685	0.0467859		Q9Z1E3	NF-kappa-B inhibitor alpha OS=Mus musculus OX=10090 GN=Nfkbia PE=1 SV=2	GPS	no
	RPS6KB1	0.443307	0.443307	5.64961	3	1.66545	0.0479111		Q8BSK8	Ribosomal protein S6 kinase beta-1 OS=Mus musculus OX=10090 GN=Rps6kb1 PE=1 SV=2	GPS	no
	NEK2	0.805412	0.805412	10.2644	1	1.62886	0.0516717		O35942	Serine/threonine-protein kinase Nek2 OS=Mus musculus OX=10090 GN=Nek2 PE=1 SV=2	GPS	no
	CAMK2D	0.772436	0.772436	9.84411	1	1.56809	0.0584305		Q6PHZ2	Calcium/calmodulin-dependent protein kinase type II subunit delta OS=Mus musculus OX=10090 GN=Camk2d PE=1 SV=1	PhosphoSitePlus	no
	DMPK	0.772436	0.772436	9.84411	1	1.56809	0.0584305		P54265	Myotonin-protein kinase OS=Mus musculus OX=10090 GN=Dmpk PE=1 SV=1	GPS	no
	SGK1	0.51926	0.51926	6.61757	2	1.55779	0.059642		Q9WVC6	Serine/threonine-protein kinase Sgk1 OS=Mus musculus OX=10090 GN=Sgk1 PE=1 SV=1	GPS	no
	TBK1	0.237643	0.237643	3.02858	7	1.54127	0.0616261		Q9WUN2	Serine/threonine-protein kinase TBK1 OS=Mus musculus OX=10090 GN=Tbk1 PE=1 SV=1	GPS	no
	PRKCD	0.504154	0.504154	6.42506	2	1.51842	0.0644546		P28867	Protein kinase C delta type OS=Mus musculus OX=10090 GN=Prkcd PE=1 SV=3	GPS	no
	NEDD4L	0.498092	0.498092	6.3478	2	1.50262	0.0664689		Q8CFI0	E3 ubiquitin-protein ligase NEDD4-like OS=Mus musculus OX=10090 GN=Nedd4l PE=1 SV=2	GPS	no
	PRKAR1B	0.733746	0.733746	9.35104	1	1.49679	0.0672243		P12849	cAMP-dependent protein kinase type I-beta regulatory subunit OS=Mus musculus OX=10090 GN=Prkar1b PE=1 SV=2	GPS	no
	PRKX	0.733746	0.733746	9.35104	1	1.49679	0.0672243		Q922R0	cAMP-dependent protein kinase catalytic subunit PRKX OS=Mus musculus OX=10090 GN=Prkx PE=1 SV=1	GPS	no
	AKT2	0.187525	0.187525	2.38986	9	1.47055	0.0707066		Q60823	RAC-beta serine/threonine-protein kinase OS=Mus musculus OX=10090 GN=Akt2 PE=1 SV=1	PhosphoSitePlus & GPS	no
	CHUK	0.316704	0.316704	4.03615	4	1.45648	0.0726297		Q60680	Inhibitor of nuclear factor kappa-B kinase subunit alpha OS=Mus musculus OX=10090 GN=Chuk PE=1 SV=1	GPS	no
	ATRX	0.709221	0.709221	9.03849	1	1.45159	0.0733077		Q61687	Transcriptional regulator ATRX OS=Mus musculus OX=10090 GN=Atrx PE=1 SV=3	GPS	no
	SMARCA2	0.709221	0.709221	9.03849	1	1.45159	0.0733077		Q6DIC0	Probable global transcription activator SNF2L2 OS=Mus musculus OX=10090 GN=Smarca2 PE=1 SV=1	GPS	no
	ADCY1	0.677156	0.677156	8.62984	1	1.3925	0.0818856		O88444	Adenylate cyclase type 1 OS=Mus musculus OX=10090 GN=Adcy1 PE=1 SV=2	GPS	no
	ADCY4	0.677156	0.677156	8.62984	1	1.3925	0.0818856		Q91WF3	Adenylate cyclase type 4 OS=Mus musculus OX=10090 GN=Adcy4 PE=1 SV=1	GPS	no
	ADCY5	0.677156	0.677156	8.62984	1	1.3925	0.0818856		P84309	Adenylate cyclase type 5 OS=Mus musculus OX=10090 GN=Adcy5 PE=1 SV=2	GPS	no
	ADCY6	0.677156	0.677156	8.62984	1	1.3925	0.0818856		Q01341	Adenylate cyclase type 6 OS=Mus musculus OX=10090 GN=Adcy6 PE=1 SV=1	GPS	no
	ADCY7	0.677156	0.677156	8.62984	1	1.3925	0.0818856		P51829	Adenylate cyclase type 7 OS=Mus musculus OX=10090 GN=Adcy7 PE=1 SV=2	GPS	no
	ADCY8	0.677156	0.677156	8.62984	1	1.3925	0.0818856		P97490	Adenylate cyclase type 8 OS=Mus musculus OX=10090 GN=Adcy8 PE=1 SV=2	GPS	no
	ADCY9	0.677156	0.677156	8.62984	1	1.3925	0.0818856		P51830	Adenylate cyclase type 9 OS=Mus musculus OX=10090 GN=Adcy9 PE=1 SV=1	GPS	no
	MPP1	0.674858	0.674858	8.60056	1	1.38827	0.0825281		P70290	55 kDa erythrocyte membrane protein OS=Mus musculus OX=10090 GN=Mpp1 PE=1 SV=1	GPS	no
	MPP2	0.674858	0.674858	8.60056	1	1.38827	0.0825281		Q9WV34	MAGUK p55 subfamily member 2 OS=Mus musculus OX=10090 GN=Mpp2 PE=1 SV=1	GPS	no
	OXSR1	0.632284	0.632284	8.05798	1	1.30981	0.0951305		Q6P9R2	Serine/threonine-protein kinase OSR1 OS=Mus musculus OX=10090 GN=Oxsr1 PE=1 SV=1	GPS	no
	STK39	0.632284	0.632284	8.05798	1	1.30981	0.0951305		Q9Z1W9	STE20/SPS1-related proline-alanine-rich protein kinase OS=Mus musculus OX=10090 GN=Stk39 PE=1 SV=1	GPS	no
	P38A	0.600879	0.600879	7.65775	1	1.25193	0.105297		P47811	Mitogen-activated protein kinase 14 OS=Mus musculus OX=10090 GN=Mapk14 PE=1 SV=3	PhosphoSitePlus	no
	AKT3	0.18967	0.18967	2.41719	6	1.21038	0.113067		Q9WUA6	RAC-gamma serine/threonine-protein kinase OS=Mus musculus OX=10090 GN=Akt3 PE=1 SV=1	GPS	no
	PRKCE	0.290747	0.290747	3.70535	3	1.1785	0.119299		P16054	Protein kinase C epsilon type OS=Mus musculus OX=10090 GN=Prkce PE=1 SV=1	GPS	no
	CAMK2G	0.205468	0.205468	2.61853	5	1.17002	0.120997		Q923T9	Calcium/calmodulin-dependent protein kinase type II subunit gamma OS=Mus musculus OX=10090 GN=Camk2g PE=1 SV=1	GPS	no
	CK2A1	0.196129	0.196129	2.49951	5	1.13154	0.128915		Q60737	Casein kinase II subunit alpha OS=Mus musculus OX=10090 GN=Csnk2a1 PE=1 SV=2	PhosphoSitePlus	no
	CDK1	0.0741075	0.0741075	0.944444	16	1.12469	0.130361		P11440	Cyclin-dependent kinase 1 OS=Mus musculus OX=10090 GN=Cdk1 PE=1 SV=3	PhosphoSitePlus & GPS	no
	PRKCG	0.226226	0.226226	2.88308	4	1.12301	0.130718		P63318	Protein kinase C gamma type OS=Mus musculus OX=10090 GN=Prkcg PE=1 SV=1	GPS	no
	DAPK1	0.493094	0.493094	6.2841	1	1.0533	0.146102		Q80YE7	Death-associated protein kinase 1 OS=Mus musculus OX=10090 GN=Dapk1 PE=1 SV=3	GPS	no
	DAPK3	0.493094	0.493094	6.2841	1	1.0533	0.146102		O54784	Death-associated protein kinase 3 OS=Mus musculus OX=10090 GN=Dapk3 PE=1 SV=1	GPS	no
	CDK6	0.245035	0.245035	3.12278	3	1.03259	0.150898		Q64261	Cyclin-dependent kinase 6 OS=Mus musculus OX=10090 GN=Cdk6 PE=1 SV=2	GPS	no
	PINK1	0.480497	0.480497	6.12357	1	1.03009	0.151485		Q99MQ3	Serine/threonine-protein kinase PINK1, mitochondrial OS=Mus musculus OX=10090 GN=Pink1 PE=1 SV=2	GPS	no
	PDK1	0.441537	0.441537	5.62706	1	0.958289	0.168958		Q8BFP9	[Pyruvate dehydrogenase (acetyl-transferring)] kinase isozyme 1, mitochondrial OS=Mus musculus OX=10090 GN=Pdk1 PE=1 SV=2	GPS	no
	PDK2	0.441537	0.441537	5.62706	1	0.958289	0.168958		Q9JK42	[Pyruvate dehydrogenase (acetyl-transferring)] kinase isozyme 2, mitochondrial OS=Mus musculus OX=10090 GN=Pdk2 PE=1 SV=2	GPS	no
	PDK3	0.441537	0.441537	5.62706	1	0.958289	0.168958		Q922H2	[Pyruvate dehydrogenase (acetyl-transferring)] kinase isozyme 3, mitochondrial OS=Mus musculus OX=10090 GN=Pdk3 PE=1 SV=1	GPS	no
	PDK4	0.441537	0.441537	5.62706	1	0.958289	0.168958		O70571	[Pyruvate dehydrogenase (acetyl-transferring)] kinase isozyme 4, mitochondrial OS=Mus musculus OX=10090 GN=Pdk4 PE=1 SV=1	GPS	no
	CDK5	0.153218	0.153218	1.95265	5	0.954712	0.169862		P49615	Cyclin-dependent kinase 5 OS=Mus musculus OX=10090 GN=Cdk5 PE=1 SV=1	GPS	no
	AMPKA1	0.433631	0.433631	5.5263	1	0.94372	0.172656		Q5EG47	5'-AMP-activated protein kinase catalytic subunit alpha-1 OS=Mus musculus OX=10090 GN=Prkaa1 PE=1 SV=2	PhosphoSitePlus	no
	AMPKA2	0.433631	0.433631	5.5263	1	0.94372	0.172656		Q8BRK8	5'-AMP-activated protein kinase catalytic subunit alpha-2 OS=Mus musculus OX=10090 GN=Prkaa2 PE=1 SV=3	PhosphoSitePlus	no
	AMPKB1	0.431123	0.431123	5.49433	1	0.939097	0.17384		Q9R078	5'-AMP-activated protein kinase subunit beta-1 OS=Mus musculus OX=10090 GN=Prkab1 PE=1 SV=2	PhosphoSitePlus	no
	PRKAA1	0.214933	0.214933	2.73915	3	0.936505	0.174507		Q5EG47	5'-AMP-activated protein kinase catalytic subunit alpha-1 OS=Mus musculus OX=10090 GN=Prkaa1 PE=1 SV=2	GPS	no
	PPP1R16A	0.421412	0.421412	5.37058	1	0.921203	0.178472		Q923M0	Protein phosphatase 1 regulatory subunit 16A OS=Mus musculus OX=10090 GN=Ppp1r16a PE=1 SV=1	GPS	no
	RIPK2	0.421412	0.421412	5.37058	1	0.921203	0.178472		P58801	Receptor-interacting serine/threonine-protein kinase 2 OS=Mus musculus OX=10090 GN=Ripk2 PE=1 SV=1	GPS	no
	MYH9	0.168613	0.168613	2.14885	4	0.910663	0.181237		Q8VDD5	Myosin-9 OS=Mus musculus OX=10090 GN=Myh9 PE=1 SV=4	GPS	no
	EHMT1	0.412001	0.412001	5.25064	1	0.903859	0.183035		Q5DW34	Histone-lysine N-methyltransferase EHMT1 OS=Mus musculus OX=10090 GN=Ehmt1 PE=1 SV=2	GPS	no
	MAP3K7	0.382361	0.382361	4.8729	1	0.849237	0.197875		Q62073	Mitogen-activated protein kinase kinase kinase 7 OS=Mus musculus OX=10090 GN=Map3k7 PE=1 SV=1	GPS	no
	DYRK2	0.18325	0.18325	2.33538	3	0.835376	0.201753		Q5U4C9	Dual specificity tyrosine-phosphorylation-regulated kinase 2 OS=Mus musculus OX=10090 GN=Dyrk2 PE=2 SV=1	GPS	no
	PAK1	0.141137	0.141137	1.79868	4	0.809394	0.209144		O88643	Serine/threonine-protein kinase PAK 1 OS=Mus musculus OX=10090 GN=Pak1 PE=1 SV=1	GPS	no
	ULK1	0.35943	0.35943	4.58066	1	0.806978	0.20984		O70405	Serine/threonine-protein kinase ULK1 OS=Mus musculus OX=10090 GN=Ulk1 PE=1 SV=1	GPS	no
	ULK2	0.35943	0.35943	4.58066	1	0.806978	0.20984		Q9QY01	Serine/threonine-protein kinase ULK2 OS=Mus musculus OX=10090 GN=Ulk2 PE=1 SV=1	GPS	no
	ULK3	0.35943	0.35943	4.58066	1	0.806978	0.20984		Q3U3Q1	Serine/threonine-protein kinase ULK3 OS=Mus musculus OX=10090 GN=Ulk3 PE=2 SV=1	GPS	no
	TRRAP	0.337692	0.337692	4.30362	1	0.766918	0.221565		Q80YV3	Transformation/transcription domain-associated protein OS=Mus musculus OX=10090 GN=Trrap PE=1 SV=2	GPS	no
	ABL	0.33696	0.33696	4.2943	1	0.76557	0.221966		P00520	Tyrosine-protein kinase ABL1 OS=Mus musculus OX=10090 GN=Abl1 PE=1 SV=3	PhosphoSitePlus	no
	FYN	0.33696	0.33696	4.2943	1	0.76557	0.221966		P39688	Tyrosine-protein kinase Fyn OS=Mus musculus OX=10090 GN=Fyn PE=1 SV=4	PhosphoSitePlus	no
	HCK	0.33696	0.33696	4.2943	1	0.76557	0.221966		P08103	Tyrosine-protein kinase HCK OS=Mus musculus OX=10090 GN=Hck PE=1 SV=4	PhosphoSitePlus	no
	LYN	0.33696	0.33696	4.2943	1	0.76557	0.221966		P25911	Tyrosine-protein kinase Lyn OS=Mus musculus OX=10090 GN=Lyn PE=1 SV=4	GPS	no
	PDGFRB	0.33696	0.33696	4.2943	1	0.76557	0.221966		P05622	Platelet-derived growth factor receptor beta OS=Mus musculus OX=10090 GN=Pdgfrb PE=1 SV=2	PhosphoSitePlus	no
	PIK3R3	0.33696	0.33696	4.2943	1	0.76557	0.221966		Q64143	Phosphatidylinositol 3-kinase regulatory subunit gamma OS=Mus musculus OX=10090 GN=Pik3r3 PE=1 SV=1	GPS	no
	PLCG1	0.33696	0.33696	4.2943	1	0.76557	0.221966		Q62077	1-phosphatidylinositol 4,5-bisphosphate phosphodiesterase gamma-1 OS=Mus musculus OX=10090 GN=Plcg1 PE=1 SV=2	GPS	no
	SHC1	0.33696	0.33696	4.2943	1	0.76557	0.221966		P98083	SHC-transforming protein 1 OS=Mus musculus OX=10090 GN=Shc1 PE=1 SV=3	GPS	no
	SRC	0.33696	0.33696	4.2943	1	0.76557	0.221966		P05480	Proto-oncogene tyrosine-protein kinase Src OS=Mus musculus OX=10090 GN=Src PE=1 SV=5	GPS	no
	YES	0.33696	0.33696	4.2943	1	0.76557	0.221966		Q04736	Tyrosine-protein kinase Yes OS=Mus musculus OX=10090 GN=Yes1 PE=1 SV=3	PhosphoSitePlus	no
	PKN1	0.329299	0.329299	4.19666	1	0.751451	0.226191		P70268	Serine/threonine-protein kinase N1 OS=Mus musculus OX=10090 GN=Pkn1 PE=1 SV=3	GPS	no
	PKN2	0.329299	0.329299	4.19666	1	0.751451	0.226191		Q8BWW9	Serine/threonine-protein kinase N2 OS=Mus musculus OX=10090 GN=Pkn2 PE=1 SV=3	GPS	no
	PKN3	0.329299	0.329299	4.19666	1	0.751451	0.226191		Q8K045	Serine/threonine-protein kinase N3 OS=Mus musculus OX=10090 GN=Pkn3 PE=1 SV=1	GPS	no
	PRKCZ	0.329299	0.329299	4.19666	1	0.751451	0.226191		Q02956	Protein kinase C zeta type OS=Mus musculus OX=10090 GN=Prkcz PE=1 SV=2	GPS	no
	SGK2	0.329299	0.329299	4.19666	1	0.751451	0.226191		Q9QZS5	Serine/threonine-protein kinase Sgk2 OS=Mus musculus OX=10090 GN=Sgk2 PE=1 SV=1	GPS	no
	SGK3	0.329299	0.329299	4.19666	1	0.751451	0.226191		Q9ERE3	Serine/threonine-protein kinase Sgk3 OS=Mus musculus OX=10090 GN=Sgk3 PE=1 SV=1	GPS	no
	MAPK7	0.31345	0.31345	3.99469	1	0.722245	0.235072		Q9WVS8	Mitogen-activated protein kinase 7 OS=Mus musculus OX=10090 GN=Mapk7 PE=1 SV=1	GPS	no
	AURKA	0.305737	0.305737	3.89639	1	0.708031	0.239463		P97477	Aurora kinase A OS=Mus musculus OX=10090 GN=Aurka PE=1 SV=1	GPS	no
	JAK2	0.305001	0.305001	3.88701	1	0.706674	0.239885		Q62120	Tyrosine-protein kinase JAK2 OS=Mus musculus OX=10090 GN=Jak2 PE=1 SV=3	GPS	no
	MEK1	0.305001	0.305001	3.88701	1	0.706674	0.239885		P31938	Dual specificity mitogen-activated protein kinase kinase 1 OS=Mus musculus OX=10090 GN=Map2k1 PE=1 SV=2	PhosphoSitePlus	no
	RPS6KB2	0.192096	0.192096	2.44812	2	0.705137	0.240363		Q9Z1M4	Ribosomal protein S6 kinase beta-2 OS=Mus musculus OX=10090 GN=Rps6kb2 PE=1 SV=1	GPS	no
	ANK1	0.282229	0.282229	3.59679	1	0.664708	0.253119		Q02357	Ankyrin-1 OS=Mus musculus OX=10090 GN=Ank1 PE=1 SV=2	GPS	no
	ANK2	0.282229	0.282229	3.59679	1	0.664708	0.253119		Q8C8R3	Ankyrin-2 OS=Mus musculus OX=10090 GN=Ank2 PE=1 SV=2	GPS	no
	ANK3	0.282229	0.282229	3.59679	1	0.664708	0.253119		G5E8K5	Ankyrin-3 OS=Mus musculus OX=10090 GN=Ank3 PE=1 SV=1	GPS	no
	TAOK2	0.279022	0.279022	3.55592	1	0.658798	0.255013		Q6ZQ29	Serine/threonine-protein kinase TAO2 OS=Mus musculus OX=10090 GN=Taok2 PE=1 SV=3	GPS	no
	TAOK3	0.279022	0.279022	3.55592	1	0.658798	0.255013		Q8BYC6	Serine/threonine-protein kinase TAO3 OS=Mus musculus OX=10090 GN=Taok3 PE=1 SV=2	GPS	no
	SMARCA4	0.0929445	0.0929445	1.18451	4	0.631771	0.263768		Q3TKT4	Transcription activator BRG1 OS=Mus musculus OX=10090 GN=Smarca4 PE=1 SV=1	GPS	no
	PRKAR2A	0.160808	0.160808	2.04937	2	0.623593	0.266447		P12367	cAMP-dependent protein kinase type II-alpha regulatory subunit OS=Mus musculus OX=10090 GN=Prkar2a PE=1 SV=2	GPS	no
	PKACA	0.0188733	0.0188733	0.240525	11	0.594947	0.27594		P05132	cAMP-dependent protein kinase catalytic subunit alpha OS=Mus musculus OX=10090 GN=Prkaca PE=1 SV=3	PhosphoSitePlus	no
	ATM	0.0592755	0.0592755	0.755421	5	0.5676	0.285153		Q62388	Serine-protein kinase ATM OS=Mus musculus OX=10090 GN=Atm PE=1 SV=2	GPS	no
	PRKAA2	0.0581668	0.0581668	0.741291	4	0.50359	0.307275		Q8BRK8	5'-AMP-activated protein kinase catalytic subunit alpha-2 OS=Mus musculus OX=10090 GN=Prkaa2 PE=1 SV=3	GPS	no
	SIK2	0.105583	0.105583	1.34558	2	0.479669	0.315731		Q8CFH6	Serine/threonine-protein kinase SIK2 OS=Mus musculus OX=10090 GN=Sik2 PE=1 SV=1	GPS	no
	PAK2	0.0708406	0.0708406	0.90281	3	0.476576	0.316832		Q8CIN4	Serine/threonine-protein kinase PAK 2 OS=Mus musculus OX=10090 GN=Pak2 PE=1 SV=1	GPS	no
	CDK12	0.0248017	0.0248017	0.316078	4	0.380617	0.351744		Q14AX6	Cyclin-dependent kinase 12 OS=Mus musculus OX=10090 GN=Cdk12 PE=1 SV=2	GPS	no
	CDK4	0.0228035	0.0228035	0.290613	4	0.373252	0.35448		P30285	Cyclin-dependent kinase 4 OS=Mus musculus OX=10090 GN=Cdk4 PE=1 SV=1	GPS	no
	HIPK2	0.0484012	0.0484012	0.616837	2	0.330641	0.370458		Q9QZR5	Homeodomain-interacting protein kinase 2 OS=Mus musculus OX=10090 GN=Hipk2 PE=1 SV=2	GPS	no
	ANKRD17	0.0470174	0.0470174	0.599201	2	0.327035	0.371821		Q99NH0	Ankyrin repeat domain-containing protein 17 OS=Mus musculus OX=10090 GN=Ankrd17 PE=1 SV=2	GPS	no
	IKBKE	0.041334	0.041334	0.526771	2	0.312223	0.377436		Q9R0T8	Inhibitor of nuclear factor kappa-B kinase subunit epsilon OS=Mus musculus OX=10090 GN=Ikbke PE=1 SV=2	GPS	no
	RPS6KA1	0.0399338	0.0399338	0.508925	2	0.308574	0.378823		P18653	Ribosomal protein S6 kinase alpha-1 OS=Mus musculus OX=10090 GN=Rps6ka1 PE=1 SV=1	GPS	no
	ATR	0.00823701	0.00823701	0.104975	2	0.225966	0.410614		Q9JKK8	Serine/threonine-protein kinase ATR OS=Mus musculus OX=10090 GN=Atr PE=1 SV=2	GPS	no
	IKBKB	-0.033667	-0.033667	-0.429061	6	0.202228	0.419869		O88351	Inhibitor of nuclear factor kappa-B kinase subunit beta OS=Mus musculus OX=10090 GN=Ikbkb PE=1 SV=1	GPS	no
	CSNK2A1	-0.0443363	-0.0443363	-0.565033	5	0.140643	0.444076		Q60737	Casein kinase II subunit alpha OS=Mus musculus OX=10090 GN=Csnk2a1 PE=1 SV=2	GPS	no
	LIMK1	-0.0266672	-0.0266672	-0.339853	2	0.134999	0.446306		P53668	LIM domain kinase 1 OS=Mus musculus OX=10090 GN=Limk1 PE=1 SV=1	GPS	no
	CSNK2A2	-0.0415445	-0.0415445	-0.529453	2	0.0962264	0.46167		O54833	Casein kinase II subunit alpha' OS=Mus musculus OX=10090 GN=Csnk2a2 PE=1 SV=1	GPS	no
	GSK3B	-0.06681	-0.06681	-0.851442	10	0.0679314	0.47292		Q9WV60	Glycogen synthase kinase-3 beta OS=Mus musculus OX=10090 GN=Gsk3b PE=1 SV=2	PhosphoSitePlus & GPS	no
	RIPK1	-0.0524259	-0.0524259	-0.668128	2	0.0678674	0.472946		Q60855	Receptor-interacting serine/threonine-protein kinase 1 OS=Mus musculus OX=10090 GN=Ripk1 PE=1 SV=1	GPS	no
	JAM3	-0.0641577	-0.0641577	-0.817642	4	0.0527389	0.47897		Q9D8B7	Junctional adhesion molecule C OS=Mus musculus OX=10090 GN=Jam3 PE=1 SV=2	GPS	no
	MYH6	-0.0697025	-0.0697025	-0.888306	2	0.0228413	0.490888		Q02566	Myosin-6 OS=Mus musculus OX=10090 GN=Myh6 PE=1 SV=2	GPS	no
	PLK1	-0.102251	-0.102251	-1.30311	4	-0.0876603	0.465073		Q07832	Serine/threonine-protein kinase PLK1 OS=Mus musculus OX=10090 GN=Plk1 PE=1 SV=2	GPS	no
	PRKDC	-0.112584	-0.112584	-1.4348	3	-0.1089	0.456641		P97313	DNA-dependent protein kinase catalytic subunit OS=Mus musculus OX=10090 GN=Prkdc PE=1 SV=3	GPS	no
	CDK8	-0.116576	-0.116576	-1.48567	6	-0.172025	0.431709		Q8R3L8	Cyclin-dependent kinase 8 OS=Mus musculus OX=10090 GN=Cdk8 PE=1 SV=3	GPS	no
	CDK7	-0.118413	-0.118413	-1.50909	7	-0.194768	0.422787		Q03147	Cyclin-dependent kinase 7 OS=Mus musculus OX=10090 GN=Cdk7 PE=1 SV=2	GPS	no
	AKT1	-0.113735	-0.113735	-1.44947	16	-0.259979	0.39744		P31750	RAC-alpha serine/threonine-protein kinase OS=Mus musculus OX=10090 GN=Akt1 PE=1 SV=2	PhosphoSitePlus & GPS	no
	PAK3	-0.18522	-0.18522	-2.36049	3	-0.340748	0.366647		Q61036	Serine/threonine-protein kinase PAK 3 OS=Mus musculus OX=10090 GN=Pak3 PE=1 SV=2	GPS	no
	CSNK1A1	-0.263844	-0.263844	-3.36249	1	-0.341622	0.366318		Q8BK63	Casein kinase I isoform alpha OS=Mus musculus OX=10090 GN=Csnk1a1 PE=1 SV=2	GPS	no
	HIPK1	-0.266066	-0.266066	-3.39081	1	-0.345718	0.364777		O88904	Homeodomain-interacting protein kinase 1 OS=Mus musculus OX=10090 GN=Hipk1 PE=1 SV=2	GPS	no
	HIPK3	-0.266066	-0.266066	-3.39081	1	-0.345718	0.364777		Q9ERH7	Homeodomain-interacting protein kinase 3 OS=Mus musculus OX=10090 GN=Hipk3 PE=1 SV=3	GPS	no
	HIPK4	-0.266066	-0.266066	-3.39081	1	-0.345718	0.364777		Q3V016	Homeodomain-interacting protein kinase 4 OS=Mus musculus OX=10090 GN=Hipk4 PE=1 SV=2	GPS	no
	ARHGAP31	-0.283369	-0.283369	-3.61133	1	-0.377605	0.352862		A6X8Z5	Rho GTPase-activating protein 31 OS=Mus musculus OX=10090 GN=Arhgap31 PE=1 SV=1	GPS	no
	PRKD1	-0.200546	-0.200546	-2.55581	3	-0.389667	0.348391		Q62101	Serine/threonine-protein kinase D1 OS=Mus musculus OX=10090 GN=Prkd1 PE=1 SV=2	GPS	no
	ANKRA2	-0.292505	-0.292505	-3.72775	1	-0.39444	0.346628		Q99PE2	Ankyrin repeat family A protein 2 OS=Mus musculus OX=10090 GN=Ankra2 PE=1 SV=1	GPS	no
	EP400	-0.303211	-0.303211	-3.8642	1	-0.41417	0.339375		Q8CHI8	E1A-binding protein p400 OS=Mus musculus OX=10090 GN=Ep400 PE=1 SV=3	GPS	no
	INO80	-0.303211	-0.303211	-3.8642	1	-0.41417	0.339375		Q6ZPV2	Chromatin-remodeling ATPase INO80 OS=Mus musculus OX=10090 GN=Ino80 PE=1 SV=2	GPS	no
	MAP2K3	-0.321099	-0.321099	-4.09216	1	-0.447135	0.327389		O09110	Dual specificity mitogen-activated protein kinase kinase 3 OS=Mus musculus OX=10090 GN=Map2k3 PE=1 SV=2	GPS	no
	MAP2K6	-0.321099	-0.321099	-4.09216	1	-0.447135	0.327389		P70236	Dual specificity mitogen-activated protein kinase kinase 6 OS=Mus musculus OX=10090 GN=Map2k6 PE=1 SV=1	GPS	no
	MAP2K7	-0.321099	-0.321099	-4.09216	1	-0.447135	0.327389		Q8CE90	Dual specificity mitogen-activated protein kinase kinase 7 OS=Mus musculus OX=10090 GN=Map2k7 PE=1 SV=1	GPS	no
	GRK4	-0.250694	-0.250694	-3.1949	2	-0.448855	0.326768		O70291	G protein-coupled receptor kinase 4 OS=Mus musculus OX=10090 GN=Grk4 PE=2 SV=2	GPS	no
	GRK5	-0.250694	-0.250694	-3.1949	2	-0.448855	0.326768		Q8VEB1	G protein-coupled receptor kinase 5 OS=Mus musculus OX=10090 GN=Grk5 PE=1 SV=2	GPS	no
	GRK6	-0.250694	-0.250694	-3.1949	2	-0.448855	0.326768		O70293	G protein-coupled receptor kinase 6 OS=Mus musculus OX=10090 GN=Grk6 PE=1 SV=1	GPS	no
	SMG1	-0.327283	-0.327283	-4.17098	1	-0.458532	0.323285		Q8BKX6	Serine/threonine-protein kinase SMG1 OS=Mus musculus OX=10090 GN=Smg1 PE=1 SV=3	GPS	no
	ROCK1	-0.332203	-0.332203	-4.23367	1	-0.467598	0.320036		P70335	Rho-associated protein kinase 1 OS=Mus musculus OX=10090 GN=Rock1 PE=1 SV=1	GPS	no
	TRPM1	-0.334643	-0.334643	-4.26478	1	-0.472095	0.31843		Q2TV84	Transient receptor potential cation channel subfamily M member 1 OS=Mus musculus OX=10090 GN=Trpm1 PE=1 SV=2	GPS	no
	UNC13B	-0.33864	-0.33864	-4.31571	1	-0.47946	0.315806		Q9Z1N9	Protein unc-13 homolog B OS=Mus musculus OX=10090 GN=Unc13b PE=1 SV=2	GPS	no
	TONSL	-0.35864	-0.35864	-4.5706	1	-0.516318	0.302816		Q6NZL6	Tonsoku-like protein OS=Mus musculus OX=10090 GN=Tonsl PE=1 SV=2	GPS	no
	GSK3A	-0.379508	-0.379508	-4.83654	1	-0.554774	0.289525		Q2NL51	Glycogen synthase kinase-3 alpha OS=Mus musculus OX=10090 GN=Gsk3a PE=1 SV=2	GPS	no
	MYO1A	-0.384061	-0.384061	-4.89456	1	-0.563164	0.286662		O88329	Unconventional myosin-Ia OS=Mus musculus OX=10090 GN=Myo1a PE=2 SV=2	GPS	no
	MYO1F	-0.384061	-0.384061	-4.89456	1	-0.563164	0.286662		P70248	Unconventional myosin-If OS=Mus musculus OX=10090 GN=Myo1f PE=1 SV=1	GPS	no
	MYO3A	-0.384061	-0.384061	-4.89456	1	-0.563164	0.286662		Q8K3H5	Myosin-IIIa OS=Mus musculus OX=10090 GN=Myo3a PE=1 SV=1	GPS	no
	MYO6	-0.384061	-0.384061	-4.89456	1	-0.563164	0.286662		Q64331	Unconventional myosin-VI OS=Mus musculus OX=10090 GN=Myo6 PE=1 SV=2	GPS	no
	SYT1	-0.261088	-0.261088	-3.32736	3	-0.582909	0.279977		P46096	Synaptotagmin-1 OS=Mus musculus OX=10090 GN=Syt1 PE=1 SV=1	GPS	no
	STK11	-0.412131	-0.412131	-5.2523	1	-0.614893	0.269313		Q9WTK7	Serine/threonine-protein kinase STK11 OS=Mus musculus OX=10090 GN=Stk11 PE=1 SV=1	GPS	no
	CAMK4	-0.321982	-0.321982	-4.10341	2	-0.634644	0.26283		P08414	Calcium/calmodulin-dependent protein kinase type IV OS=Mus musculus OX=10090 GN=Camk4 PE=1 SV=2	GPS	no
	CHEK2	-0.437185	-0.437185	-5.57159	1	-0.661063	0.254286		Q9Z265	Serine/threonine-protein kinase Chk2 OS=Mus musculus OX=10090 GN=Chek2 PE=1 SV=1	GPS	no
	CDK11B	-0.444762	-0.444762	-5.66816	1	-0.675028	0.249829		P24788	Cyclin-dependent kinase 11B OS=Mus musculus OX=10090 GN=Cdk11b PE=1 SV=2	GPS	no
	PAK4	-0.445363	-0.445363	-5.67582	1	-0.676135	0.249477		Q8BTW9	Serine/threonine-protein kinase PAK 4 OS=Mus musculus OX=10090 GN=Pak4 PE=1 SV=1	GPS	no
	PAK5	-0.445363	-0.445363	-5.67582	1	-0.676135	0.249477		Q8C015	Serine/threonine-protein kinase PAK 5 OS=Mus musculus OX=10090 GN=Pak5 PE=1 SV=1	GPS	no
	PAK6	-0.445363	-0.445363	-5.67582	1	-0.676135	0.249477		Q3ULB5	Serine/threonine-protein kinase PAK 6 OS=Mus musculus OX=10090 GN=Pak6 PE=2 SV=1	GPS	no
	PKCT	-0.45227	-0.45227	-5.76383	1	-0.688863	0.245455		Q02111	Protein kinase C theta type OS=Mus musculus OX=10090 GN=Prkcq PE=1 SV=1	PhosphoSitePlus	no
	NEXN	-0.454732	-0.454732	-5.79522	1	-0.693401	0.244029		Q7TPW1	Nexilin OS=Mus musculus OX=10090 GN=Nexn PE=1 SV=3	GPS	no
	SIK1	-0.456027	-0.456027	-5.81171	1	-0.695786	0.243281		Q60670	Serine/threonine-protein kinase SIK1 OS=Mus musculus OX=10090 GN=Sik1 PE=1 SV=3	GPS	no
	EIF2AK4	-0.465618	-0.465618	-5.93395	1	-0.713462	0.23778		Q9QZ05	eIF-2-alpha kinase GCN2 OS=Mus musculus OX=10090 GN=Eif2ak4 PE=1 SV=2	GPS	no
	CHD1	-0.473879	-0.473879	-6.03923	1	-0.728686	0.233097		P40201	Chromodomain-helicase-DNA-binding protein 1 OS=Mus musculus OX=10090 GN=Chd1 PE=1 SV=3	GPS	no
	LIMK2	-0.474747	-0.474747	-6.05029	1	-0.730285	0.232608		O54785	LIM domain kinase 2 OS=Mus musculus OX=10090 GN=Limk2 PE=1 SV=2	GPS	no
	CDC7	-0.475007	-0.475007	-6.05361	1	-0.730764	0.232462		Q9Z0H0	Cell division cycle 7-related protein kinase OS=Mus musculus OX=10090 GN=Cdc7 PE=1 SV=2	GPS	no
	MAPK6	-0.308512	-0.308512	-3.93175	3	-0.734283	0.231388		Q61532	Mitogen-activated protein kinase 6 OS=Mus musculus OX=10090 GN=Mapk6 PE=1 SV=3	GPS	no
	CSNK1D	-0.310634	-0.310634	-3.95879	3	-0.741057	0.22933		Q9DC28	Casein kinase I isoform delta OS=Mus musculus OX=10090 GN=Csnk1d PE=1 SV=2	GPS	no
	CSNK1E	-0.310634	-0.310634	-3.95879	3	-0.741057	0.22933		Q9JMK2	Casein kinase I isoform epsilon OS=Mus musculus OX=10090 GN=Csnk1e PE=1 SV=2	GPS	no
	CDK13	-0.260166	-0.260166	-3.31562	5	-0.748734	0.227009		Q69ZA1	Cyclin-dependent kinase 13 OS=Mus musculus OX=10090 GN=Cdk13 PE=1 SV=3	GPS	no
	STK24	-0.526264	-0.526264	-6.70684	1	-0.825224	0.204622		Q99KH8	Serine/threonine-protein kinase 24 OS=Mus musculus OX=10090 GN=Stk24 PE=1 SV=1	GPS	no
	CDK9	-0.198965	-0.198965	-2.53566	14	-0.830873	0.203023		Q99J95	Cyclin-dependent kinase 9 OS=Mus musculus OX=10090 GN=Cdk9 PE=1 SV=1	GPS	no
	DYRK1A	-0.547988	-0.547988	-6.9837	1	-0.865258	0.193449		Q61214	Dual specificity tyrosine-phosphorylation-regulated kinase 1A OS=Mus musculus OX=10090 GN=Dyrk1a PE=1 SV=1	PhosphoSitePlus	no
	CDK19	-0.410622	-0.410622	-5.23307	2	-0.865658	0.193339		Q8BWD8	Cyclin-dependent kinase 19 OS=Mus musculus OX=10090 GN=Cdk19 PE=2 SV=1	GPS	no
	MYO5B	-0.55815	-0.55815	-7.1132	1	-0.883985	0.188352		P21271	Unconventional myosin-Vb OS=Mus musculus OX=10090 GN=Myo5b PE=1 SV=2	GPS	no
	NDR1	-0.55815	-0.55815	-7.1132	1	-0.883985	0.188352		Q91VJ4	Serine/threonine-protein kinase 38 OS=Mus musculus OX=10090 GN=Stk38 PE=1 SV=1	PhosphoSitePlus	no
	MAP3K1	-0.576215	-0.576215	-7.34343	1	-0.917276	0.179499		P53349	Mitogen-activated protein kinase kinase kinase 1 OS=Mus musculus OX=10090 GN=Map3k1 PE=1 SV=3	GPS	no
	MYO1C	-0.330682	-0.330682	-4.2143	4	-0.929591	0.176291		Q9WTI7	Unconventional myosin-Ic OS=Mus musculus OX=10090 GN=Myo1c PE=1 SV=2	GPS	no
	MAP4K1	-0.584656	-0.584656	-7.451	1	-0.932831	0.175454		P70218	Mitogen-activated protein kinase kinase kinase kinase 1 OS=Mus musculus OX=10090 GN=Map4k1 PE=1 SV=1	GPS	no
	LATS1	-0.448883	-0.448883	-5.72068	2	-0.965373	0.167179		Q8BYR2	Serine/threonine-protein kinase LATS1 OS=Mus musculus OX=10090 GN=Lats1 PE=1 SV=3	GPS	no
	SMARCAD1	-0.454255	-0.454255	-5.78914	2	-0.979374	0.163698		Q04692	SWI/SNF-related matrix-associated actin-dependent regulator of chromatin subfamily A containing DEAD/H box 1 OS=Mus musculus OX=10090 GN=Smarcad1 PE=1 SV=2	GPS	no
	CD2AP	-0.322545	-0.322545	-4.11059	5	-1.00578	0.15726		Q9JLQ0	CD2-associated protein OS=Mus musculus OX=10090 GN=Cd2ap PE=1 SV=3	GPS	no
	ILK	-0.49109	-0.49109	-6.25857	2	-1.07537	0.141104		O55222	Scaffold protein ILK OS=Mus musculus OX=10090 GN=Ilk PE=1 SV=2	GPS	no
	MAP2K4	-0.662382	-0.662382	-8.44156	1	-1.07607	0.140948		P47809	Dual specificity mitogen-activated protein kinase kinase 4 OS=Mus musculus OX=10090 GN=Map2k4 PE=1 SV=2	GPS	no
	MAP2K1	-0.666693	-0.666693	-8.49649	1	-1.08401	0.13918		P31938	Dual specificity mitogen-activated protein kinase kinase 1 OS=Mus musculus OX=10090 GN=Map2k1 PE=1 SV=2	GPS	no
	PKCA	-0.418752	-0.418752	-5.33668	3	-1.08616	0.138704		P20444	Protein kinase C alpha type OS=Mus musculus OX=10090 GN=Prkca PE=1 SV=3	PhosphoSitePlus	no
	CHD4	-0.376327	-0.376327	-4.79601	4	-1.09782	0.136141		Q6PDQ2	Chromodomain-helicase-DNA-binding protein 4 OS=Mus musculus OX=10090 GN=Chd4 PE=1 SV=1	GPS	no
	SH3KBP1	-0.688838	-0.688838	-8.77872	1	-1.12482	0.130332		Q8R550	SH3 domain-containing kinase-binding protein 1 OS=Mus musculus OX=10090 GN=Sh3kbp1 PE=1 SV=1	GPS	no
	TGFBR2	-0.688838	-0.688838	-8.77872	1	-1.12482	0.130332		Q62312	TGF-beta receptor type-2 OS=Mus musculus OX=10090 GN=Tgfbr2 PE=1 SV=2	GPS	no
	GRK2	-0.452914	-0.452914	-5.77205	3	-1.1952	0.116004		Q99MK8	Beta-adrenergic receptor kinase 1 OS=Mus musculus OX=10090 GN=Grk2 PE=1 SV=2	GPS	no
	PRKD2	-0.574032	-0.574032	-7.3156	2	-1.29153	0.0982594		Q8BZ03	Serine/threonine-protein kinase D2 OS=Mus musculus OX=10090 GN=Prkd2 PE=1 SV=1	GPS	no
	PRKD3	-0.574032	-0.574032	-7.3156	2	-1.29153	0.0982594		Q8K1Y2	Serine/threonine-protein kinase D3 OS=Mus musculus OX=10090 GN=Prkd3 PE=1 SV=1	GPS	no
	MYLK2	-0.790367	-0.790367	-10.0726	1	-1.31193	0.0947726		Q8VCR8	Myosin light chain kinase 2, skeletal/cardiac muscle OS=Mus musculus OX=10090 GN=Mylk2 PE=1 SV=2	GPS	no
	MYLK3	-0.790367	-0.790367	-10.0726	1	-1.31193	0.0947726		Q3UIZ8	Myosin light chain kinase 3 OS=Mus musculus OX=10090 GN=Mylk3 PE=1 SV=1	GPS	no
	TTN	-0.609362	-0.609362	-7.76586	2	-1.38361	0.0832388		A2ASS6	Titin OS=Mus musculus OX=10090 GN=Ttn PE=1 SV=1	GPS	no
	GRK1	-0.845822	-0.845822	-10.7794	1	-1.41412	0.0786632		Q9WVL4	Rhodopsin kinase GRK1 OS=Mus musculus OX=10090 GN=Grk1 PE=1 SV=1	GPS	no
	GRK3	-0.845822	-0.845822	-10.7794	1	-1.41412	0.0786632		Q3UYH7	G protein-coupled receptor kinase 3 OS=Mus musculus OX=10090 GN=Grk3 PE=1 SV=2	GPS	no
	ROCK2	-0.622022	-0.622022	-7.9272	2	-1.4166	0.0782993		P70336	Rho-associated protein kinase 2 OS=Mus musculus OX=10090 GN=Rock2 PE=1 SV=1	GPS	no
	MYO7A	-0.62249	-0.62249	-7.93316	2	-1.41782	0.0781211		P97479	Unconventional myosin-VIIa OS=Mus musculus OX=10090 GN=Myo7a PE=1 SV=2	GPS	no
	PPP1R12A	-0.853892	-0.853892	-10.8822	1	-1.42899	0.0765031		Q9DBR7	Protein phosphatase 1 regulatory subunit 12A OS=Mus musculus OX=10090 GN=Ppp1r12a PE=1 SV=2	GPS	no
	PPP1R12C	-0.853892	-0.853892	-10.8822	1	-1.42899	0.0765031		Q3UMT1	Protein phosphatase 1 regulatory subunit 12C OS=Mus musculus OX=10090 GN=Ppp1r12c PE=1 SV=1	GPS	no
	MYH1	-0.911841	-0.911841	-11.6207	1	-1.53578	0.0622957		Q5SX40	Myosin-1 OS=Mus musculus OX=10090 GN=Myh1 PE=1 SV=1	GPS	no
	MYH10	-0.911841	-0.911841	-11.6207	1	-1.53578	0.0622957		Q61879	Myosin-10 OS=Mus musculus OX=10090 GN=Myh10 PE=1 SV=2	GPS	no
	MYH14	-0.911841	-0.911841	-11.6207	1	-1.53578	0.0622957		Q6URW6	Myosin-14 OS=Mus musculus OX=10090 GN=Myh14 PE=1 SV=1	GPS	no
	MYH2	-0.911841	-0.911841	-11.6207	1	-1.53578	0.0622957		G3UW82	Myosin-2 OS=Mus musculus OX=10090 GN=Myh2 PE=1 SV=1	GPS	no
	MYH7	-0.911841	-0.911841	-11.6207	1	-1.53578	0.0622957		Q91Z83	Myosin-7 OS=Mus musculus OX=10090 GN=Myh7 PE=1 SV=1	GPS	no
	MAPK1	-0.321105	-0.321105	-4.09224	12	-1.54896	0.0606955		P63085	Mitogen-activated protein kinase 1 OS=Mus musculus OX=10090 GN=Mapk1 PE=1 SV=3	GPS	no
	MYLK	-0.690702	-0.690702	-8.80248	2	-1.5956	0.0552892		Q6PDN3	Myosin light chain kinase, smooth muscle OS=Mus musculus OX=10090 GN=Mylk PE=1 SV=3	GPS	no
	ERK1	-0.627101	-0.627101	-7.99192	3	-1.75119	0.0399566		Q63844	Mitogen-activated protein kinase 3 OS=Mus musculus OX=10090 GN=Mapk3 PE=1 SV=5	PhosphoSitePlus	no
	MYOT	-0.634165	-0.634165	-8.08195	3	-1.77374	0.0380532		Q9JIF9	Myotilin OS=Mus musculus OX=10090 GN=Myot PE=1 SV=1	GPS	no
	PXN	-0.676087	-0.676087	-8.61622	3	-1.90755	0.0282246		Q8VI36	Paxillin OS=Mus musculus OX=10090 GN=Pxn PE=1 SV=1	GPS	no
	PPP1R12B	-0.722014	-0.722014	-9.20152	3	-2.05415	0.0199808		Q8BG95	Protein phosphatase 1 regulatory subunit 12B OS=Mus musculus OX=10090 GN=Ppp1r12b PE=1 SV=2	GPS	no
	MYH11	-0.801329	-0.801329	-10.2123	3	-2.30731	0.0105187		O08638	Myosin-11 OS=Mus musculus OX=10090 GN=Myh11 PE=1 SV=1	GPS	no
	LATS2	-1.35712	-1.35712	-17.2954	1	-2.35636	0.00922754		Q7TSJ6	Serine/threonine-protein kinase LATS2 OS=Mus musculus OX=10090 GN=Lats2 PE=1 SV=1	GPS	no
	MAPKAPK5	-0.83823	-0.83823	-10.6826	3	-2.4251	0.00765219		O54992	MAP kinase-activated protein kinase 5 OS=Mus musculus OX=10090 GN=Mapkapk5 PE=1 SV=1	GPS	no
	MAPKAPK2	-0.931525	-0.931525	-11.8716	3	-2.72289	0.00323572		P49138	MAP kinase-activated protein kinase 2 OS=Mus musculus OX=10090 GN=Mapkapk2 PE=1 SV=2	GPS	no
	MAPKAPK3	-1.12431	-1.12431	-14.3285	2	-2.72566	0.00320862		Q3UMW7	MAP kinase-activated protein kinase 3 OS=Mus musculus OX=10090 GN=Mapkapk3 PE=1 SV=2	GPS	no
	PKCD	-1.12431	-1.12431	-14.3285	2	-2.72566	0.00320862		P28867	Protein kinase C delta type OS=Mus musculus OX=10090 GN=Prkcd PE=1 SV=3	PhosphoSitePlus	no

## Sheet: Figure S4C,D
Differentially expressed N-glycopeptides large intestinal tissues from Mg-deficient mice (Old) (Related to Figure S4C,D).
	Upregulated (n = 327)												Upregulated (n = 233)
	Unique ID	Uniport ID	Gene name	Glycans type	Composition	Glycopeptides	N (Control)	N (Mg deficient)	p value	FC (Mg deficient/control)			Unique ID	Uniport ID	Gene name	Glycans type	Composition	Glycopeptides	N (Control)	N (Mg deficient)	p value	FC (Mg deficient/control)
	4142_Q9R100_ENSTDPHPIK_E1TMTN2GlcNAcK10TMT_249_N5H4F0S0	Q9R100	Cdh17	Hybrid/Complex	N5H4F0S0	Q9R100_249_N5H4F0S0	5	5	0.0017417	2.39206			3570_P01901_TLLGYYNQSK_T1TMTN7GlcNAcK10TMT_107_N4H4F4S0	P01901	H2-K1	Fucosylated	N4H4F4S0	P01901_107_N4H4F4S0	5	5	0.00640238	0.833283
	1818_Q61646_NLFLNHSETASAK_N1TMTN5GlcNAcK13TMT_148_N4H7F0S1	Q61646	Hp	sialylated	N4H7F0S1	Q61646_148_N4H7F0S1	10	10	0.0022282	2.01772			3570_Q9R0B9_EAFNITLDHK_E1TMTN4GlcNAcK10TMT_209_N4H4F2S1	Q9R0B9	Plod2	Fucosylated and sialylated	N4H4F2S1	Q9R0B9_209_N4H4F2S1	5	5	0.00640238	0.833283
	2046_Q80Z19_GQCGTCTNNTADDCILPSGK_G1TMTC3CamC6CamN8GlcNAcC14CamK20TMT_4028_N6H4F1S0	Q80Z19	Muc2	Fucosylated	N6H4F1S0	Q80Z19_4028_N6H4F1S0	5	5	0.00402023	1.98568			4048_Q91YY2_ELGPLYTNITADIGTDPR_E1TMTN8GlcNAc_339_N2H6F0S0	Q91YY2	B4galt3	Mannose	N2H6F0S0	Q91YY2_339_N2H6F0S0	5	5	0.0404731	0.830588
	3576_P04919_VSNSSAR_V1TMTN3GlcNAc_660_N2H5F0S0	P04919	Slc4a1	Mannose	N2H5F0S0	P04919_660_N2H5F0S0	5	5	0.00697304	1.89805			1627_P01592_ENISDPTSPLR_E1TMTN2GlcNAc_70_N2H9F0S0	P01592	Jchain	Mannose	N2H9F0S0	P01592_70_N2H9F0S0	10	10	0.0240546	0.827814
	3464_B2RPY5_GALTMSLNSSLSYR_G1TMTN8GlcNAc_21_N2H6F0S0	B2RPY5	Gpr161	Mannose	N2H6F0S0	B2RPY5_21_N2H6F0S0	5	5	0.0104104	1.83683			3672_P54071_LNEHFLNTTDFLDTIKSNLDR_L1TMTN7GlcNAcK16TMT_433_N2H6F0S0	P54071	Idh2	Mannose	N2H6F0S0	P54071_433_N2H6F0S0	5	5	0.0182659	0.824554
	3521_O35379_NATFTWAR_N1GlcNAc@TMT_648_N5H4F0S0	O35379	Abcc1	Hybrid/Complex	N5H4F0S0	O35379_648_N5H4F0S0	5	5	0.035624	1.72945			1326_Q8BTI8_SATPPATRNHSGSR_S1TMTN9GlcNAc_2050_N2H9F0S0	Q8BTI8	Srrm2	Mannose	N2H9F0S0	Q8BTI8_2050_N2H9F0S0	5	5	0.00538686	0.822881
	1031_P35922_VGPNSSEEK_V1TMTN4GlcNAcK9TMT_348_N2H10F0S0	P35922	Fmr1	Mannose	N2H10F0S0	P35922_348_N2H10F0S0	5	5	0.0152794	1.72331			3817_Q5SW46_MKPSPCEVINATAGVPCFLAGDSR_M1TMTK2TMTC6CamN10GlcNAcC17Cam_356_N2H8F0S0	Q5SW46	Lpo	Mannose	N2H8F0S0	Q5SW46_356_N2H8F0S0	5	5	0.00211813	0.821534
	1031_Q6P5D8_GPVNSCQGK_G1TMTN4GlcNAcC6CamK9TMT_895_N2H10F0S0	Q6P5D8	Smchd1	Mannose	N2H10F0S0	Q6P5D8_895_N2H10F0S0	5	5	0.0152794	1.72331			3877_Q6NV66_GNECVLK_G1TMTN2GlcNAcC4CamK7TMT_724_N2H6F0S0	Q6NV66	Zfp646	Mannose	N2H6F0S0	Q6NV66_724_N2H6F0S0	5	5	0.0168392	0.821274
	1031_Q8VE97_LQNNDSAGK_L1TMTN4GlcNAcK9TMT_281_N2H10F0S0	Q8VE97	Srsf4	Mannose	N2H10F0S0	Q8VE97_281_N2H10F0S0	5	5	0.0152794	1.72331			4102_Q9ET22_ALAGLVYNSSGTEPCYDIYR_A1TMTN8GlcNAcC15Cam_325_N2H4F0S0	Q9ET22	Dpp7	Mannose	N2H4F0S0	Q9ET22_325_N2H4F0S0	5	5	0.0109949	0.820375
	3901_Q78ZA7_LDNVSHTPSSYIETLPK_L1TMTN3GlcNAcK17TMT_47_N2H6F0S0	Q78ZA7	Nap1l4	Mannose	N2H6F0S0	Q78ZA7_47_N2H6F0S0	5	5	0.0136623	1.70973			3435_A2A8L1_ILNHSFDKK_I1TMTN3GlcNAcK8TMTK9TMT_601_N3H6F0S1	A2A8L1	Chd5	sialylated	N3H6F0S1	A2A8L1_601_N3H6F0S1	5	5	0.00647231	0.819419
	3858_Q64511_EQVLEPMLNGTDK_E1TMTN9GlcNAcK13TMT_954_N2H5F0S0	Q64511	Top2b	Mannose	N2H5F0S0	Q64511_954_N2H5F0S0	5	5	0.00177136	1.70644			3435_Q6DYE8_LNLSEGEVAATVK_L1TMTN2GlcNAcK13TMT_594_N3H6F0S1	Q6DYE8	Enpp3	sialylated	N3H6F0S1	Q6DYE8_594_N3H6F0S1	5	5	0.00647231	0.819419
	829_Q5F201_DAICGSPAAGLNVGNATSVVFSRCR_D1TMTC4CamN15GlcNAcC24Cam_160_N2H5F0S0	Q5F201	Cfap52	Mannose	N2H5F0S0	Q5F201_160_N2H5F0S0	5	5	0.00560119	1.69658			2432_P97805_GLNVALVNGSTGQVMK_G1TMTN8GlcNAcK16TMT_106_N8H7F0S1	P97805	Fam3d	sialylated	N8H7F0S1	P97805_106_N8H7F0S1	5	5	0.0270229	0.818638
	176_P27106_GTQNLCPTR_G1TMTN4GlcNAcC6Cam_183_N2H7F0S0	P27106	Amh	Mannose	N2H7F0S0	P27106_183_N2H7F0S0	5	5	0.00782641	1.67441			2432_Q9Z210_LLRLGNSTDALESAK_L1TMTN6GlcNAcK15TMT_63_N8H7F0S1	Q9Z210	Pex11b	sialylated	N8H7F0S1	Q9Z210_63_N8H7F0S1	5	5	0.0270229	0.818638
	3896_Q6VNB8_NNSSVEDQK_N1TMTN2GlcNAcK9TMT_536_N2H7F0S0	Q6VNB8	Wdfy3	Mannose	N2H7F0S0	Q6VNB8_536_N2H7F0S0	5	5	0.000322973	1.66773			3572_P02468_FLGNQVLSYGQNLSFSFR_F1TMTN12GlcNAc_574_N4H5F0S0	P02468	Lamc1	Hybrid/Complex	N4H5F0S0	P02468_574_N4H5F0S0	5	5	0.0247683	0.817402
	1368_Q9DAX2_GSPANVTEAR_G1TMTN5GlcNAc_155_N2H9F0S0	Q9DAX2	Plpp2	Mannose	N2H9F0S0	Q9DAX2_155_N2H9F0S0	10	10	0.0250594	1.66223			3581_P06797_AEFAVANDTGFVDIPQQEK_A1TMTN7GlcNAcK19TMT_221_N2H6F0S0	P06797	Ctsl	Mannose	N2H6F0S0	P06797_221_N2H6F0S0	5	5	0.020296	0.816232
	874_Q60997_LVNGSNR_L1TMTN3GlcNAc_1514_N2H9F0S0	Q60997	Dmbt1	Mannose	N2H9F0S0	Q60997_1514_N2H9F0S0	5	5	0.00150943	1.63848			405_Q8CGI1_LSINWSNFSLKK_L1TMTN7GlcNAcK11TMTK12TMT_1220_N2H8F0S0	Q8CGI1	Fam193a	Mannose	N2H8F0S0	Q8CGI1_1220_N2H8F0S0	5	5	0.0363521	0.815029
	874_Q60997_LVNGSNR_L1TMTN6GlcNAc_1517_N2H9F0S0	Q60997	Dmbt1	Mannose	N2H9F0S0	Q60997_1517_N2H9F0S0	5	5	0.00150943	1.63848			4094_Q9DBS5_VSSPTVNTTLK_V1TMTN7GlcNAcK11TMT_464_N5H6F1S0	Q9DBS5	Klc4	Fucosylated	N5H6F1S0	Q9DBS5_464_N5H6F1S0	5	5	0.0353386	0.812787
	2207_Q99JW5_QCNGTATCWCVNTAGVR_Q1TMTC2CamN3GlcNAcC8CamC10Cam_111_N2H8F0S0	Q99JW5	Epcam	Mannose	N2H8F0S0	Q99JW5_111_N2H8F0S0	5	5	0.0234039	1.6312			3964_Q8BHG1_IENLTEDAFNTQVTALIK_I1TMTN3GlcNAcK18TMT_1019_N2H5F0S0	Q8BHG1	Nrdc	Mannose	N2H5F0S0	Q8BHG1_1019_N2H5F0S0	5	5	0.0260274	0.812167
	1017_Q6A025_SDPNNSPARLR_S1TMTN4GlcNAc_238_N2H8F0S0	Q6A025	Ppp1r26	Mannose	N2H8F0S0	Q6A025_238_N2H8F0S0	5	5	0.00519815	1.60785			1023_Q01102_INNKWTWVGTNK_I1TMTK4TMTN11GlcNAcK12TMT_107_N2H6F0S0	Q01102	Selp	Mannose	N2H6F0S0	Q01102_107_N2H6F0S0	5	5	0.043321	0.809949
	101_E9Q3T6_VVNASEVK_V1TMTN3GlcNAcK8TMT_279_N4H4F0S0	E9Q3T6	Prdm14	Hybrid/Complex	N4H4F0S0	E9Q3T6_279_N4H4F0S0	5	5	0.00482155	1.59769			4035_Q8VHP6_ITVNDSDQGANAKFNLR_I1TMTN4GlcNAcK13TMT_386_N2H5F0S0	Q8VHP6	Cdhr1	Mannose	N2H5F0S0	Q8VHP6_386_N2H5F0S0	5	5	0.0097929	0.80985
	101_P15116_DKNLSLR_D1TMTK2TMTN3GlcNAc_190_N4H4F0S0	P15116	Cdh2	Hybrid/Complex	N4H4F0S0	P15116_190_N4H4F0S0	5	5	0.00482155	1.59769			4035_Q9D4C1_EIPPTVLPNK_E1TMTN9GlcNAcK10TMT_358_N5H5F1S0	Q9D4C1	Lmntd1	Fucosylated	N5H5F1S0	Q9D4C1_358_N5H5F1S0	5	5	0.0097929	0.80985
	101_P97300_ANATIEVK_A1TMTN2GlcNAcK8TMT_228_N4H4F0S0	P97300	Nptn	Hybrid/Complex	N4H4F0S0	P97300_228_N4H4F0S0	5	5	0.00482155	1.59769			4035_Q9EPL4_SLYVNMTSGPGGPAAAAGGGK_S1TMTN5GlcNAcK21TMT_35_N2H5F0S0	Q9EPL4	Mettl9	Mannose	N2H5F0S0	Q9EPL4_35_N2H5F0S0	5	5	0.0097929	0.80985
	101_Q3UNN8_DNRSIIK_D1TMTN2GlcNAcK7TMT_479_N4H4F0S0	Q3UNN8	Pld5	Hybrid/Complex	N4H4F0S0	Q3UNN8_479_N4H4F0S0	5	5	0.00482155	1.59769			3512_O08532_IDVNSWIENFTK_I1TMTN9GlcNAcK12TMT_824_N2H6F0S0	O08532	Cacna2d1	Mannose	N2H6F0S0	O08532_824_N2H6F0S0	5	5	0.0121244	0.809358
	101_Q4LDD4_NVSIREK_N1GlcNAc@TMTK7TMT_1213_N4H4F0S0	Q4LDD4	Arap1	Hybrid/Complex	N4H4F0S0	Q4LDD4_1213_N4H4F0S0	5	5	0.00482155	1.59769			3055_P11260_QVMEMNK_Q1TMTN6GlcNAcK7TMT_91_N2H6F0S0	P11260	Lire1	Mannose	N2H6F0S0	P11260_91_N2H6F0S0	5	5	0.011362	0.808763
	101_Q91ZQ1_ALNVSDVK_A1TMTN3GlcNAcK8TMT_154_N4H4F0S0	Q91ZQ1	Pde6c	Hybrid/Complex	N4H4F0S0	Q91ZQ1_154_N4H4F0S0	5	5	0.00482155	1.59769			3138_Q07563_NTSNTLPIPK_N1GlcNAc@TMTK10TMT_179_N3H6F1S1	Q07563	Col17a1	Fucosylated and sialylated	N3H6F1S1	Q07563_179_N3H6F1S1	5	5	0.0382006	0.808485
	319_Q3UQ28_ILCDNSDNITR_I1TMTC3CamN8GlcNAc_1277_N2H5F0S0	Q3UQ28	Pxdn	Mannose	N2H5F0S0	Q3UQ28_1277_N2H5F0S0	10	10	0.000592167	1.58022			3138_Q8VBX6_SHQNASSIIK_S1TMTN4GlcNAcK10TMT_1401_N3H6F1S1	Q8VBX6	Mpdz	Fucosylated and sialylated	N3H6F1S1	Q8VBX6_1401_N3H6F1S1	5	5	0.0382006	0.808485
	286_P01872_IMESHPNGTFSAK_I1TMTN7GlcNAcK13TMT_280_N4H3F1S0	P01872	Ighm	Fucosylated	N4H3F1S0	P01872_280_N4H3F1S0	10	10	0.0351473	1.5785			3138_Q9JI67_DAYFNLTLK_D1TMTN5GlcNAcK9TMT_128_N3H6F1S1	Q9JI67	B3galt5	Fucosylated and sialylated	N3H6F1S1	Q9JI67_128_N3H6F1S1	5	5	0.0382006	0.808485
	2880_Q62192_LINLTFLDLTR_L1TMTN3GlcNAc_78_N2H6F0S0	Q62192	Cd180	Mannose	N2H6F0S0	Q62192_78_N2H6F0S0	5	5	0.0171169	1.56964			3138_Q9Z222_DTFFNLSLK_D1TMTN5GlcNAcK9TMT_219_N3H6F1S1	Q9Z222	B3GNT2	Fucosylated and sialylated	N3H6F1S1	Q9Z222_219_N3H6F1S1	5	5	0.0382006	0.808485
	2880_Q99JX7_TLNLSGNELK_T1TMTN3GlcNAcK10TMT_296_N2H6F0S0	Q99JX7	Nxf1	Mannose	N2H6F0S0	Q99JX7_296_N2H6F0S0	5	5	0.0171169	1.56964			3054_P10126_VETGVLKPGMVVTFAPVNVTTEVK_V1TMTK7TMTN18GlcNAcK24TMT_284_N2H12F0S0	P10126	Eef1a1	Mannose	N2H12F0S0	P10126_284_N2H12F0S0	5	5	0.0157194	0.808368
	1810_P70232_YHTHENGTLEIYR_Y1TMTN6GlcNAc_476_N2H7F0S0	P70232	Chl1	Mannose	N2H7F0S0	P70232_476_N2H7F0S0	5	5	0.0136346	1.56801			3054_P10126_VETGVLKPGMVVTFAPVNVTTEVK_V1TMTK7TMTN18GlcNAcK24TMT_284_N4H5F1S2	P10126	Eef1a1	Fucosylated and sialylated	N4H5F1S2	P10126_284_N4H5F1S2	5	5	0.0157194	0.808368
	2424_P01897_EQNYTCR_E1TMTN3GlcNAcC6Cam_280_N2H10F0S0	P01897	H2-L	Mannose	N2H10F0S0	P01897_280_N2H10F0S0	10	10	0.000105674	1.55554			3054_P10126_VETGVLKPGMVVTFAPVNVTTEVK_V1TMTK7TMTN18GlcNAcK24TMT_284_N4H5F3S1	P10126	Eef1a1	Fucosylated and sialylated	N4H5F3S1	P10126_284_N4H5F3S1	5	5	0.0157194	0.808368
	1452_Q61088_EFGFAWPDTLNCSK_E1TMTN11GlcNAcC12CamK14TMT_144_N2H6F0S0	Q61088	Fzd4	Mannose	N2H6F0S0	Q61088_144_N2H6F0S0	10	10	0.0497399	1.55271			3904_Q7TN73_MNITSIAPLLEK_M1TMTN2GlcNAcK12TMT_187_N5H4F1S0	Q7TN73	Casd1	Fucosylated	N5H4F1S0	Q7TN73_187_N5H4F1S0	5	5	0.0317049	0.807396
	1452_Q9WUZ9_GYLTSFEMFNSTFK_G1TMTN10GlcNAcK14TMT_231_N2H6F0S0	Q9WUZ9	Entpd5	Mannose	N2H6F0S0	Q9WUZ9_231_N2H6F0S0	10	10	0.0497399	1.55271			405_P11688_LSPIHIALNFSLDPK_L1TMTN9GlcNAcK15TMT_612_N2H8F0S0	P11688	Itga5	Mannose	N2H8F0S0	P11688_612_N2H8F0S0	10	10	0.00999918	0.806318
	3351_Q99KH8_NLENGTLQLSDLERNK_N1TMTN4GlcNAcK16TMT_339_N2H5F0S0	Q99KH8	Stk24	Mannose	N2H5F0S0	Q99KH8_339_N2H5F0S0	5	5	0.00111617	1.54453			2423_P01878_QGDQYSCMVGHEALPMNFTQK_Q1TMTC7CamN17GlcNAcK21TMT_314_N2H7F0S0	P01878		Mannose	N2H7F0S0	P01878_314_N2H7F0S0	10	10	0.00179684	0.805098
	934_Q61646_NLFLNHSETASAK_N1TMTN5GlcNAcK13TMT_148_N4H7F1S1	Q61646	Hp	Fucosylated and sialylated	N4H7F1S1	Q61646_148_N4H7F1S1	10	10	0.0310037	1.53795			3392_Q60825_LALPAHHNATRL_L1TMTN8GlcNAc_633_N2H7F0S0	Q60825	Slc34a1	Mannose	N2H7F0S0	Q60825_633_N2H7F0S0	5	5	0.0141228	0.799048
	3679_P56677_SQFVVSSNSSK_S1TMTN8GlcNAcK11TMT_421_N5H5F1S0	P56677	St14	Fucosylated	N5H5F1S0	P56677_421_N5H5F1S0	5	5	0.000119967	1.52684			3392_Q8VBX6_SHQNASSIIK_S1TMTN4GlcNAcK10TMT_1401_N2H7F0S0	Q8VBX6	Mpdz	Mannose	N2H7F0S0	Q8VBX6_1401_N2H7F0S0	5	5	0.0141228	0.799048
	786_Q3V3R4_DSCESNQNITCR_D1TMTC3CamN8GlcNAcC11Cam_882_N2H5F0S0	Q3V3R4	Itga1	Mannose	N2H5F0S0	Q3V3R4_882_N2H5F0S0	5	5	0.00139624	1.52451			3392_Q9Z222_DTFFNLSLK_D1TMTN5GlcNAcK9TMT_219_N2H7F0S0	Q9Z222	B3GNT2	Mannose	N2H7F0S0	Q9Z222_219_N2H7F0S0	5	5	0.0141228	0.799048
	786_Q8BPX9_DFGNINNCQMDR_D1TMTN6GlcNAcC8Cam_531_N2H5F0S0	Q8BPX9	Slc15a3	Mannose	N2H5F0S0	Q8BPX9_531_N2H5F0S0	5	5	0.00139624	1.52451			1080_Q80Z19_CCNITSCK_C1TMT@CamC2CamN3GlcNAcC7CamK8TMT_4277_N2H8F0S0	Q80Z19	Muc2	Mannose	N2H8F0S0	Q80Z19_4277_N2H8F0S0	10	10	0.022355	0.798665
	2801_Q4QY64_NICRTEK_N1GlcNAc@TMTC3CamK7TMT_1785_N2H3F0S0	Q4QY64	Atad5	Mannose	N2H3F0S0	Q4QY64_1785_N2H3F0S0	5	5	0.0260483	1.50661			109_Q0VE29_NRTFQK_N1GlcNAc@TMTK6TMT_40_N2H9F0S0	Q0VE29	Samd12	Mannose	N2H9F0S0	Q0VE29_40_N2H9F0S0	10	10	0.0138397	0.797956
	2596_Q14BI7_YPDLPINR_Y1TMTN7GlcNAc_137_N2H7F0S0	Q14BI7	Tdrd9	Mannose	N2H7F0S0	Q14BI7_137_N2H7F0S0	5	5	0.0277216	1.50241			109_Q80Z19_LFGNNTK_L1TMTN4GlcNAcK7TMT_4017_N2H9F0S0	Q80Z19	Muc2	Mannose	N2H9F0S0	Q80Z19_4017_N2H9F0S0	10	10	0.0138397	0.797956
	3460_A6X8Z5_GNFSRTVTTGGFFIPATK_G1TMTN2GlcNAcK18TMT_360_N2H8F0S0	A6X8Z5	Arhgap31	Mannose	N2H8F0S0	A6X8Z5_360_N2H8F0S0	5	5	0.00584151	1.4944			109_Q8BXR5_ARFNASK_A1TMTN4GlcNAcK7TMT_859_N2H9F0S0	Q8BXR5	Nalcn	Mannose	N2H9F0S0	Q8BXR5_859_N2H9F0S0	10	10	0.0138397	0.797956
	3460_Q02242_RNDSGIYLCGAISLHPK_R1TMTN2GlcNAcC9CamK17TMT_116_N2H8F0S0	Q02242	Pdcd1	Mannose	N2H8F0S0	Q02242_116_N2H8F0S0	5	5	0.00584151	1.4944			1787_Q80Z19_LFGNNTK_L1TMTN4GlcNAcK7TMT_4017_N2H9F0S0	Q80Z19	Muc2	Mannose	N2H9F0S0	Q80Z19_4017_N2H9F0S0	10	10	0.0138397	0.797956
	3460_Q04999_MRGLNPGPVNSCCIPTK_M1TMTN10GlcNAcC12CamC13CamK17TMT_373_N2H8F0S0	Q04999	Inhbb	Mannose	N2H8F0S0	Q04999_373_N2H8F0S0	5	5	0.00584151	1.4944			1787_Q8BXR5_ARFNASK_A1TMTN4GlcNAcK7TMT_859_N2H9F0S0	Q8BXR5	Nalcn	Mannose	N2H9F0S0	Q8BXR5_859_N2H9F0S0	10	10	0.0138397	0.797956
	3083_P32261_LGACNDTLK_L1TMTC4CamN5GlcNAcK9TMT_129_N4H7F1S1	P32261	Serpinc1	Fucosylated and sialylated	N4H7F1S1	P32261_129_N4H7F1S1	5	5	0.0354094	1.48641			1443_Q9WTR5_INNTHALVSLLQNLNK_I1TMTN2GlcNAcK16TMT_638_N3H6F0S0	Q9WTR5	Cdh13	Hybrid/Complex	N3H6F0S0	Q9WTR5_638_N3H6F0S0	5	5	0.0495633	0.797485
	3083_Q8K012_LDNDTNATK_L1TMTN3GlcNAcK9TMT_159_N4H7F1S1	Q8K012	Fnbp1l	Fucosylated and sialylated	N4H7F1S1	Q8K012_159_N4H7F1S1	5	5	0.0354094	1.48641			343_Q8BNA6_NFTSLALDDSYVERR_N1GlcNAc@TMT_3926_N2H6F0S0	Q8BNA6	Fat3	Mannose	N2H6F0S0	Q8BNA6_3926_N2H6F0S0	5	5	0.0286111	0.792765
	3083_Q8K012_LDNDTNATK_L1TMTN6GlcNAcK9TMT_162_N4H7F1S1	Q8K012	Fnbp1l	Fucosylated and sialylated	N4H7F1S1	Q8K012_162_N4H7F1S1	5	5	0.0354094	1.48641			255_P01592_ENISDPTSPLR_E1TMTN2GlcNAc_70_N2H7F0S0	P01592	Jchain	Mannose	N2H7F0S0	P01592_70_N2H7F0S0	5	5	0.0125884	0.792259
	4031_Q8VD98_YWHPHWNK_Y1TMTN7GlcNAcK8TMT_103_N2H8F0S0	Q8VD98	Klrb1f	Mannose	N2H8F0S0	Q8VD98_103_N2H8F0S0	5	5	0.00119843	1.48147			732_Q3TA59_TPEFHPNK_T1TMTN7GlcNAcK8TMT_214_N2H9F0S0	Q3TA59	Jmjd8	Mannose	N2H9F0S0	Q3TA59_214_N2H9F0S0	5	5	0.0119896	0.791774
	1083_Q80Z19_DVHACPSSQIFMYNLTTCQQTCR_D1TMTC5CamN14GlcNAcC18CamC22Cam_668_N5H3F1S0	Q80Z19	Muc2	Fucosylated	N5H3F1S0	Q80Z19_668_N5H3F1S0	10	10	0.00233568	1.47976			115_Q80Z19_ILVDCNNLTALAVR_I1TMTC5CamN7GlcNAc_768_N2H6F0S0	Q80Z19	Muc2	Mannose	N2H6F0S0	Q80Z19_768_N2H6F0S0	10	10	0.0016228	0.790982
	4124_Q9JMK2_SAAEPVASTPASRIQQTGNTSPR_S1TMTN19GlcNAc_361_N2H8F0S0	Q9JMK2	Csnk1e	Mannose	N2H8F0S0	Q9JMK2_361_N2H8F0S0	5	5	0.0103208	1.47626			227_O70570_TNQSCELVIDSTEK_T1TMTN2GlcNAcC5CamK14TMT_170_N2H8F0S0	O70570	Pigr	Mannose	N2H8F0S0	O70570_170_N2H8F0S0	10	10	0.00507065	0.790645
	1937_Q61009_ESGIQNVSTCR_E1TMTN6GlcNAcC10Cam_330_N2H9F0S0	Q61009	Scarb1	Mannose	N2H9F0S0	Q61009_330_N2H9F0S0	5	5	0.0307152	1.47344			2603_Q3TAS6_GSEVEDEDLELFNTSVQLRPPSTAPGPETAAFIER_G1TMTN13GlcNAc_182_N2H6F0S0	Q3TAS6	Emc10	Mannose	N2H6F0S0	Q3TAS6_182_N2H6F0S0	5	5	0.044322	0.78956
	4164_Q9Z2W0_SFMISADMAHAVHPNYSDK_S1TMTN15GlcNAcK19TMT_352_N2H5F0S0	Q9Z2W0	Dnpep	Mannose	N2H5F0S0	Q9Z2W0_352_N2H5F0S0	5	5	0.00188272	1.47323			729_Q2VIS4_LGYNTSSSGNSK_L1TMTN4GlcNAcK12TMT_263_N2H6F0S0	Q2VIS4	Flg2	Mannose	N2H6F0S0	Q2VIS4_263_N2H6F0S0	5	5	0.0111586	0.78873
	154_Q61147_YTVNQCQR_Y1TMTN4GlcNAcC6Cam_711_N2H5F0S0	Q61147	Cp	Mannose	N2H5F0S0	Q61147_711_N2H5F0S0	5	5	0.00302966	1.47111			729_Q9DAF8_FSSNTSGSSGRK_F1TMTN4GlcNAcK12TMT_198_N2H6F0S0	Q9DAF8		Mannose	N2H6F0S0	Q9DAF8_198_N2H6F0S0	5	5	0.0111586	0.78873
	282_P01872_IMESHPNGTFSAK_I1TMTN7GlcNAcK13TMT_280_N3H3F1S0	P01872	Ighm	Fucosylated	N3H3F1S0	P01872_280_N3H3F1S0	5	5	0.0173092	1.46621			1117_E9PVX6_LDFIGNSTGHKR_L1TMTN6GlcNAcK11TMT_1894_N2H8F0S0	E9PVX6	Mki67	Mannose	N2H8F0S0	E9PVX6_1894_N2H8F0S0	5	5	0.00655123	0.78856
	3412_Q9WUZ9_GYLTSFEMFNSTFK_G1TMTN10GlcNAcK14TMT_231_N2H8F0S0	Q9WUZ9	Entpd5	Mannose	N2H8F0S0	Q9WUZ9_231_N2H8F0S0	10	10	3.75e-06	1.46149			1117_Q80VC9_AVASSPAANNSEVK_A1TMTN9GlcNAcK14TMT_559_N2H8F0S0	Q80VC9	Camsap3	Mannose	N2H8F0S0	Q80VC9_559_N2H8F0S0	5	5	0.00655123	0.78856
	1668_P08113_HNNDTQHIWESDSNEFSVIADPR_H1TMTN3GlcNAc_217_N2H8F0S0	P08113	Hsp90b1	Mannose	N2H8F0S0	P08113_217_N2H8F0S0	5	5	0.00416683	1.45171			4136_Q9QYZ4_DRSFIWPGVLSRPINTTPTMDQTHTR_D1TMTN15GlcNAc_393_N6H4F0S1	Q9QYZ4	Smok1	sialylated	N6H4F0S1	Q9QYZ4_393_N6H4F0S1	5	5	0.00239483	0.788351
	3418_Q9Z0M3_DPDVTNNSIR_D1TMTN6GlcNAc_420_N7H5F0S1	Q9Z0M3	Cdh20	sialylated	N7H5F0S1	Q9Z0M3_420_N7H5F0S1	5	5	0.0395283	1.43749			1862_Q07113_NGTPYNNEK_N1GlcNAc@TMTK9TMT_704_N2H9F0S0	Q07113	Igf2r	Mannose	N2H9F0S0	Q07113_704_N2H9F0S0	10	10	0.0165291	0.786794
	2854_Q921I1_NSTLCDLCIGPLK_N1GlcNAc@TMTC5CamC8CamK13TMT_513_N4H7F1S1	Q921I1	Tf	Fucosylated and sialylated	N4H7F1S1	Q921I1_513_N4H7F1S1	5	5	0.0168074	1.43662			1099_Q80Z19_LFGNNTK_L1TMTN4GlcNAcK7TMT_4017_N2H8F0S0	Q80Z19	Muc2	Mannose	N2H8F0S0	Q80Z19_4017_N2H8F0S0	10	10	0.014607	0.786772
	3520_O35379_NATFTWAR_N1GlcNAc@TMT_648_N4H4F0S0	O35379	Abcc1	Hybrid/Complex	N4H4F0S0	O35379_648_N4H4F0S0	5	5	0.031299	1.43363			1099_Q8BIJ7_SFIGQNK_S1TMTN6GlcNAcK7TMT_174_N2H8F0S0	Q8BIJ7	Rufy1	Mannose	N2H8F0S0	Q8BIJ7_174_N2H8F0S0	10	10	0.014607	0.786772
	3886_Q6PDG5_SLVQNNCLSRPNIFLCPEIEPK_S1TMTN5GlcNAcC7CamC16CamK22TMT_134_N2H9F0S0	Q6PDG5	Smarcc2	Mannose	N2H9F0S0	Q6PDG5_134_N2H9F0S0	5	5	1.66e-05	1.4311			1062_Q09163_YNHTFRK_Y1TMTN2GlcNAcK7TMT_342_N2H9F0S0	Q09163	Dlk1	Mannose	N2H9F0S0	Q09163_342_N2H9F0S0	5	5	0.02311	0.784804
	473_O88324_QNSSFEAPR_Q1TMTN2GlcNAc_70_N2H3F1S0	O88324	Cd83	Fucosylated	N2H3F1S0	O88324_70_N2H3F1S0	5	5	0.0250836	1.42265			1062_Q9CXG3_INETFVDK_I1TMTN2GlcNAcK8TMT_140_N2H9F0S0	Q9CXG3	Ppil4	Mannose	N2H9F0S0	Q9CXG3_140_N2H9F0S0	5	5	0.02311	0.784804
	3231_Q6P7W2_TLNETSF_T1TMTN3GlcNAc_700_N4H5F1S0	Q6P7W2	Shkbp1	Fucosylated	N4H5F1S0	Q6P7W2_700_N4H5F1S0	5	5	0.0105571	1.42123			1343_Q9CXG3_INETFVDK_I1TMTN2GlcNAcK8TMT_140_N2H9F0S0	Q9CXG3	Ppil4	Mannose	N2H9F0S0	Q9CXG3_140_N2H9F0S0	5	5	0.02311	0.784804
	904_Q61292_NASAASTAK_N1GlcNAc@TMTK9TMT_1250_N2H5F0S0	Q61292	Lamb2	Mannose	N2H5F0S0	Q61292_1250_N2H5F0S0	10	10	0.0495344	1.42036			3293_Q9QWR8_VNYTEVSR_V1TMTN2GlcNAc_201_N2H9F0S0	Q9QWR8	Naga	Mannose	N2H9F0S0	Q9QWR8_201_N2H9F0S0	10	10	0.00595604	0.784289
	100_E9Q3T6_VVNASEVK_V1TMTN3GlcNAcK8TMT_279_N2H9F0S0	E9Q3T6	Prdm14	Mannose	N2H9F0S0	E9Q3T6_279_N2H9F0S0	10	10	0.00208384	1.41869			3101_P56716_NGFLGNNLHTTSSKGNGFLMESNK_N1TMTK14TMTN23GlcNAcK24TMT_955_N6H4F0S1	P56716	Rp1	sialylated	N6H4F0S1	P56716_955_N6H4F0S1	5	5	0.0145467	0.783516
	100_P97300_ANATIEVK_A1TMTN2GlcNAcK8TMT_228_N2H9F0S0	P97300	Nptn	Mannose	N2H9F0S0	P97300_228_N2H9F0S0	10	10	0.00208384	1.41869			3101_Q9D541_IFENQSTMLEKALNDQQTIESK_I1TMTN4GlcNAcK11TMTK22TMT_274_N6H4F0S1	Q9D541	Ccdc7	sialylated	N6H4F0S1	Q9D541_274_N6H4F0S1	5	5	0.0145467	0.783516
	100_Q91ZQ1_ALNVSDVK_A1TMTN3GlcNAcK8TMT_154_N2H9F0S0	Q91ZQ1	Pde6c	Mannose	N2H9F0S0	Q91ZQ1_154_N2H9F0S0	10	10	0.00208384	1.41869			1144_P08113_EEEAIQLDGLNASQIR_E1TMTN11GlcNAc_62_N2H5F0S0	P08113	Hsp90b1	Mannose	N2H5F0S0	P08113_62_N2H5F0S0	10	10	0.00828399	0.782498
	3658_P47810_STTQSNRTSR_S1TMTN6GlcNAc_627_N5H4F0S0	P47810	Wee1	Hybrid/Complex	N5H4F0S0	P47810_627_N5H4F0S0	5	5	0.049126	1.4183			1144_Q8BNA6_NFTSLALDDSYVERR_N1GlcNAc@TMT_3926_N2H5F0S0	Q8BNA6	Fat3	Mannose	N2H5F0S0	Q8BNA6_3926_N2H5F0S0	10	10	0.00828399	0.782498
	3658_Q62388_SNVSATTQSSR_S1TMTN2GlcNAc_81_N5H4F0S0	Q62388	Atm	Hybrid/Complex	N5H4F0S0	Q62388_81_N5H4F0S0	5	5	0.049126	1.4183			3218_Q64444_YNGSLTTPNCDETVIWTVYK_Y1TMTN2GlcNAcC10CamK20TMT_214_N2H8F0S0	Q64444	Ca4	Mannose	N2H8F0S0	Q64444_214_N2H8F0S0	5	5	0.00322502	0.78233
	3942_Q80Z19_NHTQGVCSVK_N1GlcNAc@TMTC7CamK10TMT_4149_N4H5F1S1	Q80Z19	Muc2	Fucosylated and sialylated	N4H5F1S1	Q80Z19_4149_N4H5F1S1	5	5	0.0228634	1.41686			68_Q5DTW7_IVENQTGGK_I1TMTN4GlcNAcK9TMT_855_N2H5F0S0	Q5DTW7	Resf1	Mannose	N2H5F0S0	Q5DTW7_855_N2H5F0S0	10	10	0.0139585	0.781811
	3190_Q69Z37_ESQNQSDSK_E1TMTN4GlcNAcK9TMT_1141_N2H7F0S0	Q69Z37	Samd9l	Mannose	N2H7F0S0	Q69Z37_1141_N2H7F0S0	5	5	5.38e-05	1.41391			4100_Q9ESF1_MNTSLMANVK_M1TMTN2GlcNAcK10TMT_432_N4H6F1S0	Q9ESF1	Otof	Fucosylated	N4H6F1S0	Q9ESF1_432_N4H6F1S0	5	5	0.000491147	0.781256
	3552_O88393_AGVVVFNCSLR_A1TMTN7GlcNAcC8Cam_570_N5H6F0S1	O88393	Tgfbr3	sialylated	N5H6F0S1	O88393_570_N5H6F0S1	5	5	0.0356415	1.41323			4100_Q9QZS7_NVTLCCLTK_N1GlcNAc@TMTC5CamC6CamK9TMT_370_N4H6F1S0	Q9QZS7	Nphs1	Fucosylated	N4H6F1S0	Q9QZS7_370_N4H6F1S0	5	5	0.000491147	0.781256
	3552_P32261_LGACNDTLK_L1TMTC4CamN5GlcNAcK9TMT_129_N5H6F0S1	P32261	Serpinc1	sialylated	N5H6F0S1	P32261_129_N5H6F0S1	5	5	0.0356415	1.41323			3484_E9PVX6_GRDAGTPAPMQEGNGTTAIMETPK_G1TMTN14GlcNAcK24TMT_1287_N4H3F1S0	E9PVX6	Mki67	Fucosylated	N4H3F1S0	E9PVX6_1287_N4H3F1S0	5	5	0.0391915	0.780489
	3552_Q5DTJ9_KDNETIPFTR_K1TMTN3GlcNAc_1204_N5H6F0S1	Q5DTJ9	Mypn	sialylated	N5H6F0S1	Q5DTJ9_1204_N5H6F0S1	5	5	0.0356415	1.41323			3484_P23116_HHNQSTAINLNNPESQSMHLETR_H1TMTN3GlcNAc_213_N4H3F1S0	P23116	Eif3a	Fucosylated	N4H3F1S0	P23116_213_N4H3F1S0	5	5	0.0391915	0.780489
	3552_Q8K012_LDNDTNATK_L1TMTN3GlcNAcK9TMT_159_N5H6F0S1	Q8K012	Fnbp1l	sialylated	N5H6F0S1	Q8K012_159_N5H6F0S1	5	5	0.0356415	1.41323			4106_Q9ET30_IVDVNLTSEGK_I1TMTN5GlcNAcK11TMT_172_N6H5F0S1	Q9ET30	Tm9sf3	sialylated	N6H5F0S1	Q9ET30_172_N6H5F0S1	5	5	0.0236471	0.779829
	3552_Q8K012_LDNDTNATK_L1TMTN6GlcNAcK9TMT_162_N5H6F0S1	Q8K012	Fnbp1l	sialylated	N5H6F0S1	Q8K012_162_N5H6F0S1	5	5	0.0356415	1.41323			3501_E9Q8T2_FFSTNSNLSK_F1TMTN7GlcNAcK10TMT_509_N2H7F0S0	E9Q8T2	Prdm15	Mannose	N2H7F0S0	E9Q8T2_509_N2H7F0S0	5	5	0.00638226	0.779408
	883_Q61009_ESGIQNVSTCR_E1TMTN6GlcNAcC10Cam_330_N2H9F0S0	Q61009	Scarb1	Mannose	N2H9F0S0	Q61009_330_N2H9F0S0	10	10	0.00249232	1.41222			3501_O55111_YVQNGTYTAK_Y1TMTN4GlcNAcK10TMT_467_N2H7F0S0	O55111	Dsg2	Mannose	N2H7F0S0	O55111_467_N2H7F0S0	5	5	0.00638226	0.779408
	2633_Q499E5_TRESLASNTSSIVESNR_T1TMTN8GlcNAc_870_N3H6F0S0	Q499E5	Stox2	Hybrid/Complex	N3H6F0S0	Q499E5_870_N3H6F0S0	5	5	0.0266968	1.41048			3501_P21570_DVNTFIHGNK_D1TMTN9GlcNAcK10TMT_73_N2H7F0S0	P21570	Ang	Mannose	N2H7F0S0	P21570_73_N2H7F0S0	5	5	0.00638226	0.779408
	3953_Q810B6_VCNICFDVLTLGGVS_V1TMTC2CamN3GlcNAcC5Cam_1157_N2H6F0S0	Q810B6	Ankfy1	Mannose	N2H6F0S0	Q810B6_1157_N2H6F0S0	5	5	0.000246515	1.40013			3501_Q80XP8_SSAAIQNETPK_S1TMTN7GlcNAcK11TMT_213_N2H7F0S0	Q80XP8	Fam76b	Mannose	N2H7F0S0	Q80XP8_213_N2H7F0S0	5	5	0.00638226	0.779408
	3953_Q9D4G9_RFSAHDFTNDSK_R1TMTN9GlcNAcK12TMT_408_N2H6F0S0	Q9D4G9	Rmi1	Mannose	N2H6F0S0	Q9D4G9_408_N2H6F0S0	5	5	0.000246515	1.40013			3501_Q9DBS8_GSDLNISSHSK_G1TMTN5GlcNAcK11TMT_84_N2H7F0S0	Q9DBS8	Poc5	Mannose	N2H7F0S0	Q9DBS8_84_N2H7F0S0	5	5	0.00638226	0.779408
	337_P07758_GDTHTQILEGLQFNLTQTSEADIHK_G1TMTN14GlcNAcK25TMT_101_N6H5F0S2	P07758	Serpina1a	sialylated	N6H5F0S2	P07758_101_N6H5F0S2	5	5	0.00504666	1.39671			3501_Q9WU78_ADLVNRSIAQMR_A1TMTN5GlcNAc_379_N2H7F0S0	Q9WU78	Pdcd6ip	Mannose	N2H7F0S0	Q9WU78_379_N2H7F0S0	5	5	0.00638226	0.779408
	917_Q61554_NCTDIDECR_N1GlcNAc@TMTC2CamC8Cam_1069_N2H4F0S0	Q61554	Fbn1	Mannose	N2H4F0S0	Q61554_1069_N2H4F0S0	5	5	0.0302045	1.39567			1085_Q80Z19_GQCGTCTNNTADDCILPSGK_G1TMTC3CamC6CamN8GlcNAcC14CamK20TMT_4028_N4H5F1S0	Q80Z19	Muc2	Fucosylated	N4H5F1S0	Q80Z19_4028_N4H5F1S0	10	10	0.00660577	0.77857
	242_O88531_CVNESYK_C1TMT@CamN3GlcNAcK7TMT_212_N2H3F0S0	O88531	Ppt1	Mannose	N2H3F0S0	O88531_212_N2H3F0S0	5	5	0.000242322	1.39454			3609_P11627_VPGNQTSTTLK_V1TMTN4GlcNAcK11TMT_670_N5H7F1S0	P11627	L1cam	Fucosylated	N5H7F1S0	P11627_670_N5H7F1S0	5	5	0.0457671	0.77439
	242_Q8BH01_NMQHQNK_N1TMTN6GlcNAcK7TMT_174_N2H3F0S0	Q8BH01	Tmco3	Mannose	N2H3F0S0	Q8BH01_174_N2H3F0S0	5	5	0.000242322	1.39454			3609_Q9DBS5_VSSPTVNTTLK_V1TMTN7GlcNAcK11TMT_464_N5H7F1S0	Q9DBS5	Klc4	Fucosylated	N5H7F1S0	Q9DBS5_464_N5H7F1S0	5	5	0.0457671	0.77439
	1366_Q9DAX2_GSPANVTEAR_G1TMTN5GlcNAc_155_N2H5F0S0	Q9DAX2	Plpp2	Mannose	N2H5F0S0	Q9DAX2_155_N2H5F0S0	5	5	0.0345855	1.3938			3764_Q3TCJ1_VSSVPNTSQSYAK_V1TMTN6GlcNAcK13TMT_180_N4H6F1S0	Q3TCJ1	Abraxas2	Fucosylated	N4H6F1S0	Q3TCJ1_180_N4H6F1S0	5	5	0.00152736	0.773923
	3232_Q6P9J5_DYGFRAGGNGTK_D1TMTN9GlcNAcK12TMT_672_N5H3F0S0	Q6P9J5	Kank4	Hybrid/Complex	N5H3F0S0	Q6P9J5_672_N5H3F0S0	5	5	0.00555141	1.39354			1625_P01029_FSDGLESNR_F1TMTN8GlcNAc_224_N2H10F0S0	P01029	C4b	Mannose	N2H10F0S0	P01029_224_N2H10F0S0	5	5	0.00765867	0.771829
	3232_Q8C0P0_SVNSSATSEEHLGK_S1TMTN3GlcNAcK14TMT_418_N4H3F0S0	Q8C0P0	Mastl	Hybrid/Complex	N4H3F0S0	Q8C0P0_418_N4H3F0S0	5	5	0.00555141	1.39354			1557_Q80Z19_LFGNNTK_L1TMTN4GlcNAcK7TMT_4017_N2H6F0S0	Q80Z19	Muc2	Mannose	N2H6F0S0	Q80Z19_4017_N2H6F0S0	10	10	0.00408199	0.769089
	79_Q6PFY8_LQDANASGSSGK_L1TMTN5GlcNAcK12TMT_19_N2H9F0S0	Q6PFY8	Trim45	Mannose	N2H9F0S0	Q6PFY8_19_N2H9F0S0	5	5	0.0113073	1.38697			1557_Q8BIJ7_SFIGQNK_S1TMTN6GlcNAcK7TMT_174_N2H6F0S0	Q8BIJ7	Rufy1	Mannose	N2H6F0S0	Q8BIJ7_174_N2H6F0S0	10	10	0.00408199	0.769089
	3504_F6ZDS4_SNASLTNNQNLIQSLREDLSK_S1TMTN2GlcNAcK21TMT_1460_N2H6F0S0	F6ZDS4	Tpr	Mannose	N2H6F0S0	F6ZDS4_1460_N2H6F0S0	5	5	0.0497928	1.38675			1557_Q8R3E3_LNFSGQK_L1TMTN2GlcNAcK7TMT_310_N2H6F0S0	Q8R3E3	Wipi1	Mannose	N2H6F0S0	Q8R3E3_310_N2H6F0S0	10	10	0.00408199	0.769089
	3504_Q9D3R9_IDFSPDGHHAVVQVDNVSLPAK_I1TMTN16GlcNAcK22TMT_154_N2H6F0S0	Q9D3R9	Taf7l	Mannose	N2H6F0S0	Q9D3R9_154_N2H6F0S0	5	5	0.0497928	1.38675			3038_P07214_VCSNDNK_V1TMTC2CamN6GlcNAcK7TMT_115_N2H7F0S0	P07214	Sparc	Mannose	N2H7F0S0	P07214_115_N2H7F0S0	5	5	0.00649832	0.767607
	3549_O70481_YVPGVGNVTR_Y1TMTN7GlcNAc_761_N2H8F0S0	O70481	Ubr1	Mannose	N2H8F0S0	O70481_761_N2H8F0S0	5	5	0.020315	1.38572			3038_P47708_NFNICLER_N1TMTN3GlcNAcC5Cam_500_N2H7F0S0	P47708	Rph3a	Mannose	N2H7F0S0	P47708_500_N2H7F0S0	5	5	0.00649832	0.767607
	1646_Q8BRT1_GVTEAIQNFSFR_G1TMTN8GlcNAc_942_N5H6F1S1	Q8BRT1	Clasp2	Fucosylated and sialylated	N5H6F1S1	Q8BRT1_942_N5H6F1S1	5	5	0.0158342	1.38165			3038_Q8BZ05_IWFNESNR_I1TMTN7GlcNAc_695_N2H7F0S0	Q8BZ05	Arap2	Mannose	N2H7F0S0	Q8BZ05_695_N2H7F0S0	5	5	0.00649832	0.767607
	1647_Q8BRT1_GVTEAIQNFSFR_G1TMTN8GlcNAc_942_N5H6F1S1	Q8BRT1	Clasp2	Fucosylated and sialylated	N5H6F1S1	Q8BRT1_942_N5H6F1S1	5	5	0.0158342	1.38165			3038_Q8R2Y2_ANSTSTEK_A1TMTN2GlcNAcK8TMT_546_N2H7F0S0	Q8R2Y2	Mcam	Mannose	N2H7F0S0	Q8R2Y2_546_N2H7F0S0	5	5	0.00649832	0.767607
	1198_Q8CIF4_FNDTEVLQR_F1TMTN2GlcNAc_127_N2H5F0S0	Q8CIF4	Btd	Mannose	N2H5F0S0	Q8CIF4_127_N2H5F0S0	5	5	0.00570611	1.37366			697_Q07113_AGINASYSEK_A1TMTN4GlcNAcK10TMT_1532_N2H10F0S0	Q07113	Igf2r	Mannose	N2H10F0S0	Q07113_1532_N2H10F0S0	10	10	0.00225389	0.765082
	2698_P56960_QQAALENATK_Q1TMTN7GlcNAcK10TMT_777_N2H7F0S0	P56960	Exosc10	Mannose	N2H7F0S0	P56960_777_N2H7F0S0	5	5	0.00945769	1.36918			1718_Q8BQ48_TNSSTYHHISTFVSRQMGTK_T1TMTN2GlcNAcK20TMT_188_N2H9F0S0	Q8BQ48	Cep295	Mannose	N2H9F0S0	Q8BQ48_188_N2H9F0S0	5	5	0.0268455	0.764632
	3190_Q61009_ESGIQNVSTCR_E1TMTN6GlcNAcC10Cam_330_N2H7F0S0	Q61009	Scarb1	Mannose	N2H7F0S0	Q61009_330_N2H7F0S0	10	10	1.93e-05	1.36859			2811_Q64727_AVAGNISDPGLQKSFLDSGYR_A1TMTN5GlcNAcK13TMT_807_N2H9F0S0	Q64727	Vcl	Mannose	N2H9F0S0	Q64727_807_N2H9F0S0	5	5	0.0454288	0.763296
	223_O70497_GYNYSCK_G1TMTN3GlcNAcC6CamK7TMT_301_N2H5F0S0	O70497	Fcn2	Mannose	N2H5F0S0	O70497_301_N2H5F0S0	5	5	0.00219097	1.36569			1099_P54987_FRANASK_F1TMTN4GlcNAcK7TMT_426_N2H8F0S0	P54987	Acod1	Mannose	N2H8F0S0	P54987_426_N2H8F0S0	5	5	0.0252904	0.762173
	798_O70472_ASFSSREADNHTAFIR_A1TMTN10GlcNAc_288_N3H3F0S0	O70472	Tmem131	Hybrid/Complex	N3H3F0S0	O70472_288_N3H3F0S0	5	5	0.000737432	1.36383			1099_Q8BXR5_ARFNASK_A1TMTN4GlcNAcK7TMT_859_N2H8F0S0	Q8BXR5	Nalcn	Mannose	N2H8F0S0	Q8BXR5_859_N2H8F0S0	5	5	0.0252904	0.762173
	798_Q3V3R4_GELQSENSSLTLSSSNR_G1TMTN7GlcNAc_1113_N3H3F0S0	Q3V3R4	Itga1	Hybrid/Complex	N3H3F0S0	Q3V3R4_1113_N3H3F0S0	5	5	0.000737432	1.36383			1099_Q8R3E3_LNFSGQK_L1TMTN2GlcNAcK7TMT_310_N2H8F0S0	Q8R3E3	Wipi1	Mannose	N2H8F0S0	Q8R3E3_310_N2H8F0S0	5	5	0.0252904	0.762173
	3600_P11438_GYLLTLNFTK_G1TMTN7GlcNAcK10TMT_97_N4H6F0S0	P11438	Lamp1	Hybrid/Complex	N4H6F0S0	P11438_97_N4H6F0S0	5	5	0.00367658	1.35926			1099_Q99MR8_RLNISYTR_R1TMTN3GlcNAc_542_N2H8F0S0	Q99MR8	Mccc1	Mannose	N2H8F0S0	Q99MR8_542_N2H8F0S0	5	5	0.0252904	0.762173
	3600_Q5SFM8_IPQELNNITK_I1TMTN7GlcNAcK10TMT_613_N4H6F0S0	Q5SFM8	Rbm27	Hybrid/Complex	N4H6F0S0	Q5SFM8_613_N4H6F0S0	5	5	0.00367658	1.35926			3777_Q3UMW8_IETNYTK_I1TMTN4GlcNAcK7TMT_238_N2H7F0S0	Q3UMW8	Cln5	Mannose	N2H7F0S0	Q3UMW8_238_N2H7F0S0	5	5	0.0422188	0.762041
	3811_Q5JCT0_YLLNTCGTDFPIK_Y1TMTN4GlcNAcC6CamK13TMT_225_N5H6F1S0	Q5JCT0	Gcnt3	Fucosylated	N5H6F1S0	Q5JCT0_225_N5H6F1S0	5	5	0.00257202	1.35868			1557_P54987_FRANASK_F1TMTN4GlcNAcK7TMT_426_N2H6F0S0	P54987	Acod1	Mannose	N2H6F0S0	P54987_426_N2H6F0S0	5	5	0.028433	0.760019
	3811_Q9D3U0_LHEDGIDNLSEDGK_L1TMTN8GlcNAcK14TMT_80_N5H6F1S0	Q9D3U0	Pus10	Fucosylated	N5H6F1S0	Q9D3U0_80_N5H6F1S0	5	5	0.00257202	1.35868			1557_Q0VE29_NRTFQK_N1GlcNAc@TMTK6TMT_40_N2H6F0S0	Q0VE29	Samd12	Mannose	N2H6F0S0	Q0VE29_40_N2H6F0S0	5	5	0.028433	0.760019
	3846_Q61739_ANHSGAVVLLK_A1TMTN2GlcNAcK11TMT_284_N3H5F0S1	Q61739	Itga6	sialylated	N3H5F0S1	Q61739_284_N3H5F0S1	5	5	0.00767289	1.3576			1557_Q8BXR5_ARFNASK_A1TMTN4GlcNAcK7TMT_859_N2H6F0S0	Q8BXR5	Nalcn	Mannose	N2H6F0S0	Q8BXR5_859_N2H6F0S0	5	5	0.028433	0.760019
	2684_Q61847_VGVTDVFPNGTQFSR_V1TMTN9GlcNAc_548_N2H10F0S0	Q61847	Mep1b	Mannose	N2H10F0S0	Q61847_548_N2H10F0S0	10	10	0.00781534	1.35701			406_P11688_LSPIHIALNFSLDPK_L1TMTN9GlcNAcK15TMT_612_N2H9F0S0	P11688	Itga5	Mannose	N2H9F0S0	P11688_612_N2H9F0S0	10	10	0.00414372	0.759183
	756_Q60591_EFSGPPSRNQT_E1TMTN9GlcNAc_925_N2H9F0S0	Q60591	Nfatc2	Mannose	N2H9F0S0	Q60591_925_N2H9F0S0	5	5	0.0442407	1.35592			3695_P68500_EATLQFAYLGNFSGRTR_E1TMTN11GlcNAc_195_N2H6F0S0	P68500	Cntn5	Mannose	N2H6F0S0	P68500_195_N2H6F0S0	5	5	0.0106098	0.757441
	756_Q99MV5_NDGQSITNITR_N1TMTN8GlcNAc_629_N2H9F0S0	Q99MV5	Mov10l1	Mannose	N2H9F0S0	Q99MV5_629_N2H9F0S0	5	5	0.0442407	1.35592			862_Q60715_EKDANK_E1TMTK2TMTN5GlcNAcK6TMT_259_N2H7F0S0	Q60715	P4ha1	Mannose	N2H7F0S0	Q60715_259_N2H7F0S0	10	10	0.0475771	0.757181
	1302_Q91ZX7_THANGSIK_T1TMTN4GlcNAcK8TMT_2118_N2H9F0S0	Q91ZX7	Lrp1	Mannose	N2H9F0S0	Q91ZX7_2118_N2H9F0S0	10	10	0.0437305	1.35554			3545_O70309_NFTALIPGTTVEILHGDSK_N1GlcNAc@TMTK19TMT_347_N2H5F0S0	O70309	Itgb5	Mannose	N2H5F0S0	O70309_347_N2H5F0S0	5	5	0.0182929	0.751432
	1665_P08113_HNNDTQHIWESDSNEFSVIADPR_H1TMTN3GlcNAc_217_N2H5F0S0	P08113	Hsp90b1	Mannose	N2H5F0S0	P08113_217_N2H5F0S0	5	5	0.0250216	1.35433			3287_Q8BVD7_YICSIPGLPGPPGPPGANGSPGPHGR_Y1TMTC3CamN18GlcNAc_49_N6H3F0S0	Q8BVD7	C1qtnf7	Hybrid/Complex	N6H3F0S0	Q8BVD7_49_N6H3F0S0	10	10	0.0205824	0.750962
	183_O54905_SETNHSSLR_S1TMTN4GlcNAc_75_N2H8F0S0	O54905	B3galt2	Mannose	N2H8F0S0	O54905_75_N2H8F0S0	5	5	0.00332099	1.35319			1897_Q9Z2G6_AAGMNHTK_A1TMTN5GlcNAcK8TMT_213_N2H8F0S0	Q9Z2G6	Sel1l	Mannose	N2H8F0S0	Q9Z2G6_213_N2H8F0S0	10	10	0.0172064	0.750597
	183_Q9D4H4_DTTISNHSR_D1TMTN6GlcNAc_729_N2H8F0S0	Q9D4H4	Amotl1	Mannose	N2H8F0S0	Q9D4H4_729_N2H8F0S0	5	5	0.00332099	1.35319			3012_O70570_GTDLTVFYVNISHLTHNDAGLYICQAGEGPSADKK_G1TMTN10GlcNAcC24CamK34TMTK35TMT_206_N2H8F0S0	O70570	Pigr	Mannose	N2H8F0S0	O70570_206_N2H8F0S0	10	10	0.036082	0.74201
	183_Q9Z0J4_NGSPSRCPR_N1GlcNAc@TMTC7Cam_291_N2H8F0S0	Q9Z0J4	Nos1	Mannose	N2H8F0S0	Q9Z0J4_291_N2H8F0S0	5	5	0.00332099	1.35319			1400_Q6NV83_FLFENQTPAHVYYR_F1TMTN5GlcNAc_465_N3H3F1S0	Q6NV83	U2surp	Fucosylated	N3H3F1S0	Q6NV83_465_N3H3F1S0	5	5	0.0102026	0.741128
	129_Q5DTW7_IVENQTGGK_I1TMTN4GlcNAcK9TMT_855_N2H8F0S0	Q5DTW7	Resf1	Mannose	N2H8F0S0	Q5DTW7_855_N2H8F0S0	5	5	0.0125996	1.35089			1997_Q6NV83_FLFENQTPAHVYYR_F1TMTN5GlcNAc_465_N3H3F1S0	Q6NV83	U2surp	Fucosylated	N3H3F1S0	Q6NV83_465_N3H3F1S0	5	5	0.0102026	0.741128
	2203_C6KI89_RLCPVYASGNGSEYVLALTTGK_R1TMTC3CamN10GlcNAcK22TMT_356_N5H5F1S0	C6KI89	Catsperg2	Fucosylated	N5H5F1S0	C6KI89_356_N5H5F1S0	5	5	0.0203924	1.35023			3788_Q3UUY6_LKDVPETNFSSMVQEEK_L1TMTK2TMTN8GlcNAcK17TMT_344_N2H6F0S0	Q3UUY6	Prom2	Mannose	N2H6F0S0	Q3UUY6_344_N2H6F0S0	5	5	0.00224332	0.740046
	2203_Q8BJ56_WNISFAGCGFLGVYHIGVASCLR_W1TMTN2GlcNAcC8CamC21Cam_9_N5H5F1S0	Q8BJ56	Pnpla2	Fucosylated	N5H5F1S0	Q8BJ56_9_N5H5F1S0	5	5	0.0203924	1.35023			4054_Q921M3_MFLYNLTLQRATGISFAIHGNFSGTK_M1TMTN5GlcNAcK26TMT_5_N6H3F1S0	Q921M3	Sf3b3	Fucosylated	N6H3F1S0	Q921M3_5_N6H3F1S0	5	5	0.0361763	0.740014
	2203_Q99JW5_NIMYENNVITIDLMQNSSQK_N1TMTN16GlcNAcK20TMT_198_N5H5F1S0	Q99JW5	Epcam	Fucosylated	N5H5F1S0	Q99JW5_198_N5H5F1S0	5	5	0.0203924	1.35023			3450_A2ASS6_DVTALENATVTFEVSVSHDTVPVK_D1TMTN7GlcNAcK24TMT_2815_N2H6F0S0	A2ASS6	Ttn	Mannose	N2H6F0S0	A2ASS6_2815_N2H6F0S0	5	5	0.000313014	0.736647
	952_Q61838_SLGEVNFTATAEALQSPELCGNK_S1TMTN6GlcNAcC20CamK23TMT_881_N3H5F1S0	Q61838	Pzp	Fucosylated	N3H5F1S0	Q61838_881_N3H5F1S0	5	5	0.00618479	1.34251			3961_Q8BG58_YMTVLFYLNNVTGGGETVFPVADNR_Y1TMTN24GlcNAc_383_N2H7F0S0	Q8BG58	P4htm	Mannose	N2H7F0S0	Q8BG58_383_N2H7F0S0	5	5	0.00734769	0.736562
	952_Q6ZWR6_QLTADFVNQSVLQISSQDVESK_Q1TMTN8GlcNAcK22TMT_6974_N3H5F1S0	Q6ZWR6	Syne1	Fucosylated	N3H5F1S0	Q6ZWR6_6974_N3H5F1S0	5	5	0.00618479	1.34251			1356_Q9D311_QQLNETIDYNER_Q1TMTN4GlcNAc_121_N2H8F0S0	Q9D311	Duoxa2	Mannose	N2H8F0S0	Q9D311_121_N2H8F0S0	5	5	0.00216484	0.732336
	952_Q8K299_DRTGQQSDSAQLELYQLQVESNR_D1TMTN22GlcNAc_193_N3H5F1S0	Q8K299	Scara5	Fucosylated	N3H5F1S0	Q8K299_193_N3H5F1S0	5	5	0.00618479	1.34251			673_P97479_ISNWSSGNTYFHITIGNLVRGSK_I1TMTN3GlcNAcK23TMT_2159_N5H4F0S0	P97479	Myo7a	Hybrid/Complex	N5H4F0S0	P97479_2159_N5H4F0S0	5	5	0.0285797	0.728845
	952_Q8VIM0_GDVSLIIKNVTLDDHGTYCCR_G1TMTK8TMTN9GlcNAcC19CamC20Cam_100_N3H5F1S0	Q8VIM0	Havcr2	Fucosylated	N3H5F1S0	Q8VIM0_100_N3H5F1S0	5	5	0.00618479	1.34251			673_Q00493_DLQGNPIANATISVDGIDHDVTSAK_D1TMTN9GlcNAcK25TMT_390_N5H4F0S0	Q00493	Cpe	Hybrid/Complex	N5H4F0S0	Q00493_390_N5H4F0S0	5	5	0.0285797	0.728845
	952_Q9JLC8_VINNCRNICNITTLDEEMVK_V1TMTC5CamC9CamN10GlcNAcK20TMT_3759_N3H5F1S0	Q9JLC8	Sacs	Fucosylated	N3H5F1S0	Q9JLC8_3759_N3H5F1S0	5	5	0.00618479	1.34251			2154_Q8R2S8_HGDLCNDVNSTK_H1TMTC5CamN9GlcNAcK12TMT_115_N2H9F0S0	Q8R2S8	Cd177	Mannose	N2H9F0S0	Q8R2S8_115_N2H9F0S0	10	10	0.0300175	0.725821
	952_Q9JLC8_VINNCRNICNITTLDEEMVK_V1TMTC5CamN7GlcNAcC9CamK20TMT_3756_N3H5F1S0	Q9JLC8	Sacs	Fucosylated	N3H5F1S0	Q9JLC8_3756_N3H5F1S0	5	5	0.00618479	1.34251			3960_Q8BG58_YMTVLFYLNNVTGGGETVFPVADNR_Y1TMTN10GlcNAc_369_N2H6F0S0	Q8BG58	P4htm	Mannose	N2H6F0S0	Q8BG58_369_N2H6F0S0	5	5	0.0303956	0.724677
	952_Q9JLC8_VINNCRNICNITTLDEEMVK_V1TMTN3GlcNAcC5CamC9CamK20TMT_3752_N3H5F1S0	Q9JLC8	Sacs	Fucosylated	N3H5F1S0	Q9JLC8_3752_N3H5F1S0	5	5	0.00618479	1.34251			3960_Q8BG58_YMTVLFYLNNVTGGGETVFPVADNR_Y1TMTN24GlcNAc_383_N2H6F0S0	Q8BG58	P4htm	Mannose	N2H6F0S0	Q8BG58_383_N2H6F0S0	5	5	0.0303956	0.724677
	883_Q69Z37_ESQNQSDSK_E1TMTN4GlcNAcK9TMT_1141_N2H9F0S0	Q69Z37	Samd9l	Mannose	N2H9F0S0	Q69Z37_1141_N2H9F0S0	5	5	0.00430173	1.34098			1144_Q91ZC4_YVNNSVCQASDIFIR_Y1TMTN3GlcNAcC7Cam_159_N2H5F0S0	Q91ZC4	Mrgpra8	Mannose	N2H5F0S0	Q91ZC4_159_N2H5F0S0	5	5	0.00743145	0.723904
	3371_Q9D9J7_VWENSSETLIAKGK_V1TMTN4GlcNAcK12TMTK14TMT_204_N5H4F3S0	Q9D9J7	Izumo1	Fucosylated	N5H4F3S0	Q9D9J7_204_N5H4F3S0	5	5	0.0349607	1.33837			1289_E9Q743_LFNATTKMCR_L1TMTN3GlcNAcK7TMTC9Cam_974_N2H9F0S0	E9Q743	Cfap251	Mannose	N2H9F0S0	E9Q743_974_N2H9F0S0	5	5	0.0189645	0.723064
	1282_Q5DU37_NESPPYSAVVR_N1GlcNAc@TMT_1881_N2H9F0S0	Q5DU37	Zfyve26	Mannose	N2H9F0S0	Q5DU37_1881_N2H9F0S0	5	5	0.03248	1.33688			1289_P61375_TNLSEKCFSR_T1TMTN2GlcNAcK6TMTC7Cam_38_N2H9F0S0	P61375	Lhx5	Mannose	N2H9F0S0	P61375_38_N2H9F0S0	5	5	0.0189645	0.723064
	1282_Q9JM98_MNFSESFK_M1TMTN2GlcNAcK8TMT_2_N2H9F0S0	Q9JM98	Wrap73	Mannose	N2H9F0S0	Q9JM98_2_N2H9F0S0	5	5	0.03248	1.33688			1289_Q3U827_SHSLDLNISEK_S1TMTN7GlcNAcK11TMT_235_N2H9F0S0	Q3U827	Rnf180	Mannose	N2H9F0S0	Q3U827_235_N2H9F0S0	5	5	0.0189645	0.723064
	154_O35448_DHPNATAWR_D1TMTN4GlcNAc_206_N2H5F0S0	O35448	Ppt2	Mannose	N2H5F0S0	O35448_206_N2H5F0S0	10	10	0.000311977	1.3358			1289_Q6P9J5_DYGFRAGGNGTK_D1TMTN9GlcNAcK12TMT_672_N2H9F0S0	Q6P9J5	Kank4	Mannose	N2H9F0S0	Q6P9J5_672_N2H9F0S0	5	5	0.0189645	0.723064
	154_Q00547_YNDTAQSLR_Y1TMTN2GlcNAc_446_N2H5F0S0	Q00547	Hmmr	Mannose	N2H5F0S0	Q00547_446_N2H5F0S0	10	10	0.000311977	1.3358			1289_Q6RKD8_LDLSNNNLTTLPR_L1TMTN7GlcNAc_305_N2H9F0S0	Q6RKD8	Flrt1	Mannose	N2H9F0S0	Q6RKD8_305_N2H9F0S0	5	5	0.0189645	0.723064
	3978_Q8BW41_LVSNASMLVSMHGAQLVTALFLPR_L1TMTN4GlcNAc_337_N2H9F0S0	Q8BW41	Pomgnt2	Mannose	N2H9F0S0	Q8BW41_337_N2H9F0S0	5	5	0.0446861	1.33351			1289_Q9D0W5_GYYNGTKFHR_G1TMTN4GlcNAcK7TMT_49_N2H9F0S0	Q9D0W5	Ppil1	Mannose	N2H9F0S0	Q9D0W5_49_N2H9F0S0	5	5	0.0189645	0.723064
	4067_Q99MR9_AVTNTTLQSIPTK_A1TMTN4GlcNAcK13TMT_912_N5H5F1S0	Q99MR9	Ppp1r3a	Fucosylated	N5H5F1S0	Q99MR9_912_N5H5F1S0	5	5	0.0148415	1.33192			1560_E9Q743_LFNATTKMCR_L1TMTN3GlcNAcK7TMTC9Cam_974_N2H9F0S0	E9Q743	Cfap251	Mannose	N2H9F0S0	E9Q743_974_N2H9F0S0	5	5	0.0189645	0.723064
	2033_Q80Z19_GQCGTCTNNTADDCILPSGK_G1TMTC3CamC6CamN8GlcNAcC14CamK20TMT_4028_N2H8F0S0	Q80Z19	Muc2	Mannose	N2H8F0S0	Q80Z19_4028_N2H8F0S0	5	5	0.0057256	1.33134			3713_P97454_VGEAFHASSTSVLVDGFTDPSNNKSR_V1TMTN23GlcNAcK24TMT_305_N3H5F1S1	P97454	Smad5	Fucosylated and sialylated	N3H5F1S1	P97454_305_N3H5F1S1	5	5	0.0369757	0.722537
	2413_O88531_CVNESYK_C1TMT@CamN3GlcNAcK7TMT_212_N2H4F0S0	O88531	Ppt1	Mannose	N2H4F0S0	O88531_212_N2H4F0S0	10	10	4.95e-06	1.33036			3713_Q6PG04_HLTNTSNSSADEEQLKETK_H1TMTN7GlcNAcK16TMTK19TMT_105_N7H4F1S0	Q6PG04	Ccdc82	Fucosylated	N7H4F1S0	Q6PG04_105_N7H4F1S0	5	5	0.0369757	0.722537
	1479_Q9Z0M5_YDLPASINYILNK_Y1TMTN12GlcNAcK13TMT_159_N2H7F0S0	Q9Z0M5	Lipa	Mannose	N2H7F0S0	Q9Z0M5_159_N2H7F0S0	5	5	0.0109607	1.33028			1108_Q8BFR4_GPGIKPNQTSK_G1TMTK5TMTN7GlcNAcK11TMT_354_N2H9F0S0	Q8BFR4	Gns	Mannose	N2H9F0S0	Q8BFR4_354_N2H9F0S0	5	5	0.0123728	0.72046
	54_A3FIN4_SDQQINNR_S1TMTN7GlcNAc_135_N2H5F0S0	A3FIN4	Atp8b5	Mannose	N2H5F0S0	A3FIN4_135_N2H5F0S0	5	5	0.028172	1.32788			2437_O54836_LCNVTLNSAQQAQAHYQGKNHGK_L1TMTC2CamN3GlcNAcK19TMTK23TMT_76_N4H7F0S1	O54836	Zmat3	sialylated	N4H7F0S1	O54836_76_N4H7F0S1	5	5	0.00237195	0.719558
	788_Q3V3R4_DSCESNQNITCR_D1TMTC3CamN8GlcNAcC11Cam_882_N2H7F0S0	Q3V3R4	Itga1	Mannose	N2H7F0S0	Q3V3R4_882_N2H7F0S0	10	10	0.016663	1.32707			2437_P07758_GDTHTQILEGLQFNLTQTSEADIHK_G1TMTN14GlcNAcK25TMT_101_N4H7F0S1	P07758	Serpina1a	sialylated	N4H7F0S1	P07758_101_N4H7F0S1	5	5	0.00237195	0.719558
	788_Q8BPX9_DFGNINNCQMDR_D1TMTN6GlcNAcC8Cam_531_N2H7F0S0	Q8BPX9	Slc15a3	Mannose	N2H7F0S0	Q8BPX9_531_N2H7F0S0	10	10	0.016663	1.32707			2437_P56716_NGFLGNNLHTTSSKGNGFLMESNK_N1TMTK14TMTN23GlcNAcK24TMT_955_N4H7F0S1	P56716	Rp1	sialylated	N4H7F0S1	P56716_955_N4H7F0S1	5	5	0.00237195	0.719558
	2361_E9Q0S6_NTSVSR_N1GlcNAc@TMT_171_N2H8F0S0	E9Q0S6	Tns1	Mannose	N2H8F0S0	E9Q0S6_171_N2H8F0S0	5	5	0.0371877	1.32533			2437_Q923L3_LEFNTNGSDTAQGFQLTYTSFDLVK_L1TMTN6GlcNAcK25TMT_1197_N4H7F0S1	Q923L3	Csmd1	sialylated	N4H7F0S1	Q923L3_1197_N4H7F0S1	5	5	0.00237195	0.719558
	2361_Q8CJ78_NSSSLR_N1GlcNAc@TMT_157_N2H8F0S0	Q8CJ78	Znf628	Mannose	N2H8F0S0	Q8CJ78_157_N2H8F0S0	5	5	0.0371877	1.32533			2437_Q9D541_IFENQSTMLEKALNDQQTIESK_I1TMTN4GlcNAcK11TMTK22TMT_274_N4H7F0S1	Q9D541	Ccdc7	sialylated	N4H7F0S1	Q9D541_274_N4H7F0S1	5	5	0.00237195	0.719558
	2361_Q8K0E7_NSTVSR_N1GlcNAc@TMT_34_N2H8F0S0	Q8K0E7	Serinc2	Mannose	N2H8F0S0	Q8K0E7_34_N2H8F0S0	5	5	0.0371877	1.32533			4075_Q9CPW5_IAPASNVSHTVVLRPLK_I1TMTN6GlcNAcK17TMT_88_N2H3F0S0	Q9CPW5	Ssr2	Mannose	N2H3F0S0	Q9CPW5_88_N2H3F0S0	5	5	0.0176674	0.71895
	2361_Q9Z0F6_TVNSSR_T1TMTN3GlcNAc_42_N2H8F0S0	Q9Z0F6	Rad9a	Mannose	N2H8F0S0	Q9Z0F6_42_N2H8F0S0	5	5	0.0371877	1.32533			1276_P61315_NFSAHFVHPATRPPHMLASHLRFDR_N1GlcNAc@TMT_110_N2H8F0S0	P61315	Gal3st3	Mannose	N2H8F0S0	P61315_110_N2H8F0S0	5	5	0.0319911	0.716375
	1569_Q8K285_ENTSQKEMDK_E1TMTN2GlcNAcK6TMTK10TMT_155_N2H9F0S0	Q8K285	Fcho1	Mannose	N2H9F0S0	Q8K285_155_N2H9F0S0	5	5	0.0061122	1.32418			1276_Q8BWR4_EQGLRNGSLILVQDSDSDNNSLLPK_E1TMTN6GlcNAcK25TMT_719_N2H8F0S0	Q8BWR4	Usp40	Mannose	N2H8F0S0	Q8BWR4_719_N2H8F0S0	5	5	0.0319911	0.716375
	3477_C0HKG5_IYWPDVIHRSSNR_I1TMTN12GlcNAc_110_N2H6F0S0	C0HKG5	Rnaset2a	Mannose	N2H6F0S0	C0HKG5_110_N2H6F0S0	5	5	0.013386	1.32366			2266_Q9JKR6_ENGTDAVQEEEESPAEGSKDEPAEQGELK_E1TMTN2GlcNAcK19TMTK29TMT_596_N2H6F0S0	Q9JKR6	Hyou1	Mannose	N2H6F0S0	Q9JKR6_596_N2H6F0S0	10	10	0.00486596	0.71597
	975_P70424_DPLDNVTTAAPGR_D1TMTN5GlcNAc_125_N2H8F0S0	P70424	Erbb2	Mannose	N2H8F0S0	P70424_125_N2H8F0S0	5	5	0.011899	1.32134			3546_O70423_YLYLASNHSNK_Y1TMTN7GlcNAcK11TMT_592_N3H5F1S0	O70423	Aoc3	Fucosylated	N3H5F1S0	O70423_592_N3H5F1S0	5	5	0.0293922	0.715665
	1496_Q921I1_NSTLCDLCIGPLK_N1GlcNAc@TMTC5CamC8CamK13TMT_513_N4H7F1S1	Q921I1	Tf	Fucosylated and sialylated	N4H7F1S1	Q921I1_513_N4H7F1S1	10	10	0.00112377	1.32052			1231_Q8R180_WGHNVTEFQQR_W1TMTN4GlcNAc_276_N2H6F0S0	Q8R180	Ero1a	Mannose	N2H6F0S0	Q8R180_276_N2H6F0S0	5	5	0.00173125	0.715517
	3406_Q9R100_IFQANVSEDAAVGSR_I1TMTN5GlcNAc_573_N5H4F1S0	Q9R100	Cdh17	Fucosylated	N5H4F1S0	Q9R100_573_N5H4F1S0	5	5	0.0172948	1.31981			109_Q8R3E3_LNFSGQK_L1TMTN2GlcNAcK7TMT_310_N2H9F0S0	Q8R3E3	Wipi1	Mannose	N2H9F0S0	Q8R3E3_310_N2H9F0S0	5	5	0.0309141	0.715292
	2454_P09470_NETHFDAGAK_N1GlcNAc@TMTK10TMT_514_N2H7F0S0	P09470	Ace	Mannose	N2H7F0S0	P09470_514_N2H7F0S0	5	5	0.00132461	1.31748			1787_Q8R3E3_LNFSGQK_L1TMTN2GlcNAcK7TMT_310_N2H9F0S0	Q8R3E3	Wipi1	Mannose	N2H9F0S0	Q8R3E3_310_N2H9F0S0	5	5	0.0309141	0.715292
	2413_Q3UHD6_EFANFTFPR_E1TMTN4GlcNAc_211_N2H4F0S0	Q3UHD6	Snx27	Mannose	N2H4F0S0	Q3UHD6_211_N2H4F0S0	5	5	0.00416804	1.31638			3510_O08532_DAVNNITAK_D1TMTN5GlcNAcK9TMT_324_N2H3F0S0	O08532	Cacna2d1	Mannose	N2H3F0S0	O08532_324_N2H3F0S0	5	5	0.012246	0.713992
	1991_Q9WV54_SVLENTTSYEEAK_S1TMTN5GlcNAcK13TMT_258_N2H3F1S0	Q9WV54	Asah1	Fucosylated	N2H3F1S0	Q9WV54_258_N2H3F1S0	5	5	0.00103624	1.31629			3510_Q6R5N8_NVTNAEGIK_N1GlcNAc@TMTK9TMT_357_N2H3F0S0	Q6R5N8	Tlr13	Mannose	N2H3F0S0	Q6R5N8_357_N2H3F0S0	5	5	0.012246	0.713992
	997_Q9D7V1_TEPQNVTRK_T1TMTN5GlcNAcK9TMT_143_N2H8F0S0	Q9D7V1	Sh2d4a	Mannose	N2H8F0S0	Q9D7V1_143_N2H8F0S0	5	5	0.00597771	1.31495			3510_Q9JKR6_NATLAEQAK_N1GlcNAc@TMTK9TMT_869_N2H3F0S0	Q9JKR6	Hyou1	Mannose	N2H3F0S0	Q9JKR6_869_N2H3F0S0	5	5	0.012246	0.713992
	3379_Q9EQJ0_ALNQSNTPLLSLK_A1TMTN3GlcNAcK13TMT_388_N4H6F0S0	Q9EQJ0	Tpcn1	Hybrid/Complex	N4H6F0S0	Q9EQJ0_388_N4H6F0S0	10	10	0.0107928	1.31472			2065_Q61586_NVIYINETHTR_N1TMTN6GlcNAc_95_N2H8F0S0	Q61586	Gpam	Mannose	N2H8F0S0	Q61586_95_N2H8F0S0	5	5	0.0102709	0.713804
	968_Q62086_IQNILSEKPSVTTVYINNGSVLQGSSVATIYDR_I1TMTK8TMTN18GlcNAc_323_N2H8F0S0	Q62086	Pon2	Mannose	N2H8F0S0	Q62086_323_N2H8F0S0	10	10	0.021588	1.31442			2065_Q80Z19_NHTQGVCSVK_N1GlcNAc@TMTC7CamK10TMT_4149_N2H8F0S0	Q80Z19	Muc2	Mannose	N2H8F0S0	Q80Z19_4149_N2H8F0S0	5	5	0.0102709	0.713804
	1310_Q924X7_GHFSENETR_G1TMTN6GlcNAc_208_N2H4F0S0	Q924X7	Stk33	Mannose	N2H4F0S0	Q924X7_208_N2H4F0S0	5	5	0.0180631	1.31439			3551_O88307_IEVANPDGDFRLTIVNSSVLDRPR_I1TMTN16GlcNAc_871_N2H9F0S0	O88307	Sorl1	Mannose	N2H9F0S0	O88307_871_N2H9F0S0	5	5	0.0373914	0.711208
	4062_Q99KN1_LQADIENQSGK_L1TMTN7GlcNAcK11TMT_191_N2H7F0S0	Q99KN1	Arrdc1	Mannose	N2H7F0S0	Q99KN1_191_N2H7F0S0	5	5	0.00245101	1.31177			3551_Q61315_SQNTSYPVYSENTDDKHLK_S1TMTN3GlcNAcK16TMTK19TMT_1070_N2H9F0S0	Q61315	Apc	Mannose	N2H9F0S0	Q61315_1070_N2H9F0S0	5	5	0.0373914	0.711208
	3321_Q8R143_VGCSEYTNR_V1TMTC3CamN8GlcNAc_42_N2H3F1S0	Q8R143	Pttg1ip	Fucosylated	N2H3F1S0	Q8R143_42_N2H3F1S0	5	5	0.0102102	1.3103			3217_Q64430_IVNYSR_I1TMTN3GlcNAc_1449_N2H9F0S0	Q64430	Atp7a	Mannose	N2H9F0S0	Q64430_1449_N2H9F0S0	5	5	0.0108902	0.70419
	1646_P04925_GENFTETDVK_G1TMTN3GlcNAcK10TMT_196_N5H6F1S1	P04925	Prnp	Fucosylated and sialylated	N5H6F1S1	P04925_196_N5H6F1S1	10	10	0.00738903	1.3068			1272_Q9Z0L8_NFTENEK_N1GlcNAc@TMTK7TMT_202_N2H6F0S0	Q9Z0L8	Ggh	Mannose	N2H6F0S0	Q9Z0L8_202_N2H6F0S0	5	5	0.04431	0.703364
	2745_Q80Z19_DVHACPSSQIFMYNLTTCQQTCR_D1TMTC5CamN14GlcNAcC18CamC22Cam_668_N5H4F1S0	Q80Z19	Muc2	Fucosylated	N5H4F1S0	Q80Z19_668_N5H4F1S0	5	5	0.0249143	1.30624			3444_A2AKX3_VHNSTFLWFIPFVQSLMDLK_V1TMTN3GlcNAcK20TMT_405_N2H4F0S0	A2AKX3	Setx	Mannose	N2H4F0S0	A2AKX3_405_N2H4F0S0	5	5	0.00349722	0.70245
	287_P01872_IMESHPNGTFSAK_I1TMTN7GlcNAcK13TMT_280_N4H4F1S0	P01872	Ighm	Fucosylated	N4H4F1S0	P01872_280_N4H4F1S0	5	5	0.0225433	1.30544			3444_Q8BXX2_NVLAAFSQYFRSLFQNSSSQK_N1TMTN16GlcNAcK21TMT_56_N2H4F0S0	Q8BXX2	Zbtb49	Mannose	N2H4F0S0	Q8BXX2_56_N2H4F0S0	5	5	0.00349722	0.70245
	288_P01872_IMESHPNGTFSAK_I1TMTN7GlcNAcK13TMT_280_N4H4F1S0	P01872	Ighm	Fucosylated	N4H4F1S0	P01872_280_N4H4F1S0	5	5	0.0225433	1.30544			3444_Q8BY02_LTATIWKNLSNPEMTSGSDK_L1TMTK7TMTN8GlcNAcK20TMT_184_N2H4F0S0	Q8BY02	Nkrf	Mannose	N2H4F0S0	Q8BY02_184_N2H4F0S0	5	5	0.00349722	0.70245
	1314_Q99JW5_QCNGTATCWCVNTAGVR_Q1TMTC2CamN3GlcNAcC8CamC10Cam_111_N2H6F0S0	Q99JW5	Epcam	Mannose	N2H6F0S0	Q99JW5_111_N2H6F0S0	10	10	0.00993744	1.30525			3444_Q9JI71_LQNHTLDYNLAPGLLGRGGMPGK_L1TMTN3GlcNAcK23TMT_611_N2H4F0S0	Q9JI71	Dll4	Mannose	N2H4F0S0	Q9JI71_611_N2H4F0S0	5	5	0.00349722	0.70245
	2967_A2AP18_AAGSSWVNASGTWEQPLR_A1TMTN8GlcNAc_18_N2H6F0S0	A2AP18	Plch2	Mannose	N2H6F0S0	A2AP18_18_N2H6F0S0	5	5	0.0184869	1.30389			3513_O08579_LIYGQDSAYQSIAHYRPISNVSR_L1TMTN20GlcNAc_172_N4H6F1S0	O08579	Emd	Fucosylated	N4H6F1S0	O08579_172_N4H6F1S0	5	5	0.0354943	0.70144
	1282_Q91X78_NYTADYDK_N1GlcNAc@TMTK8TMT_108_N2H9F0S0	Q91X78	Erlin1	Mannose	N2H9F0S0	Q91X78_108_N2H9F0S0	10	10	0.00204226	1.30377			3222_Q6DFV6_VHPLNNNSCEIK_V1TMTN7GlcNAcC9CamK12TMT_1214_N7H10F2S0	Q6DFV6	Fndc3c1	Fucosylated	N7H10F2S0	Q6DFV6_1214_N7H10F2S0	10	10	0.0151038	0.699711
	756_Q91X78_NYTADYDK_N1GlcNAc@TMTK8TMT_108_N2H9F0S0	Q91X78	Erlin1	Mannose	N2H9F0S0	Q91X78_108_N2H9F0S0	10	10	0.00204226	1.30377			3319_Q8R0N6_EVGMDLQNMGAKNVCLMTDK_E1TMTK12TMTN13GlcNAcC15CamK20TMT_73_N2H8F0S0	Q8R0N6	Adhfe1	Mannose	N2H8F0S0	Q8R0N6_73_N2H8F0S0	10	10	0.00711201	0.699373
	3117_P82349_ITSNATSDLNIK_I1TMTN4GlcNAcK12TMT_213_N4H6F0S1	P82349	Sgcb	sialylated	N4H6F0S1	P82349_213_N4H6F0S1	5	5	0.00362023	1.30236			1403_Q9JKR6_ENGTDAVQEEEESPAEGSK_E1TMTN2GlcNAcK19TMT_596_N2H6F0S0	Q9JKR6	Hyou1	Mannose	N2H6F0S0	Q9JKR6_596_N2H6F0S0	10	10	0.00200387	0.698725
	971_Q62086_QPNMNLTQLK_Q1TMTN5GlcNAcK10TMT_254_N2H9F0S0	Q62086	Pon2	Mannose	N2H9F0S0	Q62086_254_N2H9F0S0	10	10	0.0164313	1.30066			2265_Q9JKR6_ENGTDAVQEEEESPAEGSKDEPAEQGELK_E1TMTN2GlcNAcK19TMTK29TMT_596_N2H5F0S0	Q9JKR6	Hyou1	Mannose	N2H5F0S0	Q9JKR6_596_N2H5F0S0	10	10	0.012347	0.696903
	972_Q62086_QPNMNLTQLK_Q1TMTN5GlcNAcK10TMT_254_N2H9F0S0	Q62086	Pon2	Mannose	N2H9F0S0	Q62086_254_N2H9F0S0	10	10	0.0164313	1.30066			291_P01878_QGDQYSCMVGHEALPMNFTQK_Q1TMTC7CamN17GlcNAcK21TMT_314_N2H8F0S0	P01878		Mannose	N2H8F0S0	P01878_314_N2H8F0S0	10	10	0.000395142	0.693061
	1496_F8VPK0_SLQVASQQGNWSGK_S1TMTN10GlcNAcK14TMT_1434_N4H7F1S1	F8VPK0	Skic3	Fucosylated and sialylated	N4H7F1S1	F8VPK0_1434_N4H7F1S1	5	5	0.020315	1.29945			3479_D3YTS9_LGNFTGLSLVGEPLR_L1TMTN3GlcNAc_190_N5H5F0S2	D3YTS9	Acp4	sialylated	N5H5F0S2	D3YTS9_190_N5H5F0S2	5	5	0.0276023	0.691607
	1496_Q8CJC7_DSQRACLSLNSSLIR_D1TMTC6CamN10GlcNAc_145_N4H7F1S1	Q8CJC7	Klre1	Fucosylated and sialylated	N4H7F1S1	Q8CJC7_145_N4H7F1S1	5	5	0.020315	1.29945			2039_Q80Z19_GQCGTCTNNTADDCILPSGK_G1TMTC3CamC6CamN8GlcNAcC14CamK20TMT_4028_N4H6F0S0	Q80Z19	Muc2	Hybrid/Complex	N4H6F0S0	Q80Z19_4028_N4H6F0S0	5	5	0.0165191	0.691194
	1496_Q9JL59_NFNLTVNAADRQK_N1TMTN3GlcNAcK13TMT_130_N4H7F1S1	Q9JL59	Sectm1b	Fucosylated and sialylated	N4H7F1S1	Q9JL59_130_N4H7F1S1	5	5	0.020315	1.29945			1630_P01878_LSGKPTNVSVSVIMSEGDGICY_L1TMTK4TMTN7GlcNAcC21Cam_329_N2H7F0S0	P01878		Mannose	N2H7F0S0	P01878_329_N2H7F0S0	10	10	0.00145776	0.691029
	717_Q08857_RPYIVPILWLNETGTIGDEK_R1TMTN11GlcNAcK20TMT_417_N2H9F0S0	Q08857	Cd36	Mannose	N2H9F0S0	Q08857_417_N2H9F0S0	10	10	0.0399467	1.29861			2078_Q80Z19_SCTCTNTSK_S1TMTC2CamC4CamN6GlcNAcK9TMT_1213_N2H7F0S0	Q80Z19	Muc2	Mannose	N2H7F0S0	Q80Z19_1213_N2H7F0S0	10	10	0.0048492	0.690016
	1816_P97427_IVFEDGNISVSK_I1TMTN7GlcNAcK12TMT_458_N2H9F0S0	P97427	Crmp1	Mannose	N2H9F0S0	P97427_458_N2H9F0S0	5	5	0.0264642	1.29725			2078_Q810A5_SESTYSVNSTGR_S1TMTN8GlcNAc_87_N2H7F0S0	Q810A5	Matcap1	Mannose	N2H7F0S0	Q810A5_87_N2H7F0S0	10	10	0.0048492	0.690016
	1816_Q8R3G9_ILNETLYENAK_I1TMTN3GlcNAcK11TMT_118_N2H9F0S0	Q8R3G9	Tspan8	Mannose	N2H9F0S0	Q8R3G9_118_N2H9F0S0	5	5	0.0264642	1.29725			2465_P11688_LSPIHIALNFSLDPK_L1TMTN9GlcNAcK15TMT_612_N2H7F0S0	P11688	Itga5	Mannose	N2H7F0S0	P11688_612_N2H7F0S0	5	5	0.0111662	0.689271
	1816_Q99MW1_RSNQSTFSRPK_R1TMTN3GlcNAcK11TMT_248_N2H9F0S0	Q99MW1	Stk31	Mannose	N2H9F0S0	Q99MW1_248_N2H9F0S0	5	5	0.0264642	1.29725			3867_Q69ZN6_NTTEPTKK_N1GlcNAc@TMTK7TMTK8TMT_114_N2H10F0S0	Q69ZN6	Gnptab	Mannose	N2H10F0S0	Q69ZN6_114_N2H10F0S0	5	5	6.71e-05	0.687197
	544_Q99MW1_RSNQSTFSRPK_R1TMTN3GlcNAcK11TMT_248_N2H9F0S0	Q99MW1	Stk31	Mannose	N2H9F0S0	Q99MW1_248_N2H9F0S0	5	5	0.0264642	1.29725			2927_Q9JKR6_AEPPLNASAGDQEEK_A1TMTN6GlcNAcK15TMT_931_N3H5F1S0	Q9JKR6	Hyou1	Fucosylated	N3H5F1S0	Q9JKR6_931_N3H5F1S0	5	5	0.0187772	0.681615
	3411_Q9WUZ9_GYLTSFEMFNSTFK_G1TMTN10GlcNAcK14TMT_231_N2H7F0S0	Q9WUZ9	Entpd5	Mannose	N2H7F0S0	Q9WUZ9_231_N2H7F0S0	10	10	0.000216403	1.29642			3688_P60954_YERIVQLLNGSESSSTDNAK_Y1TMTN9GlcNAcK20TMT_41_N2H7F0S0	P60954	Nol4	Mannose	N2H7F0S0	P60954_41_N2H7F0S0	5	5	0.00750708	0.670946
	163_Q3UNN8_QPNCSSLSK_Q1TMTN3GlcNAcC4CamK9TMT_509_N2H9F0S0	Q3UNN8	Pld5	Mannose	N2H9F0S0	Q3UNN8_509_N2H9F0S0	5	5	0.0108685	1.29583			2267_Q9JKR6_LSALDNLLNHSSIFLK_L1TMTN9GlcNAcK16TMT_830_N2H6F0S0	Q9JKR6	Hyou1	Mannose	N2H6F0S0	Q9JKR6_830_N2H6F0S0	10	10	0.00264831	0.670453
	163_Q69ZT1_DEVLNSSQK_D1TMTN5GlcNAcK9TMT_208_N2H9F0S0	Q69ZT1	Fan1	Mannose	N2H9F0S0	Q69ZT1_208_N2H9F0S0	5	5	0.0108685	1.29583			2040_Q80Z19_GQCGTCTNNTADDCILPSGK_G1TMTC3CamC6CamN8GlcNAcC14CamK20TMT_4028_N4H6F1S0	Q80Z19	Muc2	Fucosylated	N4H6F1S0	Q80Z19_4028_N4H6F1S0	5	5	0.03573	0.67002
	3702_P70665_NLTFQGPLPK_N1GlcNAc@TMTK10TMT_427_N2H9F0S0	P70665	Siae	Mannose	N2H9F0S0	P70665_427_N2H9F0S0	5	5	0.0367669	1.29253			3951_Q80ZJ7_RDHNFSVFLEYSQDLSVR_R1TMTN4GlcNAc_157_N2H8F0S0	Q80ZJ7	Snx32	Mannose	N2H8F0S0	Q80ZJ7_157_N2H8F0S0	5	5	0.046485	0.669579
	125_G5E897_NFTSSPPGQTQFK_N1GlcNAc@TMTK13TMT_56_N2H8F0S0	G5E897	Poglut3	Mannose	N2H8F0S0	G5E897_56_N2H8F0S0	10	10	0.00582174	1.2905			4005_Q8K135_VNHSEEAGALSPTSAEVRK_V1TMTN2GlcNAcK19TMT_207_N2H9F0S0	Q8K135	Kiaa0319l	Mannose	N2H9F0S0	Q8K135_207_N2H9F0S0	5	5	0.026912	0.669135
	774_Q3UUQ7_LHVAQPENDSHVALLK_L1TMTN8GlcNAcK16TMT_558_N2H9F0S0	Q3UUQ7	Pgap1	Mannose	N2H9F0S0	Q3UUQ7_558_N2H9F0S0	10	10	0.0486348	1.29022			4088_Q9D7Z6_GVNLQNNQWMNGSVIVDSSVGK_G1TMTN11GlcNAcK22TMT_504_N5H5F1S1	Q9D7Z6	Clca1	Fucosylated and sialylated	N5H5F1S1	Q9D7Z6_504_N5H5F1S1	5	5	0.0280626	0.668236
	3698_P70232_IIAANNSGTFK_I1TMTN5GlcNAcK11TMT_87_N5H5F1S2	P70232	Chl1	Fucosylated and sialylated	N5H5F1S2	P70232_87_N5H5F1S2	5	5	0.0239603	1.28887			1344_Q9CYA0_NETHSICSACDESCK_N1GlcNAc@TMTC7CamC10CamC14CamK15TMT_188_N2H5F0S0	Q9CYA0	Creld2	Mannose	N2H5F0S0	Q9CYA0_188_N2H5F0S0	5	5	0.0433628	0.664168
	3603_P11627_VIYQNHNK_V1TMTN7GlcNAcK8TMT_293_N5H3F1S0	P11627	L1cam	Fucosylated	N5H3F1S0	P11627_293_N5H3F1S0	5	5	0.0255325	1.28836			1156_Q8BX09_VTTGTSNTTAIK_V1TMTN7GlcNAcK12TMT_197_N2H9F0S0	Q8BX09	Rbbp5	Mannose	N2H9F0S0	Q8BX09_197_N2H9F0S0	5	5	0.0260545	0.655321
	3548_O70423_YLYLASNHSNK_Y1TMTN7GlcNAcK11TMT_592_N4H5F2S0	O70423	Aoc3	Fucosylated	N4H5F2S0	O70423_592_N4H5F2S0	5	5	0.0056269	1.2876			3560_O88738_LFSMLQVHHVQLESLLQLWLTLSLNSSSSGNK_L1TMTN25GlcNAcK32TMT_2693_N2H8F0S0	O88738	Birc6	Mannose	N2H8F0S0	O88738_2693_N2H8F0S0	5	5	0.0353978	0.648664
	3976_Q8BTM8_VTAQGPGLEPSGNIANK_V1TMTN16GlcNAcK17TMT_399_N2H3F1S0	Q8BTM8	Flna	Fucosylated	N2H3F1S0	Q8BTM8_399_N2H3F1S0	5	5	0.0439542	1.28687			1103_Q61510_SEEHNGSGNK_S1TMTN5GlcNAcK10TMT_362_N2H9F0S0	Q61510	Trim25	Mannose	N2H9F0S0	Q61510_362_N2H9F0S0	5	5	0.0192663	0.648646
	2336_A2RTL5_LNSSENGEDRHK_L1TMTN2GlcNAcK12TMT_44_N2H5F1S0	A2RTL5	Rsrc2	Fucosylated	N2H5F1S0	A2RTL5_44_N2H5F1S0	5	5	0.0384022	1.28491			1103_Q80Z19_SCTCTNTSK_S1TMTC2CamC4CamN6GlcNAcK9TMT_1213_N2H9F0S0	Q80Z19	Muc2	Mannose	N2H9F0S0	Q80Z19_1213_N2H9F0S0	5	5	0.0192663	0.648646
	2336_P18242_YYHGELSYLNVTR_Y1TMTN10GlcNAc_261_N2H5F1S0	P18242	Ctsd	Fucosylated	N2H5F1S0	P18242_261_N2H5F1S0	5	5	0.0384022	1.28491			1103_Q810A5_SESTYSVNSTGR_S1TMTN8GlcNAc_87_N2H9F0S0	Q810A5	Matcap1	Mannose	N2H9F0S0	Q810A5_87_N2H9F0S0	5	5	0.0192663	0.648646
	2336_P70175_GVTSNTSDSESSSK_G1TMTN5GlcNAcK14TMT_630_N2H5F1S0	P70175	Dlg3	Fucosylated	N2H5F1S0	P70175_630_N2H5F1S0	5	5	0.0384022	1.28491			1156_Q9JKR6_VFGSQNLTTVK_V1TMTN6GlcNAcK11TMT_515_N2H9F0S0	Q9JKR6	Hyou1	Mannose	N2H9F0S0	Q9JKR6_515_N2H9F0S0	10	10	0.00593065	0.6478
	4161_Q9Z218_NVETNNSTVLIEGK_N1TMTN5GlcNAcK14TMT_112_N5H3F1S0	Q9Z218	Dpp6	Fucosylated	N5H3F1S0	Q9Z218_112_N5H3F1S0	5	5	0.000741142	1.28466			1406_Q9JKR6_VFGSQNLTTVK_V1TMTN6GlcNAcK11TMT_515_N2H9F0S0	Q9JKR6	Hyou1	Mannose	N2H9F0S0	Q9JKR6_515_N2H9F0S0	10	10	0.00593065	0.6478
	4161_Q9Z218_NVETNNSTVLIEGK_N1TMTN6GlcNAcK14TMT_113_N5H3F1S0	Q9Z218	Dpp6	Fucosylated	N5H3F1S0	Q9Z218_113_N5H3F1S0	5	5	0.000741142	1.28466			2159_Q8R2Y2_ANSTSTEK_A1TMTN2GlcNAcK8TMT_546_N5H6F1S0	Q8R2Y2	Mcam	Fucosylated	N5H6F1S0	Q8R2Y2_546_N5H6F1S0	5	5	0.0360856	0.64604
	2210_P47932_CLPNLSEELK_C1TMT@CamN4GlcNAcK10TMT_93_N2H8F0S0	P47932	Rln1	Mannose	N2H8F0S0	P47932_93_N2H8F0S0	10	10	0.0251599	1.28408			1096_Q80Z19_LDCNNTCTCQK_L1TMTC3CamN4GlcNAcC7CamC9CamK11TMT_838_N2H9F0S0	Q80Z19	Muc2	Mannose	N2H9F0S0	Q80Z19_838_N2H9F0S0	10	10	0.0313713	0.645412
	2210_Q8K2Y0_IQSSLANASPSK_I1TMTN7GlcNAcK12TMT_713_N2H8F0S0	Q8K2Y0	Obi1	Mannose	N2H8F0S0	Q8K2Y0_713_N2H8F0S0	10	10	0.0251599	1.28408			1096_Q80Z19_LDCNNTCTCQK_L1TMTC3CamN5GlcNAcC7CamC9CamK11TMT_839_N2H9F0S0	Q80Z19	Muc2	Mannose	N2H9F0S0	Q80Z19_839_N2H9F0S0	10	10	0.0313713	0.645412
	2532_P47932_CLPNLSEELK_C1TMT@CamN4GlcNAcK10TMT_93_N2H8F0S0	P47932	Rln1	Mannose	N2H8F0S0	P47932_93_N2H8F0S0	10	10	0.0251599	1.28408			3127_P97929_VSKESLNK_V1TMTK3TMTN7GlcNAcK8TMT_1417_N2H9F0S0	P97929	Brca2	Mannose	N2H9F0S0	P97929_1417_N2H9F0S0	5	5	0.0389623	0.645155
	241_Q8BG22_KENETK_K1TMTN3GlcNAcK6TMT_937_N2H8F0S0	Q8BG22	Clca2	Mannose	N2H8F0S0	Q8BG22_937_N2H8F0S0	5	5	0.017837	1.28374			3878_Q6NVE8_GYVNSSSQIK_G1TMTN4GlcNAcK10TMT_787_N2H9F0S0	Q6NVE8	Wdr44	Mannose	N2H9F0S0	Q6NVE8_787_N2H9F0S0	5	5	0.00294489	0.64349
	3709_P97328_WQRGGNASNSCTVLSLLGAR_W1TMTN6GlcNAcC11Cam_42_N2H6F0S0	P97328	Khk	Mannose	N2H6F0S0	P97328_42_N2H6F0S0	5	5	0.018907	1.28188			2761_Q80Z19_LDCNNTCTCQK_L1TMTC3CamN4GlcNAcC7CamC9CamK11TMT_838_N4H4F1S0	Q80Z19	Muc2	Fucosylated	N4H4F1S0	Q80Z19_838_N4H4F1S0	10	10	0.010213	0.638411
	2178_Q91WU0_NATTYPPMCSQDAAR_N1GlcNAc@TMTC9Cam_79_N2H7F0S0	Q91WU0	Ces1f	Mannose	N2H7F0S0	Q91WU0_79_N2H7F0S0	10	10	0.0154912	1.28146			2761_Q80Z19_LDCNNTCTCQK_L1TMTC3CamN5GlcNAcC7CamC9CamK11TMT_839_N4H4F1S0	Q80Z19	Muc2	Fucosylated	N4H4F1S0	Q80Z19_839_N4H4F1S0	10	10	0.010213	0.638411
	2191_Q91ZX7_MHLNGSNVQVLHR_M1TMTN4GlcNAc_3090_N4H5F1S0	Q91ZX7	Lrp1	Fucosylated	N4H5F1S0	Q91ZX7_3090_N4H5F1S0	5	5	0.00710439	1.28018			4152_Q9WVH6_VNLRSHLVQAQQDTIQNQTTTMLALGANLMNQTK_V1TMTN31GlcNAcK34TMT_149_N6H4F0S0	Q9WVH6	Angpt4	Hybrid/Complex	N6H4F0S0	Q9WVH6_149_N6H4F0S0	5	5	0.03066	0.636678
	3202_Q61847_VGVTDVFPNGTQFSR_V1TMTN9GlcNAc_548_N2H8F0S0	Q61847	Mep1b	Mannose	N2H8F0S0	Q61847_548_N2H8F0S0	5	5	0.0031955	1.27967			1562_E9Q7E2_STNGTAECK_S1TMTN3GlcNAcC8CamK9TMT_1501_N2H9F0S0	E9Q7E2	Arid2	Mannose	N2H9F0S0	E9Q7E2_1501_N2H9F0S0	5	5	0.0334707	0.636492
	3614_P12960_GKANSTGTLVITNPTR_G1TMTK2TMTN4GlcNAc_494_N5H3F1S0	P12960	Cntn1	Fucosylated	N5H3F1S0	P12960_494_N5H3F1S0	5	5	0.0272732	1.27924			2153_Q8R2S8_HGDLCNDVNSTK_H1TMTC5CamN9GlcNAcK12TMT_115_N2H8F0S0	Q8R2S8	Cd177	Mannose	N2H8F0S0	Q8R2S8_115_N2H8F0S0	10	10	0.00111089	0.628599
	1261_Q8VCI0_NGDAYGYYNDSIK_N1TMTN9GlcNAcK13TMT_72_N2H7F0S0	Q8VCI0	Plbd1	Mannose	N2H7F0S0	Q8VCI0_72_N2H7F0S0	5	5	0.0173617	1.27686			1906_Q3V3R4_SQNDKFNVSLTVK_S1TMTK5TMTN7GlcNAcK13TMT_839_N2H7F0S0	Q3V3R4	Itga1	Mannose	N2H7F0S0	Q3V3R4_839_N2H7F0S0	5	5	0.000428452	0.624305
	1315_Q99JW5_QCNGTATCWCVNTAGVR_Q1TMTC2CamN3GlcNAcC8CamC10Cam_111_N2H7F0S0	Q99JW5	Epcam	Mannose	N2H7F0S0	Q99JW5_111_N2H7F0S0	5	5	0.0237859	1.27604			3631_P28654_ISDTNITAIPQGLPTSLTEVHLDGNK_I1TMTN5GlcNAcK26TMT_206_N3H4F0S1	P28654	Dcn	sialylated	N3H4F0S1	P28654_206_N3H4F0S1	5	5	0.000618868	0.618504
	132_Q922M7_EHHEVKNDTK_E1TMTK6TMTN7GlcNAcK10TMT_85_N2H7F0S0	Q922M7		Mannose	N2H7F0S0	Q922M7_85_N2H7F0S0	5	5	0.0150866	1.27247			3930_Q80Z19_GQCGTCTNNTADDCILPSGK_G1TMTC3CamC6CamN8GlcNAcC14CamK20TMT_4028_N7H5F0S1	Q80Z19	Muc2	sialylated	N7H5F0S1	Q80Z19_4028_N7H5F0S1	5	5	0.0251725	0.614249
	3776_Q3UKU4_RHNEGSNANISGK_R1TMTN9GlcNAcK13TMT_480_N4H5F1S1	Q3UKU4	Fam83f	Fucosylated and sialylated	N4H5F1S1	Q3UKU4_480_N4H5F1S1	5	5	0.00368004	1.27238			3053_P10126_VETGVLKPGMVVTFAPVNVTTEVK_V1TMTK7TMTN18GlcNAcK24TMT_284_N2H10F0S0	P10126	Eef1a1	Mannose	N2H10F0S0	P10126_284_N2H10F0S0	10	10	0.00639017	0.609854
	3776_Q6P5D4_ETVESLENK_E1TMTN8GlcNAcK9TMT_643_N7H6F0S0	Q6P5D4	Cep135	Hybrid/Complex	N7H6F0S0	Q6P5D4_643_N7H6F0S0	5	5	0.00368004	1.27238			536_Q02248_NLSDAATK_N1GlcNAc@TMTK8TMT_387_N2H7F0S0	Q02248	Ctnnb1	Mannose	N2H7F0S0	Q02248_387_N2H7F0S0	5	5	0.00604687	0.608244
	3776_Q80WC9_DQNGSPVLEGTGQVFLGGK_D1TMTN3GlcNAcK19TMT_389_N2H7F0S0	Q80WC9	Aasdh	Mannose	N2H7F0S0	Q80WC9_389_N2H7F0S0	5	5	0.00368004	1.27238			536_Q91XA2_NQTSLEK_N1GlcNAc@TMTK7TMT_144_N2H7F0S0	Q91XA2	Golm1	Mannose	N2H7F0S0	Q91XA2_144_N2H7F0S0	5	5	0.00604687	0.608244
	3776_Q8C5Q4_YIELFLNSCPK_Y1TMTN7GlcNAcC9CamK11TMT_473_N4H5F1S1	Q8C5Q4	Grsf1	Fucosylated and sialylated	N4H5F1S1	Q8C5Q4_473_N4H5F1S1	5	5	0.00368004	1.27238			1102_Q80Z19_SCTCTNTSK_S1TMTC2CamC4CamN6GlcNAcK9TMT_1213_N2H8F0S0	Q80Z19	Muc2	Mannose	N2H8F0S0	Q80Z19_1213_N2H8F0S0	10	10	0.0488936	0.604738
	3776_Q8K1Y2_CLTLFQNESGSK_C1TMT@CamN7GlcNAcK12TMT_450_N4H5F1S1	Q8K1Y2	Prkd3	Fucosylated and sialylated	N4H5F1S1	Q8K1Y2_450_N4H5F1S1	5	5	0.00368004	1.27238			3642_P29812_ELQRLTGNESFALPYWNFATGK_E1TMTN8GlcNAcK22TMT_237_N2H6F0S0	P29812	Dct	Mannose	N2H6F0S0	P29812_237_N2H6F0S0	5	5	0.0163091	0.602673
	3776_Q9Z129_NVTQHCRDLIK_N1GlcNAc@TMTC6CamK11TMT_488_N4H5F1S1	Q9Z129	Recql	Fucosylated and sialylated	N4H5F1S1	Q9Z129_488_N4H5F1S1	5	5	0.00368004	1.27238			2267_Q9JMH3_VSEHHQLHTKVNVTR_V1TMTK10TMTN12GlcNAc_120_N2H6F0S0	Q9JMH3	Neu2	Mannose	N2H6F0S0	Q9JMH3_120_N2H6F0S0	5	5	0.00440404	0.589075
	3776_Q9Z1M7_AGIVAGNSSECGQQPAVEK_A1TMTN7GlcNAcC11CamK19TMT_122_N2H7F0S0	Q9Z1M7	Large1	Mannose	N2H7F0S0	Q9Z1M7_122_N2H7F0S0	5	5	0.00368004	1.27238			3760_Q2YFS2_DFHGEVIYNSSLPFIHEHFKGR_D1TMTN9GlcNAcK20TMT_90_N4H6F1S2	Q2YFS2	Pilrb	Fucosylated and sialylated	N4H6F1S2	Q2YFS2_90_N4H6F1S2	5	5	0.0120955	0.587265
	1425_Q9QZ05_AINLTQK_A1TMTN3GlcNAcK7TMT_1413_N2H9F0S0	Q9QZ05	Eif2ak4	Mannose	N2H9F0S0	Q9QZ05_1413_N2H9F0S0	5	5	0.00500497	1.27137			3635_P28654_ISDTNITAIPQGLPTSLTEVHLDGNK_I1TMTN5GlcNAcK26TMT_206_N4H5F1S0	P28654	Dcn	Fucosylated	N4H5F1S0	P28654_206_N4H5F1S0	5	5	0.000226403	0.580891
	3088_P41731_DRVPDSCCINITVGCGNDFK_D1TMTC7CamC8CamN10GlcNAcC15CamK20TMT_172_N2H8F0S0	P41731	Cd63	Mannose	N2H8F0S0	P41731_172_N2H8F0S0	10	10	0.00551046	1.26964			3635_Q9Z0R6_QVDSVNGTLPSYQKTQEEEPQK_Q1TMTN6GlcNAcK14TMTK22TMT_342_N4H5F1S0	Q9Z0R6	Itsn2	Fucosylated	N4H5F1S0	Q9Z0R6_342_N4H5F1S0	5	5	0.000226403	0.580891
	362_P09055_CHEGNGTFECGACR_C1TMT@CamN5GlcNAcC10CamC13Cam_481_N4H4F0S0	P09055	Itgb1	Hybrid/Complex	N4H4F0S0	P09055_481_N4H4F0S0	5	5	0.0432134	1.26466			3813_Q5SSE9_NNRTSSNIEELWLDFK_N1TMTN2GlcNAcK16TMT_2044_N6H3F0S0	Q5SSE9	Abca13	Hybrid/Complex	N6H3F0S0	Q5SSE9_2044_N6H3F0S0	5	5	0.00728489	0.580374
	1616_O88531_CVNESYK_C1TMT@CamN3GlcNAcK7TMT_212_N2H7F0S0	O88531	Ppt1	Mannose	N2H7F0S0	O88531_212_N2H7F0S0	5	5	0.00441336	1.26372			3813_Q8K5B1_QVCNLTGLQAFTEYVLALR_Q1TMTC3CamN4GlcNAc_173_N2H8F0S0	Q8K5B1	Il31ra	Mannose	N2H8F0S0	Q8K5B1_173_N2H8F0S0	5	5	0.00728489	0.580374
	3913_Q80WC1_LTNSSSTGTAGK_L1TMTN3GlcNAcK12TMT_1119_N2H5F0S0	Q80WC1	Ubn2	Mannose	N2H5F0S0	Q80WC1_1119_N2H5F0S0	5	5	0.0263474	1.2635			1098_Q80Z19_LDCNNTCTCQK_L1TMTC3CamN4GlcNAcC7CamC9CamK11TMT_838_N5H5F1S0	Q80Z19	Muc2	Fucosylated	N5H5F1S0	Q80Z19_838_N5H5F1S0	10	10	0.00439517	0.570539
	799_Q3V3R4_GELQSENSSLTLSSSNR_G1TMTN7GlcNAc_1113_N3H3F1S0	Q3V3R4	Itga1	Fucosylated	N3H3F1S0	Q3V3R4_1113_N3H3F1S0	5	5	0.0324089	1.26345			1098_Q80Z19_LDCNNTCTCQK_L1TMTC3CamN5GlcNAcC7CamC9CamK11TMT_839_N5H5F1S0	Q80Z19	Muc2	Fucosylated	N5H5F1S0	Q80Z19_839_N5H5F1S0	10	10	0.00439517	0.570539
	1752_P31809_MTLSQNNSILR_M1TMTN6GlcNAc_375_N2H8F0S0	P31809	Ceacam1	Mannose	N2H8F0S0	P31809_375_N2H8F0S0	5	5	0.0346125	1.26117			1056_Q80V62_ENLTEDASK_E1TMTN2GlcNAcK9TMT_15_N2H6F0S0	Q80V62	Fancd2	Mannose	N2H6F0S0	Q80V62_15_N2H6F0S0	5	5	0.00245764	0.567687
	3627_P21661_RGDLNINMTSPMGTK_R1TMTN7GlcNAcK15TMT_523_N2H6F0S0	P21661	Pcsk2	Mannose	N2H6F0S0	P21661_523_N2H6F0S0	5	5	0.0202419	1.25437			1056_Q8C341_TEDLTEGNK_T1TMTN8GlcNAcK9TMT_523_N2H6F0S0	Q8C341	Suco	Mannose	N2H6F0S0	Q8C341_523_N2H6F0S0	5	5	0.00245764	0.567687
	3816_Q5SU73_DNDSLRVK_D1TMTN2GlcNAcK8TMT_78_N2H9F0S0	Q5SU73	Coil	Mannose	N2H9F0S0	Q5SU73_78_N2H9F0S0	5	5	0.0212794	1.25183			3325_Q8R2S8_HGDLCNDVNSTK_H1TMTC5CamN9GlcNAcK12TMT_115_N6H3F3S0	Q8R2S8	Cd177	Fucosylated	N6H3F3S0	Q8R2S8_115_N6H3F3S0	5	5	0.00862234	0.559988
	3816_Q8BIG4_FHNLCQK_F1TMTN3GlcNAcC5CamK7TMT_114_N2H9F0S0	Q8BIG4	Fbxo28	Mannose	N2H9F0S0	Q8BIG4_114_N2H9F0S0	5	5	0.0212794	1.25183			1539_P21761_NDSIHQNKNLNLNATNR_N1TMTK8TMTN13GlcNAc_248_N2H9F0S0	P21761	Trhr	Mannose	N2H9F0S0	P21761_248_N2H9F0S0	10	10	0.00273577	0.55757
	4034_Q8VFV4_NSTVITKFILVGFSDFPK_N1GlcNAc@TMTK7TMTK18TMT_6_N2H5F0S0	Q8VFV4	Or5an6	Mannose	N2H5F0S0	Q8VFV4_6_N2H5F0S0	5	5	0.0480066	1.25149			1539_P21761_NDSIHQNKNLNLNATNR_N1TMTK8TMTN16GlcNAc_251_N2H9F0S0	P21761	Trhr	Mannose	N2H9F0S0	P21761_251_N2H9F0S0	10	10	0.00273577	0.55757
	4034_Q9Z1N9_NLTPKQCAVLDLALDTIK_N1GlcNAc@TMTK5TMTC7CamK18TMT_1357_N2H5F0S0	Q9Z1N9	Unc13b	Mannose	N2H5F0S0	Q9Z1N9_1357_N2H5F0S0	5	5	0.0480066	1.25149			1539_Q62432_FCLGLLSNVNRNATVEMTR_F1TMTC2CamN12GlcNAc_322_N2H9F0S0	Q62432	Smad2	Mannose	N2H9F0S0	Q62432_322_N2H9F0S0	10	10	0.00273577	0.55757
	1456_Q91VH2_SYIEYQLTPTNTNR_S1TMTN13GlcNAc_280_N2H5F0S0	Q91VH2	Snx9	Mannose	N2H5F0S0	Q91VH2_280_N2H5F0S0	5	5	0.00228416	1.25116			977_D3Z649_YIMNASDICFYINITK_Y1TMTN4GlcNAcC9CamK16TMT_545_N2H8F0S0	D3Z649	Kcnt2	Mannose	N2H8F0S0	D3Z649_545_N2H8F0S0	10	10	0.002017	0.550702
	3892_Q6PHU5_DITNLINNTFIR_D1TMTN7GlcNAc_160_N2H9F0S0	Q6PHU5	Sort1	Mannose	N2H9F0S0	Q6PHU5_160_N2H9F0S0	5	5	0.0109224	1.2502			977_Q62432_FCLGLLSNVNRNATVEMTR_F1TMTC2CamN12GlcNAc_322_N2H8F0S0	Q62432	Smad2	Mannose	N2H8F0S0	Q62432_322_N2H8F0S0	10	10	0.002017	0.550702
	3892_Q9JLC8_NQTLLQSSEGK_N1GlcNAc@TMTK11TMT_1140_N2H9F0S0	Q9JLC8	Sacs	Mannose	N2H9F0S0	Q9JLC8_1140_N2H9F0S0	5	5	0.0109224	1.2502			3461_A6X935_ISASGAELEALEAQVLNLSLK_I1TMTN17GlcNAcK21TMT_577_N4H7F0S1	A6X935	Itih4	sialylated	N4H7F0S1	A6X935_577_N4H7F0S1	5	5	0.0117621	0.549216
	3271_Q8BHS6_ALIVLNNLSVNAENQR_A1TMTN7GlcNAc_189_N4H5F1S2	Q8BHS6	Armcx3	Fucosylated and sialylated	N4H5F1S2	Q8BHS6_189_N4H5F1S2	5	5	0.00652652	1.24901			1629_P01878_LSGKPTNVSVSVIMSEGDGICY_L1TMTK4TMTN7GlcNAcC21Cam_329_N2H6F0S0	P01878		Mannose	N2H6F0S0	P01878_329_N2H6F0S0	10	10	0.00546277	0.546812
	1762_P35922_VGPNSSEEK_V1TMTN4GlcNAcK9TMT_348_N3H6F0S0	P35922	Fmr1	Hybrid/Complex	N3H6F0S0	P35922_348_N3H6F0S0	5	5	0.00262935	1.24874			1284_P31809_GNTTAIDK_G1TMTN2GlcNAcK8TMT_71_N2H9F0S0	P31809	Ceacam1	Mannose	N2H9F0S0	P31809_71_N2H9F0S0	5	5	0.0103657	0.526594
	1762_Q8BKX6_NGSVDETPK_N1GlcNAc@TMTK9TMT_2943_N3H6F0S0	Q8BKX6	Smg1	Hybrid/Complex	N3H6F0S0	Q8BKX6_2943_N3H6F0S0	5	5	0.00262935	1.24874			1284_Q02248_NLSDAATK_N1GlcNAc@TMTK8TMT_387_N2H9F0S0	Q02248	Ctnnb1	Mannose	N2H9F0S0	Q02248_387_N2H9F0S0	5	5	0.0103657	0.526594
	1762_Q8VE97_LQNNDSAGK_L1TMTN4GlcNAcK9TMT_281_N3H6F0S0	Q8VE97	Srsf4	Hybrid/Complex	N3H6F0S0	Q8VE97_281_N3H6F0S0	5	5	0.00262935	1.24874			1284_Q6DFV7_FNVTPNK_F1TMTN2GlcNAcK7TMT_135_N2H9F0S0	Q6DFV7	Ncoa7	Mannose	N2H9F0S0	Q6DFV7_135_N2H9F0S0	5	5	0.0103657	0.526594
	2993_E9Q7P9_EDGVIFVNGSLDR_E1TMTN8GlcNAc_300_N2H8F0S0	E9Q7P9	Cdhr2	Mannose	N2H8F0S0	E9Q7P9_300_N2H8F0S0	10	10	0.0130899	1.24829			1284_Q6NV66_GNECVLK_G1TMTN2GlcNAcC4CamK7TMT_724_N2H9F0S0	Q6NV66	Zfp646	Mannose	N2H9F0S0	Q6NV66_724_N2H9F0S0	5	5	0.0103657	0.526594
	938_Q69ZN6_EAPKLNSTTQK_E1TMTK4TMTN6GlcNAcK11TMT_642_N2H3F0S0	Q69ZN6	Gnptab	Mannose	N2H3F0S0	Q69ZN6_642_N2H3F0S0	5	5	0.0241243	1.24802			1284_Q921F4_LNVCVSK_L1TMTN2GlcNAcC4CamK7TMT_452_N2H9F0S0	Q921F4	Hnrnpll	Mannose	N2H9F0S0	Q921F4_452_N2H9F0S0	5	5	0.0103657	0.526594
	938_Q8K4K1_AAKVELNDTQK_A1TMTK3TMTN7GlcNAcK11TMT_22_N2H3F0S0	Q8K4K1	Cetn4	Mannose	N2H3F0S0	Q8K4K1_22_N2H3F0S0	5	5	0.0241243	1.24802			2506_P31809_GNTTAIDK_G1TMTN2GlcNAcK8TMT_71_N2H9F0S0	P31809	Ceacam1	Mannose	N2H9F0S0	P31809_71_N2H9F0S0	5	5	0.0103657	0.526594
	1623_Q91X78_NYTADYDK_N1GlcNAc@TMTK8TMT_108_N2H6F0S0	Q91X78	Erlin1	Mannose	N2H6F0S0	Q91X78_108_N2H6F0S0	10	10	0.0465919	1.24708			3499_E9Q8G5_VEVENTYNVDSNCISNMTLK_V1TMTC13CamN16GlcNAcK20TMT_137_N2H6F0S0	E9Q8G5	ObI1	Mannose	N2H6F0S0	E9Q8G5_137_N2H6F0S0	5	5	0.00219304	0.51216
	4105_Q9ET30_IVDVNLTSEGK_I1TMTN5GlcNAcK11TMT_172_N4H6F0S0	Q9ET30	Tm9sf3	Hybrid/Complex	N4H6F0S0	Q9ET30_172_N4H6F0S0	5	5	0.00923556	1.24684			2066_Q80Z19_SCTCTNTSK_S1TMTC2CamC4CamN6GlcNAcK9TMT_1213_N2H10F0S0	Q80Z19	Muc2	Mannose	N2H10F0S0	Q80Z19_1213_N2H10F0S0	10	10	6.98e-06	0.465163
	1575_O35082_VLPNGTAGTPNR_V1TMTN4GlcNAc_161_N2H6F0S0	O35082	Kl	Mannose	N2H6F0S0	O35082_161_N2H6F0S0	5	5	0.0136914	1.24585			4033_Q8VFL5_LHTPMYYFLASLSCLDLCYSTNVTPK_L1TMTC14CamC18CamN22GlcNAcK26TMT_82_N2H8F0S0	Q8VFL5	Or5m5	Mannose	N2H8F0S0	Q8VFL5_82_N2H8F0S0	5	5	0.00441458	0.450564
	2411_Q8BTI7_GASLNVCDK_G1TMTN5GlcNAcC7CamK9TMT_167_N2H6F0S0	Q8BTI7	Ankrd52	Mannose	N2H6F0S0	Q8BTI7_167_N2H6F0S0	5	5	0.0285664	1.24554			4033_Q8VHN7_AVTLDDAGPFNGSVVFLSGQNETSINITVK_A1TMTN21GlcNAcK30TMT_722_N2H8F0S0	Q8VHN7	Adgrv1	Mannose	N2H8F0S0	Q8VHN7_722_N2H8F0S0	5	5	0.00441458	0.450564
	2411_Q9QZN1_IFSNLSLNER_I1TMTN4GlcNAc_335_N2H6F0S0	Q9QZN1	Fbxl17	Mannose	N2H6F0S0	Q9QZN1_335_N2H6F0S0	5	5	0.0285664	1.24554			4033_Q8VHN7_AVTLDDAGPFNGSVVFLSGQNETSINITVK_A1TMTN26GlcNAcK30TMT_727_N2H8F0S0	Q8VHN7	Adgrv1	Mannose	N2H8F0S0	Q8VHN7_727_N2H8F0S0	5	5	0.00441458	0.450564
	2411_Q9WUU9_INNENMTK_I1TMTN5GlcNAcK8TMT_771_N2H6F0S0	Q9WUU9	Mcm3ap	Mannose	N2H6F0S0	Q9WUU9_771_N2H6F0S0	5	5	0.0285664	1.24554
	3403_Q9R013_VYINDSVELSR_V1TMTN4GlcNAc_356_N2H5F0S0	Q9R013	Ctsf	Mannose	N2H5F0S0	Q9R013_356_N2H5F0S0	5	5	0.00804531	1.24424
	3990_Q8CC88_VSSDQLSSENLTSAVGQKIASPNR_V1TMTN10GlcNAcK18TMT_1343_N2H6F0S0	Q8CC88	Vwa8	Mannose	N2H6F0S0	Q8CC88_1343_N2H6F0S0	5	5	0.00270249	1.24385
	4079_Q9CRC8_LNVSHNK_L1TMTN2GlcNAcK7TMT_134_N7H3F1S0	Q9CRC8	Lrrc40	Fucosylated	N7H3F1S0	Q9CRC8_134_N7H3F1S0	5	5	0.0201819	1.24029
	2789_Q8BFR4_GPGIKPNQTSK_G1TMTK5TMTN7GlcNAcK11TMT_354_N2H7F0S0	Q8BFR4	Gns	Mannose	N2H7F0S0	Q8BFR4_354_N2H7F0S0	5	5	0.0446631	1.24006
	95_Q149L7_NSTVHCIIQHEGLHGR_N1GlcNAc@TMTC6Cam_189_N4H4F1S0	Q149L7	Crtam	Fucosylated	N4H4F1S0	Q149L7_189_N4H4F1S0	5	5	0.0278844	1.23908
	95_Q3UPP8_VNDLMGTNMTILQDHR_V1TMTN8GlcNAc_241_N4H4F1S0	Q3UPP8	Cep63	Fucosylated	N4H4F1S0	Q3UPP8_241_N4H4F1S0	5	5	0.0278844	1.23908
	95_Q69ZQ1_VNDSVPFHLGWNSTER_V1TMTN2GlcNAc_239_N4H4F1S0	Q69ZQ1	Myorg	Fucosylated	N4H4F1S0	Q69ZQ1_239_N4H4F1S0	5	5	0.0278844	1.23908
	1425_A2ARA8_IRVNGTK_I1TMTN4GlcNAcK7TMT_121_N2H9F0S0	A2ARA8	Itga8	Mannose	N2H9F0S0	A2ARA8_121_N2H9F0S0	10	10	0.000300032	1.23904
	1456_Q9WV54_SVLENTTSYEEAK_S1TMTN5GlcNAcK13TMT_258_N2H5F0S0	Q9WV54	Asah1	Mannose	N2H5F0S0	Q9WV54_258_N2H5F0S0	10	10	0.00287271	1.23899
	2411_O88307_GIGNWSDSK_G1TMTN4GlcNAcK9TMT_1733_N2H6F0S0	O88307	Sorl1	Mannose	N2H6F0S0	O88307_1733_N2H6F0S0	10	10	0.00509218	1.23799
	2411_Q9D5Q8_LTNESNASK_L1TMTN3GlcNAcK9TMT_166_N2H6F0S0	Q9D5Q8		Mannose	N2H6F0S0	Q9D5Q8_166_N2H6F0S0	10	10	0.00509218	1.23799
	2411_Q9D5Q8_LTNESNASK_L1TMTN6GlcNAcK9TMT_169_N2H6F0S0	Q9D5Q8		Mannose	N2H6F0S0	Q9D5Q8_169_N2H6F0S0	10	10	0.00509218	1.23799
	3716_P97789_LLEAMETCNHSLK_L1TMTC8CamN9GlcNAcK13TMT_582_N2H9F0S0	P97789	Xrn1	Mannose	N2H9F0S0	P97789_582_N2H9F0S0	5	5	0.00510114	1.23712
	3716_Q8CI33_YVGSFGNSSGEVDTK_Y1TMTN7GlcNAcK15TMT_166_N2H9F0S0	Q8CI33	Cwf19l1	Mannose	N2H9F0S0	Q8CI33_166_N2H9F0S0	5	5	0.00510114	1.23712
	3751_Q0QWG9_LNSSFKGK_L1TMTN2GlcNAcK6TMTK8TMT_556_N5H5F0S0	Q0QWG9	Grid2ip	Hybrid/Complex	N5H5F0S0	Q0QWG9_556_N5H5F0S0	5	5	0.0223289	1.23673
	3751_Q61555_AFNTTKAK_A1TMTN3GlcNAcK6TMTK8TMT_2113_N5H5F0S0	Q61555	Fbn2	Hybrid/Complex	N5H5F0S0	Q61555_2113_N5H5F0S0	5	5	0.0223289	1.23673
	2369_F6SEU4_VIQNLANFSK_V1TMTN7GlcNAcK10TMT_635_N5H5F1S0	F6SEU4	Syngap1	Fucosylated	N5H5F1S0	F6SEU4_635_N5H5F1S0	5	5	0.0400237	1.23326
	1412_P70372_DFNTNK_D1TMTN5GlcNAcK6TMT_282_N2H6F0S0	P70372	Elavl1	Mannose	N2H6F0S0	P70372_282_N2H6F0S0	5	5	0.000403164	1.23314
	1412_P97292_GGNDTFK_G1TMTN3GlcNAcK7TMT_168_N2H6F0S0	P97292	Hrh2	Mannose	N2H6F0S0	P97292_168_N2H6F0S0	5	5	0.000403164	1.23314
	1412_Q7TQK1_MASNSTK_M1TMTN4GlcNAcK7TMT_4_N2H6F0S0	Q7TQK1	Ints7	Mannose	N2H6F0S0	Q7TQK1_4_N2H6F0S0	5	5	0.000403164	1.23314
	2857_Q8VCM8_VIYNLTEK_V1TMTN4GlcNAcK8TMT_428_N2H7F0S0	Q8VCM8	Ncln	Mannose	N2H7F0S0	Q8VCM8_428_N2H7F0S0	5	5	0.0171875	1.23191
	1365_Q9DAX2_GSPANVTEAR_G1TMTN5GlcNAc_155_N2H4F0S0	Q9DAX2	Plpp2	Mannose	N2H4F0S0	Q9DAX2_155_N2H4F0S0	10	10	0.0150586	1.23148
	129_O08532_DAVNNITAK_D1TMTN5GlcNAcK9TMT_324_N2H8F0S0	O08532	Cacna2d1	Mannose	N2H8F0S0	O08532_324_N2H8F0S0	10	10	0.00434055	1.22759
	129_Q9JKR6_NATLAEQAK_N1GlcNAc@TMTK9TMT_869_N2H8F0S0	Q9JKR6	Hyou1	Mannose	N2H8F0S0	Q9JKR6_869_N2H8F0S0	10	10	0.00434055	1.22759
	886_Q8BJS4_ALSPNSTISSAPK_A1TMTN5GlcNAcK13TMT_650_N2H8F0S0	Q8BJS4	Sun2	Mannose	N2H8F0S0	Q8BJS4_650_N2H8F0S0	10	10	0.0158888	1.22727
	886_Q9D666_TLSPTGNISSAPK_T1TMTN7GlcNAcK13TMT_834_N2H8F0S0	Q9D666	Sun1	Mannose	N2H8F0S0	Q9D666_834_N2H8F0S0	10	10	0.0158888	1.22727
	955_P54310_ICLAGDSAGGNLCITVSLRAAAYGVR_I1TMTC2CamN11GlcNAcC13Cam_427_N4H5F1S0	P54310	Lipe	Fucosylated	N4H5F1S0	P54310_427_N4H5F1S0	5	5	0.00271339	1.22679
	955_Q61838_SLGEVNFTATAEALQSPELCGNK_S1TMTN6GlcNAcC20CamK23TMT_881_N4H5F1S0	Q61838	Pzp	Fucosylated	N4H5F1S0	Q61838_881_N4H5F1S0	5	5	0.00271339	1.22679
	955_Q6ZWR6_QLTADFVNQSVLQISSQDVESK_Q1TMTN8GlcNAcK22TMT_6974_N4H5F1S0	Q6ZWR6	Syne1	Fucosylated	N4H5F1S0	Q6ZWR6_6974_N4H5F1S0	5	5	0.00271339	1.22679
	955_Q9JLC8_VINNCRNICNITTLDEEMVK_V1TMTC5CamC9CamN10GlcNAcK20TMT_3759_N4H5F1S0	Q9JLC8	Sacs	Fucosylated	N4H5F1S0	Q9JLC8_3759_N4H5F1S0	5	5	0.00271339	1.22679
	955_Q9JLC8_VINNCRNICNITTLDEEMVK_V1TMTC5CamN7GlcNAcC9CamK20TMT_3756_N4H5F1S0	Q9JLC8	Sacs	Fucosylated	N4H5F1S0	Q9JLC8_3756_N4H5F1S0	5	5	0.00271339	1.22679
	955_Q9JLC8_VINNCRNICNITTLDEEMVK_V1TMTN3GlcNAcC5CamC9CamK20TMT_3752_N4H5F1S0	Q9JLC8	Sacs	Fucosylated	N4H5F1S0	Q9JLC8_3752_N4H5F1S0	5	5	0.00271339	1.22679
	656_P97821_SDINCSVMEATEEK_S1TMTN4GlcNAcC5CamK14TMT_53_N2H7F0S0	P97821	Ctsc	Mannose	N2H7F0S0	P97821_53_N2H7F0S0	10	10	0.0349944	1.22674
	3653_P35347_VNYSECQEILNEEK_V1TMTN2GlcNAcC6CamK14TMT_98_N3H3F0S0	P35347	Crhr1	Hybrid/Complex	N3H3F0S0	P35347_98_N3H3F0S0	5	5	0.0368145	1.22464
	3653_Q9JIS5_VEHVTFNFTLENQIHR_V1TMTN7GlcNAc_498_N3H3F0S0	Q9JIS5	Sv2a	Hybrid/Complex	N3H3F0S0	Q9JIS5_498_N3H3F0S0	5	5	0.0368145	1.22464
	3683_P58659_NKTVCENQELK_N1GlcNAc@TMTK2TMTC5CamK11TMT_165_N4H5F1S0	P58659	Eva1c	Fucosylated	N4H5F1S0	P58659_165_N4H5F1S0	5	5	0.0206892	1.22459
	3683_Q3T9M1_VSGAVADPVAGFFINK_V1TMTN15GlcNAcK16TMT_93_N4H5F1S0	Q3T9M1	Mfsd2b	Fucosylated	N4H5F1S0	Q3T9M1_93_N4H5F1S0	5	5	0.0206892	1.22459
	3683_Q99K41_ESNSTSLTQAALLEK_E1TMTN3GlcNAcK15TMT_767_N4H5F1S0	Q99K41	Emilin1	Fucosylated	N4H5F1S0	Q99K41_767_N4H5F1S0	5	5	0.0206892	1.22459
	1474_Q8VHD8_KNSSTCGK_K1TMTN2GlcNAcC6CamK8TMT_296_N2H5F0S0	Q8VHD8	Hrnr	Mannose	N2H5F0S0	Q8VHD8_296_N2H5F0S0	5	5	0.0447819	1.22304
	1474_Q9Z0L8_NFTENEK_N1GlcNAc@TMTK7TMT_202_N2H5F0S0	Q9Z0L8	Ggh	Mannose	N2H5F0S0	Q9Z0L8_202_N2H5F0S0	5	5	0.0447819	1.22304
	1970_Q61739_YQTLNCSVNVR_Y1TMTN5GlcNAcC6Cam_927_N2H6F0S0	Q61739	Itga6	Mannose	N2H6F0S0	Q61739_927_N2H6F0S0	5	5	0.00104359	1.22188
	147_O09159_ELNISICPVSQTSER_E1TMTN3GlcNAcC7Cam_497_N2H9F0S0	O09159	Man2b1	Mannose	N2H9F0S0	O09159_497_N2H9F0S0	10	10	0.0143226	1.22181
	547_P12658_QELDINNITTYK_Q1TMTN7GlcNAcK12TMT_230_N2H8F0S0	P12658	Calb1	Mannose	N2H8F0S0	P12658_230_N2H8F0S0	5	5	0.0335541	1.21989
	547_P24638_NLTLMATTSQFPK_N1GlcNAc@TMTK13TMT_267_N2H8F0S0	P24638	Acp2	Mannose	N2H8F0S0	P24638_267_N2H8F0S0	5	5	0.0335541	1.21989
	141_O35598_NISQVLEK_N1GlcNAc@TMTK8TMT_440_N2H4F0S0	O35598	Adam10	Mannose	N2H4F0S0	O35598_440_N2H4F0S0	10	10	0.00175535	1.21894
	141_P62631_NVSVKDIR_N1GlcNAc@TMTK5TMT_314_N2H4F0S0	P62631	Eef1a2	Mannose	N2H4F0S0	P62631_314_N2H4F0S0	10	10	0.00175535	1.21894
	141_Q14B70_NASVLLGEK_N1GlcNAc@TMTK9TMT_166_N2H4F0S0	Q14B70	Hdx	Mannose	N2H4F0S0	Q14B70_166_N2H4F0S0	10	10	0.00175535	1.21894
	141_Q7TPS5_RINDTIAK_R1TMTN3GlcNAcK8TMT_619_N2H4F0S0	Q7TPS5	C2cd5	Mannose	N2H4F0S0	Q7TPS5_619_N2H4F0S0	10	10	0.00175535	1.21894
	141_Q80TR4_KINLSNNK_K1TMTN3GlcNAcK8TMT_571_N2H4F0S0	Q80TR4	Slit1	Mannose	N2H4F0S0	Q80TR4_571_N2H4F0S0	10	10	0.00175535	1.21894
	3489_E9Q3T6_VVNASEVK_V1TMTN3GlcNAcK8TMT_279_N5H5F0S0	E9Q3T6	Prdm14	Hybrid/Complex	N5H5F0S0	E9Q3T6_279_N5H5F0S0	5	5	0.0187301	1.21629
	3489_P97300_ANATIEVK_A1TMTN2GlcNAcK8TMT_228_N5H5F0S0	P97300	Nptn	Hybrid/Complex	N5H5F0S0	P97300_228_N5H5F0S0	5	5	0.0187301	1.21629
	3489_Q91ZQ1_ALNVSDVK_A1TMTN3GlcNAcK8TMT_154_N5H5F0S0	Q91ZQ1	Pde6c	Hybrid/Complex	N5H5F0S0	Q91ZQ1_154_N5H5F0S0	5	5	0.0187301	1.21629
	3253_Q80Z19_CCNITSCK_C1TMT@CamC2CamN3GlcNAcC7CamK8TMT_4277_N6H3F1S0	Q80Z19	Muc2	Fucosylated	N6H3F1S0	Q80Z19_4277_N6H3F1S0	10	10	0.0203737	1.21612
	3446_A2AM05_VANEKLMANR_V1TMTK5TMTN9GlcNAc_482_N5H5F1S0	A2AM05	Cntln	Fucosylated	N5H5F1S0	A2AM05_482_N5H5F1S0	5	5	0.008913	1.2157
	3446_P11627_VPGNQTSTTLK_V1TMTN4GlcNAcK11TMT_670_N5H5F1S0	P11627	L1cam	Fucosylated	N5H5F1S0	P11627_670_N5H5F1S0	5	5	0.008913	1.2157
	641_Q9WV54_SVLENTTSYEEAK_S1TMTN5GlcNAcK13TMT_258_N2H4F0S0	Q9WV54	Asah1	Mannose	N2H4F0S0	Q9WV54_258_N2H4F0S0	10	10	0.0045373	1.2134
	3723_P97820_MANDSPAK_M1TMTN3GlcNAcK8TMT_3_N2H4F0S0	P97820	Map4k4	Mannose	N2H4F0S0	P97820_3_N2H4F0S0	5	5	0.0396253	1.21295
	3723_Q8BHG3_QGNYSAGLPR_Q1TMTN3GlcNAc_273_N2H4F0S0	Q8BHG3	Tmem30b	Mannose	N2H4F0S0	Q8BHG3_273_N2H4F0S0	5	5	0.0396253	1.21295
	3723_Q9QZD9_IPCNDSK_I1TMTC3CamN4GlcNAcK7TMT_145_N2H4F0S0	Q9QZD9	Eif3i	Mannose	N2H4F0S0	Q9QZD9_145_N2H4F0S0	5	5	0.0396253	1.21295
	1797_P57716_NISGVVLADHSGSFHNR_N1GlcNAc@TMT_434_N2H6F0S0	P57716	Ncstn	Mannose	N2H6F0S0	P57716_434_N2H6F0S0	5	5	0.0399341	1.21288
	1797_Q6B966_QLEETFNLTISMEVR_Q1TMTN7GlcNAc_452_N2H6F0S0	Q6B966	Nlrp14	Mannose	N2H6F0S0	Q6B966_452_N2H6F0S0	5	5	0.0399341	1.21288
	1797_Q9DAD6_DQRIDDVAIVGHSDNR_D1TMTN15GlcNAc_28_N2H6F0S0	Q9DAD6	Pfn3	Mannose	N2H6F0S0	Q9DAD6_28_N2H6F0S0	5	5	0.0399341	1.21288
	1278_Q91V93_GNGTGYLPGR_G1TMTN2GlcNAc_374_N2H5F0S0	Q91V93	Rhobtb2	Mannose	N2H5F0S0	Q91V93_374_N2H5F0S0	5	5	0.0291117	1.21215
	20_Q91V93_GNGTGYLPGR_G1TMTN2GlcNAc_374_N2H5F0S0	Q91V93	Rhobtb2	Mannose	N2H5F0S0	Q91V93_374_N2H5F0S0	5	5	0.0291117	1.21215
	397_P11438_GYLLTLNFTK_G1TMTN7GlcNAcK10TMT_97_N4H5F0S0	P11438	Lamp1	Hybrid/Complex	N4H5F0S0	P11438_97_N4H5F0S0	10	10	0.0149061	1.21205
	4021_Q8R3Y5_SDNSTSK_S1TMTN3GlcNAcK7TMT_152_N2H7F0S0	Q8R3Y5		Mannose	N2H7F0S0	Q8R3Y5_152_N2H7F0S0	5	5	0.0218393	1.21148
	4021_Q8VCQ6_YSRLVNDT_Y1TMTN6GlcNAc_417_N2H7F0S0	Q8VCQ6	Sgms1	Mannose	N2H7F0S0	Q8VCQ6_417_N2H7F0S0	5	5	0.0218393	1.21148
	3758_Q2VLH6_WGTVCDDNFSK_W1TMTC5CamN8GlcNAcK11TMT_186_N2H3F1S0	Q2VLH6	Cd163	Fucosylated	N2H3F1S0	Q2VLH6_186_N2H3F1S0	5	5	0.0307023	1.20939
	726_Q6P9J9_LNITCESSK_L1TMTN2GlcNAcC5CamK9TMT_362_N2H6F0S0	Q6P9J9	Ano6	Mannose	N2H6F0S0	Q6P9J9_362_N2H6F0S0	10	10	0.0305241	1.20909
	726_Q9D172_NLSTFAVDGK_N1GlcNAc@TMTK10TMT_140_N2H6F0S0	Q9D172	Gatd3	Mannose	N2H6F0S0	Q9D172_140_N2H6F0S0	10	10	0.0305241	1.20909
	1312_Q99J59_VFPPPCCANPGNHTVEPCTEEK_V1TMTC6CamC7CamN12GlcNAcC18CamK22TMT_180_N2H8F0S0	Q99J59	Tspan1	Mannose	N2H8F0S0	Q99J59_180_N2H8F0S0	10	10	0.0254326	1.20884
	2202_Q99J59_VFPPPCCANPGNHTVEPCTEEK_V1TMTC6CamC7CamN12GlcNAcC18CamK22TMT_180_N2H8F0S0	Q99J59	Tspan1	Mannose	N2H8F0S0	Q99J59_180_N2H8F0S0	10	10	0.0254326	1.20884
	2698_Q63886_ENVTATLVELGR_E1TMTN2GlcNAc_89_N2H7F0S0	Q63886	Ugt1a1	Mannose	N2H7F0S0	Q63886_89_N2H7F0S0	10	10	0.0316564	1.20696
	3534_O54949_NLSSVRQVK_N1GlcNAc@TMTK9TMT_470_N2H9F0S0	O54949	Nlk	Mannose	N2H9F0S0	O54949_470_N2H9F0S0	5	5	0.00145066	1.20619
	1169_Q8BYW9_LNITQEGPK_L1TMTN2GlcNAcK9TMT_354_N2H5F0S0	Q8BYW9	Eogt	Mannose	N2H5F0S0	Q8BYW9_354_N2H5F0S0	10	10	0.0319344	1.20575
	3682_P56677_VINQTTCEDLMPQQITPR_V1TMTN3GlcNAcC7Cam_772_N6H4F1S1	P56677	St14	Fucosylated and sialylated	N6H4F1S1	P56677_772_N6H4F1S1	5	5	0.0398111	1.20533
	975_Q62351_NITAFNETLFR_N1TMTN6GlcNAc_730_N2H8F0S0	Q62351	Tfrc	Mannose	N2H8F0S0	Q62351_730_N2H8F0S0	10	10	0.0153414	1.2053
	456_P29416_SAEGTFFINK_S1TMTN9GlcNAcK10TMT_157_N2H6F0S0	P29416	Hexa	Mannose	N2H6F0S0	P29416_157_N2H6F0S0	5	5	0.0216262	1.20513
	456_Q61751_SENLSIHEGK_S1TMTN3GlcNAcK10TMT_124_N2H6F0S0	Q61751	Znf354a	Mannose	N2H6F0S0	Q61751_124_N2H6F0S0	5	5	0.0216262	1.20513
	1551_P97300_ANATIEVK_A1TMTN2GlcNAcK8TMT_228_N2H7F0S0	P97300	Nptn	Mannose	N2H7F0S0	P97300_228_N2H7F0S0	10	10	0.00399907	1.20489
	1551_Q91ZQ1_ALNVSDVK_A1TMTN3GlcNAcK8TMT_154_N2H7F0S0	Q91ZQ1	Pde6c	Mannose	N2H7F0S0	Q91ZQ1_154_N2H7F0S0	10	10	0.00399907	1.20489
	3326_Q8R2U7_KCPLAETHMNSSGK_K1TMTC2CamN10GlcNAcK14TMT_358_N2H6F0S0	Q8R2U7	Lrrc42	Mannose	N2H6F0S0	Q8R2U7_358_N2H6F0S0	10	10	0.026356	1.20457
	2163_Q8R422_QLNGSVIAK_Q1TMTN3GlcNAcK9TMT_246_N2H6F0S0	Q8R422	Cd109	Mannose	N2H6F0S0	Q8R422_246_N2H6F0S0	10	10	0.049658	1.20412
	3790_Q3UWA6_HSDGNFSEK_H1TMTN5GlcNAcK9TMT_524_N2H6F0S0	Q3UWA6	Gucy2c	Mannose	N2H6F0S0	Q3UWA6_524_N2H6F0S0	5	5	0.0129971	1.20236
	1384_Q9ET30_IVDVNLTSEGK_I1TMTN5GlcNAcK11TMT_172_N5H5F1S0	Q9ET30	Tm9sf3	Fucosylated	N5H5F1S0	Q9ET30_172_N5H5F1S0	5	5	0.0323312	1.20236
	41_A2ARA8_IRVNGTK_I1TMTN4GlcNAcK7TMT_121_N2H7F0S0	A2ARA8	Itga8	Mannose	N2H7F0S0	A2ARA8_121_N2H7F0S0	10	10	0.010561	1.2012
	41_Q62559_LAQITNK_L1TMTN6GlcNAcK7TMT_373_N2H7F0S0	Q62559	Ift52	Mannose	N2H7F0S0	Q62559_373_N2H7F0S0	10	10	0.010561	1.2012
	41_Q8BHZ4_RVANVTK_R1TMTN4GlcNAcK7TMT_296_N2H7F0S0	Q8BHZ4	Znf592	Mannose	N2H7F0S0	Q8BHZ4_296_N2H7F0S0	10	10	0.010561	1.2012
	41_Q8C015_TIVRGNK_T1TMTN6GlcNAcK7TMT_74_N2H7F0S0	Q8C015	Pak5	Mannose	N2H7F0S0	Q8C015_74_N2H7F0S0	10	10	0.010561	1.2012
	41_Q9CTN5_ANVSKLR_A1TMTN2GlcNAcK5TMT_47_N2H7F0S0	Q9CTN5	Six6os1	Mannose	N2H7F0S0	Q9CTN5_47_N2H7F0S0	10	10	0.010561	1.2012
	41_Q9QZ05_AINLTQK_A1TMTN3GlcNAcK7TMT_1413_N2H7F0S0	Q9QZ05	Eif2ak4	Mannose	N2H7F0S0	Q9QZ05_1413_N2H7F0S0	10	10	0.010561	1.2012
	163_O35604_LIASNITETMR_L1TMTN5GlcNAc_1063_N2H9F0S0	O35604	Npc1	Mannose	N2H9F0S0	O35604_1063_N2H9F0S0	10	10	0.00982916	1.20103
	104_Q9WUL5_VENDTSLQSER_V1TMTN3GlcNAc_64_N2H5F0S0	Q9WUL5	Pdcd1lg2	Mannose	N2H5F0S0	Q9WUL5_64_N2H5F0S0	5	5	0.0212721	1.20001

## Sheet: Figure S4E,F
Pathway enrichment of proteins with aged-related N-glycopeptides in monkeys and proteins with N-glycopeptides differentially expressed in Mg-deficient mice (Related to Figure S4E,F).
	Top 30 enriched GOBP terms using proteins with aged-related N-glycopeptides in monkeys									Top 30 enriched GOBP terms using proteins with N-glycopeptides upregulated in Mg-deficient mice									Top 30 enriched GOBP terms using proteins with N-glycopeptides downregulated in Mg-deficient mice
	Pathway category	Pathway ID	Pathway name	Count	P value	Genes name	FDR			Pathway category	Pathway ID	Pathway name	Count	P value	Genes name	FDR			Pathway category	Pathway ID	Pathway name	Count	P value	Genes name	FDR
	GOTERM_BP_DIRECT	GO:0007155	cell adhesion	24	2.64041e-15	ITGB1, AOC3, POSTN, LAMA4, LAMB1, LAMC1, L1CAM, CX3CL1, HAPLN1, COL1A1, ADAM17, ALCAM, COL6A1, FAT1, CNTN1, ITGA7, ITGA6, NCAM1, CD47, COL6A5, CD36, MFGE8, DSC2, CD44	2.4503e-12			GOTERM_BP_DIRECT	GO:0006898	receptor-mediated endocytosis	8	9.81357e-07	DMBT1, SCARA5, LRP1, PPT1, SNX9, HMMR, CD36, SORL1	0.00182336			GOTERM_BP_DIRECT	GO:0007155	cell adhesion	20	3.52608e-11	AOC3, ITGB5, CNTN5, MCAM, ITGA1, LAMC1, L1CAM, SELP, FLG2, CEACAM1, NPHS1, APC, CDHR1, FLRT1, CTNNB1, DSG2, ITGA5, MPDZ, VCL, CD177	4.47813e-08
	GOTERM_BP_DIRECT	GO:0098609	cell-cell adhesion	12	3.38531e-09	ITGB1, VNN1, EPCAM, FAT1, CNTN1, ITGA7, ITGA6, DSC2, CD44, EGFR, CX3CL1, TJP2	1.57078e-06			GOTERM_BP_DIRECT	GO:0006897	endocytosis	11	3.43164e-06	NPC1, SCARA5, LRP1, SORT1, PPT1, ANKFY1, SNX9, CSNK1E, FNBP1L, SORL1, LIPA	0.00224619			GOTERM_BP_DIRECT	GO:0098609	cell-cell adhesion	9	9.95354e-06	SELP, ADGRV1, ITGB5, NPHS1, ITGA1, CTNNB1, DSG2, FAT3, ITGA5	0.0063205
	GOTERM_BP_DIRECT	GO:0007160	cell-matrix adhesion	7	1.56264e-05	FGB, ITGB1, SGCE, ITGA7, ITGA6, L1CAM, CD44	0.00483377			GOTERM_BP_DIRECT	GO:0016042	lipid catabolic process	9	3.62679e-06	LIPE, LRP1, CES1F, PPT1, PLBD1, PLCH2, CP, LIPA, PNPLA2	0.00224619			GOTERM_BP_DIRECT	GO:0008285	negative regulation of cell population proliferation	10	0.000239233	DLL4, SMAD2, MUC2, APC, ZBTB49, ITGA1, CTNNB1, CDH13, CHD5, ARID2	0.0906699
	GOTERM_BP_DIRECT	GO:0033627	cell adhesion mediated by integrin	5	3.99265e-05	ITGB1, ADAM17, ITGA7, ITGA6, FBN1	0.00820274			GOTERM_BP_DIRECT	GO:0016477	cell migration	13	9.05162e-06	ITGB1, CD63, ST14, LAMB2, NFATC2, L1CAM, SORL1, TGFBR3, CDH2, CDH20, EMILIN1, CDH17, CLASP2	0.00420448			GOTERM_BP_DIRECT	GO:0007156	homophilic cell adhesion via plasma membrane adhesion molecules	7	0.000285575	CEACAM1, CNTN5, CDHR1, CDH13, DSG2, FAT3, L1CAM	0.0906699
	GOTERM_BP_DIRECT	GO:0006953	acute-phase response	5	4.41958e-05	SERPINA3, SERPINA1, TFRC, HPR, IGHA2	0.00820274			GOTERM_BP_DIRECT	GO:0033627	cell adhesion mediated by integrin	6	1.62197e-05	ITGB1, ITGA1, ITGA8, ITGA6, EMILIN1, FBN1	0.00602726			GOTERM_BP_DIRECT	GO:0007159	leukocyte cell-cell adhesion	4	0.000500242	SELP, ITGA5, L1CAM, CD177	0.127061
	GOTERM_BP_DIRECT	GO:0031623	receptor internalization	5	0.000167231	ITGB1, LRP1, TFRC, LILRB1, CD36	0.025865			GOTERM_BP_DIRECT	GO:0007155	cell adhesion	16	2.25888e-05	AOC3, ITGB1, LAMB2, IZUMO1, ITGA1, L1CAM, CEACAM1, CDH2, CHL1, PXDN, CDHR2, CNTN1, ITGA8, CLCA2, ITGA6, CD36	0.00699499			GOTERM_BP_DIRECT	GO:0007601	visual perception	6	0.00113485	DLL4, RP1, ADGRV1, MYO7A, LAMC1, CLN5	0.212643
	GOTERM_BP_DIRECT	GO:0007042	lysosomal lumen acidification	4	0.000217826	LAMP1, LAMP2, PPT1, CLN5	0.0288775			GOTERM_BP_DIRECT	GO:0007040	lysosome organization	6	7.11897e-05	ZFYVE26, GNPTAB, HEXA, PPT1, ACP2, LIPA	0.0188958			GOTERM_BP_DIRECT	GO:0031069	hair follicle morphogenesis	4	0.00117205	CTSL, CTNNB1, LAMC1, ATP7A	0.212643
	GOTERM_BP_DIRECT	GO:0006898	receptor-mediated endocytosis	5	0.000515262	LRP1, PPT1, M6PR, CD36, EGFR	0.0558707			GOTERM_BP_DIRECT	GO:0007160	cell-matrix adhesion	7	0.000130417	ITGB1, CD63, ITGA1, ITGA8, ITGA6, EMILIN1, L1CAM	0.0302895			GOTERM_BP_DIRECT	GO:0007160	cell-matrix adhesion	5	0.00165463	ITGB5, ITGA1, CTNNB1, ITGA5, L1CAM	0.262673
	GOTERM_BP_DIRECT	GO:0030163	protein catabolic process	5	0.00054185	ST14, CMA1, LAMP2, PPT1, CLN5	0.0558707			GOTERM_BP_DIRECT	GO:0090292	nuclear matrix anchoring at nuclear membrane	3	0.000189076	SUN2, SUN1, SYNE1	0.0373118			GOTERM_BP_DIRECT	GO:0090136	epithelial cell-cell adhesion	3	0.00200525	CAMSAP3, ITGB5, VCL	0.268282
	GOTERM_BP_DIRECT	GO:0007596	blood coagulation	5	0.0016876	FGB, SERPINA1, SERPINC1, CD36, HRG	0.156609			GOTERM_BP_DIRECT	GO:0035556	intracellular signal transduction	13	0.000200817	GUCY2C, PRNP, TFRC, LRRC40, MASTL, NLK, TGFBR3, STK24, PRKD3, ERBB2, PLCH2, PAK5, MAP4K4	0.0373118			GOTERM_BP_DIRECT	GO:0007157	heterophilic cell-cell adhesion via plasma membrane cell adhesion molecules	4	0.00211245	SELP, MCAM, ITGA5, L1CAM	0.268282
	GOTERM_BP_DIRECT	GO:0046718	symbiont entry into host cell	5	0.00194056	ITGB1, LAMP1, TFRC, NCAM1, EGFR	0.163713			GOTERM_BP_DIRECT	GO:0048167	regulation of synaptic plasticity	6	0.000245661	CALB1, SYNGAP1, ACE, HRH2, LARGE1, CRHR1	0.0403671			GOTERM_BP_DIRECT	GO:0030199	collagen fibril organization	4	0.00394386	ERO1A, P4HA1, PLOD2, ATP7A	0.423398
	GOTERM_BP_DIRECT	GO:0010467	gene expression	6	0.00267592	SGCB, CCDC146, COL6A1, CNTN1, LIPA, FBN1	0.206938			GOTERM_BP_DIRECT	GO:0006953	acute-phase response	5	0.000260713	SERPINA1A, CD163, UGT1A1, TFRC, HP	0.0403671			GOTERM_BP_DIRECT	GO:0001525	angiogenesis	7	0.00400061	DLL4, ANGPT4, MCAM, EMC10, ANG, ITGA5, SMAD5	0.423398
	GOTERM_BP_DIRECT	GO:0030335	positive regulation of cell migration	7	0.00302497	ITGB1, COL1A1, ADAM17, ITGA6, LAMB1, EGFR, CX3CL1	0.215937			GOTERM_BP_DIRECT	GO:0007283	spermatogenesis	14	0.000316692	CATSPERG2, CFAP52, SUN1, ACE, TDRD9, INHBB, SYNE1, NLRP14, STK33, LAMP1, TSPAN8, MOV10L1, RLN1, CNTLN	0.0452626			GOTERM_BP_DIRECT	GO:0008283	cell population proliferation	7	0.00587174	SMAD2, APC, LMNTD1, CTNNB1, BIRC6, MKI67, BRCA2	0.510699
	GOTERM_BP_DIRECT	GO:0043277	apoptotic cell clearance	3	0.00389225	LRP1, CD36, MFGE8	0.258			GOTERM_BP_DIRECT	GO:0001666	response to hypoxia	9	0.000373613	TGFBR3, ACE, TFRC, FZD4, ATM, HYOU1, NOS1, CRHR1, HSP90B1	0.0465936			GOTERM_BP_DIRECT	GO:0016477	cell migration	7	0.00594043	ITGB5, APC, CDH13, ANG, LAMC1, L1CAM, SORL1	0.510699
	GOTERM_BP_DIRECT	GO:0050679	positive regulation of epithelial cell proliferation	4	0.00500223	LAMB1, LAMC1, SCAND3, EGFR	0.309471			GOTERM_BP_DIRECT	GO:0002859	negative regulation of natural killer cell mediated cytotoxicity directed against tumor cell target	3	0.000376159	CEACAM1, KLRE1, HAVCR2	0.0465936			GOTERM_BP_DIRECT	GO:0072089	stem cell proliferation	4	0.00603188	CTNNB1, DSG2, MKI67, BRCA2	0.510699
	GOTERM_BP_DIRECT	GO:0006954	inflammatory response	8	0.00551552	AOC3, ATRN, SERPINA3, VNN1, COL6A1, CD47, CD44, CX3CL1	0.3199			GOTERM_BP_DIRECT	GO:1904646	cellular response to amyloid-beta	5	0.00041708	PRNP, ABCC1, LRP1, CACNA2D1, CD36	0.0484335			GOTERM_BP_DIRECT	GO:0045785	positive regulation of cell adhesion	4	0.00676456	SELP, APC, DSG2, LAMC1	0.521014
	GOTERM_BP_DIRECT	GO:0030198	extracellular matrix organization	5	0.00883494	ITGB1, COL1A1, POSTN, FBLN1, COL6A5	0.482284			GOTERM_BP_DIRECT	GO:0006468	protein phosphorylation	11	0.000454894	STK31, WEE1, STK24, CD109, ADAM10, ATM, CSNK1E, EIF2AK4, NLK, LARGE1, MAP4K4	0.0497172			GOTERM_BP_DIRECT	GO:0071456	cellular response to hypoxia	5	0.0069742	ERO1A, ANGPT4, CLCA1, HYOU1, ATP7A	0.521014
	GOTERM_BP_DIRECT	GO:0014850	response to muscle activity	3	0.00955922	ITGB1, POSTN, COL6A1	0.49111			GOTERM_BP_DIRECT	GO:0007156	homophilic cell adhesion via plasma membrane adhesion molecules	8	0.000482015	CEACAM1, CDH2, CDH20, CDHR2, NPTN, L1CAM, CDH17, MYPN	0.0497547			GOTERM_BP_DIRECT	GO:0043066	negative regulation of apoptotic process	10	0.00811684	ANGPT4, APC, CTNNB1, BIRC6, DSG2, HYOU1, ABRAXAS2, ANG, SMAD5, HSP90B1	0.572688
	GOTERM_BP_DIRECT	GO:0034113	heterotypic cell-cell adhesion	3	0.0101859	ITGB1, ITGA7, CD47	0.49111			GOTERM_BP_DIRECT	GO:0000077	DNA damage checkpoint signaling	5	0.000631002	ATM, INTS7, CEP63, EIF2AK4, RAD9A	0.0617054			GOTERM_BP_DIRECT	GO:1903672	positive regulation of sprouting angiogenesis	3	0.00923574	DSG2, ITGA5, JMJD8	0.617336
	GOTERM_BP_DIRECT	GO:0016477	cell migration	6	0.010999	ITGB1, FAT1, CD47, LAMC1, L1CAM, CD44	0.49111			GOTERM_BP_DIRECT	GO:0071404	cellular response to low-density lipoprotein particle stimulus	4	0.000896094	ITGB1, NPC1, CES1F, CD36	0.0832471			GOTERM_BP_DIRECT	GO:0034097	response to cytokine	4	0.00989039	SELP, SERPINA1A, ITIH4, CTNNB1	0.617436
	GOTERM_BP_DIRECT	GO:0044344	cellular response to fibroblast growth factor stimulus	3	0.0114925	COL1A1, POSTN, CD44	0.49111			GOTERM_BP_DIRECT	GO:0030301	cholesterol transport	4	0.00101232	SCARB1, NPC1, CD36, LIPA	0.0895663			GOTERM_BP_DIRECT	GO:0050808	synapse organization	4	0.0102096	CNTN5, CTNNB1, LAMC1, L1CAM	0.617436
	GOTERM_BP_DIRECT	GO:0035987	endodermal cell differentiation	3	0.0121719	COL6A1, ITGA7, LAMB1	0.49111			GOTERM_BP_DIRECT	GO:0006493	protein O-linked glycosylation	5	0.00127373	B3GALT2, EOGT, GCNT3, POMGNT2, LARGE1	0.101939			GOTERM_BP_DIRECT	GO:0030100	regulation of endocytosis	3	0.0119562	RUFY1, CDH13, CD177	0.690199
	GOTERM_BP_DIRECT	GO:0035633	maintenance of blood-brain barrier	3	0.0121719	ITGB1, LAMC1, TJP2	0.49111			GOTERM_BP_DIRECT	GO:0042159	lipoprotein catabolic process	3	0.00129588	ATM, CTSD, LIPA	0.101939			GOTERM_BP_DIRECT	GO:0007179	transforming growth factor beta receptor signaling pathway	4	0.0149053	SMAD2, ERO1A, ITGB5, SMAD5	0.743852
	GOTERM_BP_DIRECT	GO:0007517	muscle organ development	4	0.014016	ITGB1, SGCE, SGCB, ITGA7	0.518905			GOTERM_BP_DIRECT	GO:0008203	cholesterol metabolic process	6	0.00131676	LIPE, NPC1, LRP1, CES1F, ERLIN1, LIPA	0.101939			GOTERM_BP_DIRECT	GO:0034230	enkephalin processing	2	0.0154693	CTSL, CPE	0.743852
	GOTERM_BP_DIRECT	GO:0002052	positive regulation of neuroblast proliferation	3	0.0143127	ITGB1, CX3CL1, HAPLN1	0.518905			GOTERM_BP_DIRECT	GO:0043065	positive regulation of apoptotic process	11	0.00146941	UNC13B, ITGB1, MUC2, ACE, EEF1A2, ADAM10, ATM, ITGA6, EMILIN1, ANO6, CTSD	0.109207			GOTERM_BP_DIRECT	GO:0034394	protein localization to cell surface	3	0.0157857	CTNNB1, VCL, CD177	0.743852
	GOTERM_BP_DIRECT	GO:0070341	fat cell proliferation	2	0.0147139	COL6A1, LIPA	0.518905			GOTERM_BP_DIRECT	GO:0045332	phospholipid translocation	4	0.00173527	ATP8B5, ABCC1, TMEM30B, ANO6	0.124005			GOTERM_BP_DIRECT	GO:0045595	regulation of cell differentiation	3	0.0157857	APC, CTNNB1, CHD5	0.743852
	GOTERM_BP_DIRECT	GO:0006897	endocytosis	5	0.0161087	MRC2, LRP1, PPT1, LIPA, REPS1	0.518905			GOTERM_BP_DIRECT	GO:0007229	integrin-mediated signaling pathway	6	0.00192046	ITGB1, ITGA1, ITGA8, ADAM10, ITGA6, CDH17	0.129764			GOTERM_BP_DIRECT	GO:0007026	negative regulation of microtubule depolymerization	3	0.0166067	CAMSAP3, RP1, APC	0.743852
	GOTERM_BP_DIRECT	GO:0000902	cell morphogenesis	4	0.016318	CCDC146, COL6A1, PRDM14, LIPA	0.518905			GOTERM_BP_DIRECT	GO:0001889	liver development	6	0.0019982	TGFBR3, NPC1, UGT1A1, HP, CP, LIPA	0.129764			GOTERM_BP_DIRECT	GO:0016339	calcium-dependent cell-cell adhesion via plasma membrane cell adhesion molecules	3	0.0166067	SELP, CEACAM1, CDH13	0.743852
	GOTERM_BP_DIRECT	GO:0016042	lipid catabolic process	4	0.0167211	NAAA, PPT1, PLBD1, LIPA	0.518905			GOTERM_BP_DIRECT	GO:0044331	cell-cell adhesion mediated by cadherin	4	0.00209522	CDH2, CDH20, CDHR2, CDH17	0.129764			GOTERM_BP_DIRECT	GO:0016525	negative regulation of angiogenesis	4	0.0169856	ANGPT4, SPARC, CTNNB1, DCN	0.743852
	GOTERM_BP_DIRECT	GO:0007229	integrin-mediated signaling pathway	4	0.0179637	ITGB1, ITGA7, ITGA6, CD47	0.518905			GOTERM_BP_DIRECT	GO:1900273	positive regulation of long-term synaptic potentiation	4	0.00209522	FMR1, NPTN, NOS1, EIF2AK4	0.129764			GOTERM_BP_DIRECT	GO:0033627	cell adhesion mediated by integrin	3	0.018302	ITGB5, ITGA1, ITGA5	0.774784

## Sheet: Figure S4G
The levels of N-glycosyltransferases and N-glycosidases in Mg-deficient mice (Old) (Related to Figure S4G).
	Uniport ID	Gene name	NC_21J	NC_22J	NC_24J	NC_26J	NC_27J	NC_21S	NC_22S	NC_24S	NC_26S	NC_27S	De_31J	De_32J	De_33J	De_34J	De_35J	De_31S	De_32S	De_33S	De_34S	De_35S
	O70152	Dpm1	0.978774	1.05501	0.899533	1.06758	0.987853	1.00889	1.06136	1.02241	1.09288	1.0382	0.868184	0.955231	0.90791	0.896196	0.971221	0.960744	0.886242	1.13128	0.965649	0.966154
	Q8K2A8	Alg3	1.18038	1.14282	1.02757	1.09596	1.03084	1.11371	1.10313	0.96653	1.05304	1.08327	1.05337	0.850979	0.911527	1.05153	1.02218	0.838972	0.955218	0.952051	0.898537	0.908948
	Q8VDB2	Alg12	1.16915	1.07875	1.01692	1.19734	1.10386	1.12262	1.00188	1.03863	1.05345	0.877811	0.902205	0.926584	1.03885	0.98703	0.79261	0.909461	1.06276	1.12673	0.992765	0.973616
	Q9D1Q4	Dpm3	1.02602	0.999347	0.921737	1.03624	0.9502	1.1091	1.07492	1.06463	1.08133	1.05521	0.957026	1.01805	0.998479	0.85195	0.788154	0.88356	0.876264	0.916186	0.94292	0.915017
	Q9DBE8	Alg2	1.05599	1.04041	0.924607	1.05058	1.06713	1.10519	1.02496	0.990278	1.02307	1.05471	1.03812	0.981764	0.933007	0.943479	0.884171	0.999869	0.954692	1.03214	0.932948	0.861878
	Q9WTS2	Fut8	1.24963	1.26071	1.21879	1.18099	1.08624	0.920215	0.932506	1.00982	0.969728	0.851491	1.04605	0.981011	1.00033	1.01774	0.965543	0.882306	0.905867	0.922005	0.811671	0.907187
	A2AJ15	Man1b1	1.25857	1.17645	0.954371	1.19133	1.2244	1.13701	0.952842	0.797262	1.03911	1.27717	0.942372	0.965554	1.04878	1.01003	1.0578	0.827091	0.73533	0.830077	0.877272	0.837208
	P45700	Man1a1	1.04366	1.05565	0.841379	1.1309	1.09166	1.10425	0.980352	0.921011	1.02942	1.1416	0.991577	0.991704	1.00559	0.958625	0.915667	0.913973	0.960201	0.852762	0.876573	0.920822
	Q2HXL6	Edem3	0.989949	1.06205	0.795468	1.15538	1.08165	1.21494	1.08736	1.05447	1.23453	1.20935	0.837739	0.856356	0.951122	0.881365	0.879477	0.985819	0.96352	0.979614	0.895616	0.931003
	Q6NXH2	Manea	1.10503	1.10453	1.16585	1.24972	1.16802	0.924749	0.956799	0.900524	0.929959	1.08568	0.97159	0.975091	1.01431	0.973428	0.80822	1.007	0.995053	1.03094	0.87733	0.811824
	Q8BJT9	Edem2	0.917292	1.17693	0.882281	1.15396	1.08008	1.29029	0.993607	0.853675	1.12412	1.31499	0.935032	0.943031	0.977833	0.84736	0.891708	0.765706	0.88989	0.964687	0.686788	0.830265
	Q925U4	Edem1	1.23544	1.17354	0.752563	1.15537	1.09612	1.32603	0.916437	0.76165	1.12267	1.41526	0.779427	0.828909	1.01418	0.885311	0.829031	0.820118	0.844252	0.794148	0.768657	0.84947
