# Supplementary material for: Magnesium Deficiency Accelerates Gut Aging and Increases Susceptibility to Colitis
Source: Aging Cell. 2026 Mar 16;25(3):e70446. doi: 10.1111/acel.70446 (PMC13093417; doi:10.1111/acel.70446)
Supplement: Supplementary file 1 — Appendix S1: acel70446‐sup‐0001‐AppendixS1.zip. [file ACEL-25-e70446-s003.zip › Source Data Figure S5.xlsx]

## Sheet: Figure S5A
		Survival analysis of DSS-induced colitis mice (Related to Figure S5A).
	Group	Samples	Event_time	Event_status
	Normal	1	10	0
		2	10	0
		3	10	0
		4	10	0
		5	10	0
		6	10	0
		7	10	0
		8	10	0
		9	10	0
		10	10	0
	DSS	11	10	0
		12	10	0
		13	10	0
		14	10	0
		15	10	0
		16	10	0
		17	10	0
		18	10	0
		19	10	0
		20	10	0
	Mg deficient	21	8	1
		22	7	1
		23	8	1
		24	9	1
		25	10	0
		26	9	1
		27	10	0
		28	10	0
		29	9	1
		30	9	1
	Mg-low	31	10	0
		32	10	0
		33	10	0
		34	10	0
		35	10	0
		36	10	0
		37	10	0
		38	10	0
		39	10	0
		40	10	0
	Mg-mid	41	10	0
		42	10	0
		43	10	0
		44	10	0
		45	10	0
		46	10	0
		47	10	0
		48	10	0
		49	10	0
		50	10	0
	Mg-high	51	10	0
		52	10	0
		53	10	0
		54	10	0
		55	10	0
		56	10	0
		57	10	0
		58	10	0
		59	10	0
		60	10	0

## Sheet: Figure S5B
Average daily drinking water intake per mouse of DSS-induced colitis mice (Related to Figure S5B).
	Days	1	2	3	4	5	6	7	8	9
	Normal	6.7	5.8	5.8	5.7	5.3	6.1	5.4	5.3	5.1
	DSS	6.45	6.8	6	4.8	4.4	3.7	4.5	4.2	3.5
	Mg deficient	6.7	5.5	3.7	3.1	2.8	2.5	3.4	2.325	2.8
	Mg-low	6.5	6.2	6	5.2	4.8	4.5	4.8	2.6	2.7
	Mg-mid	7.35	6.4	5.8	7.8	3.7	7.2	5.55	3.85	4.3
	Mg-high	8	6.6	7.9	6	4.8	5.1	5.6	6.9	4.3

## Sheet: Figure S5C
Histopathology score of descending colon (Related to Figure S4C).
	Group	Samples	HE score (Descending colon)
	Normal	1	0
		2	0
		3	0
		4	0
		5	0
		6	0
		7	0
		8	0
		9	0
		10	0
	DSS	11	4
		12	4
		13	4
		14	4
		15	4
		16	4
		17	4
		18	4
		19	——
		20	4
	Mg deficient	21	4
		22	4
		23	4
		24	death
		25	death
		26	death
		27	death
		28	death
		29	death
		30	death
	Mg-low	31	2
		32	3
		33	3
		34	3
		35	1
		36	4
		37	2
		38	4
		39	3
		40	4
	Mg-mid	41	1
		42	1
		43	0
		44	1
		45	2
		46	1
		47	0
		48	3
		49	2
		50	2
	Mg-high	51	0
		52	0
		53	0
		54	3
		55	1
		56	1
		57	0
		58	1
		59	2
		60	1

## Sheet: Figure S5D
Overlapping proteins between Mg-deficient and DSS-induced colitis mouse model (Related to Figure S5D).
	65 overlapping proteins between Mg-deficient and DSS-induced colitis mouse model															59 overlapping proteins between Mg deficiency and DSS-induced colitis mouse model															Pathway enrichment of 65 proteins
	Uniprot ID	Gene gene	N (Control)	N (Mg deficient)	p value	FC (Mg deficient/control)	N (Normal)	N (DSS)	N (Mg-high)	p value (NC/DSS)	FC (NC/DSS)	p value (Mg/DSS)	FC (Mg/DSS)			Uniprot ID	Gene gene	N (Control)	N (Mg deficient)	p value	FC (Mg deficient/control)	N (Normal)	N (DSS)	N (Mg-high)	p value (NC/DSS)	FC (NC/DSS)	p value (Mg/DSS)	FC (Mg/DSS)			Pathway category	Pathway ID	Pathway name	Log10(P value)	Log(q-value)	Genes	Gene names	Count	Displayed in Extended Data Fig. 3
	E9PV24	Fga	10	10	0.00111959	1.46078	3	3	3	0.00535513	0.138736	0.00687505	0.187296			A7L9Z8	Atp2c2	10	10	0.00556104	0.787741	3	3	3	8.33e-05	2.50488	6.05e-05	2.61363			KEGG Pathway	mmu04610	Complement and coagulation cascades - Mus musculus (house mouse)	-25.4784	-21.2215	12628,12759,14058,14066,14071,14161,14962,15160,16644,17195,18815,18816,20701,22370,99571,110135,232345,11657,11818,19039,20363,94175,11752,238055,11821,15368,11808,12661,15439,14229,76952,12822,18979,20525,71775,11812,12870,16772,77044,14756,56705,16774	Cfh,Clu,F10,F3,F9,Fga,Cfb,Serpind1,Kng1,Mbl2,Plg,Serpinf2,Serpina1b,Vtn,Fgg,Fgb,A2m,Alb,Apoh,Lgals3bp,Selenop,Hrg,Anxa8,Apob,Aprt,Hmox1,Apoa4,Chl1,Hp,Fkbp5,Nt5c2,Col18a1,Pon1,Slc2a1,Inhca,Apoc1,Cp,Lama1,Arid2,Gpld1,Ranbp9,Lama3	42	yes
	E9Q414	Apob	10	10	7.7308e-08	1.59276	3	3	3	0.00020158	0.120701	0.000608237	0.309276			O70570	Pigr	10	10	1.74e-05	0.691153	3	3	3	0.0184574	1.43022	0.0300678	1.43199			GO Biological Processes	GO:0051918	negative regulation of fibrinolysis	-10.2413	-7.32676	11818,18815,18816,22370,94175,14066,12822,13033,14161,99571,110135,232345,11808,12661,15368,17195,15458	Apoh,Plg,Serpinf2,Vtn,Hrg,F3,Col18a1,Ctsd,Fga,Fgg,Fgb,A2m,Apoa4,Chl1,Hmox1,Mbl2,Hpx	17	yes
	E9Q7E2	Arid2	10	10	5.76833e-05	1.21259	3	3	3	0.00618384	0.745715	0.000776614	0.708594			O88696	Clpp	10	10	0.00663463	0.809488	3	3	3	0.0407097	1.20068	0.00421237	1.2646			GO Biological Processes	GO:0010896	regulation of triglyceride catabolic process	-8.71801	-5.95241	11808,11812,11818,14756,67469,20280,18979,105501,12759,15368	Apoa4,Apoc1,Apoh,Gpld1,Abhd5,Scp2,Pon1,Abhd4,Clu,Hmox1	10	yes
	O08677	Kng1	10	10	0.0257535	1.20883	3	3	3	6.94e-05	0.171611	0.000237769	0.270087			O88735	Map7	10	10	0.0172489	0.736757	3	3	3	0.0340527	1.47047	0.0229272	1.50859			GO Biological Processes	GO:0030449	regulation of complement activation	-7.93272	-5.19428	11801,12628,12759,17195,232345,15458,22370,12007,15368	Cd5l,Cfh,Clu,Mbl2,A2m,Hpx,Vtn,Azgp1,Hmox1	9	yes
	O35114	Scarb2	10	10	4.27768e-05	1.56497	3	3	3	0.000452496	0.428294	0.000904806	0.573585			P11928	Oas1a	10	10	0.00871391	0.73925	3	3	3	0.00932149	1.83423	0.00850554	1.7793			Reactome Gene Sets	R-MMU-174824	Plasma lipoprotein assembly, remodeling, and clearance	-7.41301	-4.72083	11657,11808,11812,16889,232345,238055,11818,11520,12492,20280,20525,18979,67469,14473,20905,13033,14756,105501,12007,12870,15368,13884	Alb,Apoa4,Apoc1,Lipa,A2m,Apob,Apoh,Plin2,Scarb2,Scp2,Slc2a1,Pon1,Abhd5,Gc,Sts,Ctsd,Gpld1,Abhd4,Azgp1,Cp,Hmox1,Ces1c	22	yes
	O35640	Anxa8	10	10	0.00730636	1.89566	3	3	3	0.0220908	0.35698	0.0365566	0.432801			P27784	Ccl6	10	10	0.0274342	0.695628	3	3	3	0.0116471	2.16297	0.00372093	2.50971			Reactome Gene Sets	R-MMU-8957275	Post-translational protein phosphorylation	-7.26537	-4.5882	11657,12870,14161,15160,20701,99571,238055	Alb,Cp,Fga,Serpind1,Serpina1b,Fgg,Apob	7	yes
	O70362	Gpld1	10	10	0.00198278	1.3476	3	3	3	0.0075977	0.555708	0.0119471	0.59053			P40630	Tfam	10	10	0.00577359	0.793119	3	3	3	0.0262551	1.21295	0.033252	1.26333			GO Biological Processes	GO:0006959	humoral immune response	-6.74827	-4.11456	12628,12759,14161,14962,16644,17195,71775,94175,110135,18815,99571,12007,14756,15458,16889	Cfh,Clu,Fga,Cfb,Kng1,Mbl2,Inhca,Hrg,Fgb,Plg,Fgg,Azgp1,Gpld1,Hpx,Lipa	15	yes
	O88947	F10	5	5	0.0068049	1.36553	3	3	3	0.00461248	0.263529	0.0294502	0.504353			P43407	Sdc2	10	10	0.000539291	0.775236	3	3	3	0.0268162	1.76989	0.0088519	1.46389			GO Biological Processes	GO:0002526	acute inflammatory response	-6.68903	-4.06554	14066,15439,16889,18816,20701,20716,11801,12628,12759,12870,15368,16644	F3,Hp,Lipa,Serpinf2,Serpina1b,Serpina3n,Cd5l,Cfh,Clu,Cp,Hmox1,Kng1	12	yes
	O89020	Afm	10	10	0.00637006	1.20753	3	3	3	0.00573844	0.611771	0.00652672	0.686653			P59644	Inpp5j	10	10	0.0332573	0.828023	3	3	3	0.0182094	1.52997	0.0084002	1.50749			Reactome Gene Sets	R-MMU-140834	Extrinsic Pathway of Fibrin Clot Formation	-6.56377	-3.97891	14058,14066,14071,15160,232345,20905	F10,F3,F9,Serpind1,A2m,Sts	6	yes
	P04186	Cfb	10	10	0.000655031	1.33993	3	3	3	0.000617924	0.254802	0.000753015	0.28748			P61211	Arl1	10	10	4.14e-05	0.833318	3	3	3	0.00387636	1.74602	0.0131338	1.56508			GO Biological Processes	GO:0001568	blood vessel development	-5.69639	-3.23325	12628,12822,14756,15368,16772,16889,18815,18816,77044,94175,238055,11818,12759,13033,14066,20280,14161,22370	Cfh,Col18a1,Gpld1,Hmox1,Lama1,Lipa,Plg,Serpinf2,Arid2,Hrg,Apob,Apoh,Clu,Ctsd,F3,Scp2,Fga,Vtn	18	yes
	P06728	Apoa4	10	10	5.65581e-06	1.32302	3	3	3	0.00132275	0.399841	0.00954384	0.593592			P61750	Arf4	10	10	3.05e-06	0.76049	3	3	3	0.0192988	1.26733	0.000368224	1.34352			Reactome Gene Sets	R-MMU-2173782	Binding and Uptake of Ligands by Scavenger Receptors	-5.40817	-3.02627	11657,15439,15458,238055,12492,20701	Alb,Hp,Hpx,Apob,Scarb2,Serpina1b	6	no
	P06909	Cfh	10	10	0.00106405	1.32068	3	3	3	0.00374282	0.180709	0.00589277	0.275948			P63254	Crip1	10	10	6.3e-08	0.541184	3	3	3	0.00380949	2.22917	0.00187377	1.55809			GO Biological Processes	GO:0042159	lipoprotein catabolic process	-4.66445	-2.3775	13033,16889,238055,12492,12759	Ctsd,Lipa,Apob,Scarb2,Clu	5	no
	P07724	Alb	10	10	0.00437807	1.21312	3	3	3	0.0359786	0.699176	0.0274911	0.693006			P68368	Tuba4a	10	10	0.00124285	0.701803	3	3	3	0.000868281	1.40462	0.000710165	1.33153			GO Biological Processes	GO:0030162	regulation of proteolysis	-4.17217	-1.95714	12759,14756,16644,17195,18816,20701,22370,232345,24127	Clu,Gpld1,Kng1,Mbl2,Serpinf2,Serpina1b,Vtn,A2m,Xrn1	9	no
	P08030	Aprt	10	10	3.41147e-05	1.21009	3	3	3	4.58e-05	0.658104	5.24e-05	0.745409			P53564	Cux1	10	10	4.32e-05	0.810411	3	3	3	0.0891638	0.843644	0.720779	1.02893			GO Biological Processes	GO:0001889	liver development	-3.78291	-1.6015	12870,15368,15439,16889,22370,71775,11821,16772,15458,17195,20525	Cp,Hmox1,Hp,Lipa,Vtn,Inhca,Aprt,Lama1,Hpx,Mbl2,Slc2a1	11	no
	P14901	Hmox1	10	10	1.59624e-07	2.29457	3	3	3	0.0160696	0.347196	0.041641	0.505286			P97411	Ica1	10	10	0.000208038	0.812704	3	3	3	0.0421581	1.37562	0.0111481	1.42105			GO Biological Processes	GO:0051180	vitamin transport	-3.23968	-1.13501	14473,20525,280662,11520,11657,12628,16889	Gc,Slc2a1,Afm,Plin2,Alb,Cfh,Lipa	7	no
	P16294	F9	10	10	1.14065e-09	1.93475	3	3	3	0.0171933	0.264216	0.0282517	0.367027			P97805	Fam3d	10	10	0.0173814	0.795576	3	3	3	0.00497046	2.15878	0.000788792	2.14005			Reactome Gene Sets	R-MMU-8957322	Metabolism of steroids	-3.23038	-1.12876	11657,14473,20280,20905	Alb,Gc,Scp2,Sts	4	no
	P17809	Slc2a1	10	10	2.13605e-05	1.40654	3	3	3	0.0193777	0.771843	0.0229315	0.766511			Q3UGY8	Arfgef3	10	10	1.2e-05	0.792731	3	3	3	0.0321517	1.40743	0.000916588	1.48241			GO Biological Processes	GO:0014911	positive regulation of smooth muscle cell migration	-2.83454	-0.81311	14066,14161,22370	F3,Fga,Vtn	3	no
	P18242	Ctsd	10	10	2.91885e-06	1.28347	3	3	3	0.000643821	0.640454	0.000984568	0.693154			Q3UP38	Cracr2a	10	10	0.00409251	0.808146	3	3	3	0.0106339	1.68253	0.00400853	1.71964			GO Biological Processes	GO:0098869	cellular oxidant detoxification	-2.81751	-0.801103	11808,12870,15439,18979	Apoa4,Cp,Hp,Pon1	4	no
	P19137	Lama1	10	10	0.00374916	1.33588	3	3	3	0.000390848	0.339964	0.00086878	0.38546			Q5RKS2	Smim7	10	10	0.00118416	0.807794	3	3	3	0.0195454	1.49259	0.00200807	1.32002			WikiPathways	WP85	Focal adhesion	-2.60191	-0.600221	16772,16774,20363,22370	Lama1,Lama3,Selenop,Vtn	4	no
	P20918	Plg	10	10	5.36702e-07	1.43132	3	3	3	0.000151303	0.265402	0.000462965	0.334288			Q61420	Slc35a1	10	10	0.00096583	0.775202	3	3	3	0.0349612	1.75629	0.0214253	1.66066			GO Biological Processes	GO:0043434	response to peptide hormone	-2.53628	-0.542174	12870,14756,20525,20701,20716,20905,17836,232345	Cp,Gpld1,Slc2a1,Serpina1b,Serpina3n,Sts,Mug1,A2m	8	no
	P21614	Gc	10	10	0.000981154	1.24137	3	3	3	6.2e-05	0.364474	0.000157247	0.404605			Q62083	Pick1	10	10	0.00295581	0.811611	3	3	3	0.00607479	1.49381	0.0010616	1.70921
	P22599	Serpina1b	10	10	0.00614137	1.20345	3	3	3	0.00214621	0.542663	0.000600367	0.547495			Q64518	Atp2a3	10	10	1.29e-07	0.814255	3	3	3	0.00540457	1.65245	0.00232974	1.62802
	P23953	Ces1c	10	10	0.000240538	1.28599	3	3	3	0.000727701	0.43251	0.00251243	0.562391			Q6IRU5	Cltb	10	10	0.00981113	0.688046	3	3	3	0.0321815	2.63674	0.0447063	2.91235			Pathway enrichment of 59 proteins
	P28665	Mug1	10	10	0.0468567	1.43856	3	3	3	0.00184091	0.397537	0.00182607	0.38815			Q6PDH0	Phldb1	10	10	0.00120438	0.761475	3	3	3	0.0286423	1.276	0.00172824	1.3149			Pathway category	Pathway ID	Pathway name	Log10(P value)	Log(q-value)	Genes	Gene names	Count	Displayed in Extended Data Fig. 3
	P29788	Vtn	10	10	0.00166494	1.25059	3	3	3	0.00494598	0.254466	0.00576745	0.290294			Q7TQG1	Plekha6	10	10	0.0391834	0.806458	3	3	3	0.0206146	1.51777	0.00786245	1.35474			GO Biological Processes	GO:0007030	Golgi organization	-7.28892	-3.20911	56041,56389,66629,67864,103694,104303,229593,11843,13047,66075,217310,15893,235574	Uso1,Stx5a,Golph3,Yipf4,Tmed4,Arl1,Golph3l,Arf4,Cux1,Chchd3,Hid1,Ica1,Atp2c1	13	yes
	P32020	Scp2	10	10	0.000301103	1.55489	3	3	3	0.0123415	0.793203	0.00371422	0.770895			Q80TS8	Sel1l3	10	10	0.000181304	0.783187	3	3	3	0.0248534	1.40365	0.0088698	1.48418			GO Biological Processes	GO:0006890	retrograde vesicle-mediated transport, Golgi to endoplasmic reticulum	-5.2018	-1.59218	11843,56389,66629,229593,104303,17761,18693,18703,69047,107358	Arf4,Stx5a,Golph3,Golph3l,Arl1,Map7,Pick1,Pigr,Atp2c2,Tm9sf3	10	yes
	P34928	Apoc1	10	10	0.033012	1.25095	3	3	3	0.00684354	0.35628	0.00496827	0.385456			Q80VA0	Galnt7	10	10	0.000133757	0.796926	3	3	3	0.0181922	1.77214	0.00453868	1.90847			Reactome Gene Sets	R-MMU-446203	Asparagine N-linked glycosylation	-5.14937	-1.59218	11843,22145,24060,56041,56375,56389,109785,18534,18693,74325,76932,103694,104303	Arf4,Tuba4a,Slc35a1,Uso1,B4galt4,Stx5a,Pgm3,Pck1,Pick1,Cltb,Arfip2,Tmed4,Arl1	13	yes
	P39061	Col18a1	10	10	3.03102e-06	1.49516	3	3	3	0.00890881	0.352734	0.0170512	0.458414			Q80XR2	Atp2c1	10	10	1.09e-07	0.821791	3	3	3	0.00932046	1.20893	0.00754055	1.36609			GO Biological Processes	GO:0005975	carbohydrate metabolic process	-3.68616	-0.543941	18534,26887,56375,67880,68038,109785,246730,15529,93961	Pck1,Chst4,B4galt4,Dcxr,Chid1,Pgm3,Oas1a,Sdc2,B3galt5	9	yes
	P41317	Mbl2	10	10	0.00196571	1.33018	3	3	3	0.00255794	0.258375	0.00607227	0.421044			Q80YN3	Bcas1	10	10	0.00136319	0.491054	3	3	3	0.0496737	1.41747	0.0263707	1.58537			GO Biological Processes	GO:0006040	amino sugar metabolic process	-3.48622	-0.406142	24060,26887,109785,108150	Slc35a1,Chst4,Pgm3,Galnt7	4	yes
	P43883	Plin2	10	10	0.00223548	1.41699	3	3	3	0.0269014	0.554016	0.00576561	0.463257			Q8BG21	Cacfd1	10	10	2.97e-05	0.730837	3	3	3	0.00838115	1.40871	0.000299469	1.66296			Reactome Gene Sets	R-MMU-936837	Ion transport by P-type ATPases	-3.38527	-0.359551	53313,69047,235574,69806,381812	Atp2a3,Atp2c2,Atp2c1,Slc39a11,Cracr2a	5	yes
	P49182	Serpind1	10	10	2.60655e-06	1.49893	3	3	3	0.000296095	0.385214	0.000669049	0.422004			Q8BW96	Camk1d	10	10	0.014698	0.788564	3	3	3	0.00184096	2.32982	0.00355964	1.70156			GO Biological Processes	GO:1901137	carbohydrate derivative biosynthetic process	-3.08538	-0.17164	18534,24060,56375,66629,93961,108150,109785	Pck1,Slc35a1,B4galt4,Golph3,B3galt5,Galnt7,Pgm3	7	yes
	P50427	Sts	10	10	8.78582e-05	1.28616	3	3	3	0.00383617	0.53964	0.00641548	0.544873			Q8BWY7	Slc39a11	10	10	1.76e-05	0.762848	3	3	3	0.0240634	1.39269	0.0126572	1.38489			GO Biological Processes	GO:0006970	response to osmotic stress	-2.53744	0	17761,18534,26415	Map7,Pck1,Mapk13	3	yes
	P52430	Pon1	10	10	0.0109846	1.26493	3	3	3	0.000584877	0.335135	0.0048489	0.484607			Q8C407	Yipf4	5	5	0.0181084	0.635287	3	3	3	0.0295157	1.22554	0.00207538	1.25384			GO Biological Processes	GO:0016197	endosomal transport	-2.26055	0	56389,104303,105835,381812	Stx5a,Arl1,Sgsm3,Cracr2a	4	yes
	P69566	Ranbp9	10	10	0.000159698	1.23212	3	3	3	0.0111177	0.775819	0.0109733	0.829074			Q8K1E0	Stx5	10	10	2.29e-05	0.763593	3	3	3	0.0222757	1.2009	0.0440556	1.21091			GO Biological Processes	GO:0050773	regulation of dendrite development	-2.10272	0	13047,15529,227541	Cux1,Sdc2,Camk1d	3	yes
	P70232	Chl1	10	10	0.000231994	1.2995	3	3	3	0.00457582	0.480205	0.0100719	0.568431			Q8K221	Arfip2	10	10	0.00022404	0.823181	3	3	3	0.0421921	1.29151	0.0478476	1.32047			KEGG Pathway	mmu05016	Huntington disease - Mus musculus (house mouse)	-2.00066	0	21780,22145,66694,74325	Tfam,Tuba4a,Uqcrfs1,Cltb	4	no
	P70274	Sepp1	10	10	7.60254e-06	1.41776	3	3	3	0.000326702	0.463	0.00249025	0.516355			Q8R088	Golph3l	10	10	0.00107857	0.817473	3	3	3	0.000529879	2.09857	0.000150747	2.06395
	P70290	Mpp1	10	10	1.86826e-09	1.54266	3	3	3	4.99e-05	0.718668	0.000248346	0.710861			Q8R1F6	Hid1	10	10	3.98e-06	0.668379	3	3	3	2.31e-05	2.82939	0.00105906	2.35772
	P97789	Xrn1	10	10	3.30203e-06	1.2303	3	3	3	0.000769235	0.785001	0.0045195	0.83219			Q8R1V4	Tmed4	10	10	2.76e-06	0.784903	3	3	3	0.0468122	1.22251	0.00536827	1.37661
	Q01339	Apoh	10	10	3.52398e-05	1.26791	3	3	3	0.00025471	0.316472	0.000843803	0.431037			Q8VCZ6	Sgsm3	10	10	3.68e-09	0.751778	3	3	3	0.00306304	2.08448	0.00212067	1.96272
	Q06890	Clu	10	10	0.00038786	1.37515	3	3	3	0.00227284	0.330389	0.00336	0.414779			Q91WT9	Cbs	10	10	0.00377189	0.828466	3	3	3	0.0223232	1.61774	0.0300678	1.56759
	Q07797	Lgals3bp	10	10	0.0399874	1.20945	3	3	3	0.00100657	0.501654	0.00970809	0.670185			Q91X52	Dcxr	10	10	0.000371324	0.829974	3	3	3	0.000286683	1.52647	0.00199425	1.44005
	Q3V1L4	Nt5c2	10	10	0.000196846	1.23097	3	3	3	0.00590134	0.632132	0.0127732	0.696022			Q921X9	Pdia5	10	10	4.76e-06	0.757594	3	3	3	0.0314916	1.64488	0.00481112	1.75869
	Q61147	Cp	10	10	4.47698e-07	1.5472	3	3	3	0.00183069	0.148391	0.0027532	0.223279			Q922Q9	Chid1	10	10	0.000110477	0.793552	3	3	3	0.00630373	1.44324	0.00141814	1.42547
	Q61247	Serpinf2	10	10	6.09021e-06	1.39786	3	3	3	1.56e-05	0.235895	8.52e-05	0.299091			Q922S4	Pde2a	10	10	7.32e-08	0.732723	3	3	3	0.0220797	1.62365	0.00270414	1.56585
	Q61646	Hp	10	10	0.0159657	4.70115	3	3	3	0.00014146	0.0339565	0.000262955	0.162157			Q99K01	Pdxdc1	10	10	7.49e-06	0.682235	3	3	3	0.00444711	1.78373	0.000242233	1.90835
	Q61789	Lama3	5	5	0.000997629	1.26571	3	3	3	0.012855	0.446505	0.0150718	0.590558			Q9CR68	Uqcrfs1	10	10	0.0241662	0.786721	3	3	3	0.0048066	1.47082	0.0169656	1.37956
	Q61838	A2m	10	10	3.97631e-05	1.49126	3	3	3	0.0269544	0.240722	0.0421594	0.345732			Q9CRA5	Golph3	10	10	1.83e-09	0.781444	3	3	3	0.00925994	1.40738	0.00104895	1.38198
	Q64378	Fkbp5	10	10	0.00225845	1.37918	3	3	3	0.000100204	0.496522	8.74e-05	0.586975			Q9CRB9	Chchd3	10	10	0.00969406	0.762975	3	3	3	0.00666459	1.30953	0.0081772	1.26397
	Q64726	Azgp1	10	10	0.00050021	1.29596	3	3	3	0.00028659	0.479938	0.000555502	0.584302			Q9CYR6	Pgm3	10	10	4.97e-08	0.810549	3	3	3	0.0171305	1.49278	0.00330407	1.45314
	Q6PAQ4	Rexo4	5	5	0.00108997	1.41924	3	3	3	0.00278823	0.823587	0.00167301	0.774097			Q9D281	Fam114a1	10	10	1.58e-08	0.714142	3	3	3	0.00548294	1.24966	0.00138024	1.37933
	Q8BKT8	Haus7	10	10	0.00150202	1.27422	3	3	3	0.021543	0.712688	0.00588287	0.688688			Q9ET30	Tm9sf3	10	10	1.11e-08	0.82139	3	3	3	0.02326	1.35311	0.0136393	1.38403
	Q8K0E8	Fgb	10	10	0.000880359	1.60603	3	3	3	0.00163912	0.110569	0.00355202	0.275111			Q9JI67	B3galt5	10	10	0.00012186	0.732615	3	3	3	0.00731155	1.71727	0.00370155	2.06264
	Q8VCM7	Fgg	10	10	0.000610593	1.64619	3	3	3	0.00194887	0.0915548	0.00309215	0.19661			Q9JJ04	B4galt4	10	10	0.000137058	0.682278	3	3	3	0.00133127	2.436	0.0339557	1.94524
	Q8VD66	Abhd4	10	10	2.82416e-07	2.1228	3	3	3	0.000139999	0.6597	0.00181115	0.819957			Q9R0M8	Slc35a2	10	10	1.84e-07	0.628184	3	3	3	0.00770726	1.77815	0.00715682	1.64811
	Q8VI84	Noc3l	10	10	0.00405222	1.35399	3	3	3	0.0149262	0.767756	0.00199306	0.830808			Q9R1I1	Chst4	10	10	0.0195434	0.831495	3	3	3	0.0234573	2.06362	0.000209543	2.2532
	Q91WP6	Serpina3n	10	10	2.75503e-05	1.4635	3	3	3	0.0201195	0.0401441	0.0242595	0.0921462			Q9Z1B7	Mapk13	10	10	9.61e-05	0.798461	3	3	3	0.0323919	1.2276	0.0136044	1.30168
	Q91X72	Hpx	10	10	0.0133949	1.63952	3	3	3	0.00022467	0.110236	0.000409518	0.232079			Q9Z1Z0	Uso1	10	10	5.89e-05	0.778527	3	3	3	0.0445139	1.22474	0.00711968	1.251
	Q91XC9	Pex16	5	5	0.000107632	1.61968	3	3	3	0.00118725	0.666839	0.00367226	0.803651			Q9Z2E3	Ern2	10	10	2.18e-08	0.80551	3	3	3	0.0383798	1.61372	0.0174965	1.77667
	Q921I1	Tf	10	10	0.000644425	1.28812	3	3	3	0.000528054	0.308776	0.000733686	0.351478			Q9Z2V4	Pck1	10	10	4.92e-05	0.763708	3	3	3	0.000134238	3.00581	0.000165933	2.61611
	Q9DBD0	Ica	10	10	0.00023801	1.22934	3	3	3	0.000699937	0.399747	0.00783831	0.538389
	Q9DBL9	Abhd5	10	10	0.000466398	1.49273	3	3	3	0.0206216	0.725105	0.0166523	0.709946
	Q9ESB3	Hrg	10	10	0.00189273	1.3217	3	3	3	0.000506462	0.136719	0.000822451	0.20991
	Q9QWK4	Cd5l	10	10	0.0330722	1.2703	3	3	3	0.00180904	0.510435	0.00185564	0.524383
	Q9Z0H1	Wdr46	10	10	0.0409669	1.20707	3	3	3	0.0180989	0.775427	0.0404106	0.786536
	Q9Z0M5	Lipa	10	10	8.25496e-05	1.42545	3	3	3	0.00265146	0.63369	0.00656045	0.724955
