# Supplementary material for: Magnesium Deficiency Accelerates Gut Aging and Increases Susceptibility to Colitis
Source: Aging Cell. 2026 Mar 16;25(3):e70446. doi: 10.1111/acel.70446 (PMC13093417; doi:10.1111/acel.70446)
Supplement: Supplementary file 1 — Appendix S1: acel70446‐sup‐0001‐AppendixS1.zip. [file ACEL-25-e70446-s003.zip › Source Data Figure S6.xlsx]

## Sheet: Figure S6A,B
Differentially expressed phosphosites of DSS-induced colitis mice large intestinal tissues (Related to Figure S6A,B).
	Module 1: 165 differentially expressed phosphosites												Pathway enrichment of proteins harboring the 165 phosphosites										Module 2: 199 differentially expressed phosphosites												Pathway enrichment of proteins harboring the 199 phosphosites
	Proteins_Positions	Uniprot ID	Gene name	N (Normal)	N (DSS)	N (Mg-high)	p value (NC/DSS)	FC (NC/DSS)	p value (Mg/DSS)	FC (Mg/DSS)			Pathway category	Pathway ID	Pathway name	Count	P value	Genes name	FDR	Displayed in Extended Data Fig. 4a			Proteins_Positions	Uniprot ID	Gene name	N (Normal)	N (DSS)	N (Mg-high)	p value (NC/DSS)	FC (NC/DSS)	p value (Mg/DSS)	FC (Mg/DSS)			Pathway category	Pathway ID	Pathway name	Count	P value	Genes name	FDR	Displayed in Extended Data Fig. 4b
	A2A7S8_S560	A2A7S8	Kiaa1522	3	3	3	0.0177744	1.47389	0.0276577	1.44385			GOTERM_BP_DIRECT	GO:0016192	vesicle-mediated transport	9	1.45715e-05	TBC1D4, SNX27, SEC16A, STX7, RASEF, SYTL1, GOLPH3L, MIA2, SFT2D2	0.0141008	yes			A2ARP1_S1147	A2ARP1	Ppip5k1	3	3	3	0.00917014	0.366912	0.0480493	0.548407			GOTERM_BP_DIRECT	GO:0016477	cell migration	13	2.46694e-07	ERRFI1, FLT4, IRS2, FMN2, GAB2, L1CAM, FMNL1, CTNNA1, CTNNA2, LCP1, DOCK2, CLASP1, EPHA2	0.000405811	yes
	A2ALS5_S484	A2ALS5	Rap1gap	6	6	6	0.025761	1.78065	0.0130964	1.95469			GOTERM_BP_DIRECT	GO:0098609	cell-cell adhesion	8	3.16294e-05	TJP1, CTNND1, AQP4, TLN2, PKP3, FNDC3A, RAP1GAP, TJP2	0.0141008	yes			A3KGS3_S818	A3KGS3	Ralgapa2	3	3	3	0.0119456	0.767494	0.0140917	0.758848			GOTERM_BP_DIRECT	GO:0046907	intracellular transport	6	2.04995e-06	DST, MAP1B, SPIRE1, MAPT, FMN2, AP3B2	0.00168609	yes
	A2ALU4_S236	A2ALU4	Shroom2	3	3	3	0.0394674	1.26586	0.034065	1.27762			GOTERM_BP_DIRECT	GO:0030154	cell differentiation	13	4.33872e-05	FOXA1, ZHX3, TXNRD3, EYA3, SDC2, ETV3, PRRC2A, ROBO1, BAG6, GOLGA3, CREB1, MEF2D, NGEF	0.0141008	yes			A6X8Z5_S1163	A6X8Z5	Arhgap31	6	6	6	0.0295213	0.831493	0.0398636	0.818672			GOTERM_BP_DIRECT	GO:0043066	negative regulation of apoptotic process	16	6.3234e-06	NPM1, HSP90AB1, FLT4, RPS6, HTT, FMN2, GLI3, NFKB1, TJP1, AHI1, DAB2, SIN3A, CTNNA1, FLNA, NOS1, EVI2B	0.00260784	yes
	A2ARP1_S982	A2ARP1	Ppip5k1	3	3	3	0.00276532	1.37828	0.00388685	1.30887			GOTERM_BP_DIRECT	GO:0031032	actomyosin structure organization	4	0.000386854	TJP1, EPB41L1, MYH14, MYH11	0.0942957	yes			B1AVH7_S914	B1AVH7	Tbc1d2	6	6	6	0.0108463	0.689298	0.039674	0.717492			GOTERM_BP_DIRECT	GO:0006915	apoptotic process	15	6.34126e-06	ERRFI1, PRKCB, GLI3, NFKB1, STK3, VIL1, SLK, SLTM, CASP6, INPP5D, DLC1, MADD, CTNNA1, ACIN1, PRKD1	0.00260784	yes
	A2BH40_S773	A2BH40	Arid1a	3	3	3	0.00878972	1.31765	0.00702378	1.32761			GOTERM_BP_DIRECT	GO:0000122	negative regulation of transcription by RNA polymerase II	14	0.0005531	KANK2, FOXA1, UHRF1, SATB2, HNF1B, ARID1A, ETV3, KLF4, BCL6, HNRNPA2B1, CRY1, HCLS1, BCOR, CIC	0.107854	yes			B2RUR8_S464	B2RUR8	Otud7b	6	6	6	0.0183671	0.783573	0.00331498	0.791845			GOTERM_BP_DIRECT	GO:0030036	actin cytoskeleton organization	10	9.45555e-06	TJP1, FMNL1, SIPA1L1, DLC1, FLNA, ARHGEF18, SPIRE1, FMN2, DOCK2, PLEC	0.00311088	yes
	A6H8H2_S987	A6H8H2	Dennd4c	6	6	6	0.0135419	1.27335	0.00467556	1.36176			GOTERM_BP_DIRECT	GO:0006338	chromatin remodeling	11	0.000854068	PHLPP2, FOXA1, MELK, EYA3, SATB2, BMP2K, PTPN21, BAZ2A, BCOR, ARID1A, TAF1	0.138786	yes			E9PYK3_S1266	E9PYK3	Parp4	3	3	3	0.0211777	0.789822	0.0174875	0.680628			GOTERM_BP_DIRECT	GO:0008360	regulation of cell shape	8	1.70816e-05	VIL1, FMNL1, DLC1, TPM1, LPAR1, MSN, ARHGEF18, BRWD1	0.0040866	yes
	B2RY04_S1671	B2RY04	Dock5	3	3	3	0.00773626	1.66601	0.0122245	1.54355			GOTERM_BP_DIRECT	GO:0006915	apoptotic process	10	0.00121654	KANK2, BAG6, NISCH, NGFR, SLC5A8, STEAP3, MELK, HNF1B, MEF2D, MCM2	0.169446	yes			O08582_S69	O08582	Gtpbp1	3	3	3	0.012936	0.575136	0.036071	0.680575			GOTERM_BP_DIRECT	GO:0008285	negative regulation of cell population proliferation	12	1.73898e-05	FLCN, NPM1, NOS3, DLC1, INPP5D, STAT3, NOS1, SMARCA2, NDRG1, GLI3, SKAP2, STK3	0.0040866	yes
	B9EJ80_S960	B9EJ80	Pdzd8	3	3	3	0.00929462	1.4193	0.016818	1.43513			GOTERM_BP_DIRECT	GO:0043087	regulation of GTPase activity	4	0.00161561	BCL6, ARHGAP6, NGEF, RAP1GAP	0.196903	yes			O08738_S62	O08738	Casp6	6	6	6	0.0325218	0.722496	0.00294733	0.643609			GOTERM_BP_DIRECT	GO:0006338	chromatin remodeling	14	0.000122534	RERE, NPM1, MTMR3, PRKCB, ATRX, DDX21, SMARCA2, DCLK1, STK3, PTPRC, SLK, MYO1C, PKM, MARK4	0.025196	yes
	E9Q7P9_T1195	E9Q7P9	Cdhr2	3	3	3	0.0306919	1.29797	0.0161201	1.33936			GOTERM_BP_DIRECT	GO:0032922	circadian regulation of gene expression	4	0.00408768	NGFR, GFPT1, CRY1, HNF1B	0.425901	yes			O35737_S104	O35737	Hnrnph1	6	6	6	0.00404744	0.501118	0.00299919	0.631457			GOTERM_BP_DIRECT	GO:0035556	intracellular signal transduction	11	0.000186011	FLCN, SLK, PRKCB, DLC1, INPP5D, GAB2, PRKD1, GMIP, MARK4, DCLK1, STK3	0.0321967	yes
	E9QAT4_S1245	E9QAT4	Sec16a	6	6	6	0.00985547	1.33977	0.00336929	1.41844			GOTERM_BP_DIRECT	GO:0030036	actin cytoskeleton organization	6	0.00436822	TJP1, NISCH, BCL6, FLNA, TLN2, PKP3	0.425901	yes			O54724_S120	O54724	Ptrf	3	3	3	0.00146032	0.569237	0.00657203	0.630022			GOTERM_BP_DIRECT	GO:0007010	cytoskeleton organization	7	0.000195724	VIL1, FMNL1, DST, DLC1, TPM1, DOCK2, BRWD1	0.0321967	yes
	E9QAT4_S1323	E9QAT4	Sec16a	3	3	3	0.000135598	1.66226	0.00436568	1.83906			GOTERM_BP_DIRECT	GO:0002042	cell migration involved in sprouting angiogenesis	3	0.005496	CTNND1, EPHB4, ROBO1	0.487145	no			O54824_S917	O54824	Il16	3	3	3	0.00340927	0.548691	0.0155358	0.690015			GOTERM_BP_DIRECT	GO:0045944	positive regulation of transcription by RNA polymerase II	19	0.000369897	NPM1, STAT3, ATRX, DDX21, LDB2, GTF2F2, SMARCA2, GLI3, NFKB1, AHI1, DAB2, MYO1C, PKM, THRAP3, GPBP1, LEO1, PRKD1, NOS1, NELFA	0.0510881	no
	O08638_S1034	O08638	Myh11	3	3	3	0.021685	1.34976	0.035414	1.3464			GOTERM_BP_DIRECT	GO:0045216	cell-cell junction organization	3	0.00890442	TJP1, FLNA, TJP2	0.723484	no			O54988_S189	O54988	Slk	3	3	3	0.00581073	0.748895	0.0186302	0.69272			GOTERM_BP_DIRECT	GO:1900181	negative regulation of protein localization to nucleus	4	0.000372679	SIN3A, CTNNA1, OTUD7B, DCLK1	0.0510881	no
	O08709_T44	O08709	Prdx6	3	3	3	0.00687784	1.28122	0.0120885	1.23449			GOTERM_BP_DIRECT	GO:0051497	negative regulation of stress fiber assembly	3	0.0100133	TJP1, KANK2, ARHGAP6	0.750995	no			O54988_S542	O54988	Slk	3	3	3	0.019751	0.640928	0.0330515	0.75093			GOTERM_BP_DIRECT	GO:0051056	regulation of small GTPase mediated signal transduction	4	0.000419544	RALGAPB, SIPA1L1, RALGAPA2, GMIP	0.0530885	no
	O54834_S850	O54834	Arhgap6	3	3	3	0.00875072	1.36162	0.0376638	1.39672			GOTERM_BP_DIRECT	GO:0032869	cellular response to insulin stimulus	4	0.013096	TBC1D4, DENND4C, SORBS1, CPEB2	0.912042	no			O55203_S263	O55203	Ldb2	3	3	3	0.000586601	0.296925	0.0252091	0.493791			GOTERM_BP_DIRECT	GO:1902396	protein localization to bicellular tight junction	3	0.000655088	TJP1, FLNA, ABCB1A	0.0769728	no
	O54931_S799	O54931	Akap2	6	6	6	0.0471367	1.51579	0.0120509	1.64068			GOTERM_BP_DIRECT	GO:0051649	establishment of localization in cell	5	0.0171892	STEAP3, STIM1, AQP4, SLC4A4, RAP1GAP	0.996933	no			O70324_S518	O70324	Slc16a2	6	6	6	0.000310158	0.423683	9.74e-05	0.33228			GOTERM_BP_DIRECT	GO:0043484	regulation of RNA splicing	5	0.000752144	HNRNPH1, HNRNPH2, RBM12B2, RBM12, RBM12B1	0.0824851	no
	O55176_S32	O55176	Pja1	6	6	6	0.0354829	1.54062	0.0382891	1.41319			GOTERM_BP_DIRECT	GO:0050821	protein stabilization	5	0.0182306	BAG6, CREB1, SEC16A, CTNND1, FLNA	0.996933	no			P02798_S58	P02798	Mt2	3	3	3	0.0182434	0.457604	0.00551574	0.439618			GOTERM_BP_DIRECT	GO:0051497	negative regulation of stress fiber assembly	4	0.000934098	TJP1, DLC1, ARHGEF18, CLASP1	0.0960369	no
	O70439_S45	O70439	Stx7	3	3	3	0.0228523	1.47194	0.0144095	1.5447			GOTERM_BP_DIRECT	GO:0042789	mRNA transcription by RNA polymerase II	3	0.0201023	CREB1, FLNA, TAF1	0.996933	no			P06800_S1229	P06800	Ptprc	3	3	3	0.0306891	0.61655	0.0097928	0.526186			GOTERM_BP_DIRECT	GO:0001701	in utero embryonic development	9	0.00108513	FLCN, DAB2, SIN3A, KIF3A, NOS3, TPM1, OTUD7B, EIF2S2, GLI3	0.105002	no
	O70472_S1153	O70472	Tmem131	6	6	6	0.0373578	1.23252	0.0157995	1.2386			GOTERM_BP_DIRECT	GO:1905605	positive regulation of blood-brain barrier permeability	2	0.0220182	TJP1, TJP2	0.996933	no			P09242_S110	P09242	Alpl	6	6	6	0.00012863	0.395836	0.000139585	0.532311			GOTERM_BP_DIRECT	GO:0008104	protein localization	7	0.00128258	AHI1, NIN, NPM1, SIN3A, CTNNA1, NRCAM, PLEC	0.117213	no
	O88343_S12	O88343	Slc4a4	6	6	6	0.0274615	2.41506	0.0360372	2.39636			GOTERM_BP_DIRECT	GO:0006357	regulation of transcription by RNA polymerase II	14	0.0225525	DDX17, PHLPP2, FOXA1, DIDO1, POU2F1, ZHX3, SATB2, HNF1B, ARID1A, ETV3, KLF4, CREB1, BCL6, CIC	0.996933	no			P10637_T523	P10637	Mapt	3	3	3	0.00810327	0.58086	0.026965	0.733633			GOTERM_BP_DIRECT	GO:0043491	phosphatidylinositol 3-kinase/protein kinase B signal transduction	5	0.00146035	FLCN, ERRFI1, STAT3, GAB2, STK3	0.120114	no
	O88569_S259	O88569	Hnrnpa2b1	6	6	6	0.00239173	1.4262	0.00208903	1.42374			GOTERM_BP_DIRECT	GO:0006366	transcription by RNA polymerase II	5	0.0227847	CREB1, POU2F1, BCL6, KLF4, CIC	0.996933	no			P11499_S452	P11499	Hsp90ab1	3	3	3	0.0332428	0.531307	0.00972515	0.517932			GOTERM_BP_DIRECT	GO:0050808	synapse organization	5	0.00146035	FLNA, MAPT, L1CAM, SYN2, SHANK3	0.120114	no
	O89026_S901	O89026	Robo1	6	6	6	0.030715	1.28856	0.01397	1.26138			GOTERM_BP_DIRECT	GO:0016479	negative regulation of transcription by RNA polymerase I	2	0.0263638	FLNA, BAZ2A	0.996933	no			P11627_S1166	P11627	L1cam	3	3	3	0.00501146	0.709355	0.0157537	0.658195			GOTERM_BP_DIRECT	GO:0000226	microtubule cytoskeleton organization	6	0.00166181	DST, MAP1B, MAPT, MARK4, EML1, CLASP1	0.128952	no
	P00920_S165	P00920	Ca2	3	3	3	0.00429047	2.57391	0.00191003	1.96556			GOTERM_BP_DIRECT	GO:0019827	stem cell population maintenance	3	0.0293162	EIF4ENIF1, ARID1A, KLF4	0.996933	no			P11627_S1184	P11627	L1cam	6	6	6	0.0379686	0.712314	0.00453821	0.59107			GOTERM_BP_DIRECT	GO:0048870	cell motility	4	0.00185602	DST, CTNNA1, PLEC, EPHA2	0.128952	no
	P17563_S360	P17563	Selenbp1	3	3	3	0.00740933	1.43495	0.00212116	1.4171			GOTERM_BP_DIRECT	GO:0000226	microtubule cytoskeleton organization	4	0.0294574	CAMSAP3, CGN, MAP4, PARD3B	0.996933	no			P14873_S1877	P14873	Map1b	6	6	6	0.0188103	0.529598	0.012962	0.597585			GOTERM_BP_DIRECT	GO:0050853	B cell receptor signaling pathway	4	0.00198362	PTPRC, PRKCB, RFTN1, NFKB1	0.128952	no
	P25425_S365	P25425	Pou2f1	3	3	3	0.00335369	1.49185	0.00137363	1.5841			GOTERM_BP_DIRECT	GO:0007155	cell adhesion	7	0.0296293	CLDN15, CDHR2, CTNND1, PGM5, TLN2, EPHB4, PARD3B	0.996933	no			P14873_S2252	P14873	Map1b	3	3	3	0.000805197	0.648248	0.00243612	0.627686			GOTERM_BP_DIRECT	GO:0010634	positive regulation of epithelial cell migration	4	0.00198362	VIL1, IRS2, GAB2, CLASP1	0.128952	no
	P27546_S506	P27546	Map4	3	3	3	0.030066	1.20492	0.020689	1.25729			GOTERM_BP_DIRECT	GO:0030336	negative regulation of cell migration	4	0.0299623	NISCH, NGFR, KLF4, ROBO1	0.996933	no			P21107_S216	P21107	Tpm3;Tpm1	6	6	6	0.0280986	0.705129	0.00949836	0.624846			GOTERM_BP_DIRECT	GO:0043065	positive regulation of apoptotic process	9	0.00203704	SLK, CASP6, NOS3, INPP5D, RPS6, LPAR1, ACIN1, HTT, STK3	0.128952	no
	P27546_S617	P27546	Map4	3	3	3	0.0229177	1.3532	0.0139435	1.38486			GOTERM_BP_DIRECT	GO:0032527	protein exit from endoplasmic reticulum	2	0.0306902	SEC16A, MIA2	0.996933	no			P21447_S657	P21447	Abcb1a	3	3	3	0.0319956	0.347468	0.000815807	0.258877			GOTERM_BP_DIRECT	GO:0007173	epidermal growth factor receptor signaling pathway	5	0.00210499	VIL1, ERRFI1, FLT4, SPG21, EPHA2	0.128952	no
	P27889_S279	P27889	Hnf1b	3	3	3	0.000774923	1.46863	0.000943391	1.33917			GOTERM_BP_DIRECT	GO:1902396	protein localization to bicellular tight junction	2	0.0306902	TJP1, FLNA	0.996933	no			P21447_S663	P21447	Abcb1a	3	3	3	0.00430609	0.18364	0.00897218	0.216772			GOTERM_BP_DIRECT	GO:0090630	activation of GTPase activity	4	0.00211654	RALGAPB, SIPA1L1, RALGAPA2, EPHA2	0.128952	no
	P30999_S268	P30999	Ctnnd1	6	6	6	0.00356666	1.46223	0.0172124	1.46813			GOTERM_BP_DIRECT	GO:0043065	positive regulation of apoptotic process	6	0.0330691	FOXA1, NGFR, STEAP3, CREB1, MELK, BCL6	0.996933	no			P25799_S447	P25799	Nfkb1	3	3	3	0.00223183	0.758727	0.00226899	0.740262			GOTERM_BP_DIRECT	GO:0045773	positive regulation of axon extension	4	0.00225488	ARHGAP32, MAP1B, MAPT, L1CAM	0.130475	no
	P35582_S327	P35582	Foxa1	6	6	6	0.0145811	1.22414	0.016158	1.25371			GOTERM_BP_DIRECT	GO:0070973	protein localization to endoplasmic reticulum exit site	2	0.0349975	SEC16A, MIA2	0.996933	no			P26041_S74	P26041	Msn	3	3	3	0.03221	0.737335	0.00682034	0.787451			GOTERM_BP_DIRECT	GO:0030900	forebrain development	5	0.00235745	KIF3A, DLC1, ATRX, DCLK1, GLI3	0.130475	no
	P39447_S277	P39447	Tjp1	3	3	3	0.0109068	1.46579	0.00244245	1.66314			GOTERM_BP_DIRECT	GO:0150105	protein localization to cell-cell junction	2	0.0392858	TJP1, TJP2	0.996933	no			P26151_S347	P26151	Fcgr1	3	3	3	0.00119465	0.324904	0.00673245	0.55751			GOTERM_BP_DIRECT	GO:0001771	immunological synapse formation	3	0.00237948	DOCK8, MSN, DOCK2	0.130475	no
	P39447_S280	P39447	Tjp1	3	3	3	0.00354641	1.67298	0.00439459	1.75257			GOTERM_BP_DIRECT	GO:0072659	protein localization to plasma membrane	4	0.040356	SEC16A, DENND4C, FLNA, PKP3	0.996933	no			P26231_S655	P26231	Ctnna1	3	3	3	0.049627	0.792784	0.033116	0.750783			GOTERM_BP_DIRECT	GO:0045060	negative thymic T cell selection	3	0.00276578	PTPRC, DOCK2, GLI3	0.142949	no
	P41183_S344	P41183	Bcl6	3	3	3	0.0428467	1.2057	0.0394943	1.25979			GOTERM_BP_DIRECT	GO:0042593	glucose homeostasis	4	0.040356	FOXA1, NGFR, CRY1, APPL2	0.996933	no			P26231_T654	P26231	Ctnna1	3	3	3	0.0136684	0.773924	0.0463575	0.770362			GOTERM_BP_DIRECT	GO:0016192	vesicle-mediated transport	7	0.00278078	STX1B, AHI1, RAB44, SPIRE1, FMN2, GAPVD1, AP3B2	0.142949	no
	P43407_S179	P43407	Sdc2	3	3	3	0.0121623	1.44063	0.0149968	1.32561			GOTERM_BP_DIRECT	GO:0001822	kidney development	4	0.0490339	BAG6, CTNND1, HNF1B, ROBO1	0.996933	no			P28741_T635	P28741	Kif3a	6	6	6	0.0225253	0.823373	0.00200078	0.815616			GOTERM_BP_DIRECT	GO:0007263	nitric oxide mediated signal transduction	3	0.00317946	NOS3, MT2, NOS1	0.158491	no
	P47856_S259	P47856	Gfpt1	6	6	6	0.000845996	1.68722	0.00341706	1.59104			GOTERM_BP_DIRECT	GO:0008542	visual learning	3	0.0494363	RIC8A, CREB1, PDE1B	0.996933	no			P29533_S166	P29533	Vcam1	6	6	6	0.00423559	0.576614	0.0101223	0.621481			GOTERM_BP_DIRECT	GO:0007264	small GTPase-mediated signal transduction	5	0.00334847	ARHGAP32, ARHGAP31, DOCK8, ARHGEF18, DOCK2	0.162007	no
	P49710_S333	P49710	Hcls1	6	6	6	0.0429993	1.35298	0.0328091	1.3122													P29699_S138	P29699	Ahsg	6	6	6	0.000340327	0.47224	0.00347442	0.575305			GOTERM_BP_DIRECT	GO:0042307	positive regulation of protein import into nucleus	4	0.00356489	HSP90AB1, FLNA, PRKD1, GLI3	0.16755	no
	P54761_S769	P54761	Ephb4	3	3	3	0.0139739	1.48418	0.0039882	1.50288													P29699_S309	P29699	Ahsg	6	6	6	0.00137946	0.658336	0.00067782	0.648549			GOTERM_BP_DIRECT	GO:0007417	central nervous system development	5	0.00381375	AHI1, HTT, NRCAM, GLI3, STK3	0.174267	no
	P55088_S285	P55088	Aqp4	6	6	6	0.0187409	1.36713	6.21e-05	1.67687													P29699_S312	P29699	Ahsg	3	3	3	0.00107715	0.603827	0.000649216	0.570627			GOTERM_BP_DIRECT	GO:0031110	regulation of microtubule polymerization or depolymerization	3	0.00408771	DST, MAPT, CLASP1	0.176955	no
	P55088_S315	P55088	Aqp4	3	3	3	0.00889438	1.50666	0.00063012	1.5178													P30204_S22	P30204	Msr1	3	3	3	0.0021345	0.185211	0.0213855	0.292454			GOTERM_BP_DIRECT	GO:0033280	response to vitamin D	3	0.00408771	PRKCB, ALPL, ABCB1A	0.176955	no
	P55937_S60	P55937	Golga3	3	3	3	0.0315569	2.0192	0.0293469	2.00901													P30993_S328	P30993	C5ar1	6	6	6	0.021568	0.598236	0.0348249	0.599915			GOTERM_BP_DIRECT	GO:0030335	positive regulation of cell migration	7	0.0043109	TJP1, VIL1, DAB2, MYO1C, FLT4, STAT3, EPHA2	0.181832	no
	P57016_S62	P57016	Lad1	6	6	6	0.00335755	1.75575	7.08e-05	1.80612													P35283_S105	P35283	Rab12	3	3	3	0.00463779	0.800789	0.027629	0.793338			GOTERM_BP_DIRECT	GO:0032496	response to lipopolysaccharide	6	0.00504302	TJP1, VCAM1, GCH1, NOS3, ALPL, NOS1	0.2072	no
	P59242_S149	P59242	Cgn	6	6	6	0.00972369	1.65181	0.00734461	1.78657													P35917_S953	P35917	Flt4	3	3	3	0.0213326	0.642621	0.00334172	0.625883			GOTERM_BP_DIRECT	GO:0007409	axonogenesis	5	0.00516425	DST, MAP1B, MAPT, CTNNA2, DCLK1	0.2072	no
	P70302_S523	P70302	Stim1	6	6	6	0.00476232	1.30018	0.0231698	1.36609													P39447_S1567	P39447	Tjp1	3	3	3	0.00623865	0.757462	0.00249656	0.660065			GOTERM_BP_DIRECT	GO:0006898	receptor-mediated endocytosis	4	0.00626005	FCGR1, MSR1, DAB2, SNX17	0.245185	no
	P97310_S27	P97310	Mcm2	6	6	6	0.0112115	1.50153	0.0329946	1.38441													P42227_Y705	P42227	Stat3	3	3	3	0.0196298	0.64246	0.0011066	0.501103			GOTERM_BP_DIRECT	GO:0050766	positive regulation of phagocytosis	4	0.00736661	FCGR1, PTPRC, AHSG, DOCK2	0.28002	no
	P97433_S1604	P97433	Arhgef28	3	3	3	0.0334477	1.34219	0.0189862	1.35005													P42567_S324	P42567	Eps15	6	6	6	0.00165326	0.67765	0.0114198	0.740499			GOTERM_BP_DIRECT	GO:0015031	protein transport	9	0.00762672	DAB2, NUP210, NASP, KIF3A, SNX17, RAB12, SPIRE1, AAGAB, FMN2	0.28002	no
	P97480_S199	P97480	Eya3	3	3	3	0.0130731	1.42835	0.0326319	1.26563													P42859_S1841	P42859	Htt	6	6	6	0.0273178	0.692977	0.0255758	0.728159			GOTERM_BP_DIRECT	GO:0042098	T cell proliferation	4	0.00766013	PTPRC, MSN, CTPS1, DOCK2	0.28002	no
	P97784_S588	P97784	Cry1	3	3	3	0.00867709	1.35573	0.0160636	1.40976													P42859_S1853	P42859	Htt	3	3	3	0.0450737	0.72909	0.00924186	0.653481			GOTERM_BP_DIRECT	GO:0006954	inflammatory response	8	0.00888819	PARP4, VCAM1, STAT3, C5AR1, S1PR3, PRKD1, HDAC7, EPHA2	0.317849	no
	Q01065_S465	Q01065	Pde1b	3	3	3	0.0110923	2.12381	0.00213756	2.1126													P48722_T545	P48722	Hspa4l	6	6	6	0.0409251	0.71899	0.0347214	0.787635			GOTERM_BP_DIRECT	GO:0051028	mRNA transport	4	0.00956579	NUP210, THRAP3, HTT, MAPT	0.334803	no
	Q01147_S271	Q01147	Creb1	3	3	3	0.00996409	1.22672	0.00419278	1.3171													P52480_S127	P52480	Pkm	3	3	3	0.0140778	0.673941	0.0495445	0.755629			GOTERM_BP_DIRECT	GO:0010467	gene expression	8	0.00979327	ERRFI1, STAT3, HTT, SHANK3, NFKB1, GLI3, SPG21, PLEC	0.335623	no
	Q3TIR3_S501	Q3TIR3	Ric8a	6	6	6	0.0231909	1.2224	0.0172848	1.24502													P54276_T1005	P54276	Msh6	3	3	3	0.0269171	0.792365	0.0300478	0.779798			GOTERM_BP_DIRECT	GO:0007420	brain development	6	0.0106385	HTT, IRS2, EML1, RAB3GAP1, DCLK1, GLI3	0.357149	no
	Q3TWF6_S641	Q3TWF6	Wdr70	3	3	3	0.000439448	1.22278	0.000314945	1.32723													P54276_Y1003	P54276	Msh6	3	3	3	0.0269171	0.792365	0.0300478	0.779798			GOTERM_BP_DIRECT	GO:0035924	cellular response to vascular endothelial growth factor stimulus	3	0.0109085	VCAM1, FLT4, PRKD1	0.358889	no
	Q3TZZ7_S685	Q3TZZ7	Esyt2	3	3	3	0.0278827	1.20229	0.0230311	1.25402													P55041_S260	P55041	Gem	3	3	3	0.0125562	0.536108	0.00447958	0.39562			GOTERM_BP_DIRECT	GO:0009914	hormone transport	2	0.0112768	SLC16A2, ABCB1A	0.361785	no
	Q3UGY8_S471	Q3UGY8	Arfgef3	6	6	6	0.0115922	1.32867	0.0104674	1.33499													P57787_S430	P57787	Slc16a3	3	3	3	0.00907768	0.607173	0.0246267	0.69688			GOTERM_BP_DIRECT	GO:0010575	positive regulation of vascular endothelial growth factor production	3	0.0116734	FLT4, STAT3, C5AR1	0.361785	no
	Q3UHD6_S49	Q3UHD6	Snx27	3	3	3	0.0238653	1.28423	0.017561	1.24529													P61264_S14	P61264	Stx1b	6	6	6	0.00117095	0.644457	0.00636048	0.635339			GOTERM_BP_DIRECT	GO:0007015	actin filament organization	5	0.0120495	MYO1C, TPM3, TPM1, SPIRE1, PLEC	0.361785	no
	Q3UHU5_S768	Q3UHU5	Mtcl1	3	3	3	0.00753445	1.58198	0.0315228	1.57068													P61793_S244	P61793	Lpar1	3	3	3	0.0442842	0.520884	0.008204	0.366723			GOTERM_BP_DIRECT	GO:0007159	leukocyte cell-cell adhesion	3	0.0124612	PTPRC, VCAM1, L1CAM	0.361785	no
	Q3UMF0_S1044	Q3UMF0	Cobll1	3	3	3	0.0028923	1.60342	0.00347666	1.47343													P62046_T360	P62046	Lrch1	6	6	6	0.0160568	0.641288	0.00937105	0.691044			GOTERM_BP_DIRECT	GO:0034113	heterotypic cell-cell adhesion	3	0.0124612	PTPRC, VCAM1, NRCAM	0.361785	no
	Q501J6_S520	Q501J6	Ddx17	3	3	3	0.00236909	3.61942	0.0412213	2.19793													P62754_S244	P62754	Rps6	3	3	3	0.00203907	0.759646	0.00568925	0.775994			GOTERM_BP_DIRECT	GO:0006334	nucleosome assembly	4	0.0125005	NPM1, NASP, ATRX, SMARCA2	0.361785	no
	Q5RI75_S266	Q5RI75	Rasef	6	6	6	0.0003855	1.48291	0.000462093	1.41825													P68404_T642	P68404	Prkcb	3	3	3	0.0251848	0.72403	0.0269809	0.646058			GOTERM_BP_DIRECT	GO:0050680	negative regulation of epithelial cell proliferation	4	0.0128995	FLCN, NPM1, DAB2, STK3	0.361785	no
	Q60793_T320	Q60793	Klf4	3	3	3	0.00670715	1.44864	0.00623924	1.36216													P70232_S1148	P70232	Chl1	6	6	6	0.0061349	0.720141	0.000967285	0.643863			GOTERM_BP_DIRECT	GO:0070373	negative regulation of ERK1 and ERK2 cascade	4	0.0128995	FLCN, ERRFI1, DAB2, PTPRC	0.361785	no
	Q60902_S108	Q60902	Eps15l1	3	3	3	0.00126632	1.58207	0.0166678	1.34364													P70313_S632	P70313	Nos3	6	6	6	0.00336634	0.648339	0.0264532	0.816559			GOTERM_BP_DIRECT	GO:0035023	regulation of Rho protein signal transduction	3	0.0132716	DLC1, DOCK8, ARHGEF18	0.361785	no
	Q61029_T74	Q61029	Tmpo	6	6	6	0.0456743	1.753	0.0253764	1.90924													P70698_S568	P70698	Ctps1	3	3	3	0.0145286	0.587943	0.0227764	0.630247			GOTERM_BP_DIRECT	GO:0045766	positive regulation of angiogenesis	5	0.0133954	PRKCB, NOS3, STAT3, C5AR1, PRKD1	0.361785	no
	Q61609_S269	Q61609	Slc20a1	3	3	3	0.00565089	1.65343	0.0217083	1.48171													P70698_S573	P70698	Ctps1	3	3	3	0.00692593	0.600134	0.0148225	0.622128			GOTERM_BP_DIRECT	GO:0051726	regulation of cell cycle	6	0.0134157	NPM1, PTPRC, HSP90AB1, MADD, STAT3, EVI2B	0.361785	no
	Q61846_S521	Q61846	Melk	6	6	6	0.000187701	1.51893	0.0122727	1.31186													P70698_S574	P70698	Ctps1	3	3	3	0.00692593	0.600134	0.0148225	0.622128			GOTERM_BP_DIRECT	GO:0045893	positive regulation of DNA-templated transcription	11	0.0138088	RERE, NPM1, ILF3, THRAP3, PRKCB, STAT3, GPBP1, NOS1, SMARCA2, NFKB1, GLI3	0.366377	no
	Q62136_S822	Q62136	Ptpn21	3	3	3	0.0364546	1.41545	0.042678	1.33798													P81122_S362	P81122	Irs2	3	3	3	0.00894798	0.395613	0.0308394	0.500202			GOTERM_BP_DIRECT	GO:0071333	cellular response to glucose stimulus	4	0.0145681	TJP1, VCAM1, SIN3A, IRS2	0.380389	no
	Q62417_S185	Q62417	Sorbs1	3	3	3	0.0405066	1.3341	0.0405393	1.41981													P98078_S401	P98078	Dab2	3	3	3	0.0104173	0.55463	0.00894206	0.670966			GOTERM_BP_DIRECT	GO:0010977	negative regulation of neuron projection development	4	0.0150034	STX1B, DAB2, LPAR1, FLNA	0.385635	no
	Q62417_S58	Q62417	Sorbs1	6	6	6	0.0177427	1.28577	0.00042616	1.55927													Q03145_S571	Q03145	Epha2	3	3	3	0.0139972	0.571256	0.0287385	0.45559			GOTERM_BP_DIRECT	GO:0007165	signal transduction	12	0.0164202	ARHGAP32, ARHGAP31, PTPRC, SNX17, DLC1, PPP2R5A, PRKG2, IL16, GAB2, NDRG1, NFKB1, STK3	0.408049	no
	Q63918_S203	Q63918	Sdpr	3	3	3	0.0330526	1.30285	0.012912	1.43684													Q05915_S24	Q05915	Gch1	3	3	3	0.022673	0.629423	0.0458872	0.744617			GOTERM_BP_DIRECT	GO:0070649	formin-nucleated actin cable assembly	2	0.0168677	SPIRE1, FMN2	0.408049	no
	Q63918_S204	Q63918	Sdpr	3	3	3	0.0330526	1.30285	0.012912	1.43684													Q05BC3_S146	Q05BC3	Eml1	3	3	3	0.00410645	0.634237	0.00415447	0.597805			GOTERM_BP_DIRECT	GO:0060178	regulation of exocyst localization	2	0.0168677	RALGAPB, RALGAPA2	0.408049	no
	Q63943_S251	Q63943	Mef2d	6	6	6	0.00947653	1.2075	0.0149611	1.29166													Q0P678_S530	Q0P678	Zc3h18	6	6	6	0.0197197	0.807876	0.0245531	0.770489			GOTERM_BP_DIRECT	GO:0009264	deoxyribonucleotide catabolic process	2	0.0168677	NT5C, SAMHD1	0.408049	no
	Q64735_S477	Q64735	Cr1l	6	6	6	0.0398254	1.28183	0.0492204	1.25599													Q3TBD2_S577	Q3TBD2	Hmha1	3	3	3	0.0101421	0.375858	0.0152615	0.414904			GOTERM_BP_DIRECT	GO:0042113	B cell activation	3	0.017653	PRKCB, SKAP2, HDAC7	0.420858	no
	Q69ZR9_S921	Q69ZR9	Fam208a	3	3	3	0.0123289	1.72976	0.00495445	1.5646													Q3UND0_S282	Q3UND0	Skap2	3	3	3	0.00606423	0.297336	0.019101	0.314849			GOTERM_BP_DIRECT	GO:0001578	microtubule bundle formation	3	0.0205358	MAP1B, MARK4, CLASP1	0.472063	no
	Q6PD03_S49	Q6PD03	Ppp2r5a	3	3	3	0.0267782	1.36425	0.029563	1.35075													Q3UZA1_S83	Q3UZA1	Rcsd1	3	3	3	0.00752741	0.505067	0.0154331	0.55847			GOTERM_BP_DIRECT	GO:0006260	DNA replication	4	0.0208	HELB, NASP, SIN3A, SAMHD1	0.472063	no
	Q6URW6_S1249	Q6URW6	Myh14	3	3	3	0.00166604	1.94104	0.0259752	1.45598													Q4ACU6_S1577	Q4ACU6	Shank3	3	3	3	0.0407433	0.628965	0.00103601	0.686499			GOTERM_BP_DIRECT	GO:0032355	response to estradiol	4	0.0208	ERRFI1, NOS3, MAP1B, STAT3	0.472063	no
	Q6ZQK5_S573	Q6ZQK5	Acap2	3	3	3	0.0377821	1.3073	0.0287144	1.4368													Q52KF3_S365	Q52KF3	Spire1	3	3	3	0.00114861	0.523109	0.0227805	0.648566			GOTERM_BP_DIRECT	GO:0045776	negative regulation of blood pressure	3	0.0215374	GCH1, NOS3, NOS1	0.472063	no
	Q6ZWX6_S158	Q6ZWX6	Eif2s1	3	3	3	0.0436622	1.75642	0.0371774	1.56333													Q569Z6_S669	Q569Z6	Thrap3	6	6	6	0.0471212	0.74827	0.0453635	0.79393			GOTERM_BP_DIRECT	GO:0008284	positive regulation of cell population proliferation	9	0.0215947	TJP1, NPM1, FLT4, GLCE, STAT3, RPS6, IRS2, GAB2, SMARCA2	0.472063	no
	Q70IV5_S1371	Q70IV5	Synm	6	6	6	0.000865983	1.21921	2.46e-06	1.21119													Q5XJE5_S135	Q5XJE5	Leo1	3	3	3	0.00122592	0.593564	0.0499261	0.661603			GOTERM_BP_DIRECT	GO:0032387	negative regulation of intracellular transport	2	0.0224271	MAP1B, MAPT	0.472063	no
	Q711T7_T628	Q711T7	Nadsyn1	3	3	3	0.00846164	5.87882	0.0361956	3.81926													Q5XJE5_S301	Q5XJE5	Leo1	3	3	3	0.0109673	0.801149	0.00348365	0.749425			GOTERM_BP_DIRECT	GO:0051295	establishment of meiotic spindle localization	2	0.0224271	SPIRE1, FMN2	0.472063	no
	Q711T7_T630	Q711T7	Nadsyn1	3	3	3	0.00846164	5.87882	0.0361956	3.81926													Q60520_S941	Q60520	Sin3a	6	6	6	0.0493016	0.769742	0.0458346	0.786206			GOTERM_BP_DIRECT	GO:0160091	spliceosome-depend formation of circular RNA	2	0.0224271	ILF3, ZC3H14	0.472063	no
	Q71LX4_S428	Q71LX4	Tln2	3	3	3	0.0164696	1.32856	0.0136032	1.36166													Q60710_T310	Q60710	Samhd1	6	6	6	0.00874466	0.731548	0.042379	0.811427			GOTERM_BP_DIRECT	GO:0032484	Ral protein signal transduction	2	0.0224271	RALGAPB, RALGAPA2	0.472063	no
	Q7TQD2_S158	Q7TQD2	Tppp	3	3	3	0.0270928	1.36068	0.024753	1.46542													Q61043_S136	Q61043	Nin	3	3	3	0.00518268	0.739281	0.0129883	0.685118			GOTERM_BP_DIRECT	GO:0043123	positive regulation of canonical NF-kappaB signal transduction	5	0.0226705	PRKCB, LPAR1, FLNA, DDX21, PRKD1	0.472063	no
	Q7TQG1_S448	Q7TQG1	Plekha6	3	3	3	0.0466774	1.73606	0.0372887	1.65935													Q61233_S257	Q61233	Lcp1	6	6	6	0.0192073	0.568928	0.0190592	0.559019			GOTERM_BP_DIRECT	GO:0007030	Golgi organization	4	0.0235289	USP6NL, HTT, PRKD1, CLASP1	0.47929	no
	Q7TQG1_S901	Q7TQG1	Plekha6	6	6	6	0.0219195	1.28777	0.034288	1.21537													Q61410_S153	Q61410	Prkg2	3	3	3	0.0473706	0.431958	0.00833487	0.296751			GOTERM_BP_DIRECT	GO:0048675	axon extension	3	0.0236003	MAP1B, MAPT, DCLK1	0.47929	no
	Q7TQG1_S960	Q7TQG1	Plekha6	3	3	3	0.030722	1.38442	0.0495271	1.68482													Q61602_S664	Q61602	Gli3	3	3	3	0.00425142	0.618156	0.00608928	0.672107			GOTERM_BP_DIRECT	GO:0043547	positive regulation of GTPase activity	4	0.0240968	USP6NL, TBC1D2, DOCK8, RAB3GAP1	0.480476	no
	Q7TSC1_S1431	Q7TSC1	Prrc2a	3	3	3	0.017602	1.86837	0.0479356	1.62336													Q61687_S691	Q61687	Atrx	3	3	3	0.001503	0.597126	0.0414707	0.641016			GOTERM_BP_DIRECT	GO:0001525	angiogenesis	6	0.0242429	NOS3, FLT4, FLNA, NRCAM, PRKD1, EPHA2	0.480476	no
	Q80TM9_S545	Q80TM9	Nisch	6	6	6	0.00416957	1.2157	0.00314749	1.32237													Q61937_S125	Q61937	Npm1	6	6	6	0.0275218	0.762733	0.0363286	0.75916			GOTERM_BP_DIRECT	GO:0032880	regulation of protein localization	4	0.0252549	RALGAPB, HSP90AB1, RALGAPA2, EPS15	0.494576	no
	Q80UU9_S98	Q80UU9	Pgrmc2	6	6	6	0.00624342	1.35351	0.0415123	1.30097													Q62101_S255	Q62101	Prkd1	3	3	3	0.030508	0.639076	0.0451562	0.789529			GOTERM_BP_DIRECT	GO:0071260	cellular response to mechanical stimulus	4	0.025845	NOS3, NOS1, NFKB1, PLEC	0.500178	no
	Q80UV9_S1820	Q80UV9	Taf1	3	3	3	0.0473167	1.32137	0.0077081	1.48012													Q62433_S326	Q62433	Ndrg1	3	3	3	0.0251292	0.317359	0.0205079	0.280855			GOTERM_BP_DIRECT	GO:0098609	cell-cell adhesion	5	0.0267532	TJP1, VCAM1, CTNNA1, NRCAM, CTNNA2	0.507486	no
	Q80VC9_S431	Q80VC9	Camsap3	6	6	6	0.0164884	1.44273	0.039359	1.3223													Q62433_S352	Q62433	Ndrg1	3	3	3	1.67e-05	0.2158	0.00148181	0.326471			GOTERM_BP_DIRECT	GO:0010975	regulation of neuron projection development	3	0.0268397	NRCAM, CTNNA2, L1CAM	0.507486	no
	Q80WT5_S151	Q80WT5	Aftph	3	3	3	0.00521999	1.3802	0.0417089	1.42506													Q62433_T346	Q62433	Ndrg1	6	6	6	0.000203426	0.368286	0.00115548	0.429959			GOTERM_BP_DIRECT	GO:0061097	regulation of protein tyrosine kinase activity	2	0.0279554	ERRFI1, PTPRC	0.510962	no
	Q80X80_S470	Q80X80	C2cd2l	3	3	3	0.00739959	2.1706	0.005279	2.21568													Q62433_T366	Q62433	Ndrg1	3	3	3	0.00106333	0.185875	0.0167289	0.31164			GOTERM_BP_DIRECT	GO:0071322	cellular response to carbohydrate stimulus	2	0.0279554	PRKCB, NFKB1	0.510962	no
	Q80Z38_S586	Q80Z38	Shank2	3	3	3	0.00081535	1.44271	0.00140234	1.60103													Q62468_S366	Q62468	Vil1	3	3	3	0.0203299	0.68566	0.022808	0.496334			GOTERM_BP_DIRECT	GO:0046633	alpha-beta T cell proliferation	2	0.0279554	PTPRC, DOCK2	0.510962	no
	Q812E0_S21	Q812E0	Cpeb2	3	3	3	0.0162898	1.36484	0.0187952	1.25238													Q64332_S426	Q64332	Syn2	6	6	6	0.019414	0.722575	0.0130927	0.786248			GOTERM_BP_DIRECT	GO:0007155	cell adhesion	8	0.0296941	VCAM1, DST, CHL1, CTNNA1, NRCAM, CTNNA2, L1CAM, EPHA2	0.535018	no
	Q8BI22_S989	Q8BI22	Cep128	6	6	6	0.00494772	2.31177	0.0366429	1.855													Q66JV4_S376	Q66JV4	Rbm12b2	6	6	6	0.0447609	0.770298	0.0292835	0.746639			GOTERM_BP_DIRECT	GO:0043524	negative regulation of neuron apoptotic process	5	0.0302147	NPM1, HSP90AB1, CHL1, C5AR1, NOS1	0.535018	no
	Q8BP78_S283	Q8BP78	Fra10ac1	6	6	6	0.0257692	1.31749	0.0182425	1.36425													Q69ZS0_S840	Q69ZS0	Pdzrn3	3	3	3	0.00165518	0.452284	0.0101107	0.459636			GOTERM_BP_DIRECT	GO:2000781	positive regulation of double-strand break repair	3	0.0302472	SPIRE1, FMN2, SMARCA2	0.535018	no
	Q8BP78_S285	Q8BP78	Fra10ac1	6	6	6	0.0360524	1.43635	0.0402202	1.38265													Q69ZS0_S845	Q69ZS0	Pdzrn3	6	6	6	0.00834319	0.648204	0.0161058	0.651977			GOTERM_BP_DIRECT	GO:0031122	cytoplasmic microtubule organization	3	0.0314193	CLIP2, SLK, DST	0.54405	no
	Q8BTM8_S2284	Q8BTM8	Flna	3	3	3	0.0473635	1.35257	0.00935854	1.39538													Q6A065_S443	Q6A065	Cep170	6	6	6	0.0229064	0.711865	0.00406391	0.773998			GOTERM_BP_DIRECT	GO:0042789	mRNA transcription by RNA polymerase II	3	0.0314193	STAT3, C5AR1, FLNA	0.54405	no
	Q8BUV3_S338	Q8BUV3	Gphn	3	3	3	0.00924315	1.51652	0.0469047	1.55937													Q6A0D4_S199	Q6A0D4	Rftn1	3	3	3	0.0144428	0.597987	0.0218717	0.625861			GOTERM_BP_DIRECT	GO:2001236	regulation of extrinsic apoptotic signaling pathway	2	0.0334525	PTPRC, MADD	0.550294	no
	Q8BVU5_S68	Q8BVU5	Nudt9	3	3	3	0.00603067	1.27223	0.00918769	1.24124													Q6DIC0_S1499	Q6DIC0	Smarca2	3	3	3	0.0287808	0.71304	0.00657718	0.584556			GOTERM_BP_DIRECT	GO:0006527	arginine catabolic process	2	0.0334525	NOS3, NOS1	0.550294	no
	Q8BWW4_S717	Q8BWW4	Larp4	6	6	6	0.0143518	1.35459	0.00906878	1.47269													Q6DIC0_S1503	Q6DIC0	Smarca2	3	3	3	0.0287808	0.71304	0.00657718	0.584556			GOTERM_BP_DIRECT	GO:0006903	vesicle targeting	2	0.0334525	AHI1, CLASP1	0.550294	no
	Q8BX02_S89	Q8BX02	Kank2	3	3	3	0.00180708	1.49992	0.000974395	1.36543													Q6NVF4_S505	Q6NVF4	Helb	6	6	6	0.00591812	0.746528	0.0143	0.78018			GOTERM_BP_DIRECT	GO:0022614	membrane to membrane docking	2	0.0334525	VCAM1, MSN	0.550294	no
	Q8BX90_S203	Q8BX90	Fndc3a	6	6	6	0.00166988	1.28351	0.000867416	1.25314													Q6NWW9_S208	Q6NWW9	Fndc3b	3	3	3	0.00186176	0.451701	0.00488202	0.59121			GOTERM_BP_DIRECT	GO:0031581	hemidesmosome assembly	2	0.0334525	DST, PLEC	0.550294	no
	Q8BXA7_S1207	Q8BXA7	Phlpp2	3	3	3	0.0107566	1.25572	0.0216129	1.37648													Q6NXH3_S276	Q6NXH3	Gpbp1	3	3	3	0.0200109	0.818756	0.0262523	0.805106			GOTERM_BP_DIRECT	GO:0048813	dendrite morphogenesis	3	0.0338164	RERE, CTNNA2, DCLK1	0.550772	no
	Q8BXQ8_S273	Q8BXQ8	Fam53c	3	3	3	0.0326341	1.29152	0.0112631	1.42866													Q6P9R4_S103	Q6P9R4	Arhgef18	3	3	3	0.010388	0.535738	0.0490893	0.628877			GOTERM_BP_DIRECT	GO:0007052	mitotic spindle organization	3	0.0362825	NIN, EML1, CLASP1	0.585145	no
	Q8BYF6_S603	Q8BYF6	Slc5a8	6	6	6	0.00383789	1.55871	0.0106257	1.67269													Q6PAR5_S892	Q6PAR5	Gapvd1	6	6	6	0.0390442	0.695027	0.00766605	0.70165			GOTERM_BP_DIRECT	GO:0008340	determination of adult lifespan	3	0.0388159	MSH6, INPP5D, HTT	0.614615	no
	Q8BYJ6_S789	Q8BYJ6	Tbc1d4	3	3	3	0.00865735	1.37615	0.0234809	1.28337													Q6PAV2_S830	Q6PAV2	Herc4	6	6	6	0.0212527	0.782609	0.00641384	0.720494			GOTERM_BP_DIRECT	GO:0021942	radial glia guided migration of Purkinje cell	2	0.0389187	RERE, CTNNA2	0.614615	no
	Q8BZF8_S478	Q8BZF8	Pgm5	3	3	3	0.0430746	1.39629	0.00476698	1.47906													Q6PD03_S42	Q6PD03	Ppp2r5a	3	3	3	0.0284307	0.715462	0.02716	0.713726			GOTERM_BP_DIRECT	GO:0050821	protein stabilization	5	0.0392308	NPM1, HSP90AB1, FLNA, RAB3GAP1, STK3	0.614615	no
	Q8C0Q2_S703	Q8C0Q2	Zhx3	3	3	3	0.0294734	1.5022	0.0499826	1.35748													Q6PGG2_S260	Q6PGG2	Gmip	3	3	3	0.00952287	0.50181	0.00494207	0.551328			GOTERM_BP_DIRECT	GO:0007405	neuroblast proliferation	3	0.0401071	CTNNA1, EML1, GLI3	0.620931	no
	Q8C6M1_S132	Q8C6M1	Usp20	6	6	6	0.0146478	1.39005	0.00140073	1.41267													Q6ZPR6_S1084	Q6ZPR6	Ibtk	3	3	3	0.0220585	0.526266	0.0297347	0.649577			GOTERM_BP_DIRECT	GO:0021915	neural tube development	3	0.0414145	KIF3A, GLI3, EPHA2	0.620931	no
	Q8C6M1_S134	Q8C6M1	Usp20	6	6	6	0.0146478	1.39005	0.00140073	1.41267													Q80TH2_S1300	Q80TH2	Erbb2ip	3	3	3	0.0200805	0.71887	0.0426983	0.744705			GOTERM_BP_DIRECT	GO:0150052	regulation of postsynapse assembly	3	0.0427378	MAP1B, TRIM47, DCLK1	0.620931	no
	Q8C729_T308	Q8C729	Fam126b	3	3	3	0.00681709	1.36961	0.00217935	1.40431													Q80TV8_S559	Q80TV8	Clasp1	3	3	3	0.002582	0.595581	0.0177142	0.637793			GOTERM_BP_DIRECT	GO:0001890	placenta development	3	0.0440768	HSP90AB1, RPS6, ABCB1A	0.620931	no
	Q8C9B9_S1840	Q8C9B9	Dido1	3	3	3	0.037659	1.48556	0.0229523	1.70429													Q80TZ9_S1098	Q80TZ9	Rere	6	6	6	0.0101405	0.712204	0.0288614	0.7752			GOTERM_BP_DIRECT	GO:0033631	cell-cell adhesion mediated by integrin	2	0.0443542	VCAM1, L1CAM	0.620931	no
	Q8CGN4_S1131	Q8CGN4	Bcor	3	3	3	0.00965074	1.52283	0.0298094	1.36073													Q80TZ9_S1105	Q80TZ9	Rere	6	6	6	0.0101405	0.712204	0.0288614	0.7752			GOTERM_BP_DIRECT	GO:0032483	regulation of Rab protein signal transduction	2	0.0443542	MADD, RAB3GAP1	0.620931	no
	Q8CHP6_S614	Q8CHP6	Phc3	3	3	3	0.00588751	1.65535	0.00247885	1.90364													Q80TZ9_S1107	Q80TZ9	Rere	6	6	6	0.0101405	0.712204	0.0288614	0.7752			GOTERM_BP_DIRECT	GO:0051346	negative regulation of hydrolase activity	2	0.0443542	NOS3, NOS1	0.620931	no
	Q8CHT1_S84	Q8CHT1	Ngef	3	3	3	0.00708799	1.72425	0.0158553	1.7492													Q80U28_S1266	Q80U28	Madd	3	3	3	0.00406339	0.772679	0.0415418	0.740804			GOTERM_BP_DIRECT	GO:0045794	negative regulation of cell volume	2	0.0443542	PRKG2, SHANK3	0.620931	no
	Q8CI59_S17	Q8CI59	Steap3	3	3	3	0.00297633	1.64471	0.0138989	1.45535													Q80UJ7_S536	Q80UJ7	Rab3gap1	3	3	3	0.0308686	0.520498	0.0229358	0.603049			GOTERM_BP_DIRECT	GO:0003006	developmental process involved in reproduction	2	0.0443542	ATRX, ALPL	0.620931	no
	Q8CI59_S20	Q8CI59	Steap3	3	3	3	0.00297633	1.64471	0.0138989	1.45535													Q80XC3_S452	Q80XC3	Usp6nl	6	6	6	0.0105572	0.761154	0.0109435	0.758098			GOTERM_BP_DIRECT	GO:0040038	polar body extrusion after meiotic divisions	2	0.0443542	SPIRE1, FMN2	0.620931	no
	Q8K285_S518	Q8K285	Fcho1	3	3	3	0.0192564	1.41932	0.0401534	1.35221													Q810U4_S1190	Q810U4	Nrcam	3	3	3	0.00186659	0.634924	0.00206805	0.565181			GOTERM_BP_DIRECT	GO:0047497	mitochondrion transport along microtubule	2	0.0443542	MAP1B, MAPT	0.620931	no
	Q8K3G9_S651	Q8K3G9	Appl2	6	6	6	0.00612602	1.53534	0.00194238	1.49476													Q810U4_S1194	Q810U4	Nrcam	3	3	3	0.00186659	0.634924	0.00206805	0.565181			GOTERM_BP_DIRECT	GO:0042297	vocal learning	2	0.0443542	HTT, SHANK3	0.620931	no
	Q8R088_S23	Q8R088	Golph3l	3	3	3	0.028456	1.86213	0.0450885	1.72782													Q810U4_T1192	Q810U4	Nrcam	3	3	3	0.00186659	0.634924	0.00206805	0.565181			GOTERM_BP_DIRECT	GO:0045471	response to ethanol	4	0.0445409	TJP1, RGS19, VCAM1, PRKCB	0.620931	no
	Q8R088_S32	Q8R088	Golph3l	6	6	6	0.000246789	1.7654	0.00117496	1.5332													Q811P8_S856	Q811P8	Arhgap32	6	6	6	0.0294876	0.747935	0.025137	0.733129			GOTERM_BP_DIRECT	GO:0006468	protein phosphorylation	6	0.0453759	ERRFI1, ILF3, PRKCB, PRKG2, MARK4, STK3	0.622787	no
	Q8R1F6_S670	Q8R1F6	Hid1	3	3	3	0.00996756	1.47445	0.00183748	1.75613													Q8BG30_S363	Q8BG30	Nelfa	3	3	3	0.0444641	0.619809	0.0335551	0.584116			GOTERM_BP_DIRECT	GO:0051209	release of sequestered calcium ion into cytosol	3	0.0454312	IBTK, PTPRC, FLNA	0.622787	no
	Q8R1F6_S673	Q8R1F6	Hid1	3	3	3	0.00996756	1.47445	0.00183748	1.75613													Q8BGI4_S365	Q8BGI4	Fam13a	3	3	3	0.019414	0.636832	0.00825187	0.555514			GOTERM_BP_DIRECT	GO:0045892	negative regulation of DNA-templated transcription	9	0.0467376	RERE, FLCN, ILF3, SIN3A, PPHLN1, SMARCA2, NFKB1, GLI3, HDAC7	0.625915	no
	Q8R3F9_S655	Q8R3F9	Tut1	3	3	3	0.0325156	1.57592	0.0174688	1.43933													Q8BGI4_Y362	Q8BGI4	Fam13a	3	3	3	0.019414	0.636832	0.00825187	0.555514			GOTERM_BP_DIRECT	GO:0038084	vascular endothelial growth factor signaling pathway	3	0.0468009	MYO1C, FLT4, EPHA2	0.625915	no
	Q8R411_S101	Q8R411	Myct1	3	3	3	0.0126623	1.73882	0.0292869	1.53615													Q8BJ05_S409	Q8BJ05	Zc3h14	3	3	3	0.0106834	0.725932	0.0203443	0.764738			GOTERM_BP_DIRECT	GO:0006413	translational initiation	3	0.0468009	EIF3H, EIF2S2, EIF3B	0.625915	no
	Q8R4Z4_S159	Q8R4Z4	Etv3	3	3	3	0.00956891	1.82056	0.00677771	1.50801													Q8BQ30_S234	Q8BQ30	Ppp1r18	3	3	3	0.0037413	0.520239	0.0295748	0.578502			GOTERM_BP_DIRECT	GO:0006366	transcription by RNA polymerase II	5	0.0483885	THRAP3, STAT3, ATRX, DDX21, GTF2F2	0.629645	no
	Q8VD37_S319	Q8VD37	Sgip1	3	3	3	0.00278248	1.35126	0.0200701	1.2401													Q8BQZ4_T724	Q8BQZ4	Ralgapb	6	6	6	0.0431502	0.701617	0.038708	0.680365			GOTERM_BP_DIRECT	GO:0010628	positive regulation of gene expression	8	0.0495697	AHI1, NOS3, STAT3, MSN, IL16, PRKD1, NFKB1, RAB3GAP1	0.629645	no
	Q8VD57_S9	Q8VD57	Sft2d2	3	3	3	0.00477489	1.46209	0.0111623	1.53232													Q8BTI8_S1475	Q8BTI8	Srrm2	3	3	3	0.00862534	0.530442	0.0204483	0.734216			GOTERM_BP_DIRECT	GO:0032456	endocytic recycling	3	0.0495852	SNX17, RAB12, EPS15	0.629645	no
	Q8VDF2_S656	Q8VDF2	Uhrf1	3	3	3	0.026186	1.51148	0.01796	1.48531													Q8BTI8_S1478	Q8BTI8	Srrm2	3	3	3	0.009937	0.389719	0.0429808	0.526469			GOTERM_BP_DIRECT	GO:0150105	protein localization to cell-cell junction	2	0.0497592	TJP1, ARHGEF18	0.629645	no
	Q8VI24_S39	Q8VI24	Satb2	6	6	6	0.021295	1.34881	0.00278391	1.4207													Q8BTM8_T572	Q8BTM8	Flna	3	3	3	0.00288055	0.484988	0.000459047	0.50156			GOTERM_BP_DIRECT	GO:0008088	axo-dendritic transport	2	0.0497592	HTT, MAPT	0.629645	no
	Q8VI24_S587	Q8VI24	Satb2	6	6	6	0.00170587	2.58977	0.00832753	2.25541													Q8BVL3_S336	Q8BVL3	Snx17	6	6	6	0.0353949	0.802988	0.0171137	0.821952			GOTERM_BP_DIRECT	GO:0032287	peripheral nervous system myelin maintenance	2	0.0497592	NDRG1, PLEC	0.629645	no
	Q91YE5_S1042	Q91YE5	Baz2a	3	3	3	0.0261909	1.51755	0.0112213	1.30319													Q8BYH8_S653	Q8BYH8	Chd9	3	3	3	0.036706	0.572242	0.0474978	0.64475			GOTERM_BP_DIRECT	GO:2000643	positive regulation of early endosome to late endosome transport	2	0.0497592	DAB2, MSN	0.629645	no
	Q91Z96_S13	Q91Z96	Bmp2k	3	3	3	0.0497221	1.52197	0.0391853	1.35981													Q8C0E3_S393	Q8C0E3	Trim47	6	6	6	0.00762281	0.757904	0.00638449	0.73629
	Q91ZV0_S1124	Q91ZV0	Mia2	6	6	6	0.0229599	1.22455	0.0192439	1.48621													Q8C0T5_S1528	Q8C0T5	Sipa1l1	6	6	6	0.0160653	0.770602	0.000694324	0.722882
	Q91ZV0_S1228	Q91ZV0	Mia2	6	6	6	0.0123795	1.62109	0.00148458	1.83476													Q8C147_S2097	Q8C147	Dock8	3	3	3	0.0379569	0.728807	0.00510379	0.806278
	Q921U8_S716	Q921U8	Smtn	6	6	6	0.00447545	2.17371	0.00283875	1.98723													Q8C2B3_S204	Q8C2B3	Hdac7	3	3	3	0.027434	0.822836	0.0451003	0.749793
	Q924A2_S766	Q924A2	Cic	6	6	6	0.0301624	1.21537	0.000445152	1.36827													Q8C3J5_S1683	Q8C3J5	Dock2	6	6	6	0.00876374	0.5539	0.0477663	0.690214
	Q99K01_S30	Q99K01	Pdxdc1	3	3	3	0.0142208	1.65079	0.0498544	1.34136													Q8C3S2_S561	Q8C3S2	Tango6	3	3	3	0.00145672	0.458209	0.0267198	0.568386
	Q99K01_S718	Q99K01	Pdxdc1	6	6	6	0.00345699	1.40803	0.00541583	1.53809													Q8CB87_S469	Q8CB87	Rab44	3	3	3	0.0120768	0.298117	0.0258028	0.385704
	Q99KC7_S86	Q99KC7	Smagp	3	3	3	0.00562497	1.33536	0.00124716	1.36815													Q8CH25_S589	Q8CH25	Sltm	3	3	3	0.00922122	0.715686	0.0101016	0.752635
	Q99KK9_S66	Q99KK9	Hars2	3	3	3	0.0146609	1.2872	0.00615352	1.23783													Q8CIP4_S438	Q8CIP4	Mark4	3	3	3	0.0135947	0.642239	0.0167707	0.700804
	Q99MB2_S119	Q99MB2	Mtfr1	6	6	6	0.0247384	1.41322	0.0111351	1.54299													Q8JZQ9_S727	Q8JZQ9	Eif3b	3	3	3	0.00696688	0.757168	0.00126955	0.696354
	Q99MD6_S6	Q99MD6	Txnrd3	3	3	3	0.02313	1.2899	0.0082016	1.2696													Q8JZW5_S12	Q8JZW5	Sh2d5	3	3	3	0.0134722	0.758663	0.00602807	0.714745
	Q99N80_S306	Q99N80	Sytl1	3	3	3	0.00795652	1.42876	0.0471036	1.21944													Q8K296_S633	Q8K296	Mtmr3	3	3	3	0.0124587	0.684155	0.00270312	0.762942
	Q9CSB4_S1182	Q9CSB4	Pard3b	3	3	3	0.0155449	1.32127	0.0392722	1.55529													Q8K2H1_S219	Q8K2H1	Pphln1	6	5	6	0.0427115	0.744247	0.0238586	0.815445
	Q9CW46_S576	Q9CW46	Raver1	6	6	6	0.0437831	1.3335	0.0021522	1.54346													Q8K327_S108	Q8K327	Champ1	6	6	6	0.0272993	0.743762	0.016199	0.732627
	Q9CY16_S72	Q9CY16	Mrps28	3	3	3	0.00262416	1.75356	0.0338118	1.32808													Q8K3A9_S307	Q8K3A9	Mepce	6	6	6	0.00606185	0.70132	0.00987984	0.721774
	Q9DBD5_S13	Q9DBD5	Pelp1	3	3	3	0.0214595	1.54931	0.0323791	1.47711													Q8K3E5_S181	Q8K3E5	Ahi1	3	3	3	0.0256371	0.490083	0.0157728	0.530542
	Q9DBN5_T514	Q9DBN5	Lonp2	3	3	3	0.0296332	1.61916	0.0163446	1.48129													Q8QZS3_S62	Q8QZS3	Flcn	6	6	6	8.12e-05	0.628352	0.0182411	0.802091
	Q9DBP5_S147	Q9DBP5	Cmpk1	3	3	3	0.00247994	1.37019	0.00932677	1.25999													Q8R000_S330	Q8R000	Slc51a	6	6	6	0.0157791	0.649064	0.0037911	0.621349
	Q9ESN6_S375	Q9ESN6	Trim2	3	3	3	0.0167248	1.29917	0.0138315	1.31979													Q8R0A0_S248	Q8R0A0	Gtf2f2	6	6	6	0.000332634	0.609255	0.00295385	0.661246
	Q9ESN6_T371	Q9ESN6	Trim2	3	3	3	0.00199285	1.26162	0.0127385	1.33906													Q8R2R3_S211	Q8R2R3	Aagab	3	3	3	0.0376874	0.682602	0.027449	0.66974
	Q9EST3_S77	Q9EST3	Eif4enif1	6	6	6	0.03906	1.29775	0.0202774	1.28553													Q8R4X3_S413	Q8R4X3	Rbm12	6	6	6	0.0334704	0.781873	0.000533106	0.688547
	Q9JKA5_S308	Q9JKA5	Gpa33	3	3	3	0.0224364	1.33098	0.0342672	1.29773													Q8VC57_S29	Q8VC57	Kctd5	6	6	6	0.0134905	0.780313	0.0480648	0.820991
	Q9QXG4_S30	Q9QXG4	Acss2	6	6	6	0.00485294	1.52495	0.00714401	1.46049													Q8VD58_S269	Q8VD58	Evi2b	6	6	6	0.00055813	0.634622	0.0443313	0.797201
	Q9QXL2_S1241	Q9QXL2	Kif21a	6	6	6	7.98e-06	1.69875	0.00176484	1.51938													Q8VEF1_S12	Q8VEF1	Gramd1a	3	3	3	0.0177577	0.591609	0.00753494	0.598494
	Q9QY23_S331	Q9QY23	Pkp3	3	3	3	0.0394499	1.34957	0.0104277	1.34884													Q91VY6_T278	Q91VY6	Cytip	3	3	3	0.00208725	0.503624	0.00498006	0.47493
	Q9WVC8_S727	Q9WVC8	Slc26a3	3	3	3	0.000239117	1.80134	0.0026862	1.6874													Q91WK2_S183	Q91WK2	Eif3h	3	3	3	0.0421532	0.780823	0.0265189	0.732606
	Q9Z0H8_S974	Q9Z0H8	Clip2	3	3	3	0.045441	1.39965	0.0380228	1.32738													Q91ZU6_S833	Q91ZU6	Dst;Plec	3	3	3	0.0204463	0.752324	0.00632265	0.725526
	Q9Z0S5_S211	Q9Z0S5	Cldn15	6	6	6	0.0302635	1.24268	0.000363145	1.45608													Q921C3_T2189	Q921C3	Brwd1	3	3	3	2.41e-05	0.807782	0.00536792	0.652512
	Q9Z0U1_S968	Q9Z0U1	Tjp2	6	6	6	0.0125635	1.32001	0.0228935	1.24867													Q924Z4_S348	Q924Z4	Cers2	6	6	6	0.0388235	0.740962	0.0383049	0.735434
	Q9Z0W1_S425	Q9Z0W1	Ngfr	3	3	3	0.0135258	1.5554	0.0445867	1.40163													Q924Z4_S349	Q924Z4	Cers2	6	6	6	0.0395774	0.74084	0.0413233	0.743114
	Q9Z1R2_S1103	Q9Z1R2	Bag6	3	3	3	0.00267354	1.40423	0.000953277	1.29314													Q99JZ7_S301	Q99JZ7	Errfi1	6	6	6	0.0058258	0.649477	0.0407613	0.73577
	Q9Z2H5_S639	Q9Z2H5	Epb41l1	3	3	3	0.018623	1.44958	0.0191152	1.41888													Q99JZ7_S368	Q99JZ7	Errfi1	3	3	3	0.0016713	0.309869	0.00851346	0.394596
	Q9Z2H5_S782	Q9Z2H5	Epb41l1	6	6	6	0.00950743	1.31531	0.0470335	1.2119													Q99L45_S67	Q99L45	Eif2s2	3	3	3	0.000370926	0.268393	0.000405118	0.498364
	Q9Z2H5_T475	Q9Z2H5	Epb41l1	6	6	6	0.00185912	1.4421	0.0380942	1.39504													Q99LI2_S429	Q99LI2	Clcc1	6	6	6	0.00392326	0.640989	0.016107	0.680099
	Q9Z2Q2_S142	Q9Z2Q2	Knop1	3	3	3	0.019022	1.4653	0.0460568	1.31139													Q99MD9_S466	Q99MD9	Nasp	3	3	3	0.000556999	0.504752	0.00383216	0.490193
																							Q99MD9_T463	Q99MD9	Nasp	3	3	3	0.000556999	0.504752	0.00383216	0.490193
																							Q99MR6_S319	Q99MR6	Srrt	6	6	6	0.0025695	0.783218	0.0222509	0.761711
																							Q99MR6_S67	Q99MR6	Srrt	6	6	6	0.0119214	0.823496	0.0313286	0.831159
																							Q99MR6_S74	Q99MR6	Srrt	6	6	6	0.00635825	0.78339	0.00137561	0.77987
																							Q9CQC8_S304	Q9CQC8	Spg21	6	6	6	0.00160102	0.614493	0.0435942	0.776656
																							Q9CX84_S80	Q9CX84	Rgs19	6	6	6	0.00837613	0.777472	0.0375294	0.804952
																							Q9D168_S126	Q9D168	Ints12	3	3	3	0.00698413	0.536812	0.0493607	0.673704
																							Q9D7N6_S96	Q9D7N6	Mrpl30	6	6	6	0.0103041	0.648718	0.0258865	0.73318
																							Q9DBR1_S499	Q9DBR1	Xrn2	6	6	6	0.00604689	0.787918	0.0125344	0.808707
																							Q9DBR1_S501	Q9DBR1	Xrn2	6	6	6	0.00604689	0.787918	0.0125344	0.808707
																							Q9EPS3_S73	Q9EPS3	Glce	6	6	6	0.00143645	0.650718	0.03507	0.768481
																							Q9ES52_S246	Q9ES52	Inpp5d	6	6	6	0.00765097	0.596535	0.0179434	0.578235
																							Q9ES52_S935	Q9ES52	Inpp5d	3	3	3	0.0259275	0.545138	0.0480466	0.50973
																							Q9JI10_S412	Q9JI10	Stk3	3	3	3	0.00600027	0.459641	0.00877781	0.596967
																							Q9JIK5_S245	Q9JIK5	Ddx21	3	3	3	0.00153577	0.541804	0.0237252	0.495254
																							Q9JIX8_S710	Q9JIX8	Acin1	6	6	6	0.00104243	0.553538	0.0175537	0.688409
																							Q9JL04_S629	Q9JL04	Fmn2	3	3	3	0.0432874	0.753348	0.00602165	0.699289
																							Q9JL26_S1021	Q9JL26	Fmnl1	6	6	6	0.039636	0.721694	0.0485141	0.724718
																							Q9JLF6_S94	Q9JLF6	Tgm1	6	6	6	0.00021254	0.416057	0.012768	0.592763
																							Q9JLM8_S742	Q9JLM8	Dclk1	6	6	6	0.00450232	0.66495	0.00805026	0.691584
																							Q9JM14_S184	Q9JM14	Nt5c	3	3	3	0.0427457	0.794093	0.0212058	0.819518
																							Q9JME5_S272	Q9JME5	Ap3b2	3	3	3	0.0230505	0.783592	0.018528	0.780493
																							Q9QY81_S1839	Q9QY81	Nup210	3	3	3	0.0104722	0.584799	0.0153308	0.653459
																							Q9R0Z9_S86	Q9R0Z9	Dlc1	3	3	3	0.0213703	0.731572	0.0207035	0.708509
																							Q9R0Z9_S89	Q9R0Z9	Dlc1	3	3	3	0.0213703	0.731572	0.0207035	0.708509
																							Q9WTI7_S736	Q9WTI7	Myo1c	3	3	3	0.00763371	0.664858	0.0137211	0.700504
																							Q9Z0H8_S203	Q9Z0H8	Clip2	3	3	3	0.00196971	0.576921	0.0308614	0.564491
																							Q9Z0H8_S210	Q9Z0H8	Clip2	3	3	3	0.00196971	0.576921	0.0308614	0.564491
																							Q9Z0J4_S857	Q9Z0J4	Nos1	3	3	3	0.0273922	0.74429	0.0494905	0.817091
																							Q9Z0U9_S348	Q9Z0U9	S1pr3	3	3	3	0.0239391	0.374667	0.0470436	0.444246
																							Q9Z1S8_S213	Q9Z1S8	Gab2	3	3	3	0.000247597	0.541178	0.0205212	0.586779
																							Q9Z1X4_S482	Q9Z1X4	Ilf3	6	6	6	0.0390216	0.739025	0.00196716	0.676535
																							Q9Z2Q6_S225	Q9Z2Q6	45905	6	6	6	0.00570159	0.718098	0.00649927	0.771163
																							Q9Z2Z9_S244	Q9Z2Z9	Gfpt2	6	6	6	0.000257681	0.624904	0.00286712	0.729865

## Sheet: Figure S6C-E
Differentially expressed N-glycopeptides of DSS-induced colitis mice large intestinal tissues (Related to Figure S6C-E).
	Module 1: 71 differentially expressed N-glycopeptides															Pathway enrichment of proteins with the 71 N-glycopeptides										Module 2: 155 differentially expressed N-glycopeptides																Pathway enrichment of proteins with the 155 N-glycopeptides
	Unique ID	Uniport ID	Gene name	Glycans type	Composition	Glycopeptides	N (Normal)	N (DSS)	N (Mg-high)	p value (NC/DSS)	FC (NC/DSS)	p value (Mg/DSS)	FC (Mg/DSS)			Pathway category	Pathway ID	Pathway name	Count	P value	Genes name	FDR	Displayed in Extended Data Fig. 4c			UniqueID	Uniport ID	Gene name	Glycans type	Composition	Glycopeptides	N (Normal)	N (DSS)	N (Mg-high)	p value (NC/DSS)	FC (NC/DSS)	p value (Mg/DSS)	FC (Mg/DSS)				Pathway category	Pathway ID	Pathway name	Count	P value	Genes name	FDR	Displayed in Extended Data Fig. 4d
	1156_Q9JKR6_VFGSQNLTTVK_V1TMTN6GlcNAcK11TMT_515_N2H9F0S0	Q9JKR6	Hyou1	Mannose	N2H9F0S0	Q9JKR6_515_N2H9F0S0	6	6	6	0.00877333	1.30644	0.012471	1.2638			GOTERM_BP_DIRECT	GO:0007155	cell adhesion	10	1.66469e-07	NLGN1, ITGAM, NPHS1, ITGA3, COL6A2, CDHR1, COL12A1, ITGA11, ITGA6, MPDZ	6.60883e-05	yes			1002_Q9WUF3_HDGINACAISEGVK_H1TMTN5GlcNAcC7CamK14TMT_721_N2H6F0S0	Q9WUF3	Casp8ap2	Mannose	N2H6F0S0	Q9WUF3_721_N2H6F0S0	3	3	3	0.0117535	0.766819	0.0287404	0.832228				GOTERM_BP_DIRECT	GO:0033627	cell adhesion mediated by integrin	5	1.31466e-05	ITGB1, ITGAM, ITGA1, ITGA8, ITGAV	0.00884662	yes
	1313_Q99JW5_NIMYENNVITIDLMQNSSQK_N1TMTN16GlcNAcK20TMT_198_N5H5F0S1	Q99JW5	Epcam	sialylated	N5H5F0S1	Q99JW5_198_N5H5F0S1	3	3	3	0.00987662	1.51508	0.0443254	1.32217			GOTERM_BP_DIRECT	GO:0033627	cell adhesion mediated by integrin	4	3.98921e-05	ITGAM, ITGA3, ITGA11, ITGA6	0.00791857	yes			1025_Q9JJX6_AAENFTLLVK_A1TMTN4GlcNAcK10TMT_184_N2H8F0S0	Q9JJX6	P2rx4	Mannose	N2H8F0S0	Q9JJX6_184_N2H8F0S0	3	3	3	0.00101315	0.717801	0.000897143	0.740734				GOTERM_BP_DIRECT	GO:0007155	cell adhesion	11	2.00203e-05	ITGB1, CEACAM1, ITGAM, ADGRE5, COL14A1, LAMA4, ITGA1, OMD, ITGA8, ITGAV, EMB	0.00884662	yes
	1389_Q9JI67_DAYFNLTLK_D1TMTN5GlcNAcK9TMT_128_N2H6F0S0	Q9JI67	B3galt5	Mannose	N2H6F0S0	Q9JI67_128_N2H6F0S0	6	6	6	5.04e-05	1.40185	0.000481675	1.28624			GOTERM_BP_DIRECT	GO:0098609	cell-cell adhesion	5	0.000326763	ITGAM, NPHS1, ITGA3, ITGA11, ITGA6	0.0432417	yes			1046_Q6P9R4_IGNFSIVRR_I1TMTN3GlcNAc_621_N4H3F1S0	Q6P9R4	Arhgef18	Fucosylated	N4H3F1S0	Q6P9R4_621_N4H3F1S0	3	3	3	0.006949	0.728465	0.00556591	0.665201				GOTERM_BP_DIRECT	GO:0007160	cell-matrix adhesion	6	2.73044e-05	FGB, ITGB1, ITGAM, ITGA1, ITGA8, ITGAV	0.00884662	yes
	1390_A2AG06_KVSSTNNTPIPR_K1TMTN6GlcNAc_802_N3H6F1S0	A2AG06	Meioc	Fucosylated	N3H6F1S0	A2AG06_802_N3H6F1S0	3	3	3	0.0347176	1.3188	0.0371069	1.25779			GOTERM_BP_DIRECT	GO:0007160	cell-matrix adhesion	4	0.000557285	ITGAM, ITGA3, ITGA11, ITGA6	0.0553106	yes			1046_Q7TT36_LFPATGNSTK_L1TMTN7GlcNAcK10TMT_641_N3H3F1S0	Q7TT36	Adgra3	Fucosylated	N3H3F1S0	Q7TT36_641_N3H3F1S0	3	3	3	0.006949	0.728465	0.00556591	0.665201				GOTERM_BP_DIRECT	GO:0030199	collagen fibril organization	5	7.08334e-05	FKBP10, P4HA1, COL14A1, P3H1, PLOD2	0.0172125	yes
	1390_Q9JI67_DAYFNLTLK_D1TMTN5GlcNAcK9TMT_128_N3H6F1S0	Q9JI67	B3galt5	Fucosylated	N3H6F1S0	Q9JI67_128_N3H6F1S0	3	3	3	0.0347176	1.3188	0.0371069	1.25779			GOTERM_BP_DIRECT	GO:0007229	integrin-mediated signaling pathway	4	0.000803578	ITGAM, ITGA3, ITGA11, ITGA6	0.0638041	yes			1046_Q8BHK2_LQWNGSK_L1TMTN4GlcNAcK7TMT_95_N4H3F1S0	Q8BHK2	Scn3b	Fucosylated	N4H3F1S0	Q8BHK2_95_N4H3F1S0	3	3	3	0.006949	0.728465	0.00556591	0.665201				GOTERM_BP_DIRECT	GO:0007229	integrin-mediated signaling pathway	5	0.000684597	ITGB1, ITGAM, ITGA1, ITGA8, ITGAV	0.126986	yes
	1390_Q9Z222_DTFFNLSLK_D1TMTN5GlcNAcK9TMT_219_N3H6F1S0	Q9Z222	B3GNT2	Fucosylated	N3H6F1S0	Q9Z222_219_N3H6F1S0	3	3	3	0.0347176	1.3188	0.0371069	1.25779			GOTERM_BP_DIRECT	GO:0007283	spermatogenesis	6	0.0016563	LAMP1, TLK2, MEIOC, CABS1, ZC3H14, BLTP1	0.102275	yes			1046_Q91WD0_VNKTASGR_V1TMTN2GlcNAcK3TMT_560_N4H3F1S0	Q91WD0	Gpr108	Fucosylated	N4H3F1S0	Q91WD0_560_N4H3F1S0	3	3	3	0.006949	0.728465	0.00556591	0.665201				GOTERM_BP_DIRECT	GO:0098609	cell-cell adhesion	6	0.000783866	ITGB1, TMIGD1, ITGAM, ITGA1, ITGA8, ITGAV	0.126986	yes
	1399_Q9JKR6_AEPPLNASAGDQEEK_A1TMTN6GlcNAcK15TMT_931_N2H8F0S0	Q9JKR6	Hyou1	Mannose	N2H8F0S0	Q9JKR6_931_N2H8F0S0	6	6	6	0.0130806	1.69536	0.00156437	1.51601			GOTERM_BP_DIRECT	GO:0099560	synaptic membrane adhesion	3	0.00180334	NLGN1, ITGA3, SLITRK3	0.102275	yes			1392_Q9JI81_NNHCGIASYAVYPR_N1TMTN2GlcNAcC4Cam_320_N2H6F0S0	Q9JI81	Cts8	Mannose	N2H6F0S0	Q9JI81_320_N2H6F0S0	3	3	3	0.00325346	0.589509	0.0443089	0.732563				GOTERM_BP_DIRECT	GO:0032886	regulation of microtubule-based process	3	0.0011366	MACF1, TACC3, CLASP2	0.157825	yes
	1406_Q9JKR6_VFGSQNLTTVK_V1TMTN6GlcNAcK11TMT_515_N2H9F0S0	Q9JKR6	Hyou1	Mannose	N2H9F0S0	Q9JKR6_515_N2H9F0S0	6	6	6	0.00877333	1.30644	0.012471	1.2638			GOTERM_BP_DIRECT	GO:0002931	response to ischemia	3	0.00566242	P2RX4, ITGAM, HYOU1	0.280998	yes			1425_A2ARA8_IRVNGTK_I1TMTN4GlcNAcK7TMT_121_N2H9F0S0	A2ARA8	Itga8	Mannose	N2H9F0S0	A2ARA8_121_N2H9F0S0	6	6	6	0.00272673	0.805952	0.00397416	0.796605				GOTERM_BP_DIRECT	GO:0007042	lysosomal lumen acidification	3	0.00149178	GRN, LAMP1, LAMP2	0.181251	yes
	1452_Q99K10_NATQFAPVCPQNIIDGR_N1GlcNAc@TMTC9Cam_109_N2H6F0S0	Q99K10	Nlgn1	Mannose	N2H6F0S0	Q99K10_109_N2H6F0S0	3	3	3	0.0300064	1.31202	0.0117774	1.32865			GOTERM_BP_DIRECT	GO:0010668	ectodermal cell differentiation	2	0.00658069	ITGAM, ITGA6	0.290282	yes			1425_Q8BHZ4_RVANVTK_R1TMTN4GlcNAcK7TMT_296_N2H9F0S0	Q8BHZ4	Znf592	Mannose	N2H9F0S0	Q8BHZ4_296_N2H9F0S0	3	3	3	0.0393869	0.819345	0.0422241	0.828718				GOTERM_BP_DIRECT	GO:0002028	regulation of sodium ion transport	3	0.00365149	SLC9A3, P2RX4, SCNN1B	0.394361	yes
	1502_A2AAE1_EGHINLSGLQLR_E1TMTN5GlcNAc_886_N2H3F0S0	A2AAE1	Bltp1	Mannose	N2H3F0S0	A2AAE1_886_N2H3F0S0	3	3	3	0.00474774	1.45392	0.0432641	1.31081			GOTERM_BP_DIRECT	GO:0072553	terminal button organization	2	0.00821923	NLGN1, SLITRK3	0.326303	yes			1425_Q9QZ05_AINLTQK_A1TMTN3GlcNAcK7TMT_1413_N2H9F0S0	Q9QZ05	Eif2ak4	Mannose	N2H9F0S0	Q9QZ05_1413_N2H9F0S0	3	3	3	0.0393869	0.819345	0.0422241	0.828718				GOTERM_BP_DIRECT	GO:0034113	heterotypic cell-cell adhesion	3	0.005233	ITGB1, ITGAM, ITGAV	0.508647	yes
	1502_O55047_LNRCVTMSK_L1TMTN2GlcNAcC4CamK9TMT_232_N2H3F0S0	O55047	Tlk2	Mannose	N2H3F0S0	O55047_232_N2H3F0S0	3	3	3	0.00474774	1.45392	0.0432641	1.31081			GOTERM_BP_DIRECT	GO:0051647	nucleus localization	2	0.0163723	TLK2, BLTP1	0.59089	no			1428_Q8BGN8_LSVDCVNK_L1TMTC5CamN7GlcNAcK8TMT_33_N2H6F0S0	Q8BGN8	Synpr	Mannose	N2H6F0S0	Q8BGN8_33_N2H6F0S0	3	3	3	0.0024977	0.660957	0.000110848	0.544392				GOTERM_BP_DIRECT	GO:0044793	negative regulation by host of viral process	2	0.0107652	CEACAM1, LTF	0.925958	no
	1502_Q3URQ0_LENATATNFK_L1TMTN3GlcNAcK10TMT_27_N2H3F0S0	Q3URQ0	Tex10	Mannose	N2H3F0S0	Q3URQ0_27_N2H3F0S0	3	3	3	0.00474774	1.45392	0.0432641	1.31081			GOTERM_BP_DIRECT	GO:1902275	regulation of chromatin organization	2	0.0212325	TLK2, MKI67	0.648409	no			1428_Q99KQ4_QYPPNTSK_Q1TMTN5GlcNAcK8TMT_29_N2H6F0S0	Q99KQ4	Nampt	Mannose	N2H6F0S0	Q99KQ4_29_N2H6F0S0	3	3	3	0.0024977	0.660957	0.000110848	0.544392				GOTERM_BP_DIRECT	GO:0006457	protein folding	4	0.0114316	FKBP10, NUDCD3, HSPH1, P3H1	0.925958	no
	1502_Q810B9_TPENLTHRDVR_T1TMTN4GlcNAc_597_N2H3F0S0	Q810B9	Slitrk3	Mannose	N2H3F0S0	Q810B9_597_N2H3F0S0	3	3	3	0.00474774	1.45392	0.0432641	1.31081			GOTERM_BP_DIRECT	GO:0060306	regulation of membrane repolarization	2	0.0212325	KCNH2, AKAP7	0.648409	no			1428_Q9D9X6_RQNNSMGK_R1TMTN3GlcNAcK8TMT_593_N2H6F0S0	Q9D9X6	Zswim2	Mannose	N2H6F0S0	Q9D9X6_593_N2H6F0S0	3	3	3	0.0024977	0.660957	0.000110848	0.544392				GOTERM_BP_DIRECT	GO:0038016	insulin receptor internalization	2	0.014328	LMBRD1, CEACAM1	0.996923	no
	1502_Q8BJ05_TTNYSAVPQK_T1TMTN3GlcNAcK10TMT_371_N2H3F0S0	Q8BJ05	Zc3h14	Mannose	N2H3F0S0	Q8BJ05_371_N2H3F0S0	3	3	3	0.00474774	1.45392	0.0432641	1.31081			GOTERM_BP_DIRECT	GO:0071318	cellular response to ATP	2	0.0244596	P2RX4, HSP90B1	0.689967	no			1428_Q9QYS2_TLCPNTTK_T1TMTC3CamN5GlcNAcK8TMT_414_N2H6F0S0	Q9QYS2	Grm3	Mannose	N2H6F0S0	Q9QYS2_414_N2H6F0S0	3	3	3	0.0024977	0.660957	0.000110848	0.544392				GOTERM_BP_DIRECT	GO:0006954	inflammatory response	6	0.0163492	C4B, CR2, AFAP1L2, CFH, NAMPT, ITGAV	0.996923	no
	1502_Q9QZS7_NVTLCCLTK_N1GlcNAc@TMTC5CamC6CamK9TMT_370_N2H3F0S0	Q9QZS7	Nphs1	Mannose	N2H3F0S0	Q9QZS7_370_N2H3F0S0	3	3	3	0.00474774	1.45392	0.0432641	1.31081			GOTERM_BP_DIRECT	GO:1901381	positive regulation of potassium ion transmembrane transport	2	0.0260693	KCNH2, AKAP7	0.689967	no			1428_Q9R0B9_YFNYTVK_Y1TMTN3GlcNAcK7TMT_63_N2H6F0S0	Q9R0B9	Plod2	Mannose	N2H6F0S0	Q9R0B9_63_N2H6F0S0	3	3	3	0.0024977	0.660957	0.000110848	0.544392				GOTERM_BP_DIRECT	GO:0046718	symbiont entry into host cell	3	0.0174358	CEACAM1, NPC1, ITGAV	0.996923	no
	1546_E9PVX6_VPEIGNNGTQVSK_V1TMTN7GlcNAcK13TMT_2822_N5H5F1S2	E9PVX6	Mki67	Fucosylated and sialylated	N5H5F1S2	E9PVX6_2822_N5H5F1S2	3	3	3	0.0394399	1.22014	0.00395229	1.6163			GOTERM_BP_DIRECT	GO:0035418	protein localization to synapse	2	0.0356726	NLGN1, NPHS1	0.874704	no			144_A2AQP0_INQTLDTK_I1TMTN2GlcNAcK8TMT_447_N2H7F0S0	A2AQP0	Myh7b	Mannose	N2H7F0S0	A2AQP0_447_N2H7F0S0	3	3	3	0.00243525	0.565549	0.00932656	0.673588				GOTERM_BP_DIRECT	GO:0048525	negative regulation of viral process	2	0.0178782	APCS, LTF	0.996923	no
	1603_Q9WU78_ADLVNRSIAQMR_A1TMTN5GlcNAc_379_N2H6F0S0	Q9WU78	Pdcd6ip	Mannose	N2H6F0S0	Q9WU78_379_N2H6F0S0	3	3	3	0.00188943	1.27762	0.00081385	1.37076			GOTERM_BP_DIRECT	GO:0010976	positive regulation of neuron projection development	3	0.0374558	NLGN1, ITGA3, ITGA6	0.874704	no			144_O09159_ANLTWTVK_A1TMTN2GlcNAcK8TMT_367_N2H7F0S0	O09159	Man2b1	Mannose	N2H7F0S0	O09159_367_N2H7F0S0	3	3	3	0.00243525	0.565549	0.00932656	0.673588				GOTERM_BP_DIRECT	GO:0045123	cellular extravasation	2	0.0214156	ITGAM, ITGA1	0.996923	no
	1607_O88291_ENYSSYSSFSSPHMKPAPVGSRGR_E1TMTN2GlcNAcK15TMT_153_N2H9F0S0	O88291	Znf326	Mannose	N2H9F0S0	O88291_153_N2H9F0S0	6	6	6	0.0170544	1.60773	0.0111722	1.3603			GOTERM_BP_DIRECT	GO:0050900	leukocyte migration	2	0.0436045	ITGA3, ITGA6	0.961721	no			144_P17047_VQPFNVTK_V1TMTN5GlcNAcK8TMT_361_N2H7F0S0	P17047	Lamp2	Mannose	N2H7F0S0	P17047_361_N2H7F0S0	3	3	3	0.00243525	0.565549	0.00932656	0.673588				GOTERM_BP_DIRECT	GO:0006508	proteolysis	7	0.0223529	CTSA, CFH, CTSZ, HP, CTS8, CTSC, LTF	0.996923	no
	1690_P11438_AFNISPNDTSSGSCGINLVTLK_A1TMTN3GlcNAcC14CamK22TMT_248_N5H4F1S0	P11438	Lamp1	Fucosylated	N5H4F1S0	P11438_248_N5H4F1S0	3	3	3	0.0140808	1.24935	0.0169301	1.21013													144_Q8R1N4_CVLVNLSK_C1TMT@CamN5GlcNAcK8TMT_266_N2H7F0S0	Q8R1N4	Nudcd3	Mannose	N2H7F0S0	Q8R1N4_266_N2H7F0S0	3	3	3	0.00243525	0.565549	0.00932656	0.673588				GOTERM_BP_DIRECT	GO:0051603	proteolysis involved in protein catabolic process	3	0.022405	CTSZ, CTS8, CTSC	0.996923	no
	1690_P11438_AFNISPNDTSSGSCGINLVTLK_A1TMTN7GlcNAcC14CamK22TMT_252_N5H4F1S0	P11438	Lamp1	Fucosylated	N5H4F1S0	P11438_252_N5H4F1S0	3	3	3	0.0140808	1.24935	0.0169301	1.21013													1450_Q9WUU7_ECHTIQNYTLWR_E1TMTC2CamN7GlcNAc_186_N2H5F0S0	Q9WUU7	Ctsz	Mannose	N2H5F0S0	Q9WUU7_186_N2H5F0S0	6	6	6	0.0139046	0.774261	0.00791834	0.805455				GOTERM_BP_DIRECT	GO:0016477	cell migration	5	0.0267739	ITGB1, MACF1, TMIGD1, ITGAV, CLASP2	0.996923	no
	1712_P16675_MYVTNDTEVAENNYEALK_M1TMTN5GlcNAcK18TMT_140_N2H4F0S0	P16675	Ctsa	Mannose	N2H4F0S0	P16675_140_N2H4F0S0	3	3	3	0.0209524	1.46426	0.00482592	1.46092													145_O09159_ANLTWTVK_A1TMTN2GlcNAcK8TMT_367_N2H7F0S0	O09159	Man2b1	Mannose	N2H7F0S0	O09159_367_N2H7F0S0	3	3	3	0.00243525	0.565549	0.00932656	0.673588				GOTERM_BP_DIRECT	GO:0007566	embryo implantation	3	0.0271731	GRN, PZP, H2-Q7	0.996923	no
	1777_P70279_GNLTPLTGRNYR_G1TMTN2GlcNAc_221_N2H7F0S0	P70279	Surf6	Mannose	N2H7F0S0	P70279_221_N2H7F0S0	6	6	6	0.00254859	1.29677	0.00255925	1.21207													145_P17047_VQPFNVTK_V1TMTN5GlcNAcK8TMT_361_N2H7F0S0	P17047	Lamp2	Mannose	N2H7F0S0	P17047_361_N2H7F0S0	3	3	3	0.00243525	0.565549	0.00932656	0.673588				GOTERM_BP_DIRECT	GO:0017185	peptidyl-lysine hydroxylation	2	0.0284527	FKBP10, PLOD2	0.996923	no
	1777_Q9JKR6_VINDTWAWK_V1TMTN3GlcNAcK9TMT_862_N2H7F0S0	Q9JKR6	Hyou1	Mannose	N2H7F0S0	Q9JKR6_862_N2H7F0S0	6	6	6	0.00254859	1.29677	0.00255925	1.21207													145_Q8R1N4_CVLVNLSK_C1TMT@CamN5GlcNAcK8TMT_266_N2H7F0S0	Q8R1N4	Nudcd3	Mannose	N2H7F0S0	Q8R1N4_266_N2H7F0S0	3	3	3	0.00243525	0.565549	0.00932656	0.673588				GOTERM_BP_DIRECT	GO:0010976	positive regulation of neuron projection development	4	0.0294146	ITGB1, GRN, ENC1, P3H1	0.996923	no
	1783_P51885_LHINYNNLTESVGPLPK_L1TMTN7GlcNAcK17TMT_127_N5H5F1S0	P51885	Lum	Fucosylated	N5H5F1S0	P51885_127_N5H5F1S0	3	3	3	0.0204321	1.51844	0.00469489	1.38221													1482_Q9Z0M6_LASNVTFK_L1TMTN4GlcNAcK8TMT_461_N2H7F0S0	Q9Z0M6	Adgre5	Mannose	N2H7F0S0	Q9Z0M6_461_N2H7F0S0	3	3	3	0.0231942	0.75234	0.0107646	0.691576				GOTERM_BP_DIRECT	GO:0009410	response to xenobiotic stimulus	5	0.0298645	NPC1, SCNN1B, CD38, TOP1, AMH	0.996923	no
	1806_P61622_VTLSNVSERK_V1TMTN5GlcNAcK10TMT_95_N5H5F1S1	P61622	Itga11	Fucosylated and sialylated	N5H5F1S1	P61622_95_N5H5F1S1	3	3	3	0.0128564	1.39387	0.00209665	1.37308													1508_A2AJL3_EYSAIMNGS_E1TMTN7GlcNAc_550_N2H7F0S0	A2AJL3	Fggy	Mannose	N2H7F0S0	A2AJL3_550_N2H7F0S0	3	3	3	0.00221063	0.408552	0.00781099	0.710932				GOTERM_BP_DIRECT	GO:0043066	negative regulation of apoptotic process	7	0.0335406	ITGB1, PRNP, TMIGD1, CD38, RLN1, FSTL1, LTF	0.996923	no
	1842_Q02788_GTFTDCALANMTQQIR_G1TMTC6CamN10GlcNAc_155_N2H6F0S0	Q02788	Col6a2	Mannose	N2H6F0S0	Q02788_155_N2H6F0S0	3	3	3	0.0409426	1.22494	0.00618045	1.22294													1518_Q8K0E8_GTAGNALMDGASQLVGENR_G1TMTN18GlcNAc_384_N4H7F0S1	Q8K0E8	Fgb	sialylated	N4H7F0S1	Q8K0E8_384_N4H7F0S1	6	6	6	0.0231133	0.804723	0.00209986	0.787657				GOTERM_BP_DIRECT	GO:0001568	blood vessel development	3	0.0346195	CEACAM1, LAMA4, ITGAV	0.996923	no
	1877_Q3TA59_TPEFHPNK_T1TMTN7GlcNAcK8TMT_214_N2H8F0S0	Q3TA59	Jmjd8	Mannose	N2H8F0S0	Q3TA59_214_N2H8F0S0	6	6	6	0.039891	1.26709	0.0489485	1.22214													1537_D0QMC3_NANASPK_N1TMTN3GlcNAcK7TMT_409_N2H8F0S0	D0QMC3	Mndal	Mannose	N2H8F0S0	D0QMC3_409_N2H8F0S0	3	3	3	0.0214183	0.658767	0.0243275	0.7478				GOTERM_BP_DIRECT	GO:0006353	DNA-templated transcription termination	2	0.0354396	WDR82, MTERF1B	0.996923	no
	1917_Q5SU73_DNDSLRVK_D1TMTN2GlcNAcK8TMT_78_N2H6F0S0	Q5SU73	Coil	Mannose	N2H6F0S0	Q5SU73_78_N2H6F0S0	3	3	3	0.0370754	1.29886	0.00603623	1.64095													1537_Q8CIM8_ISNNITLR_I1TMTN4GlcNAc_442_N2H8F0S0	Q8CIM8	Ints4	Mannose	N2H8F0S0	Q8CIM8_442_N2H8F0S0	3	3	3	0.0214183	0.658767	0.0243275	0.7478				GOTERM_BP_DIRECT	GO:0045087	innate immune response	6	0.0371487	FGB, C4B, APCS, CR2, TRIM69, LTF	0.996923	no
	2051_Q80Z19_ILVDCNNLTALAVR_I1TMTC5CamN7GlcNAc_768_N5H5F0S2	Q80Z19	Muc2	sialylated	N5H5F0S2	Q80Z19_768_N5H5F0S2	3	3	3	0.0179702	1.29177	0.00293181	1.27159													1577_O35103_EINLSHNK_E1TMTN3GlcNAcK8TMT_121_N2H6F0S0	O35103	Omd	Mannose	N2H6F0S0	O35103_121_N2H6F0S0	3	3	3	0.00422019	0.57333	0.0308352	0.744904				GOTERM_BP_DIRECT	GO:0050764	regulation of phagocytosis	2	0.0389144	SCARB1, ITGAV	0.996923	no
	2213_Q99M74_LLEGEEHRLCEGIGPVNISVSSSK_L1TMTC10CamN17GlcNAcK24TMT_437_N2H6F0S0	Q99M74	Krt82	Mannose	N2H6F0S0	Q99M74_437_N2H6F0S0	3	3	3	0.00362188	1.33777	0.00556256	1.28313													1590_O35709_QQRLFTDVLLHAGNR_Q1TMTN14GlcNAc_54_N2H12F0S0	O35709	Enc1	Mannose	N2H12F0S0	O35709_54_N2H12F0S0	3	3	3	0.021806	0.82217	0.0158686	0.7857				GOTERM_BP_DIRECT	GO:0034220	monoatomic ion transmembrane transport	3	0.0419151	P2RX4, HTR3B, SCN3B	0.996923	no
	2230_Q9D0R2_IHKNSSTYWEGK_I1TMTK3TMTN4GlcNAcK12TMT_279_N2H8F0S0	Q9D0R2	Tars1	Mannose	N2H8F0S0	Q9D0R2_279_N2H8F0S0	3	3	3	0.00142427	1.2705	0.0082751	1.21268													1590_O35709_QQRLFTDVLLHAGNR_Q1TMTN14GlcNAc_54_N4H5F1S2	O35709	Enc1	Fucosylated and sialylated	N4H5F1S2	O35709_54_N4H5F1S2	3	3	3	0.021806	0.82217	0.0158686	0.7857				GOTERM_BP_DIRECT	GO:0014824	artery smooth muscle contraction	2	0.0423768	SCNN1B, CD38	0.996923	no
	2230_Q9WTM3_NTTVLFLGSNDGTVLK_N1GlcNAc@TMTK16TMT_438_N2H8F0S0	Q9WTM3	Sema6c	Mannose	N2H8F0S0	Q9WTM3_438_N2H8F0S0	3	3	3	0.00142427	1.2705	0.0082751	1.21268													1600_O54990_DALQNMSSSLK_D1TMTN5GlcNAcK11TMT_273_N2H9F0S0	O54990	Prom1	Mannose	N2H9F0S0	O54990_273_N2H9F0S0	3	3	3	0.00300004	0.553684	0.0117901	0.650219				GOTERM_BP_DIRECT	GO:0048333	mesodermal cell differentiation	2	0.0458268	ITGB1, ITGA8	0.996923	no
	2237_Q9D7Z6_GVNLQNNQWMNGSVIVDSSVGK_G1TMTN11GlcNAcK22TMT_504_N5H4F1S0	Q9D7Z6	Clca1	Fucosylated	N5H4F1S0	Q9D7Z6_504_N5H4F1S0	3	3	3	0.000607047	1.73189	0.0363775	1.28519													1605_O70472_EADNHTAFIR_E1TMTN4GlcNAc_288_N2H8F0S0	O70472	Tmem131	Mannose	N2H8F0S0	O70472_288_N2H8F0S0	6	6	6	2.33e-05	0.431909	2.3e-05	0.498578				GOTERM_BP_DIRECT	GO:0006957	complement activation, alternative pathway	2	0.0458268	CR2, CFH	0.996923	no
	2238_Q9D7Z6_GVNLQNNQWMNGSVIVDSSVGK_G1TMTN11GlcNAcK22TMT_504_N5H4F1S1	Q9D7Z6	Clca1	Fucosylated and sialylated	N5H4F1S1	Q9D7Z6_504_N5H4F1S1	3	3	3	0.0157495	1.78677	0.00724499	1.66633													1625_P01029_FSDGLESNR_F1TMTN8GlcNAc_224_N2H10F0S0	P01029	C4b	Mannose	N2H10F0S0	P01029_224_N2H10F0S0	6	6	6	0.000864299	0.517874	0.00791264	0.669069				GOTERM_BP_DIRECT	GO:0051216	cartilage development	3	0.0470696	CR2, CFH, SOX5	0.996923	no
	2239_Q9D7Z6_GVNLQNNQWMNGSVIVDSSVGK_G1TMTN11GlcNAcK22TMT_504_N5H5F1S1	Q9D7Z6	Clca1	Fucosylated and sialylated	N5H5F1S1	Q9D7Z6_504_N5H5F1S1	3	3	3	0.0228209	1.87238	0.0367148	1.66677													163_O35604_LIASNITETMR_L1TMTN5GlcNAc_1063_N2H9F0S0	O35604	Npc1	Mannose	N2H9F0S0	O35604_1063_N2H9F0S0	6	6	6	0.000222638	0.71151	3.59e-06	0.713627				GOTERM_BP_DIRECT	GO:0050821	protein stabilization	4	0.0479374	GRN, LAMP1, LAMP2, P3H1	0.996923	no
	2258_Q9JI67_DAYFNLTLK_D1TMTN5GlcNAcK9TMT_128_N2H5F0S0	Q9JI67	B3galt5	Mannose	N2H5F0S0	Q9JI67_128_N2H5F0S0	3	3	3	0.0211782	1.34478	0.002011	1.2451													163_Q3UNN8_QPNCSSLSK_Q1TMTN3GlcNAcC4CamK9TMT_509_N2H9F0S0	Q3UNN8	Pld5	Mannose	N2H9F0S0	Q3UNN8_509_N2H9F0S0	3	3	3	0.000253177	0.650902	0.000337816	0.743614				GOTERM_BP_DIRECT	GO:0060348	bone development	3	0.0479503	CR2, CFH, P3H1	0.996923	no
	2258_Q9Z222_DTFFNLSLK_D1TMTN5GlcNAcK9TMT_219_N2H5F0S0	Q9Z222	B3GNT2	Mannose	N2H5F0S0	Q9Z222_219_N2H5F0S0	3	3	3	0.0251094	1.31809	0.0198047	1.33503													1646_Q8BRT1_GVTEAIQNFSFR_G1TMTN8GlcNAc_942_N5H6F1S1	Q8BRT1	Clasp2	Fucosylated and sialylated	N5H6F1S1	Q8BRT1_942_N5H6F1S1	3	3	3	0.00232349	0.743877	0.00240561	0.722946
	2259_Q9JI67_DAYFNLTLK_D1TMTN5GlcNAcK9TMT_128_N4H6F2S0	Q9JI67	B3galt5	Fucosylated	N4H6F2S0	Q9JI67_128_N4H6F2S0	3	3	3	0.0368668	1.23491	0.0249915	1.23714													1647_P04925_GENFTETDVK_G1TMTN3GlcNAcK10TMT_196_N5H6F1S1	P04925	Prnp	Fucosylated and sialylated	N5H6F1S1	P04925_196_N5H6F1S1	3	3	3	0.00232349	0.743877	0.00240561	0.722946
	2259_Q9Z222_DTFFNLSLK_D1TMTN5GlcNAcK9TMT_219_N4H6F2S0	Q9Z222	B3GNT2	Fucosylated	N4H6F2S0	Q9Z222_219_N4H6F2S0	3	3	3	0.0368668	1.23491	0.0249915	1.23714													1647_Q8BRT1_GVTEAIQNFSFR_G1TMTN8GlcNAc_942_N5H6F1S1	Q8BRT1	Clasp2	Fucosylated and sialylated	N5H6F1S1	Q8BRT1_942_N5H6F1S1	3	3	3	0.00232349	0.743877	0.00240561	0.722946
	2262_Q9JJX6_NILPNITTSYLK_N1TMTN5GlcNAcK12TMT_208_N2H8F0S0	Q9JJX6	P2rx4	Mannose	N2H8F0S0	Q9JJX6_208_N2H8F0S0	3	3	3	0.00236425	1.29391	0.000786279	1.45573													1651_P06909_LTEFTHNSTMDYK_L1TMTN7GlcNAcK13TMT_773_N4H7F0S1	P06909	Cfh	sialylated	N4H7F0S1	P06909_773_N4H7F0S1	3	3	3	0.0190236	0.733371	0.0170148	0.639332
	2268_Q9JKR6_VFGSQNLTTVK_V1TMTN6GlcNAcK11TMT_515_N2H7F0S0	Q9JKR6	Hyou1	Mannose	N2H7F0S0	Q9JKR6_515_N2H7F0S0	6	6	6	0.000405343	1.43316	0.00413642	1.33857													1651_P23299_LWQETAEQGGNVSGLAR_L1TMTN11GlcNAc_26_N4H7F0S1	P23299	Kcne1	sialylated	N4H7F0S1	P23299_26_N4H7F0S1	3	3	3	0.0190236	0.733371	0.0170148	0.639332
	2309_Q9Z222_DTFFNLSLK_D1TMTN5GlcNAcK9TMT_219_N2H5F0S0	Q9Z222	B3GNT2	Mannose	N2H5F0S0	Q9Z222_219_N2H5F0S0	3	3	3	0.0251094	1.31809	0.0198047	1.33503													1662_P08071_SNLCALCIGDEKGENK_S1TMTC4CamC7CamK12TMTN15GlcNAcK16TMT_531_N2H5F0S0	P08071	Ltf	Mannose	N2H5F0S0	P08071_531_N2H5F0S0	6	6	6	0.00130514	0.444721	0.0068069	0.556589
	2399_O55074_KQPGEGNSTK_K1TMTN7GlcNAcK10TMT_62_N2H6F0S0	O55074	Akap7	Mannose	N2H6F0S0	O55074_62_N2H6F0S0	3	3	3	0.00229375	1.65326	0.00137326	1.38207													1676_P09055_NPCTSEQNCTSPFSYK_N1TMTC3CamN8GlcNAcC9CamK16TMT_212_N2H9F0S0	P09055	Itgb1	Mannose	N2H9F0S0	P09055_212_N2H9F0S0	3	3	3	0.0169493	0.682366	0.0477908	0.767189
	2399_P05555_LNYTLVGEPLR_L1TMTN2GlcNAc_734_N2H6F0S0	P05555	Itgam	Mannose	N2H6F0S0	P05555_734_N2H6F0S0	3	3	3	0.00229375	1.65326	0.00137326	1.38207													1684_P0C5E4_NISSEEIEIFFLPPR_N1GlcNAc@TMT_770_N4H7F0S1	P0C5E4	Ptprq	sialylated	N4H7F0S1	P0C5E4_770_N4H7F0S1	3	3	3	0.0174524	0.45233	0.0266234	0.491322
	2399_Q64702_ASPSNQSRAK_A1TMTN5GlcNAcK10TMT_386_N2H6F0S0	Q64702	Plk4	Mannose	N2H6F0S0	Q64702_386_N2H6F0S0	3	3	3	0.00229375	1.65326	0.00137326	1.38207													1684_Q61646_CVVHYENSTVPEK_C1TMT@CamN7GlcNAcK13TMT_256_N4H7F0S1	Q61646	Hp	sialylated	N4H7F0S1	Q61646_256_N4H7F0S1	3	3	3	0.0174524	0.45233	0.0266234	0.491322
	2399_Q99PL5_KGEGAQNQSK_K1TMTN7GlcNAcK10TMT_326_N2H6F0S0	Q99PL5	Rrbp1	Mannose	N2H6F0S0	Q99PL5_326_N2H6F0S0	3	3	3	0.00229375	1.65326	0.00137326	1.38207													1684_Q8K2W9_QELMVSPHNYTDK_Q1TMTN9GlcNAcK13TMT_355_N4H7F0S1	Q8K2W9	0	sialylated	N4H7F0S1	Q8K2W9_355_N4H7F0S1	3	3	3	0.0174524	0.45233	0.0266234	0.491322
	2399_Q9CZB3_AGENETIIAK_A1TMTN4GlcNAcK10TMT_140_N2H6F0S0	Q9CZB3	Thumpd2	Mannose	N2H6F0S0	Q9CZB3_140_N2H6F0S0	3	3	3	0.00229375	1.65326	0.00137326	1.38207													1702_P12246_LIPHLEKPLQNFTLCFR_L1TMTK7TMTN11GlcNAcC15Cam_52_N4H6F1S0	P12246	Apcs	Fucosylated	N4H6F1S0	P12246_52_N4H6F1S0	3	3	3	0.000329842	0.319758	0.0010275	0.370287
	2552_P60954_EARENGSK_E1TMTN5GlcNAcK8TMT_349_N2H8F0S0	P60954	Nol4	Mannose	N2H8F0S0	P60954_349_N2H8F0S0	3	3	3	0.0296991	1.80142	0.0171523	1.34558													1703_P12246_LIPHLEKPLQNFTLCFR_L1TMTK7TMTN11GlcNAcC15Cam_52_N4H7F0S1	P12246	Apcs	sialylated	N4H7F0S1	P12246_52_N4H7F0S1	3	3	3	0.0066686	0.420365	0.00435789	0.376596
	2552_Q8C2L6_WLLCNGSLR_W1TMTC4CamN5GlcNAc_34_N2H8F0S0	Q8C2L6	Tmem161b	Mannose	N2H8F0S0	Q8C2L6_34_N2H8F0S0	3	3	3	0.0296991	1.80142	0.0171523	1.34558													1707_P14429_EQNYTCHVNHEGLPEPLTLR_E1TMTN3GlcNAcC6Cam_277_N2H9F0S0	P14429	H2-Q7	Mannose	N2H9F0S0	P14429_277_N2H9F0S0	3	3	3	0.00125887	0.581907	0.000889111	0.614315
	2620_Q3UW68_NLSKDGK_N1GlcNAc@TMTK4TMTK7TMT_643_N3H6F0S0	Q3UW68	Capn13	Hybrid/Complex	N3H6F0S0	Q3UW68_643_N3H6F0S0	3	3	3	0.00177607	1.38943	0.0206508	1.35364													1719_P19070_SLQCVNDSK_S1TMTC4CamN6GlcNAcK9TMT_754_N2H9F0S0	P19070	Cr2	Mannose	N2H9F0S0	P19070_754_N2H9F0S0	3	3	3	0.000293533	0.513369	0.00130091	0.700829
	2620_Q8BUY8_MFQNISNIVK_M1TMTN4GlcNAcK10TMT_776_N2H6F0S0	Q8BUY8	Gprasp2	Mannose	N2H6F0S0	Q8BUY8_776_N2H6F0S0	3	3	3	0.00177607	1.38943	0.0206508	1.35364													1719_Q8K368_IFQNLCDITR_I1TMTN4GlcNAcC6Cam_872_N2H9F0S0	Q8K368	Fanci	Mannose	N2H9F0S0	Q8K368_872_N2H9F0S0	3	3	3	0.000293533	0.513369	0.00130091	0.700829
	2620_Q8BX09_VTTGTSNTTAIK_V1TMTN7GlcNAcK12TMT_197_N2H6F0S0	Q8BX09	Rbbp5	Mannose	N2H6F0S0	Q8BX09_197_N2H6F0S0	3	3	3	0.00177607	1.38943	0.0206508	1.35364													1724_P21995_SCNISVTEK_S1TMTC2CamN3GlcNAcK9TMT_62_N2H5F0S0	P21995	Emb	Mannose	N2H5F0S0	P21995_62_N2H5F0S0	6	6	6	0.0150022	0.725443	0.0223829	0.716308
	2620_Q9JKR6_VFGSQNLTTVK_V1TMTN6GlcNAcK11TMT_515_N2H6F0S0	Q9JKR6	Hyou1	Mannose	N2H6F0S0	Q9JKR6_515_N2H6F0S0	3	3	3	0.00177607	1.38943	0.0206508	1.35364													1724_Q9QXZ0_LQQFMENK_L1TMTN7GlcNAcK8TMT_4201_N2H5F0S0	Q9QXZ0	Macf1	Mannose	N2H5F0S0	Q9QXZ0_4201_N2H5F0S0	3	3	3	0.000464372	0.558031	0.000594755	0.516342
	2746_Q80Z19_DVHACPSSQIFMYNLTTCQQTCR_D1TMTC5CamN14GlcNAcC18CamC22Cam_668_N5H4F2S0	Q80Z19	Muc2	Fucosylated	N5H4F2S0	Q80Z19_668_N5H4F2S0	3	3	3	0.000632037	1.37896	0.0169292	1.50002													1759_P35710_VMSSLSPYNSSTSPQK_V1TMTN9GlcNAcK16TMT_105_N4H6F1S0	P35710	Sox5	Fucosylated	N4H6F1S0	P35710_105_N4H6F1S0	3	3	3	0.0257035	0.618234	0.018209	0.562738
	2811_Q8C633_IGNTSSPVGTVSLIDFSSNTAK_I1TMTN3GlcNAcK22TMT_120_N2H9F0S0	Q8C633	Cabs1	Mannose	N2H9F0S0	Q8C633_120_N2H9F0S0	3	3	3	0.0252551	1.62917	0.000526625	1.58587													1759_Q80X76_YTGNASAMFILPDQGK_Y1TMTN4GlcNAcK16TMT_259_N4H6F1S0	Q80X76	Serpina3f	Fucosylated	N4H6F1S0	Q80X76_259_N4H6F1S0	3	3	3	0.0257035	0.618234	0.018209	0.562738
	2833_Q8K2Q7_ENITEDEAK_E1TMTN2GlcNAcK9TMT_134_N4H5F0S1	Q8K2Q7	Brox	sialylated	N4H5F0S1	Q8K2Q7_134_N4H5F0S1	3	3	3	0.0487583	1.43693	0.00732986	1.70413													177_P27106_GTQNLCPTR_G1TMTN4GlcNAcC6Cam_183_N4H5F1S0	P27106	Amh	Fucosylated	N4H5F1S0	P27106_183_N4H5F1S0	6	6	6	0.0281563	0.77166	0.0240943	0.782847
	2833_Q9WUL5_VENDTSLQSER_V1TMTN3GlcNAc_64_N4H5F0S1	Q9WUL5	Pdcd1lg2	sialylated	N4H5F0S1	Q9WUL5_64_N4H5F0S1	3	3	3	0.0487583	1.43693	0.00732986	1.70413													177_Q9JHJ5_VNMSDEVPR_V1TMTN2GlcNAc_283_N4H5F1S0	Q9JHJ5	Htr3b	Fucosylated	N4H5F1S0	Q9JHJ5_283_N4H5F1S0	6	6	6	0.0281563	0.77166	0.0240943	0.782847
	2865_Q8VHP6_ITVNDSDQGANAK_I1TMTN4GlcNAcK13TMT_386_N4H6F1S0	Q8VHP6	Cdhr1	Fucosylated	N4H6F1S0	Q8VHP6_386_N4H6F1S0	3	3	3	0.0404333	1.29888	0.0399336	1.22628													1791_P56528_LVTQTIPCNK_L1TMTC8CamN9GlcNAcK10TMT_124_N4H6F0S1	P56528	Cd38	sialylated	N4H6F0S1	P56528_124_N4H6F0S1	3	3	3	0.00278258	0.50361	0.0070886	0.619768
	2928_Q9JKR6_ENGTDAVQEEEESPAEGSK_E1TMTN2GlcNAcK19TMT_596_N2H8F0S0	Q9JKR6	Hyou1	Mannose	N2H8F0S0	Q9JKR6_596_N2H8F0S0	3	3	3	2.01e-05	1.50398	0.0338947	1.45441													1791_Q9JJ11_ILSPNMTNKR_I1TMTN5GlcNAcK9TMT_73_N4H6F0S1	Q9JJ11	Tacc3	sialylated	N4H6F0S1	Q9JJ11_73_N4H6F0S1	3	3	3	0.00278258	0.50361	0.0070886	0.619768
	355_P08113_TDDEVVQREEEAIQLDGLNASQIR_T1TMTN19GlcNAc_62_N2H7F0S0	P08113	Hsp90b1	Mannose	N2H7F0S0	P08113_62_N2H7F0S0	3	3	3	0.0355204	1.52348	0.0200882	1.56947													1818_P97501_ASIYQSVFTNSSK_A1TMTN10GlcNAcK13TMT_61_N4H7F0S1	P97501	Fmo3	sialylated	N4H7F0S1	P97501_61_N4H7F0S1	3	3	3	0.00776352	0.45168	0.0125399	0.522363
	399_Q8C145_SNESVSEPRK_S1TMTN2GlcNAcK10TMT_250_N2H8F0S0	Q8C145	Slc39a6	Mannose	N2H8F0S0	Q8C145_250_N2H8F0S0	3	3	3	0.00862684	1.32684	0.00438593	1.31561													1818_Q61646_NLFLNHSETASAK_N1TMTN5GlcNAcK13TMT_148_N4H7F0S1	Q61646	Hp	sialylated	N4H7F0S1	Q61646_148_N4H7F0S1	6	6	6	3.32e-05	0.42858	9.12e-05	0.48562
	532_O35219_ERTHNVTEK_E1TMTN5GlcNAcK9TMT_371_N2H8F0S0	O35219	Kcnh2	Mannose	N2H8F0S0	O35219_371_N2H8F0S0	3	3	3	0.00396199	1.60901	0.0272724	1.33219													1818_Q80WQ8_VINNNTAICVEGK_V1TMTN4GlcNAcC9CamK13TMT_348_N4H7F0S1	Q80WQ8	Mis18bp1	sialylated	N4H7F0S1	Q80WQ8_348_N4H7F0S1	3	3	3	0.00776352	0.45168	0.0125399	0.522363
	618_P61622_VTLSNVSERK_V1TMTN5GlcNAcK10TMT_95_N2H9F0S0	P61622	Itga11	Mannose	N2H9F0S0	P61622_95_N2H9F0S0	3	3	3	0.0050876	1.73345	0.0173031	1.21732													1828_P97927_NTTGEHCEK_N1GlcNAc@TMTC7CamK9TMT_104_N3H3F0S0	P97927	Lama4	Hybrid/Complex	N3H3F0S0	P97927_104_N3H3F0S0	3	3	3	0.0097701	0.376931	0.00754014	0.546201
	649_P97805_GLNVALVNGSTGQVMK_G1TMTN8GlcNAcK16TMT_106_N4H3F2S0	P97805	Fam3d	Fucosylated	N4H3F2S0	P97805_106_N4H3F2S0	3	3	3	0.0237247	4.12788	0.0445147	1.49527													1848_Q04750_NTITNLSK_N1TMTN5GlcNAcK8TMT_298_N4H7F0S1	Q04750	Top1	sialylated	N4H7F0S1	Q04750_298_N4H7F0S1	3	3	3	0.000371999	0.498216	0.00166447	0.575647
	649_Q9Z210_LLRLGNSTDALESAK_L1TMTN6GlcNAcK15TMT_63_N4H3F2S0	Q9Z210	Pex11b	Fucosylated	N4H3F2S0	Q9Z210_63_N4H3F2S0	3	3	3	0.0237247	4.12788	0.0445147	1.49527													1848_Q3UXL4_SNLSEGRK_S1TMTN2GlcNAcK8TMT_272_N4H7F0S1	Q3UXL4	Kiz	sialylated	N4H7F0S1	Q3UXL4_272_N4H7F0S1	3	3	3	0.000371999	0.498216	0.00166447	0.575647
	709_Q8VBX6_SHQNASSIIK_S1TMTN4GlcNAcK10TMT_1401_N2H6F0S0	Q8VBX6	Mpdz	Mannose	N2H6F0S0	Q8VBX6_1401_N2H6F0S0	6	6	6	5.04e-05	1.40185	0.000481675	1.28624													1848_Q61493_LNRSSVSK_L1TMTN2GlcNAcK8TMT_1775_N4H7F0S1	Q61493	Rev3l	sialylated	N4H7F0S1	Q61493_1775_N4H7F0S1	3	3	3	0.000371999	0.498216	0.00166447	0.575647
	709_Q9JI67_DAYFNLTLK_D1TMTN5GlcNAcK9TMT_128_N2H6F0S0	Q9JI67	B3galt5	Mannose	N2H6F0S0	Q9JI67_128_N2H6F0S0	6	6	6	5.04e-05	1.40185	0.000481675	1.28624													1848_Q9Z280_VNTSTLQK_V1TMTN2GlcNAcK8TMT_10_N4H7F0S1	Q9Z280	Pld1	sialylated	N4H7F0S1	Q9Z280_10_N4H7F0S1	3	3	3	0.000371999	0.498216	0.00166447	0.575647
	709_Q9Z222_DTFFNLSLK_D1TMTN5GlcNAcK9TMT_219_N2H6F0S0	Q9Z222	B3GNT2	Mannose	N2H6F0S0	Q9Z222_219_N2H6F0S0	6	6	6	5.04e-05	1.40185	0.000481675	1.28624													1872_Q2VLH6_QLGCADNGTVKPIPSDK_Q1TMTC4CamN7GlcNAcK11TMTK17TMT_872_N4H7F1S0	Q2VLH6	Cd163	Fucosylated	N4H7F1S0	Q2VLH6_872_N4H7F1S0	3	3	3	0.0290616	0.706816	0.0161972	0.660072
	869_Q60847_EAGNITTDGYEILGK_E1TMTN4GlcNAcK15TMT_2681_N4H5F1S1	Q60847	Col12a1	Fucosylated and sialylated	N4H5F1S1	Q60847_2681_N4H5F1S1	3	3	3	0.0375146	1.29638	6.1e-05	1.22543													1873_Q2VLH6_QLGCADNGTVKPIPSDK_Q1TMTC4CamN7GlcNAcK11TMTK17TMT_872_N5H6F1S0	Q2VLH6	Cd163	Fucosylated	N5H6F1S0	Q2VLH6_872_N5H6F1S0	6	6	6	0.000979369	0.354833	0.00496877	0.504105
	949_Q61739_QLSCVANQNGSQADCELGNPFK_Q1TMTC4CamN9GlcNAcC15CamK22TMT_731_N5H5F1S0	Q61739	Itga6	Fucosylated	N5H5F1S0	Q61739_731_N5H5F1S0	6	6	6	0.017632	1.32	0.00426907	1.49054													1908_Q3V3R4_YNHTGQVVIYK_Y1TMTN2GlcNAcK11TMT_459_N2H8F0S0	Q3V3R4	Itga1	Mannose	N2H8F0S0	Q3V3R4_459_N2H8F0S0	3	3	3	0.00118225	0.328613	5.46e-05	0.405705
	993_Q62470_TSIPTINMENK_T1TMTN10GlcNAcK11TMT_971_N4H5F0S1	Q62470	Itga3	sialylated	N4H5F0S1	Q62470_971_N4H5F0S1	3	3	3	0.0297625	1.29505	0.0256086	1.27166													1911_Q4VAH7_YLLGSVNK_Y1TMTN7GlcNAcK8TMT_86_N2H8F0S0	Q4VAH7	Hepacam2	Mannose	N2H8F0S0	Q4VAH7_86_N2H8F0S0	6	6	6	0.00368045	0.676915	0.0244011	0.748878
																										1937_Q61009_ESGIQNVSTCR_E1TMTN6GlcNAcC10Cam_330_N2H9F0S0	Q61009	Scarb1	Mannose	N2H9F0S0	Q61009_330_N2H9F0S0	6	6	6	0.00291486	0.659596	0.0263198	0.738793
																										1942_Q61183_TSPLNSSGSSQGR_T1TMTN5GlcNAc_548_N2H4F0S0	Q61183	Papola	Mannose	N2H4F0S0	Q61183_548_N2H4F0S0	3	3	3	0.00227195	0.638872	0.0137527	0.795726
																										1951_Q61576_YHYNCSLLDGTR_Y1TMTN4GlcNAcC5Cam_406_N2H8F0S0	Q61576	Fkbp10	Mannose	N2H8F0S0	Q61576_406_N2H8F0S0	3	3	3	0.0084208	0.606842	0.0450252	0.755411
																										1957_Q61646_CVVHYENSTVPEK_C1TMT@CamN7GlcNAcK13TMT_256_N6H6F0S2	Q61646	Hp	sialylated	N6H6F0S2	Q61646_256_N6H6F0S2	3	3	3	5.57e-05	0.344471	0.000125531	0.477529
																										1958_Q61646_NLFLNHSETASAK_N1TMTN5GlcNAcK13TMT_148_N4H6F1S0	Q61646	Hp	Fucosylated	N4H6F1S0	Q61646_148_N4H6F1S0	6	6	6	4.09e-05	0.298502	0.000152861	0.413931
																										1959_Q61646_NLFLNHSETASAK_N1TMTN5GlcNAcK13TMT_148_N6H6F0S2	Q61646	Hp	sialylated	N6H6F0S2	Q61646_148_N6H6F0S2	6	6	6	9.85e-06	0.268978	3.25e-05	0.354337
																										1959_Q80WQ8_VINNNTAICVEGK_V1TMTN4GlcNAcC9CamK13TMT_348_N6H6F0S2	Q80WQ8	Mis18bp1	sialylated	N6H6F0S2	Q80WQ8_348_N6H6F0S2	3	3	3	0.000474872	0.309161	0.00032936	0.3429
																										1959_Q9EQG3_GEELDNLIRMNK_G1TMTN11GlcNAcK12TMT_236_N6H6F0S2	Q9EQG3	Scel	sialylated	N6H6F0S2	Q9EQG3_236_N6H6F0S2	3	3	3	0.000474872	0.309161	0.00032936	0.3429
																										1961_Q61646_VVLHPNHSVVDIGLIK_V1TMTN6GlcNAcK16TMT_182_N10H6F0S0	Q61646	Hp	Hybrid/Complex	N10H6F0S0	Q61646_182_N10H6F0S0	3	3	3	0.00957194	0.306693	0.0113755	0.323676
																										1962_Q61646_VVLHPNHSVVDIGLIK_V1TMTN6GlcNAcK16TMT_182_N4H6F1S0	Q61646	Hp	Fucosylated	N4H6F1S0	Q61646_182_N4H6F1S0	6	6	6	0.0248374	0.292636	0.0330067	0.341854
																										1964_Q61646_VVLHPNHSVVDIGLIK_V1TMTN6GlcNAcK16TMT_182_N7H7F0S2	Q61646	Hp	sialylated	N7H7F0S2	Q61646_182_N7H7F0S2	3	3	3	0.0330581	0.481697	0.025742	0.457195
																										1971_Q61838_SLGEVNFTATAEALQSPELCGNK_S1TMTN6GlcNAcC20CamK23TMT_881_N2H5F0S0	Q61838	Pzp	Mannose	N2H5F0S0	Q61838_881_N2H5F0S0	3	3	3	0.046308	0.449797	0.0360594	0.407278
																										2017_Q9D6F4_LCPENFTR_L1TMTC2CamN5GlcNAc_47_N2H9F0S0	Q9D6F4	Gabra4	Mannose	N2H9F0S0	Q9D6F4_47_N2H9F0S0	6	6	6	0.0376514	0.757525	0.0311803	0.795443
																										2088_Q8BKX6_NGSVDETPK_N1GlcNAc@TMTK9TMT_2943_N2H9F0S0	Q8BKX6	Smg1	Mannose	N2H9F0S0	Q8BKX6_2943_N2H9F0S0	3	3	3	0.0200428	0.567406	0.0485345	0.732942
																										2100_Q8BSQ9_YNESDK_Y1TMTN2GlcNAcK6TMT_1262_N2H6F0S0	Q8BSQ9	Pbrm1	Mannose	N2H6F0S0	Q8BSQ9_1262_N2H6F0S0	3	3	3	0.0486883	0.687601	0.0308554	0.705485
																										2163_Q8R422_QLNGSVIAK_Q1TMTN3GlcNAcK9TMT_246_N2H6F0S0	Q8R422	Cd109	Mannose	N2H6F0S0	Q8R422_246_N2H6F0S0	6	6	6	0.00398424	0.793749	0.00410176	0.792379
																										2166_Q8R5F3_LQWENVSAILEEVFESTDIK_L1TMTN5GlcNAcK20TMT_131_N3H5F0S1	Q8R5F3	Oard1	sialylated	N3H5F0S1	Q8R5F3_131_N3H5F0S1	3	3	3	0.00974665	0.578253	0.00333658	0.485102
																										2210_P47932_CLPNLSEELK_C1TMT@CamN4GlcNAcK10TMT_93_N2H8F0S0	P47932	Rln1	Mannose	N2H8F0S0	P47932_93_N2H8F0S0	3	3	3	0.00581423	0.543187	0.00208105	0.553393
																										221_O70472_EADNHTAFIR_E1TMTN4GlcNAc_288_N2H6F0S0	O70472	Tmem131	Mannose	N2H6F0S0	O70472_288_N2H6F0S0	3	3	3	0.000552494	0.55812	0.0232178	0.831619
																										2244_Q9DC29_DMNTQENATRAR_D1TMTN7GlcNAc_447_N2H9F0S0	Q9DC29	Abcb6	Mannose	N2H9F0S0	Q9DC29_447_N2H9F0S0	3	3	3	0.00143959	0.487955	0.0115353	0.702317
																										2282_Q9R0B9_YNCSIESPR_Y1TMTN2GlcNAcC3Cam_696_N2H6F0S0	Q9R0B9	Plod2	Mannose	N2H6F0S0	Q9R0B9_696_N2H6F0S0	3	3	3	0.0127018	0.507316	0.0138406	0.632636
																										2294_Q9WUU7_ECHTIQNYTLWR_E1TMTC2CamN7GlcNAc_186_N2H4F0S0	Q9WUU7	Ctsz	Mannose	N2H4F0S0	Q9WUU7_186_N2H4F0S0	3	3	3	0.00170946	0.768673	0.0240942	0.762306
																										2311_Q9Z2E3_YSAPLLNGSPGK_Y1TMTN7GlcNAcK12TMT_190_N2H8F0S0	Q9Z2E3	Ern2	Mannose	N2H8F0S0	Q9Z2E3_190_N2H8F0S0	3	3	3	0.00776111	0.587559	0.00292157	0.665034
																										2343_B1AZA5_VNNTAVIEK_V1TMTN2GlcNAcK9TMT_548_N2H5F0S0	B1AZA5	Tmem245	Mannose	N2H5F0S0	B1AZA5_548_N2H5F0S0	3	3	3	0.00516264	0.672753	0.0144136	0.707924
																										2343_Q80X56_LRNQTDLK_L1TMTN3GlcNAcK8TMT_421_N2H5F0S0	Q80X56	Trim69	Mannose	N2H5F0S0	Q80X56_421_N2H5F0S0	3	3	3	0.00516264	0.672753	0.0144136	0.707924
																										2343_Q9D7L8_NNSALVLEK_N1GlcNAc@TMTK9TMT_157_N2H5F0S0	Q9D7L8	Tmigd1	Mannose	N2H5F0S0	Q9D7L8_157_N2H5F0S0	3	3	3	0.00516264	0.672753	0.0144136	0.707924
																										2370_F8VPK0_SLQVASQQGNWSGK_S1TMTN10GlcNAcK14TMT_1434_N4H7F0S1	F8VPK0	Skic3	sialylated	N4H7F0S1	F8VPK0_1434_N4H7F0S1	3	3	3	0.00352213	0.685713	0.0212136	0.763274
																										2435_P06684_HNFSFK_H1TMTN2GlcNAcK6TMT_1633_N2H6F0S0	P06684	C5	Mannose	N2H6F0S0	P06684_1633_N2H6F0S0	3	3	3	0.0203708	0.669735	0.0202474	0.708623
																										2472_P14432_FNSSGETATYK_F1TMTN2GlcNAcK11TMT_63_N4H6F1S0	P14432	H2-T3	Fucosylated	N4H6F1S0	P14432_63_N4H6F1S0	3	3	3	0.0296122	0.736716	0.0053395	0.612167
																										2532_P47932_CLPNLSEELK_C1TMT@CamN4GlcNAcK10TMT_93_N2H8F0S0	P47932	Rln1	Mannose	N2H8F0S0	P47932_93_N2H8F0S0	3	3	3	0.00581423	0.543187	0.00208105	0.553393
																										2532_P84091_LNYSDHDVIK_L1TMTN2GlcNAcK10TMT_412_N2H8F0S0	P84091	Ap2m1	Mannose	N2H8F0S0	P84091_412_N2H8F0S0	3	3	3	0.00581423	0.543187	0.00208105	0.553393
																										253_P01029_FSDGLESNR_F1TMTN8GlcNAc_224_N2H9F0S0	P01029	C4b	Mannose	N2H9F0S0	P01029_224_N2H9F0S0	3	3	3	0.00225885	0.547336	0.00989443	0.780212
																										2674_Q61646_CVVHYENSTVPEK_C1TMT@CamN7GlcNAcK13TMT_256_N6H6F0S2	Q61646	Hp	sialylated	N6H6F0S2	Q61646_256_N6H6F0S2	3	3	3	0.00115179	0.373826	0.0107341	0.471477
																										2677_Q61699_NRTIGVAAK_N1GlcNAc@TMTK9TMT_45_N2H6F0S0	Q61699	Hsph1	Mannose	N2H6F0S0	Q61699_45_N2H6F0S0	3	3	3	0.00379711	0.663242	0.0206849	0.732915
																										2677_Q8K2C9_QVNITVQK_Q1TMTN3GlcNAcK8TMT_79_N2H6F0S0	Q8K2C9	Hacd3	Mannose	N2H6F0S0	Q8K2C9_79_N2H6F0S0	3	3	3	0.00379711	0.663242	0.0206849	0.732915
																										2708_Q6GYP7_STAINASR_S1TMTN5GlcNAc_1977_N4H4F0S1	Q6GYP7	Ralgapa1	sialylated	N4H4F0S1	Q6GYP7_1977_N4H4F0S1	3	3	3	0.0404036	0.748546	0.0247814	0.722947
																										2708_Q6GYP7_STAINASR_S1TMTN5GlcNAc_1977_N4H4F2S0	Q6GYP7	Ralgapa1	Fucosylated	N4H4F2S0	Q6GYP7_1977_N4H4F2S0	3	3	3	0.0404036	0.748546	0.0247814	0.722947
																										2708_Q80TF6_KNSSLDR_K1TMTN2GlcNAc_2423_N4H4F0S1	Q80TF6	Stard9	sialylated	N4H4F0S1	Q80TF6_2423_N4H4F0S1	3	3	3	0.0404036	0.748546	0.0247814	0.722947
																										2708_Q80TF6_KNSSLDR_K1TMTN2GlcNAc_2423_N4H4F2S0	Q80TF6	Stard9	Fucosylated	N4H4F2S0	Q80TF6_2423_N4H4F2S0	3	3	3	0.0404036	0.748546	0.0247814	0.722947
																										2710_Q6NS59_NAPAQSKDSAIPTLESVVFGINYTK_N1TMTK7TMTN22GlcNAcK25TMT_215_N2H5F0S0	Q6NS59	Fam135a	Mannose	N2H5F0S0	Q6NS59_215_N2H5F0S0	3	3	3	0.0388179	0.449854	0.0428689	0.517098
																										2737_Q80X19_VVDKGNGSKPTSPEEVK_V1TMTK4TMTN6GlcNAcK9TMTK17TMT_138_N4H6F2S0	Q80X19	Col14a1	Fucosylated	N4H6F2S0	Q80X19_138_N4H6F2S0	3	3	3	0.00370563	0.596723	0.00855182	0.640492
																										2788_Q8BFQ4_FSNDGKLILISTNGSFIR_F1TMTK6TMTN13GlcNAc_214_N5H5F1S0	Q8BFQ4	Wdr82	Fucosylated	N5H5F1S0	Q8BFQ4_214_N5H5F1S0	3	3	3	0.000769869	0.644786	0.00234064	0.66359
																										2829_Q8K0B2_NQNGTFK_N1TMTN3GlcNAcK7TMT_75_N2H5F0S0	Q8K0B2	Lmbrd1	Mannose	N2H5F0S0	Q8K0B2_75_N2H5F0S0	3	3	3	0.0400679	0.799488	0.0333204	0.784575
																										2943_Q9WU38_ESCNDTQYK_E1TMTC3CamN4GlcNAcK9TMT_447_N2H9F0S0	Q9WU38	Scnn1b	Mannose	N2H9F0S0	Q9WU38_447_N2H9F0S0	3	3	3	0.0105802	0.239856	0.0302592	0.447717
																										305_Q5DTU0_NRTEAEVK_N1GlcNAc@TMTK8TMT_664_N2H8F0S0	Q5DTU0	Afap1l2	Mannose	N2H8F0S0	Q5DTU0_664_N2H8F0S0	3	3	3	0.00756257	0.649331	0.0349411	0.690555
																										325_P05555_TPVLNCSVAVCK_T1TMTN5GlcNAcC6CamC11CamK12TMT_1022_N2H7F0S0	P05555	Itgam	Mannose	N2H7F0S0	P05555_1022_N2H7F0S0	3	3	3	0.00244268	0.66324	0.0164053	0.719659
																										335_A2A6A1_EFARNVSSR_E1TMTN5GlcNAc_177_N2H9F0S0	A2A6A1	Gpatch8	Mannose	N2H9F0S0	A2A6A1_177_N2H9F0S0	3	3	3	0.000685994	0.372189	0.00120461	0.467425
																										335_B9EJ57_NYTNIRER_N1GlcNAc@TMT_274_N2H9F0S0	B9EJ57	Mterf1b	Mannose	N2H9F0S0	B9EJ57_274_N2H9F0S0	3	3	3	0.000685994	0.372189	0.00120461	0.467425
																										335_Q9DB52_RNSTTFPSR_R1TMTN2GlcNAc_58_N2H9F0S0	Q9DB52	Pabir1	Mannose	N2H9F0S0	Q9DB52_58_N2H9F0S0	3	3	3	0.000685994	0.372189	0.00120461	0.467425
																										36_A2AQP0_INQTLDTK_I1TMTN2GlcNAcK8TMT_447_N2H5F0S0	A2AQP0	Myh7b	Mannose	N2H5F0S0	A2AQP0_447_N2H5F0S0	6	6	6	0.00614737	0.754902	0.00826037	0.758714
																										36_O09159_ANLTWTVK_A1TMTN2GlcNAcK8TMT_367_N2H5F0S0	O09159	Man2b1	Mannose	N2H5F0S0	O09159_367_N2H5F0S0	3	3	3	0.00714417	0.666716	0.000703293	0.621757
																										36_P17047_VQPFNVTK_V1TMTN5GlcNAcK8TMT_361_N2H5F0S0	P17047	Lamp2	Mannose	N2H5F0S0	P17047_361_N2H5F0S0	6	6	6	0.000710616	0.750208	0.0116348	0.823068
																										36_Q8R1N4_CVLVNLSK_C1TMT@CamN5GlcNAcK8TMT_266_N2H5F0S0	Q8R1N4	Nudcd3	Mannose	N2H5F0S0	Q8R1N4_266_N2H5F0S0	6	6	6	0.00614737	0.754902	0.00826037	0.758714
																										37_P17047_VQPFNVTK_V1TMTN5GlcNAcK8TMT_361_N2H8F0S0	P17047	Lamp2	Mannose	N2H8F0S0	P17047_361_N2H8F0S0	3	3	3	0.0061167	0.647052	0.00659668	0.641109
																										37_Q8R1N4_CVLVNLSK_C1TMT@CamN5GlcNAcK8TMT_266_N2H8F0S0	Q8R1N4	Nudcd3	Mannose	N2H8F0S0	Q8R1N4_266_N2H8F0S0	3	3	3	0.0061167	0.647052	0.00659668	0.641109
																										438_P16675_MYVTNDTEVAENNYEALK_M1TMTN5GlcNAcK18TMT_140_N2H7F0S0	P16675	Ctsa	Mannose	N2H7F0S0	P16675_140_N2H7F0S0	6	6	6	0.00423062	0.746768	0.00797635	0.794097
																										468_P21995_SCNISVTEK_S1TMTC2CamN3GlcNAcK9TMT_62_N2H8F0S0	P21995	Emb	Mannose	N2H8F0S0	P21995_62_N2H8F0S0	3	3	3	0.0169333	0.593383	0.0345893	0.695222
																										468_Q8BZ05_GNLTSEDSSK_G1TMTN2GlcNAcK10TMT_198_N2H8F0S0	Q8BZ05	Arap2	Mannose	N2H8F0S0	Q8BZ05_198_N2H8F0S0	3	3	3	0.0169333	0.593383	0.0345893	0.695222
																										529_P28798_CPTNNTCCK_C1TMT@CamN4GlcNAcC7CamC8CamK9TMT_373_N2H8F0S0	P28798	Grn	Mannose	N2H8F0S0	P28798_373_N2H8F0S0	3	3	3	0.00343116	0.586172	0.00755698	0.720182
																										529_P28798_CPTNNTCCK_C1TMT@CamN5GlcNAcC7CamC8CamK9TMT_374_N2H8F0S0	P28798	Grn	Mannose	N2H8F0S0	P28798_374_N2H8F0S0	3	3	3	0.00343116	0.586172	0.00755698	0.720182
																										538_P31809_MTLSQNNSILR_M1TMTN6GlcNAc_375_N2H9F0S0	P31809	Ceacam1	Mannose	N2H9F0S0	P31809_375_N2H9F0S0	6	6	6	0.00412774	0.676098	0.00808051	0.725742
																										538_Q3V1T4_MYYNVTEK_M1TMTN4GlcNAcK8TMT_543_N2H9F0S0	Q3V1T4	P3h1	Mannose	N2H9F0S0	Q3V1T4_543_N2H9F0S0	3	3	3	0.00719665	0.570679	0.0335445	0.659375
																										562_P43406_ANTTQPGIVEGGQVLK_A1TMTN2GlcNAcK16TMT_74_N4H4F1S0	P43406	Itgav	Fucosylated	N4H4F1S0	P43406_74_N4H4F1S0	3	3	3	0.00431482	0.607649	0.0129502	0.720282
																										59_Q62356_GSNYSEILDK_G1TMTN3GlcNAcK10TMT_142_N2H8F0S0	Q62356	Fstl1	Mannose	N2H8F0S0	Q62356_142_N2H8F0S0	3	3	3	0.00737352	0.656253	0.0413079	0.757193
																										656_P97821_SDINCSVMEATEEK_S1TMTN4GlcNAcC5CamK14TMT_53_N2H7F0S0	P97821	Ctsc	Mannose	N2H7F0S0	P97821_53_N2H7F0S0	6	6	6	0.00448264	0.761512	0.0130643	0.781494
																										661_P97927_NTTGEHCEK_N1GlcNAc@TMTC7CamK9TMT_104_N4H4F0S0	P97927	Lama4	Hybrid/Complex	N4H4F0S0	P97927_104_N4H4F0S0	3	3	3	0.0224752	0.483671	0.0240607	0.603602
																										664_P97927_NTTGEHCEK_N1GlcNAc@TMTC7CamK9TMT_104_N4H7F0S0	P97927	Lama4	Hybrid/Complex	N4H7F0S0	P97927_104_N4H7F0S0	6	6	6	0.0324891	0.576187	0.0312704	0.751951
																										730_Q2VLH6_QLGCADNGTVKPIPSDK_Q1TMTC4CamN7GlcNAcK11TMTK17TMT_872_N5H6F1S0	Q2VLH6	Cd163	Fucosylated	N5H6F1S0	Q2VLH6_872_N5H6F1S0	6	6	6	0.000979369	0.354833	0.00496877	0.504105
																										773_Q3UUQ7_LHVAQPENDSHVALLK_L1TMTN8GlcNAcK16TMT_558_N2H8F0S0	Q3UUQ7	Pgap1	Mannose	N2H8F0S0	Q3UUQ7_558_N2H8F0S0	6	6	6	0.00340022	0.65471	0.0445502	0.787382
																										780_G3X939_ANISEQSATTVR_A1TMTN2GlcNAc_321_N2H8F0S0	G3X939	Slc9a3	Mannose	N2H8F0S0	G3X939_321_N2H8F0S0	3	3	3	0.0124761	0.61059	0.00128289	0.642375
																										780_Q3V1T4_MYYNVTEK_M1TMTN4GlcNAcK8TMT_543_N2H8F0S0	Q3V1T4	P3h1	Mannose	N2H8F0S0	Q3V1T4_543_N2H8F0S0	6	6	6	0.0033234	0.685441	0.0157747	0.776795
																										781_Q3V1T4_MYYNVTEK_M1TMTN4GlcNAcK8TMT_543_N2H9F0S0	Q3V1T4	P3h1	Mannose	N2H9F0S0	Q3V1T4_543_N2H9F0S0	3	3	3	0.00719665	0.570679	0.0335445	0.659375
																										83_P11438_GYLLTLNFTK_G1TMTN7GlcNAcK10TMT_97_N3H6F0S1	P11438	Lamp1	sialylated	N3H6F0S1	P11438_97_N3H6F0S1	3	3	3	0.0274514	0.770846	0.00739464	0.769411
																										83_Q5SFM8_IPQELNNITK_I1TMTN7GlcNAcK10TMT_613_N3H6F0S1	Q5SFM8	Rbm27	sialylated	N3H6F0S1	Q5SFM8_613_N3H6F0S1	3	3	3	0.0274514	0.770846	0.00739464	0.769411
																										853_Q5XG71_ELNLTEHFGK_E1TMTN3GlcNAcK10TMT_59_N2H8F0S0	Q5XG71	Utp20	Mannose	N2H8F0S0	Q5XG71_59_N2H8F0S0	3	3	3	0.00175249	0.520143	0.00379454	0.587669
																										861_Q60715_EKDANK_E1TMTK2TMTN5GlcNAcK6TMT_259_N2H5F0S0	Q60715	P4ha1	Mannose	N2H5F0S0	Q60715_259_N2H5F0S0	3	3	3	0.002853	0.443238	0.000534798	0.493533
																										930_Q61576_YHYNGTFEDGKK_Y1TMTN4GlcNAcK11TMTK12TMT_69_N2H8F0S0	Q61576	Fkbp10	Mannose	N2H8F0S0	Q61576_69_N2H8F0S0	3	3	3	0.0241129	0.513489	0.0490429	0.588612
																										933_Q61646_NLFLNHSETASAK_N1TMTN5GlcNAcK13TMT_148_N4H5F0S0	Q61646	Hp	Hybrid/Complex	N4H5F0S0	Q61646_148_N4H5F0S0	6	6	6	4.95e-06	0.445096	2.19e-05	0.570446
																										937_Q61646_VVLHPNHSVVDIGLIK_V1TMTN6GlcNAcK16TMT_182_N6H6F0S2	Q61646	Hp	sialylated	N6H6F0S2	Q61646_182_N6H6F0S2	6	6	6	9.8e-05	0.410384	5.33e-05	0.423848
																										952_Q61838_SLGEVNFTATAEALQSPELCGNK_S1TMTN6GlcNAcC20CamK23TMT_881_N3H5F1S0	Q61838	Pzp	Fucosylated	N3H5F1S0	Q61838_881_N3H5F1S0	6	6	6	0.0039948	0.701554	0.00173624	0.710444
																										952_Q9JLC8_VINNCRNICNITTLDEEMVK_V1TMTC5CamC9CamN10GlcNAcK20TMT_3759_N3H5F1S0	Q9JLC8	Sacs	Fucosylated	N3H5F1S0	Q9JLC8_3759_N3H5F1S0	6	6	6	0.0039948	0.701554	0.00173624	0.710444
																										952_Q9JLC8_VINNCRNICNITTLDEEMVK_V1TMTC5CamN7GlcNAcC9CamK20TMT_3756_N3H5F1S0	Q9JLC8	Sacs	Fucosylated	N3H5F1S0	Q9JLC8_3756_N3H5F1S0	3	3	3	0.0457955	0.649503	0.0297124	0.612487
																										952_Q9JLC8_VINNCRNICNITTLDEEMVK_V1TMTN3GlcNAcC5CamC9CamK20TMT_3752_N3H5F1S0	Q9JLC8	Sacs	Fucosylated	N3H5F1S0	Q9JLC8_3752_N3H5F1S0	3	3	3	0.0457955	0.649503	0.0297124	0.612487
																										997_Q75UR0_LNTTCLHSK_L1TMTN2GlcNAcC5CamK9TMT_357_N2H8F0S0	Q75UR0	Ano5	Mannose	N2H8F0S0	Q75UR0_357_N2H8F0S0	3	3	3	0.00295102	0.626566	0.01313	0.642619

## Sheet: Figure S6G
The levels of N-glycosyltransferases and N-glycosidases in Mg-deficient and DSS-induced colitis mice (Related to Figure S6G).
				Mg-deficient mice																				DSS-induced colitis mice
	Group	Uniport ID	Gene name	NC_21J	NC_22J	NC_24J	NC_26J	NC_27J	NC_21S	NC_22S	NC_24S	NC_26S	NC_27S	De_31J	De_32J	De_33J	De_34J	De_35J	De_31S	De_32S	De_33S	De_34S	De_35S	NC_1	NC_2	NC_3	DSS_1	DSS_2	DSS_3	Mg_DSS_10_1	Mg_DSS_10_2	Mg_DSS_10_3
	N-glycosyltransferase	Q10470	Mgat3	1.04116	1.07582	1.01199	1.06289	1.0057	0.891013	1.07588	1.13367	1.07489	0.971587	0.862689	0.919899	0.921467	0.903763	0.802999	0.830207	0.949267	0.934952	0.888978	0.820143	0.774774	0.832129	1.05539	0.958418	0.738445	0.557947	1.25035	1.31068	1.27773
	N-glycosyltransferase	Q9WTS2	Fut8	1.24963	1.26071	1.21879	1.18099	1.08624	0.920215	0.932506	1.00982	0.969728	0.851491	1.04605	0.981011	1.00033	1.01774	0.965543	0.882306	0.905867	0.922005	0.811671	0.907187	1.06835	1.16164	1.32844	0.735064	0.637039	0.620103	1.15869	1.29098	1.25729
	N-glycosyltransferase	Q11127	Fut4	1.16822	1.13116	1.03638	1.18617	1.14395	0.958836	0.85395	1.06033	0.962268	0.878801	1.00726	0.975574	0.983872	1.13273	0.963301	0.686427	1.0212	0.767251	0.781804	0.892901	1.52685	1.69256	1.33364	0.749301	0.710929	0.854572	1.14475	1.41654	1.11931
	N-glycosyltransferase	Q6P5E4	Uggt1	1.11419	1.17236	1.00324	1.18833	1.09393	1.10338	1.01605	1.00376	1.0608	0.965623	0.98318	0.969962	0.91285	0.911974	0.889644	0.864312	0.885609	0.880389	0.866604	0.859244	0.902343	0.998322	1.13933	0.945467	0.873753	0.940292	0.971423	1.0429	1.01746
	N-glycosyltransferase	Q64685	St6gal1	1.21617	1.18243	1.36117	0.949162	0.950597	0.835348	1.03594	1.08006	0.995253	1.03673	0.922338	1.02112	0.858411	1.12315	0.745547	0.942453	0.929701	0.845915	0.941845	0.828385	1.38884	1.32769	1.24393	0.544304	0.648646	0.710394	1.47772	1.39167	1.50908
	N-glycosyltransferase	Q9JJ04	B4galt4	1.11137	0.975976	0.971067	1.17849	1.115	0.91654	1.15999	1.69911	1.43192	1.0351	0.839919	0.827173	0.789193	0.802486	0.786356	0.819129	0.73588	0.789514	0.726834	0.79424	1.23973	1.44268	1.37842	0.656695	0.612485	0.397827	0.796779	1.27585	1.1701
	N-glycosyltransferase	Q8VIB3	St3gal6	1.47744	1.61203	1.10914	1.45452	1.38564	1.14818	0.841751	0.408741	0.832554	0.917049	1.37934	1.27356	1.12685	1.02453	0.815918	0.447922	0.362701	0.398783	0.375155	0.532421	1.48938	1.74226	2.12782	0.413558	0.380685	0.527431	1.60395	1.65995	1.18151
	N-glycosyltransferase	Q91Y74	St3gal4	1.28587	1.6753	0.667524	1.53502	1.4599	1.20519	0.889908	0.701052	1.00925	1.29422	0.992324	1.02704	1.04552	0.96147	0.795042	0.628173	0.659163	0.848214	0.858803	0.920037	1.0237	1.17613	2.14661	0.922135	0.699159	0.408203	1.3904	1.46118	1.13701
	N-glycosidase	Q80UM7	Mogs	1.05035	1.1007	0.999246	1.1477	1.0679	1.00492	0.967541	0.940533	1.05458	1.03753	1.0072	0.941499	0.934174	0.990224	0.942884	0.895943	1.03181	1.01689	0.95563	0.967408	0.996901	1.08844	1.19378	0.874526	0.795599	0.86396	0.97218	1.10662	1.01287
	N-glycosidase	P45700	Man1a1	1.04366	1.05565	0.841379	1.1309	1.09166	1.10425	0.980352	0.921011	1.02942	1.1416	0.991577	0.991704	1.00559	0.958625	0.915667	0.913973	0.960201	0.852762	0.876573	0.920822	1.04521	1.15534	1.28962	0.918106	0.925715	0.928192	1.0475	1.08271	1.04764
	N-glycosidase	A2AJ15	Man1b1	1.25857	1.17645	0.954371	1.19133	1.2244	1.13701	0.952842	0.797262	1.03911	1.27717	0.942372	0.965554	1.04878	1.01003	1.0578	0.827091	0.73533	0.830077	0.877272	0.837208	1.05475	1.14255	1.26615	0.989388	0.933067	0.968542	1.04809	1.06698	0.997689
	N-glycosidase	O08795	Prkcsh	1.14171	1.23233	0.750625	1.21002	1.06128	1.20806	1.17614	1.10183	1.19823	1.00525	0.922993	0.89266	0.944544	0.804834	0.808476	0.921927	0.936677	0.657594	0.997343	0.712674	1.00724	0.891828	1.11531	0.975541	0.882952	0.838945	1.0588	1.05729	1.02562
	N-glycosidase	Q8BHN3	Ganab	1.07298	1.08634	1.00536	1.10171	1.04098	1.01964	1.00869	0.954907	1.05296	1.03502	0.955094	0.978695	0.903526	0.975935	0.901945	0.980204	1.04596	0.982509	0.940884	0.948342	0.984119	1.08514	1.16096	1.00108	0.968731	0.908784	1.08189	1.11272	1.08115
