# Supplementary material for: Magnesium Deficiency Accelerates Gut Aging and Increases Susceptibility to Colitis
Source: Aging Cell. 2026 Mar 16;25(3):e70446. doi: 10.1111/acel.70446 (PMC13093417; doi:10.1111/acel.70446)
Supplement: Supplementary file 1 — Appendix S1: acel70446‐sup‐0001‐AppendixS1.zip. [file ACEL-25-e70446-s003.zip › Source Data Figure S7.xlsx]

## Sheet: Figure S8A
Overlap of pathways enriched by proteins with differentially expressed phosphosites and N-glycopeptides in Mg-deficient mice (Old) and DSS-induced colitis mice (Related to Figure S8A).
	432 pathways enriched using proteins with differentially expressed phosphosites in Mg-deficient mice (Old)									192 pathways enriched using proteins with differentially expressed N-glycopeptides in Mg-deficient mice (old)									170 pathways enriched using proteins with differentially expressed phosphosites DSS-induced colitis mice									45 pathways enriched using proteins with differentially expressed N-glycopeptides in DSS-induced colitis mice
	Pathway category	Pathway ID	Pathway name	Count	P value	Genes name	FDR			Pathway category	Pathway ID	Pathway name	Count	P value	Genes name	FDR			Pathway category	Pathway ID	Pathway name	Count	P value	Genes name	FDR			Pathway category	Pathway ID	Pathway name	Count	P value	Genes name	FDR
	GOTERM_BP_DIRECT	GO:0006338	chromatin remodeling	81	5.19641e-25	PHF2, MORC2A, ARAF, CHD4, NUDT5, STK10, SLK, BCL7C, EP300, NEK3, ARID2, NFRKB, TNS2, SKP1, BRD2, SMARCC1, KDM2A, KSR1, RIPK3, PDPK1, NCOA3, DAPK2, ACTL6A, ATRX, CASK, PRPF4B, ACTR8, BAZ1B, ARID1B, RSBN1, HCFC1, ACTA2, MELK, SIK3, WAC, ULK2, SIK2, HDAC4, PRKAA1, USP16, CTDP1, SATB2, STK39, DDX21, BAZ2A, TTN, MIER1, MTA3, SF3B1, MARK2, BRD4, PAK4, RNF20, NPM1, CREBBP, BRPF1, MCRS1, HUWE1, SMARCA5, …	2.00685e-21			GOTERM_BP_DIRECT	GO:0007155	cell adhesion	32	1.33555e-12	ITGB1, ITGB5, LAMC1, CDH2, CHL1, FLRT1, CLCA2, CD36, MPDZ, CD177, AOC3, CNTN5, LAMB2, MCAM, IZUMO1, ITGA1, L1CAM, SELP, FLG2, CEACAM1, APC, NPHS1, CDHR1, PXDN, CDHR2, CNTN1, ITGA8, CTNNB1, DSG2, ITGA6, ITGA5, VCL	3.31484e-09			GOTERM_BP_DIRECT	GO:0006915	apoptotic process	25	4.2053e-09	KANK2, ERRFI1, STEAP3, GLI3, STK3, BAG6, SLK, CASP6, INPP5D, CTNNA1, MEF2D, NGFR, PRKCB, HNF1B, NFKB1, NISCH, VIL1, SLC5A8, MELK, SLTM, DLC1, MADD, ACIN1, PRKD1, MCM2	9.00354e-06			GOTERM_BP_DIRECT	GO:0007155	cell adhesion	20	3.14162e-11	ITGB1, NLGN1, ITGAM, ITGA3, COL14A1, LAMA4, ITGA1, OMD, COL12A1, CEACAM1, NPHS1, ADGRE5, COL6A2, CDHR1, ITGA11, ITGA8, ITGA6, ITGAV, EMB, MPDZ	3.70397e-08
	GOTERM_BP_DIRECT	GO:0006397	mRNA processing	48	7.84918e-23	DBR1, SRSF1, SRRT, HNRNPU, CWC25, AKAP17B, CCAR2, PNN, SCAF8, MYG1, RBM15B, FIP1L1, KHSRP, TRA2A, CWC22, MAGOH, PAPOLA, SYMPK, RBBP6, ZC3H13, PRKACA, CMTR1, SF3A3, RBM39, PRPF38B, ZRANB2, NONO, SREK1IP1, THOC5, SCAF4, SRPK1, SRRM1, PAN2, HNRNPK, SON, THRAP3, XRN2, HNRNPA2B1, SRSF2, ACIN1, SRSF3, SRSF4, RNPS1, CDK12, SRSF5, SREK1, NSRP1, SRSF7	1.51568e-19			GOTERM_BP_DIRECT	GO:0098609	cell-cell adhesion	15	2.7279e-07	ITGB1, ADGRV1, ITGB5, ITGA1, SELP, NPHS1, CDH2, DLG3, CNTN1, ITGA8, CTNNB1, DSG2, FAT3, ITGA6, ITGA5	0.000338532			GOTERM_BP_DIRECT	GO:0016192	vesicle-mediated transport	16	2.3087e-08	SEC16A, RASEF, STX7, SYTL1, GOLPH3L, MIA2, FMN2, GAPVD1, AP3B2, AHI1, RAB44, STX1B, TBC1D4, SNX27, SPIRE1, SFT2D2	2.47147e-05			GOTERM_BP_DIRECT	GO:0033627	cell adhesion mediated by integrin	8	1.35192e-09	ITGB1, ITGAM, ITGA3, ITGA1, ITGA11, ITGA8, ITGA6, ITGAV	7.96958e-07
	GOTERM_BP_DIRECT	GO:0008380	RNA splicing	37	1.65522e-17	DDX46, SRSF1, HNRNPU, CWC25, AKAP17B, CCAR2, PNN, RBM15B, KHSRP, TRA2A, CWC22, MAGOH, HNRNPA1, ZC3H13, RBM39, HSPA8, PRPF38B, ZRANB2, NONO, SREK1IP1, THOC5, SRPK1, SRRM1, HNRNPK, SON, THRAP3, SRSF2, ACIN1, SRSF3, SRSF4, RNPS1, CDK12, SRSF5, SREK1, SNRPF, NSRP1, SRSF7	2.13083e-14			GOTERM_BP_DIRECT	GO:0016477	cell migration	18	5.8947e-07	ITGB1, CD63, ST14, ITGB5, LAMB2, NFATC2, LAMC1, L1CAM, SORL1, TGFBR3, APC, CDH2, CDH20, CDH13, ANG, EMILIN1, CDH17, CLASP2	0.000389924			GOTERM_BP_DIRECT	GO:0006338	chromatin remodeling	25	6.06268e-08	FOXA1, RERE, PHLPP2, MTMR3, SATB2, PTPN21, DDX21, BAZ2A, STK3, SLK, MARK4, NPM1, PRKCB, EYA3, ATRX, ARID1A, SMARCA2, DCLK1, PTPRC, MYO1C, PKM, MELK, BMP2K, BCOR, TAF1	3.44649e-05			GOTERM_BP_DIRECT	GO:0007160	cell-matrix adhesion	9	4.03378e-08	FGB, ITGB1, ITGAM, ITGA3, ITGA1, ITGA11, ITGA8, ITGA6, ITGAV	1.58528e-05
	GOTERM_BP_DIRECT	GO:0030036	actin cytoskeleton organization	39	1.30428e-16	SHC1, EPB41, LDB3, SPTA1, ABR, SIPA1L1, DNAJB6, CSRP1, POF1B, EPB41L2, ABL2, FLNA, FLNB, FLNC, PDLIM4, MYH10, SPTBN1, PHACTR4, CAP1, FARP2, SPECC1, CXADR, IQSEC1, SHROOM3, PARVA, ACTN4, SSH2, SSH3, SSH1, TJP1, FMNL2, CTTN, PALLD, SPECC1L, MYH9, NF2, TLN1, ARHGEF5, PLEC	1.25928e-13			GOTERM_BP_DIRECT	GO:0033627	cell adhesion mediated by integrin	8	6.28402e-07	ITGB1, ITGB5, ITGA1, ITGA8, ITGA6, EMILIN1, ITGA5, FBN1	0.000389924			GOTERM_BP_DIRECT	GO:0046907	intracellular transport	8	6.43903e-08	AFTPH, DST, SEC16A, MAP1B, SPIRE1, FMN2, MAPT, AP3B2	3.44649e-05			GOTERM_BP_DIRECT	GO:0098609	cell-cell adhesion	10	9.8211e-07	ITGB1, TMIGD1, ITGAM, NPHS1, ITGA3, ITGA1, ITGA11, ITGA8, ITGA6, ITGAV	0.000289477
	GOTERM_BP_DIRECT	GO:0045944	positive regulation of transcription by RNA polymerase II	94	4.51225e-14	ATF2, CRTC2, KDM1A, FHOD1, ARID4A, HNRNPU, ASH2L, ARID4B, CCNC, ARRB1, HMGB1, PKD2, IRF2BPL, HOXA10, MECP2, EP300, PKNOX1, ARID2, GTF2I, FOXD2, RBM14, SMARCC1, PPP1R12A, NCOA3, ATRX, TSC2, CASK, ACTN4, SAFB, GTF2F1, BAZ1B, HCFC1, ETV6, OVOL2, ARMCX3, GREM1, ELF1, ELF4, EEF1D, THRAP3, TRAF6, ZSCAN21, PRKD2, YAP1, HDAC4, KMT2D, SP100, CASZ1, USP16, TMF1, SATB2, DDX21, FOXK2, SLC9A1, STRN3, ABLIM1, …	3.48526e-11			GOTERM_BP_DIRECT	GO:0006897	endocytosis	14	1.05822e-06	ITSN2, SCARA5, LRP1, SORT1, MYO7A, CSNK1E, FNBP1L, SORL1, LIPA, RUFY1, NPC1, PPT1, ANKFY1, SNX9	0.0005253			GOTERM_BP_DIRECT	GO:0016477	cell migration	16	5.52775e-07	ERRFI1, DOCK5, SDC2, FLT4, SHROOM2, IRS2, FMN2, GAB2, L1CAM, FMNL1, CTNNA1, HCLS1, LCP1, DOCK2, CLASP1, EPHA2	0.000236698			GOTERM_BP_DIRECT	GO:0007229	integrin-mediated signaling pathway	8	1.70799e-06	ITGB1, ITGAM, ITGA3, ITGA1, ITGA11, ITGA8, ITGA6, ITGAV	0.000402745
	GOTERM_BP_DIRECT	GO:0051726	regulation of cell cycle	36	8.64607e-14	USP16, HSP90AB1, TXLNG, PKD2, ING5, BRD8, BAK1, CCNL1, PRKACA, NFRKB, PHACTR4, CDK17, HSPA8, CDK18, NPM1, JUND, WFS1, MCRS1, ACTL6A, DAB2IP, TSC2, ACTR8, CDK11B, PML, OVOL2, ACTA2, SON, APC, MADD, CDK2, CDK10, CDK12, NF2, CDK13, CDK14, CDK16	5.56519e-11			GOTERM_BP_DIRECT	GO:0007156	homophilic cell adhesion via plasma membrane adhesion molecules	13	2.1227e-06	CNTN5, L1CAM, MYPN, CEACAM1, CDH2, CDH20, CDHR1, CDHR2, NPTN, CDH13, DSG2, FAT3, CDH17	0.000878089			GOTERM_BP_DIRECT	GO:0030036	actin cytoskeleton organization	14	7.78595e-07	ARHGEF18, FMN2, NISCH, TJP1, FMNL1, SIPA1L1, BCL6, DLC1, SPIRE1, FLNA, PKP3, TLN2, DOCK2, PLEC	0.000277829			GOTERM_BP_DIRECT	GO:0030199	collagen fibril organization	5	0.000280793	FKBP10, P4HA1, COL14A1, P3H1, PLOD2	0.0551759
	GOTERM_BP_DIRECT	GO:0045893	positive regulation of DNA-templated transcription	68	1.08521e-13	RET, PHF2, TGFB1I1, CHD4, AFF1, MECP2, SFR1, TRIM28, TRIM25, EP300, PKNOX1, NFRKB, MAP3K5, MAP2K1, SMARCC1, ANKRD49, RFC1, ACTL6A, ACTN4, ACTR8, ARAP1, ARID1B, HCFC1, OVOL2, ACTA2, GREM1, DNAJC2, ELF1, ILF3, ELF4, THRAP3, ZSCAN21, WAC, NUP98, YAP1, HDAC4, PRKAA1, CASZ1, USP16, ACSS2, SHC1, FOXK2, NOLC1, FOXK1, MTDH, BRD8, MTA3, BRD4, RNF20, SPEN, RBM39, NPM1, CREBBP, BRPF1, JUP, MCRS1, FOXJ2, SMA…	5.98725e-11			GOTERM_BP_DIRECT	GO:0007160	cell-matrix adhesion	10	3.97142e-06	ITGB1, CD63, ITGB5, ITGA1, ITGA8, CTNNB1, ITGA6, EMILIN1, ITGA5, L1CAM	0.00140815			GOTERM_BP_DIRECT	GO:0008285	negative regulation of cell population proliferation	16	1.00132e-05	KANK2, NPM1, NOS3, STAT3, ETV3, KLF4, NDRG1, SMARCA2, GLI3, ROBO1, STK3, FLCN, INPP5D, DLC1, NOS1, SKAP2	0.00289534			GOTERM_BP_DIRECT	GO:0010976	positive regulation of neuron projection development	7	0.000408124	ITGB1, NLGN1, GRN, ITGA3, ENC1, P3H1, ITGA6	0.0687398
	GOTERM_BP_DIRECT	GO:0000398	mRNA splicing, via spliceosome	28	2.9065e-12	DBR1, DDX46, CWC25, CASC3, HTATSF1, RBMX2, TRA2B, TRA2A, CWC22, HNRNPA1, SRSF10, SF3B1, RBM5, RBM10, SRRM2, SF3A3, HSPA8, RBM14, PRPF38B, PRPF38A, PRPF40A, ZCRB1, SRRM1, HNRNPA2B1, RNPS1, HNRNPC, SRSF5, SNRPF	1.40311e-09			GOTERM_BP_DIRECT	GO:0007040	lysosome organization	8	5.12931e-06	ZFYVE26, GNPTAB, HEXA, PPT1, ACP2, MYO7A, LIPA, CLN5	0.00159137			GOTERM_BP_DIRECT	GO:0043066	negative regulation of apoptotic process	21	1.08186e-05	NGFR, NPM1, HSP90AB1, FLT4, RPS6, HTT, HNF1B, FMN2, GLI3, NFKB1, TJP1, BAG6, AHI1, DAB2, CREB1, BCL6, SIN3A, CTNNA1, FLNA, NOS1, EVI2B	0.00289534			GOTERM_BP_DIRECT	GO:0006457	protein folding	6	0.000561131	FKBP10, NUDCD3, HSPH1, P3H1, HYOU1, HSP90B1	0.0826967
	GOTERM_BP_DIRECT	GO:0006915	apoptotic process	54	4.67467e-12	ATF2, PDCD5, CAAP1, LSP1, SHB, YBX3, CASP7, SLK, CASP8, CASP6, RB1CC1, BCL7C, EP300, RBM5, BNIP3L, RBM14, RIPK3, DAPK2, PRKCD, PRKCA, CD2AP, SLC5A8, RABEP1, MELK, PSME3, MADD, ALDH1A1, TAX1BP1, BIRC6, VDAC1, DOCK1, MCM2, KANK2, TMF1, BCL2L13, RNF216, INPP5D, BAK1, BCL2L14, MAPK3, PAK4, BCL11B, API5, RMDN3, MAPK14, PML, MARCKS, RYBP, APC, STK26, PDCD4, CYCS, ACIN1, EBAG9	2.00595e-09			GOTERM_BP_DIRECT	GO:0016042	lipid catabolic process	10	1.39012e-05	NEU2, LIPE, LRP1, CES1F, PPT1, PLBD1, PLCH2, CP, LIPA, PNPLA2	0.00383363			GOTERM_BP_DIRECT	GO:0007010	cytoskeleton organization	10	1.55042e-05	VIL1, FMNL1, DST, DLC1, TPM1, TLN2, DOCK2, LARP4, BRWD1, PDZD8	0.00368828			GOTERM_BP_DIRECT	GO:0048333	mesodermal cell differentiation	3	0.0019797	ITGB1, ITGA3, ITGA8	0.25934
	GOTERM_BP_DIRECT	GO:0035556	intracellular signal transduction	44	2.8181e-11	SHC1, ITSN1, STK39, HSPB1, PLD1, STK10, ABR, SLK, INPP5D, BLNK, LRRC8C, MARK2, JAK1, MAPK3, PAK4, MAP3K2, ARFGEF2, IGFBP5, PDPK1, DAPK2, PRKCD, DAB2IP, HMGA2, PRKCA, MAPK14, NRBP1, SRPK1, PLCB3, SH3BP5L, NRG3, WNK1, PRKD3, STK26, WNK2, DGKQ, SIK3, PRKD2, SIK2, PLCH2, ARHGEF7, SCG2, PLCD1, ARHGEF5, ARHGEF6	1.08835e-08			GOTERM_BP_DIRECT	GO:0006898	receptor-mediated endocytosis	8	1.98115e-05	DMBT1, SCARA5, LRP1, PPT1, SNX9, HMMR, CD36, SORL1	0.00491722			GOTERM_BP_DIRECT	GO:0000226	microtubule cytoskeleton organization	10	1.81939e-05	CAMSAP3, DST, MAP1B, CGN, MAPT, MAP4, MARK4, EML1, CLASP1, PARD3B	0.00373647			GOTERM_BP_DIRECT	GO:0032886	regulation of microtubule-based process	3	0.00230186	MACF1, TACC3, CLASP2	0.271389
	GOTERM_BP_DIRECT	GO:0006468	protein phosphorylation	37	2.49422e-10	CAMK2D, PRKAA1, STK39, CBL, SPN, TRIM28, RB1CC1, ABL2, NEK3, PRKACA, PRKG1, MARK2, JAK1, MAP3K5, BRD4, MAPK3, MAP2K1, DAPK2, PRKCD, EIF2AK2, PRKCA, MAPK14, YWHAZ, MTOR, CD2AP, SRPK1, ILF3, PRKAR1A, WNK1, STK26, WNK2, CDK2, SIK3, AAK1, PRKD2, SIK2, ATR	8.75699e-08			GOTERM_BP_DIRECT	GO:0045785	positive regulation of cell adhesion	8	4.19925e-05	SELP, CD63, APC, LAMB2, ERBB2, ATM, DSG2, LAMC1	0.00947502			GOTERM_BP_DIRECT	GO:0051497	negative regulation of stress fiber assembly	6	1.91972e-05	TJP1, KANK2, DLC1, ARHGEF18, ARHGAP6, CLASP1	0.00373647			GOTERM_BP_DIRECT	GO:0007042	lysosomal lumen acidification	3	0.00301498	GRN, LAMP1, LAMP2	0.296222
	GOTERM_BP_DIRECT	GO:0006974	DNA damage response	36	6.88182e-10	YAP1, ATF2, MDC1, USP16, PARG, USP10, MORC2A, ASH2L, CBL, CCAR2, RPTOR, BCLAF1, BOD1L, UBR5, RBBP6, BRD4, MAPK3, CBX5, CBX3, INTS3, PRKCD, CBX1, SMARCA5, MRE11A, MAPK14, BAZ1B, MTOR, RNF168, APC, TAOK1, TRAF6, CDK2, WAC, TRIP12, UBA1, ATR	2.2148e-07			GOTERM_BP_DIRECT	GO:0044331	cell-cell adhesion mediated by cadherin	6	4.74377e-05	CDH2, CDH20, CDHR2, CTNNB1, CDH13, CDH17	0.0098117			GOTERM_BP_DIRECT	GO:0098609	cell-cell adhesion	11	2.91074e-05	TJP1, VCAM1, CTNND1, CTNNA1, NRCAM, AQP4, TLN2, PKP3, FNDC3A, RAP1GAP, TJP2	0.00519325			GOTERM_BP_DIRECT	GO:1901381	positive regulation of potassium ion transmembrane transport	3	0.00301498	KCNH2, KCNE1, AKAP7	0.296222
	GOTERM_BP_DIRECT	GO:0000122	negative regulation of transcription by RNA polymerase II	69	2.38535e-09	ATF2, KDM1A, TRAF3IP1, NKAP, ARID4A, HNRNPU, CHD4, ARID4B, HMGB1, YBX3, IRF2BPL, MECP2, JPH2, TRIM28, SIN3B, EP300, CIC, PRKACA, TSC22D4, RBM15, RFC1, YWHAZ, HIC1, HCFC1, ETV6, OVOL2, NCOR2, NCOR1, TRAF6, CRY2, KANK2, YAP1, HDAC4, SP100, DNMT1, SATB2, MEPCE, FOXK2, FOXK1, MTDH, STRN3, MIER1, VHL, ZBED6, MTA3, RREB1, RBM10, SPEN, CBX8, AKIRIN2, CREBBP, CBX5, JUND, WFS1, MBD1, DAB2IP, IRF2BP1, HMGA…	7.08631e-07			GOTERM_BP_DIRECT	GO:0034332	adherens junction organization	6	6.42049e-05	CDH2, CDH20, CTNNB1, CDH13, ADAM10, CDH17	0.0122582			GOTERM_BP_DIRECT	GO:0043065	positive regulation of apoptotic process	15	4.48926e-05	FOXA1, NGFR, STEAP3, NOS3, RPS6, LPAR1, HTT, STK3, SLK, CREB1, MELK, BCL6, CASP6, INPP5D, ACIN1	0.00739347			GOTERM_BP_DIRECT	GO:0086005	ventricular cardiac muscle cell action potential	3	0.00340547	KCNH2, KCNE1, SCN3B	0.30885
	GOTERM_BP_DIRECT	GO:0048025	negative regulation of mRNA splicing, via spliceosome	11	2.8393e-09	NPM1, HNRNPK, TRA2B, HNRNPA2B1, ACIN1, RNPS1, SRSF4, SRSF6, SRSF7, SRSF10, RBM10	7.83242e-07			GOTERM_BP_DIRECT	GO:0006493	protein O-linked glycosylation	7	9.95512e-05	B3GALT2, EOGT, B3GNT2, GCNT3, B3GALT5, POMGNT2, LARGE1	0.0172381			GOTERM_BP_DIRECT	GO:0045944	positive regulation of transcription by RNA polymerase II	29	7.16809e-05	FOXA1, SATB2, DDX21, LDB2, GLI3, GPBP1, LEO1, NOS1, NELFA, MEF2D, PELP1, DDX17, NPM1, POU2F1, STAT3, ATRX, HNF1B, KLF4, SMARCA2, GTF2F2, NFKB1, AHI1, DAB2, CREB1, MYO1C, PKM, THRAP3, HCLS1, PRKD1	0.0109621			GOTERM_BP_DIRECT	GO:0060707	trophoblast giant cell differentiation	3	0.00425309	PLK4, CTS8, ITGAV	0.358171
	GOTERM_BP_DIRECT	GO:0006281	DNA repair	32	3.27601e-09	MDC1, USP10, PDS5B, HMGB1, POLD3, CHAF1B, SLX4, TRIM28, BOD1L, UBR5, NFRKB, WDHD1, PARP3, NPM1, RFC1, LIG1, INTS3, MCRS1, NONO, ACTL6A, USP45, ATRX, SMARCA5, HUWE1, ACTR8, MSH6, TAOK1, XRN2, JMY, CDK2, TRIP12, ATR	8.43462e-07			GOTERM_BP_DIRECT	GO:0050808	synapse organization	8	0.000110175	CNTN5, LAMB2, NPTN, FLNA, CTNNB1, LAMC1, L1CAM, LARGE1	0.0172381			GOTERM_BP_DIRECT	GO:0008360	regulation of cell shape	9	8.30583e-05	VIL1, FMNL1, DLC1, TPM1, LPAR1, MSN, ARHGEF18, MYH14, BRWD1	0.0118552			GOTERM_BP_DIRECT	GO:0002028	regulation of sodium ion transport	3	0.00731231	SLC9A3, P2RX4, SCNN1B	0.517128
	GOTERM_BP_DIRECT	GO:0046777	protein autophosphorylation	22	8.63369e-09	CAMK2D, RIPK3, CAD, STK39, EIF2AK2, EIF2S1, MTOR, STK10, SLK, MELK, TRIM28, STK26, WNK2, ULK2, PRKD2, CDK12, SIK2, PRKACA, CAMK2G, MARK2, ATR, BRD4	2.08396e-06			GOTERM_BP_DIRECT	GO:0016339	calcium-dependent cell-cell adhesion via plasma membrane cell adhesion molecules	6	0.000111124	SELP, CEACAM1, CDH2, CDH20, CDH13, CDH17	0.0172381			GOTERM_BP_DIRECT	GO:0051056	regulation of small GTPase mediated signal transduction	5	0.000113681	RALGAPB, SIPA1L1, RALGAPA2, GMIP, RAP1GAP	0.015212			GOTERM_BP_DIRECT	GO:0050804	modulation of chemical synaptic transmission	5	0.00735628	GRM3, ITGB1, SYNPR, NLGN1, AKAP7	0.517128
	GOTERM_BP_DIRECT	GO:0016477	cell migration	32	1.84381e-08	PXN, IRS2, ARHGAP5, PIK3C2A, ARHGAP35, ABR, LIMA1, SH3BP1, MYO18A, CTNNA2, SRGAP1, MISP, CLASP1, CLASP2, NDEL1, JUP, PDPK1, USP45, SHROOM2, PRPF40A, SCRIB, L1CAM, CD2AP, FMNL2, APC, CTTN, PALLD, SPECC1L, CD248, DOCK1, PHLDB2, CD44	4.1887e-06			GOTERM_BP_DIRECT	GO:0006953	acute-phase response	6	0.000126155	SERPINA1A, ITIH4, CD163, UGT1A1, TFRC, HP	0.0184187			GOTERM_BP_DIRECT	GO:0043087	regulation of GTPase activity	6	0.000155282	SIPA1L1, BCL6, ARHGAP6, RAB3GAP1, NGEF, RAP1GAP	0.0192996			GOTERM_BP_DIRECT	GO:0043066	negative regulation of apoptotic process	10	0.00779247	ITGB1, PRNP, TMIGD1, EPCAM, CD38, HYOU1, RLN1, FSTL1, LTF, HSP90B1	0.517128
	GOTERM_BP_DIRECT	GO:0015031	protein transport	42	2.18517e-08	DENND1B, ARF1, DENND1A, ITSN1, AKAP8, AGAP1, RRBP1, ARRB1, MIA3, AAAS, NUP160, KIF3A, MICALL1, MYO6, DUOXA2, TOM1, VHL, MYH10, RAB11FIP5, ARFGEF2, MON2, RANBP3, NUP210, SEC16A, SYNRG, DENND4C, RAB3IP, ANK2, ACTN4, ARFGAP1, SNAP91, SCAMP3, KTN1, CD2AP, RABEP1, NASP, TBC1D5, GORASP1, RAB18, MYH9, UBAP1, NUP98	4.68841e-06			GOTERM_BP_DIRECT	GO:0007179	transforming growth factor beta receptor signaling pathway	8	0.000265439	SMAD2, TGFBR3, ERO1A, ITGB5, ITGA8, ARAP1, NLK, SMAD5	0.0366011			GOTERM_BP_DIRECT	GO:0000122	negative regulation of transcription by RNA polymerase II	24	0.000162257	KANK2, FOXA1, UHRF1, SATB2, MEPCE, OTUD7B, HNF1B, LDB2, ARID1A, ETV3, KLF4, GLI3, NFKB1, HDAC7, FLCN, DAB2, PTPRC, BCL6, SIN3A, HNRNPA2B1, CRY1, HCLS1, BCOR, CIC	0.0192996			GOTERM_BP_DIRECT	GO:0031589	cell-substrate adhesion	3	0.00789508	ITGB1, ITGA6, ITGAV	0.517128
	GOTERM_BP_DIRECT	GO:0045892	negative regulation of DNA-templated transcription	52	2.69261e-08	KDM1A, NAB1, NKAP, ARID4A, CHD4, CCAR2, MECP2, JPH2, TRIM28, SIN3B, NELFB, CIC, RFC1, OVOL2, GREM1, NCOR2, ILF3, NCOR1, TRAF6, CRY2, VGLL4, HDAC4, SP100, DNMT1, SHC1, FOXK2, FOXK1, STRN3, BCLAF1, DNAJB6, ZBED6, MTA3, RREB1, SPEN, AKIRIN2, HSPA8, CBX5, POU2F1, CBX3, NONO, CBX1, DAB2IP, HMGA2, SMARCA2, PML, SMARCA4, HNRNPK, MYBBP1A, NMNAT1, PDCD4, NOSTRIN, LIMS1	5.47308e-06			GOTERM_BP_DIRECT	GO:0043066	negative regulation of apoptotic process	21	0.000353992	ITGB1, PRNP, ANGPT4, LRP1, TFRC, ABRAXAS2, SMAD5, HSP90B1, APC, EPCAM, ERBB2, PPT1, CTNNB1, FLNA, DSG2, ANG, BIRC6, HYOU1, NOS1, RLN1, MAP4K4	0.0451183			GOTERM_BP_DIRECT	GO:0035023	regulation of Rho protein signal transduction	5	0.000230224	KANK2, DLC1, ARHGEF28, DOCK8, ARHGEF18	0.0259426			GOTERM_BP_DIRECT	GO:1901379	regulation of potassium ion transmembrane transport	3	0.00912108	KCNH2, PRNP, KCNE1	0.565987
	GOTERM_BP_DIRECT	GO:0045945	positive regulation of transcription by RNA polymerase III	9	4.89185e-08	RPTOR, MYO1C, MYBBP1A, SMARCA5, DDX21, DEK, BAZ1B, SF3B1, MTOR	9.20803e-06			GOTERM_BP_DIRECT	GO:0007157	heterophilic cell-cell adhesion via plasma membrane cell adhesion molecules	6	0.000376857	SELP, CDH2, MCAM, CRTAM, ITGA5, L1CAM	0.0451183			GOTERM_BP_DIRECT	GO:0008104	protein localization	10	0.000242434	AHI1, NIN, NPM1, BCL6, SIN3A, CTNNA1, NRCAM, CEP128, PARD3B, PLEC	0.0259526			GOTERM_BP_DIRECT	GO:0034113	heterotypic cell-cell adhesion	3	0.0104262	ITGB1, ITGAM, ITGAV	0.614626
	GOTERM_BP_DIRECT	GO:0000226	microtubule cytoskeleton organization	21	5.03238e-08	DST, DOCK7, EML1, CAMSAP2, PARD3B, CAMSAP3, TUBA1B, SON, TAOK1, MAP7D1, MAP1B, MAP1A, SIK3, MAP6, TACC1, PCNT, PHLDB2, MARK2, CLASP1, NDEL1, CLASP2	9.20803e-06			GOTERM_BP_DIRECT	GO:0007283	spermatogenesis	18	0.000391511	CATSPERG2, CFAP52, SUN1, ACE, TDRD9, INHBB, BRCA2, IGF2R, SYNE1, SETX, NLRP14, STK33, LAMP1, TSPAN8, CTSL, MOV10L1, RLN1, CNTLN	0.0451183			GOTERM_BP_DIRECT	GO:0001578	microtubule bundle formation	5	0.000565926	MTCL1, MAP1B, TPPP, MARK4, CLASP1	0.0576975			GOTERM_BP_DIRECT	GO:0010761	fibroblast migration	3	0.0125286	ITGB1, ITGA11, CLASP2	0.684962
	GOTERM_BP_DIRECT	GO:0043087	regulation of GTPase activity	13	5.24538e-08	RALBP1, RABGAP1, DAB2IP, MTOR, RASIP1, RAP1GAP, SIPA1L1, ALS2, RAB3GAP2, PLXNB2, PRKG1, NGEF, ARHGEF5	9.20803e-06			GOTERM_BP_DIRECT	GO:0006974	DNA damage response	14	0.000405161	SMG1, ATAD5, NFATC2, MASTL, BRCA2, SETX, APC, FANCD2, ZMAT3, RBBP5, INTS7, ATM, CEP63, RAD9A	0.0451183			GOTERM_BP_DIRECT	GO:0006366	transcription by RNA polymerase II	10	0.000658834	CREB1, POU2F1, BCL6, THRAP3, STAT3, ATRX, DDX21, KLF4, CIC, GTF2F2	0.0641165			GOTERM_BP_DIRECT	GO:0030335	positive regulation of cell migration	6	0.0127813	ITGB1, SEMA6C, GRN, ITGA6, ITGAV, PLD1	0.684962
	GOTERM_BP_DIRECT	GO:0008360	regulation of cell shape	20	1.02152e-07	EPB41, PXN, TPM1, SHROOM3, PRPF40A, PARVA, ARAP1, F11R, ARHGAP35, SPTA1, FGD4, FMNL2, CDC42EP4, EPB41L2, PALM, PLXNB2, MYH9, NF2, MYH10, BRWD3	1.71527e-05			GOTERM_BP_DIRECT	GO:0006468	protein phosphorylation	14	0.000452897	SMAD2, ADAM10, CSNK1E, EIF2AK4, NLK, SMAD5, SMOK1, STK31, WEE1, STK24, CD109, ATM, LARGE1, MAP4K4	0.0451183			GOTERM_BP_DIRECT	GO:0048870	cell motility	5	0.00082346	BCL6, DST, CTNNA1, PLEC, EPHA2	0.0727671			GOTERM_BP_DIRECT	GO:0006508	proteolysis	9	0.0133706	CTSA, CAPN13, CFH, CTSZ, HP, CLCA1, CTS8, CTSC, LTF	0.685389
	GOTERM_BP_DIRECT	GO:0043065	positive regulation of apoptotic process	35	1.54513e-07	PDCD5, HTT, HMGB1, CCAR2, SLC9A1, TOMM22, ING5, BCLAF1, SLK, CASP8, CNR1, CASP6, INPP5D, BAK1, DNM1L, RBM5, MAP3K5, BNIP3L, MAP2K4, DAPK2, PRKCD, DAB2IP, EIF2AK2, SCRIB, IGF2R, RYBP, MELK, APC, KCNMA1, JMY, ALDH1A1, ACIN1, RNPS1, VDAC1, ARHGEF7	2.41386e-05			GOTERM_BP_DIRECT	GO:0001666	response to hypoxia	11	0.000468497	TGFBR3, ACE, TFRC, FZD4, ATM, PLOD2, HYOU1, ANG, NOS1, CRHR1, HSP90B1	0.0451183			GOTERM_BP_DIRECT	GO:0010634	positive regulation of epithelial cell migration	5	0.00089889	VIL1, DOCK5, IRS2, GAB2, CLASP1	0.0727671			GOTERM_BP_DIRECT	GO:0060999	positive regulation of dendritic spine development	3	0.0147994	NLGN1, GRN, PBRM1	0.724821
	GOTERM_BP_DIRECT	GO:0006897	endocytosis	23	1.56257e-07	DENND1B, SYNRG, DENND1A, ITSN1, MYO7B, ANK2, ARRB1, PIK3C2A, CLINT1, EPN1, DNM2, NCKIPSD, MYO1B, RABEP1, MYO1C, MICALL1, MYO6, FCHO2, NOSTRIN, PACSIN3, ESYT2, DNM1L, REPS1	2.41386e-05			GOTERM_BP_DIRECT	GO:0090292	nuclear matrix anchoring at nuclear membrane	3	0.000472634	SUN2, SUN1, SYNE1	0.0451183			GOTERM_BP_DIRECT	GO:0007015	actin filament organization	8	0.000903283	MYO1C, TPM3, TPM1, SHROOM2, SPIRE1, HCLS1, ARHGAP6, PLEC	0.0727671			GOTERM_BP_DIRECT	GO:0044793	negative regulation by host of viral process	2	0.0153694	CEACAM1, LTF	0.724821
	GOTERM_BP_DIRECT	GO:0007010	cytoskeleton organization	20	1.78095e-07	CAP1, SVIL, DST, PXN, TPM1, MICAL3, PRPF40A, LSP1, ADD3, LMNB2, MTOR, ADD1, FGD4, ABLIM1, DES, FMNL2, ZMYM4, PALM, PACSIN3, BRWD3	2.57176e-05			GOTERM_BP_DIRECT	GO:0034230	enkephalin processing	3	0.000472634	PCSK2, CTSL, CPE	0.0451183			GOTERM_BP_DIRECT	GO:0071625	vocalization behavior	4	0.000936847	MYH14, SHANK3, SHANK2, GLI3	0.0727671			GOTERM_BP_DIRECT	GO:0099560	synaptic membrane adhesion	3	0.0164041	NLGN1, ITGA3, SLITRK3	0.743862
	GOTERM_BP_DIRECT	GO:0007026	negative regulation of microtubule depolymerization	11	1.79797e-07	CAMSAP3, APC, TAOK1, MAP1B, SPECC1L, MAP1A, TRIM54, HDAC6, CLASP1, CLASP2, CAMSAP2	2.57176e-05			GOTERM_BP_DIRECT	GO:0007229	integrin-mediated signaling pathway	8	0.00050424	ITGB1, ITGB5, ITGA1, ITGA8, ADAM10, ITGA6, ITGA5, CDH17	0.0455698			GOTERM_BP_DIRECT	GO:0001701	in utero embryonic development	12	0.000939364	CAMSAP3, RIC8A, FLCN, DAB2, CR1L, SIN3A, KIF3A, NOS3, TPM1, OTUD7B, EIF2S2, GLI3	0.0727671			GOTERM_BP_DIRECT	GO:0086091	regulation of heart rate by cardiac conduction	3	0.0172331	KCNH2, KCNE1, SCN3B	0.75251
	GOTERM_BP_DIRECT	GO:0031507	heterochromatin formation	15	3.17798e-07	CBX8, KMT2D, CBX5, CBX3, CBX1, ATRX, SMARCA5, HMGA2, BAZ2A, SMARCA2, LMNB2, SMARCA4, LMNB1, MECP2, UTY	4.38334e-05			GOTERM_BP_DIRECT	GO:0007159	leukocyte cell-cell adhesion	5	0.000527883	SELP, ITGB1, ITGA5, L1CAM, CD177	0.0455698			GOTERM_BP_DIRECT	GO:0030154	cell differentiation	17	0.000951649	FOXA1, ZHX3, TXNRD3, EYA3, SDC2, STAT3, ETV3, PRRC2A, ROBO1, BAG6, HERC4, GOLGA3, DAB2, CREB1, PRKD1, MEF2D, NGEF	0.0727671			GOTERM_BP_DIRECT	GO:0038016	insulin receptor internalization	2	0.0204402	LMBRD1, CEACAM1	0.831
	GOTERM_BP_DIRECT	GO:0051301	cell division	33	3.88729e-07	RALA, USP16, CTDP1, EPB41, CLTC, HNRNPU, PDS5B, EPB41L2, NEK3, TPPP, MISP, CLASP1, DIS3L2, CLASP2, NUDC, LIG1, MICAL3, HMGA2, ACTR8, HAUS2, CD2AP, PARD3B, ZC3HC1, APC, REEP4, REEP3, CDK2, SPECC1L, SDE2, TACC1, BIRC6, CDK14, ANAPC1	5.17679e-05			GOTERM_BP_DIRECT	GO:0001889	liver development	8	0.000532444	TGFBR3, NPC1, UGT1A1, HP, ATP7A, CP, LIPA, IGF2R	0.0455698			GOTERM_BP_DIRECT	GO:0042789	mRNA transcription by RNA polymerase II	5	0.00135026	CREB1, STAT3, C5AR1, FLNA, TAF1	0.0981401			GOTERM_BP_DIRECT	GO:0010668	ectodermal cell differentiation	2	0.0204402	ITGAM, ITGA6	0.831
	GOTERM_BP_DIRECT	GO:0007097	nuclear migration	9	4.14254e-07	NUDC, CLMN, FHOD1, TACC1, MYH10, SYNE2, LMNB2, SYNE1, LMNB1	5.33283e-05			GOTERM_BP_DIRECT	GO:0000902	cell morphogenesis	9	0.000581288	CDH2, LAMB2, CDH20, CTNNB1, PRDM14, CDH13, LAMC1, LIPA, CDH17	0.0461267			GOTERM_BP_DIRECT	GO:0015031	protein transport	14	0.00137515	NUP210, SEC16A, DENND4C, FMN2, SELENBP1, AFTPH, DAB2, NASP, KIF3A, SNX17, RAB12, SPIRE1, AAGAB, SFT2D2	0.0981401			GOTERM_BP_DIRECT	GO:0010811	positive regulation of cell-substrate adhesion	3	0.0235144	ITGB1, ITGA3, ITGA6	0.893139
	GOTERM_BP_DIRECT	GO:0048488	synaptic vesicle endocytosis	12	4.86972e-07	ATP8A1, SYNJ1, SGIP1, DENND1A, FCHO2, CLTC, ITSN1, SCRIB, DNM1L, SNAP91, STX1A, DNM2	6.06673e-05			GOTERM_BP_DIRECT	GO:0043065	positive regulation of apoptotic process	15	0.000615374	UNC13B, ITGB1, ACE, ADAM10, ANO6, IGF2R, MUC2, APC, ZMAT3, EEF1A2, CTNNB1, ATM, ITGA6, EMILIN1, CTSD	0.0461267			GOTERM_BP_DIRECT	GO:0031507	heterochromatin formation	6	0.00143039	BCL6, SIN3A, UHRF1, ATRX, BAZ2A, SMARCA2	0.0987889			GOTERM_BP_DIRECT	GO:0048525	negative regulation of viral process	2	0.0254851	APCS, LTF	0.893139
	GOTERM_BP_DIRECT	GO:0042981	regulation of apoptotic process	24	5.19451e-07	HSP90AA1, RIPK3, ACTL6A, ANK2, ARRB1, CAAP1, ACTN4, CDK11B, IGF2R, ACTA2, BCL2L13, SLK, CASP8, CASP6, STK26, TRAF6, MADD, AKT1S1, NF2, BRD8, ANP32B, BAK1, CCNL1, BCL2L14	6.26913e-05			GOTERM_BP_DIRECT	GO:0009749	response to glucose	7	0.000647277	SMAD2, GPAM, RMI1, SGCB, CTSL, ELAVL1, KHK	0.0461267			GOTERM_BP_DIRECT	GO:0051649	establishment of localization in cell	9	0.00158386	MSR1, DAB2, STEAP3, STIM1, NOS3, AQP4, NOS1, SLC4A4, RAP1GAP	0.103044			GOTERM_BP_DIRECT	GO:0031345	negative regulation of cell projection organization	2	0.0254851	ITGB1, ITGA3	0.893139
	GOTERM_BP_DIRECT	GO:0045943	positive regulation of transcription by RNA polymerase I	9	8.32428e-07	MYO1C, MYBBP1A, BNC1, SMARCA5, DDX21, WDR75, DEK, BAZ1B, SF3B1	9.54508e-05			GOTERM_BP_DIRECT	GO:0030335	positive regulation of cell migration	12	0.000654296	ITGB1, SUN2, ABCC1, APC, FZD4, MCAM, CDH13, ADAM10, ATM, ITGA6, ITGA5, MAP4K4	0.0461267			GOTERM_BP_DIRECT	GO:0050808	synapse organization	6	0.00158826	FLNA, MAPT, L1CAM, SYN2, SHANK3, SHANK2	0.103044			GOTERM_BP_DIRECT	GO:0072553	terminal button organization	2	0.0254851	NLGN1, SLITRK3	0.893139
	GOTERM_BP_DIRECT	GO:0032956	regulation of actin cytoskeleton organization	16	8.40323e-07	RALA, PRKCD, ARHGEF16, ARAP1, SLC4A2, F11R, IQGAP2, ARHGAP35, MTOR, CD2AP, SH3BP1, TAOK1, CDK10, NGEF, ARHGEF5, CLASP2	9.54508e-05			GOTERM_BP_DIRECT	GO:2001046	positive regulation of integrin-mediated signaling pathway	4	0.000654672	CD63, LAMB2, FLNA, LAMC1	0.0461267			GOTERM_BP_DIRECT	GO:0050821	protein stabilization	9	0.00177026	BAG6, NPM1, CREB1, HSP90AB1, SEC16A, CTNND1, FLNA, RAB3GAP1, STK3	0.111474			GOTERM_BP_DIRECT	GO:0001666	response to hypoxia	5	0.026145	TACC3, CD38, PLOD2, HYOU1, HSP90B1	0.893139
	GOTERM_BP_DIRECT	GO:0070507	regulation of microtubule cytoskeleton organization	10	1.19947e-06	CAMSAP3, PHLDB1, PRKAA1, TRAF3IP1, TAOK1, MAP6, TPPP, PHLDB2, MARK2, CLASP1	0.000132353			GOTERM_BP_DIRECT	GO:0007601	visual perception	9	0.000664001	DLL4, RP1, ADGRV1, LAMB2, PPT1, PDE6C, MYO7A, LAMC1, CLN5	0.0461267			GOTERM_BP_DIRECT	GO:1900181	negative regulation of protein localization to nucleus	4	0.00182301	SIN3A, CTNNA1, OTUD7B, DCLK1	0.111516			GOTERM_BP_DIRECT	GO:0009410	response to xenobiotic stimulus	6	0.0265139	NPC1, ITGA3, SCNN1B, CD38, TOP1, AMH	0.893139
	GOTERM_BP_DIRECT	GO:0098609	cell-cell adhesion	22	1.27172e-06	DSP, CXADR, JUP, SHC1, CTNND1, RPSA, AQP4, SCRIB, FNDC3A, F11R, RAP1GAP, CD2AP, TJP1, PNN, ABL2, MYH9, PKP4, CTNNA2, TLN1, TJP3, LIMS1, TJP2	0.000136427			GOTERM_BP_DIRECT	GO:0008283	cell population proliferation	13	0.000669042	SMAD2, ITGB1, ATAD5, FZD4, LMNTD1, MKI67, BRCA2, ELAVL1, LIPA, TGFBR3, APC, CTNNB1, BIRC6	0.0461267			GOTERM_BP_DIRECT	GO:0042307	positive regulation of protein import into nucleus	5	0.00193984	HSP90AB1, FLNA, HCLS1, PRKD1, GLI3	0.112453			GOTERM_BP_DIRECT	GO:0048488	synaptic vesicle endocytosis	3	0.0295298	GRN, BLTP1, AP2M1	0.94643
	GOTERM_BP_DIRECT	GO:0043066	negative regulation of apoptotic process	46	1.32621e-06	PRKAA1, HSP90AB1, SHC1, ARAF, HSPB1, HTT, ARRB1, CAAP1, CBL, YBX3, SLC9A1, MTDH, BAG3, RB1CC1, MICAL1, MYO18A, FLNA, PCNT, BNIP3L, NQO1, NPM1, KDM2A, INTS1, API5, WFS1, NONO, NCOA3, HMGA2, EIF2AK2, MRE11A, MTOR, SMARCA4, GREM1, TJP1, HNRNPK, SON, APC, CAT, PDCD4, PDE3A, TAX1BP1, BIRC6, VDAC1, NAA15, ANP32B, CD44	0.000138428			GOTERM_BP_DIRECT	GO:0006508	proteolysis	19	0.000765334	PCSK2, ST14, ACE, NRDC, HP, ADAM10, DPP6, DPP7, DNPEP, MEP1B, CTSL, MATCAP1, CLCA2, CLCA1, CPE, USP40, CTSF, CTSD, CTSC	0.0513394			GOTERM_BP_DIRECT	GO:1902396	protein localization to bicellular tight junction	3	0.00194337	TJP1, FLNA, ABCB1A	0.112453			GOTERM_BP_DIRECT	GO:0045123	cellular extravasation	2	0.0305041	ITGAM, ITGA1	0.94643
	GOTERM_BP_DIRECT	GO:0007015	actin filament organization	19	2.00603e-06	CAP1, ARF1, TPM1, MYO7B, SHROOM2, LMOD1, SHROOM3, HDAC6, CD2AP, ARHGAP12, MYO1B, MARCKS, MYO1C, SH3BP1, POF1B, MYO6, ABL2, DBN1, PLEC	0.000203876			GOTERM_BP_DIRECT	GO:0007411	axon guidance	10	0.000819838	CNTN5, CHL1, LAMB2, NPTN, SLIT1, CNTN1, B3GNT2, LAMC1, L1CAM, MYPN	0.0535483			GOTERM_BP_DIRECT	GO:0007155	cell adhesion	14	0.00211236	VCAM1, DST, CTNND1, L1CAM, PARD3B, CLDN15, CHL1, CDHR2, CTNNA1, NRCAM, PGM5, TLN2, EPHB4, EPHA2	0.119015			GOTERM_BP_DIRECT	GO:0086013	membrane repolarization during cardiac muscle cell action potential	2	0.0305041	KCNH2, KCNE1	0.94643
	GOTERM_BP_DIRECT	GO:0006325	chromatin organization	26	2.11175e-06	HDAC4, MDC1, KMT2D, ARID4A, CHD4, ARID4B, HMGB1, HTATSF1, HDAC6, HIRIP3, TRIM28, BRD8, BRD4, RNF20, KDM2A, ATRX, SMARCA5, DEK, BAZ1B, SMARCA2, TDRD3, HCFC1, PARP10, DNAJC2, NCOR1, WAC	0.000209117			GOTERM_BP_DIRECT	GO:0002859	negative regulation of natural killer cell mediated cytotoxicity directed against tumor cell target	3	0.000937364	CEACAM1, KLRE1, HAVCR2	0.0596548			GOTERM_BP_DIRECT	GO:0007420	brain development	9	0.00220157	BAG6, SHROOM2, HTT, IRS2, CIC, EML1, RAB3GAP1, DCLK1, GLI3	0.120861			GOTERM_BP_DIRECT	GO:0046718	symbiont entry into host cell	3	0.0338428	CEACAM1, NPC1, ITGAV	0.996619
	GOTERM_BP_DIRECT	GO:0006998	nuclear envelope organization	8	2.24652e-06	SUN2, DES, NUP155, REEP4, REEP3, SYNE2, LMNB2, LMNB1	0.000216902			GOTERM_BP_DIRECT	GO:0046688	response to copper ion	4	0.000988491	PRNP, TFRC, ATP7A, CP	0.0613359			GOTERM_BP_DIRECT	GO:0007173	epidermal growth factor receptor signaling pathway	6	0.00246095	VIL1, ERRFI1, FLT4, EPHB4, SPG21, EPHA2	0.131722			GOTERM_BP_DIRECT	GO:1903078	positive regulation of protein localization to plasma membrane	3	0.0360858	ITGB1, PRNP, ITGA3	0.996619
	GOTERM_BP_DIRECT	GO:2000819	regulation of nucleotide-excision repair	9	2.7912e-06	ACTA2, SMARCC1, BCL7C, ACTL6A, HMGB1, ARID2, ARID1B, SMARCA2, SMARCA4	0.000262917			GOTERM_BP_DIRECT	GO:0035556	intracellular signal transduction	15	0.00130708	GUCY2C, SMAD2, PRNP, TFRC, LRRC40, MASTL, NLK, TGFBR3, RP1, STK24, PRKD3, ERBB2, PLCH2, PAK5, MAP4K4	0.079126			GOTERM_BP_DIRECT	GO:0032483	regulation of Rab protein signal transduction	3	0.00257443	MADD, DENND4C, RAB3GAP1	0.134435			GOTERM_BP_DIRECT	GO:0017185	peptidyl-lysine hydroxylation	2	0.0404653	FKBP10, PLOD2	0.996619
	GOTERM_BP_DIRECT	GO:0008104	protein localization	22	3.05022e-06	NPM1, LRBA, ITSN1, TSC2, CASK, ANK2, SCRIB, YWHAZ, PARD3B, MECP2, ARMCX3, GRIP1, AKAP10, ALS2, NBEA, MYO6, PALM, DUOXA2, ULK2, ABL2, FILIP1L, PLEC	0.000280475			GOTERM_BP_DIRECT	GO:0065003	protein-containing complex assembly	8	0.00141269	TGFBR3, APC, SNX9, LAMC1, LARGE1, CP, JCHAIN, CNTLN	0.0834834			GOTERM_BP_DIRECT	GO:0030900	forebrain development	6	0.00281694	KIF3A, DLC1, ATRX, ARID1A, DCLK1, GLI3	0.142263			GOTERM_BP_DIRECT	GO:0098915	membrane repolarization during ventricular cardiac muscle cell action potential	2	0.0404653	KCNH2, KCNE1	0.996619
	GOTERM_BP_DIRECT	GO:0007165	signal transduction	56	4.66825e-06	PIGR, PDE3B, ARAF, ARRB1, HMGB1, LSP1, ARHGAP5, ARHGAP35, AKAP12, SMPD3, GRB14, TOM1, PRKACA, PDE8A, PRKG1, PRKAB2, PPP1R12A, RIPK3, PDPK1, ANK2, ARAP1, RANGAP1, YWHAZ, GREM1, RABEP1, TRAF6, AKAP9, SPARCL1, ULK2, RALA, STK39, RRBP1, CBL, RASIP1, ARHGAP12, FAM83H, PRL4A1, FAM83E, SH3BP1, PHKG2, SH3BP2, RHPN2, PCNT, SRGAP1, FAM83B, MAPK3, LRBA, ARHGAP27, ARHGAP24, ARHGAP32, MAVS, ARHGAP30, WNK1, CD…	0.000412147			GOTERM_BP_DIRECT	GO:0007528	neuromuscular junction development	5	0.00191426	UNC13B, LAMB2, ERBB2, LAMC1, LARGE1	0.108752			GOTERM_BP_DIRECT	GO:0019827	stem cell population maintenance	5	0.00285722	EIF4ENIF1, NPM1, LEO1, ARID1A, KLF4	0.142263			GOTERM_BP_DIRECT	GO:0051603	proteolysis involved in protein catabolic process	3	0.0431441	CTSZ, CTS8, CTSC	0.996619
	GOTERM_BP_DIRECT	GO:0031032	actomyosin structure organization	9	4.74574e-06	TJP1, EPB41, EPB41L1, EPB41L2, MYO18A, MYH9, MYH11, F11R, MYH10	0.000412147			GOTERM_BP_DIRECT	GO:0048167	regulation of synaptic plasticity	6	0.00192791	CALB1, SYNGAP1, ACE, HRH2, LARGE1, CRHR1	0.108752			GOTERM_BP_DIRECT	GO:0150105	protein localization to cell-cell junction	3	0.00328861	TJP1, ARHGEF18, TJP2	0.160021			GOTERM_BP_DIRECT	GO:0090559	regulation of membrane permeability	2	0.0454077	TMIGD1, PDCD6IP	0.996619
	GOTERM_BP_DIRECT	GO:0051017	actin filament bundle assembly	10	4.80234e-06	LIMA1, MYO1B, MARCKS, DPYSL3, USH1C, ABL2, MYH9, ACTN4, MYH10, ADD1	0.000412147			GOTERM_BP_DIRECT	GO:1904646	cellular response to amyloid-beta	5	0.00227622	PRNP, ABCC1, LRP1, CACNA2D1, CD36	0.125546			GOTERM_BP_DIRECT	GO:0032456	endocytic recycling	5	0.00341133	ACAP2, SNX27, SNX17, RAB12, EPS15	0.162304			GOTERM_BP_DIRECT	GO:0002931	response to ischemia	3	0.0481108	P2RX4, ITGAM, HYOU1	0.996619
	GOTERM_BP_DIRECT	GO:0000381	regulation of alternative mRNA splicing, via spliceosome	12	4.98535e-06	RBM15B, RBM15, THRAP3, TRA2B, MAGOH, SRSF2, HNRNPU, RNPS1, NSRP1, HNRNPA1, SRSF6, RBM5	0.000418553			GOTERM_BP_DIRECT	GO:0050731	positive regulation of peptidyl-tyrosine phosphorylation	7	0.00252414	ITGB1, PRNP, ANGPT4, IGHM, CNTN1, ITGA5, CD36	0.136194			GOTERM_BP_DIRECT	GO:0046777	protein autophosphorylation	7	0.00358031	PTPRC, SLK, MELK, FLT4, PRKD1, EIF2S1, EPHB4	0.166637
	GOTERM_BP_DIRECT	GO:0042307	positive regulation of protein import into nucleus	11	5.7905e-06	MAVS, HSP90AA1, HSP90AB1, JUP, TRIM28, BAG3, PRKCD, UBR5, FLNA, EP300, MAPK14	0.000475807			GOTERM_BP_DIRECT	GO:0010467	gene expression	14	0.00267794	CFAP52, SLC34A1, NFATC2, LAMC1, CP, LIPA, NPC1, NPHS1, SGCB, CNTN1, CTNNB1, LARGE1, CSMD1, FBN1	0.13872			GOTERM_BP_DIRECT	GO:0031032	actomyosin structure organization	4	0.00373784	TJP1, EPB41L1, MYH14, MYH11	0.166637
	GOTERM_BP_DIRECT	GO:0051493	regulation of cytoskeleton organization	8	6.16043e-06	TJP1, TAOK1, MYCBP2, NEXN, F11R, MARK2, ARHGEF5, MAPK3	0.000495658			GOTERM_BP_DIRECT	GO:0010811	positive regulation of cell-substrate adhesion	5	0.00268273	ITGB1, ITGA6, EMILIN1, ITGA5, L1CAM	0.13872			GOTERM_BP_DIRECT	GO:0035556	intracellular signal transduction	12	0.00379201	PHLPP2, FLCN, SLK, PRKCB, DLC1, INPP5D, GAB2, PRKD1, GMIP, MARK4, DCLK1, STK3	0.166637
	GOTERM_BP_DIRECT	GO:0030154	cell differentiation	44	6.83431e-06	DDX3Y, GPSM1, CASZ1, GGNBP2, KDM1A, BNC1, TGFB1I1, SYAP1, FHL1, FOXK1, SLC9A1, SYNE1, RIMS1, GOLGA3, BSG, CTNNA2, NCAM2, CAMK2G, JAK1, TLE3, FOXD2, SYT2, ANKRD49, MYO7B, FOXJ2, HUWE1, RMDN3, TFIP11, SCRIB, SSH2, ARHGAP24, PRRC2A, CD2AP, SRPK1, ETV6, ELF1, PALLD, ELF4, SARM1, ERF, CDHR5, NAA15, TRIM54, NGEF	0.000538655			GOTERM_BP_DIRECT	GO:0016082	synaptic vesicle priming	4	0.00292822	RPH3A, UNC13B, SV2A, OTOF	0.148323			GOTERM_BP_DIRECT	GO:0030336	negative regulation of cell migration	7	0.00381373	NISCH, NGFR, SIN3A, DLC1, TPM1, KLF4, ROBO1	0.166637
	GOTERM_BP_DIRECT	GO:0043547	positive regulation of GTPase activity	15	7.8045e-06	DENND1B, RALBP1, DOCK9, DENND1A, ARAP1, ARHGAP35, RAP1GAP, ALS2, SH3BP1, PKP4, SMCR8, ARHGEF7, ARHGEF5, NDEL1, LIMS1	0.000602819			GOTERM_BP_DIRECT	GO:0042159	lipoprotein catabolic process	3	0.00319933	ATM, CTSD, LIPA	0.158815			GOTERM_BP_DIRECT	GO:0045892	negative regulation of DNA-templated transcription	16	0.00415055	RERE, POU2F1, ZHX3, PPHLN1, KLF4, SMARCA2, PHC3, GLI3, NFKB1, HDAC7, FLCN, ILF3, BCL6, SIN3A, CRY1, CIC	0.172629
	GOTERM_BP_DIRECT	GO:0032869	cellular response to insulin stimulus	15	8.68882e-06	SYAP1, DENND4C, PDE3B, TSC2, IRS2, SORBS1, MTOR, SLC9A1, HNRNPK, GRB14, GPAM, CDK2, HMGCS2, LPIN2, LPIN3	0.000657965			GOTERM_BP_DIRECT	GO:0071404	cellular response to low-density lipoprotein particle stimulus	4	0.00331549	ITGB1, NPC1, CES1F, CD36	0.161354			GOTERM_BP_DIRECT	GO:0007030	Golgi organization	6	0.00427339	USP6NL, SEC16A, GOLPH3L, HTT, PRKD1, CLASP1	0.172629
	GOTERM_BP_DIRECT	GO:0035264	multicellular organism growth	19	1.02348e-05	KDM2A, NCOA3, ATRX, SLC4A10, HMGA2, AAAS, GIGYF2, TARBP2, MTOR, ADD1, SMPD3, SIK3, GNAS, ABL2, EP300, RBBP6, PCNT, TNS2, PLEC	0.000760132			GOTERM_BP_DIRECT	GO:0000077	DNA damage checkpoint signaling	5	0.00338166	ATM, INTS7, CEP63, EIF2AK4, RAD9A	0.161409			GOTERM_BP_DIRECT	GO:0007264	small GTPase-mediated signal transduction	6	0.00427339	ARHGAP32, DOCK5, ARHGAP31, DOCK8, ARHGEF18, DOCK2	0.172629
	GOTERM_BP_DIRECT	GO:0009410	response to xenobiotic stimulus	27	1.27443e-05	RET, HDAC4, DNMT1, ABCD3, ADD3, PFAS, RPTOR, MYO6, EP300, NCAM1, HMGCS2, BAK1, ABCB1A, NQO1, HSPA8, HSP90AA1, ABCC1, YWHAZ, ASS1, TJP1, MAP1B, CAT, ALDH1A1, PDE3A, GNAS, SHANK2, ATR	0.00092865			GOTERM_BP_DIRECT	GO:0030301	cholesterol transport	4	0.00373268	SCARB1, NPC1, CD36, LIPA	0.167422			GOTERM_BP_DIRECT	GO:0007623	circadian rhythm	6	0.00427339	NGFR, CREB1, THRAP3, CRY1, PRKG2, ABCB1A	0.172629
	GOTERM_BP_DIRECT	GO:0070316	regulation of G0 to G1 transition	8	1.4564e-05	ACTA2, SMARCC1, BCL7C, ACTL6A, ARID2, ARID1B, SMARCA2, SMARCA4	0.00102693			GOTERM_BP_DIRECT	GO:0007099	centriole replication	4	0.00373268	CEP135, CEP295, CETN4, CEP63	0.167422			GOTERM_BP_DIRECT	GO:0043547	positive regulation of GTPase activity	6	0.00444374	USP6NL, TBC1D2, DOCK8, ARHGAP6, RAB3GAP1, RAP1GAP	0.176186
	GOTERM_BP_DIRECT	GO:0001525	angiogenesis	25	1.46249e-05	SETD2, SHC1, PDE3B, SHB, RASIP1, RTN4, CASP8, BSG, FLNA, VHL, PKNOX1, DAB2IP, PRKCA, MAPK14, YWHAZ, HSPA12B, ARHGAP24, OVOL2, GREM1, COL4A2, MYH9, PRKD2, NAA15, SCG2, PLCD1	0.00102693			GOTERM_BP_DIRECT	GO:0005975	carbohydrate metabolic process	7	0.0037552	B4GALT3, KL, HEXA, NAGA, CASD1, SIAE, MYORG	0.167422			GOTERM_BP_DIRECT	GO:0032869	cellular response to insulin stimulus	6	0.00461887	PKM, TBC1D4, DENND4C, IRS2, SORBS1, CPEB2	0.176769
	GOTERM_BP_DIRECT	GO:0045727	positive regulation of translation	13	1.65623e-05	NPM1, SSB, POLDIP3, LARP4B, PLD1, TARBP2, MTOR, LARP1, PLXNB2, EP300, EIF4G3, ABCF1, MAPK3	0.00114221			GOTERM_BP_DIRECT	GO:0001525	angiogenesis	11	0.00383548	DLL4, ANGPT4, FZD4, MCAM, PXDN, FLNA, EMC10, ANG, ITGA5, AMOTL1, SMAD5	0.167422			GOTERM_BP_DIRECT	GO:0007399	nervous system development	10	0.00462357	USP20, SDC2, PRKD1, LDB2, MARK4, SMARCA2, MEF2D, NGEF, ROBO1, HDAC7	0.176769
	GOTERM_BP_DIRECT	GO:0010976	positive regulation of neuron projection development	19	2.18804e-05	RET, ATP8A2, KDM1A, DAB2IP, TSC2, HSPB1, ARHGAP35, MTOR, NCKIPSD, MARCKS, HNRNPK, CNR1, P2RY2, DPYSL3, ABL2, PLXNB2, EP300, DBN1, MARK2	0.0014825			GOTERM_BP_DIRECT	GO:0030030	cell projection organization	6	0.00384491	ITGB1, WRAP73, RP1, CEP295, ITGA8, MYO7A	0.167422			GOTERM_BP_DIRECT	GO:0045893	positive regulation of DNA-templated transcription	17	0.00474506	RERE, NPM1, ACSS2, PRKCB, STAT3, HNF1B, ARID1A, KLF4, SMARCA2, GLI3, NFKB1, ILF3, CREB1, THRAP3, GPBP1, NOS1, MEF2D	0.178231
	GOTERM_BP_DIRECT	GO:0000380	alternative mRNA splicing, via spliceosome	8	2.42393e-05	RBM17, HNRNPUL1, HNRNPUL2, SRSF1, HNRNPU, HNRNPA1, CDK13, SRSF6	0.00159533			GOTERM_BP_DIRECT	GO:0048102	autophagic cell death	3	0.00423026	LAMP1, CTSL, ACP2	0.177958			GOTERM_BP_DIRECT	GO:0050766	positive regulation of phagocytosis	5	0.00497871	FCGR1, PTPRC, AHSG, DOCK2, RAP1GAP	0.180851
	GOTERM_BP_DIRECT	GO:0008285	negative regulation of cell population proliferation	30	2.43719e-05	HDAC4, KANK2, GGNBP2, TES, PDCD5, PDS5B, ING5, RNF139, CLMN, RB1CC1, INPP5D, BDKRB2, BAK1, ARID2, TNS2, RBM10, DIS3L2, MAP2K1, NPM1, PTGIS, BCL11B, DAB2IP, TSC2, PRKCA, SMARCA2, PML, OVOL2, APC, WNK2, NF2	0.00159533			GOTERM_BP_DIRECT	GO:0033631	cell-cell adhesion mediated by integrin	3	0.00423026	ITGB1, ITGA5, L1CAM	0.177958			GOTERM_BP_DIRECT	GO:0007417	central nervous system development	6	0.00498375	NGFR, AHI1, HTT, NRCAM, GLI3, STK3	0.180851
	GOTERM_BP_DIRECT	GO:1902459	positive regulation of stem cell population maintenance	10	2.5481e-05	ACTA2, YAP1, SMARCC1, BCL7C, NCOA3, ACTL6A, ARID4A, ARID4B, SMARCA2, SMARCA4	0.00164013			GOTERM_BP_DIRECT	GO:0043524	negative regulation of neuron apoptotic process	9	0.00497521	SYNGAP1, LRP1, CHL1, FMR1, PPT1, CTNNB1, NOS1, ATP7A, CRHR1	0.202795			GOTERM_BP_DIRECT	GO:0070507	regulation of microtubule cytoskeleton organization	4	0.00522812	CAMSAP3, MAPT, TPPP, CLASP1	0.183498
	GOTERM_BP_DIRECT	GO:0051028	mRNA transport	12	2.64787e-05	RANBP2, NUP210, THRAP3, KHSRP, HNRNPA2B1, SRSF1, HTT, NUP98, AAAS, HNRNPA1, SRSF7, RBM33	0.0016764			GOTERM_BP_DIRECT	GO:0007613	memory	7	0.00498407	HRH2, ITGA8, ITGA5, LARGE1, CSMD1, CRHR1, PAK5	0.202795			GOTERM_BP_DIRECT	GO:0007369	gastrulation	4	0.00522812	RIC8A, RPS6, HTT, ARID1A	0.183498
	GOTERM_BP_DIRECT	GO:0001701	in utero embryonic development	28	3.05017e-05	ATF2, KMT2D, SRSF1, YBX3, ADD1, TTN, TRIM28, KIF3A, RBBP6, UTY, PCNT, MYH10, KDM2A, TPM1, EIF2S2, PRRC2B, EPN1, NRBP1, SMARCA4, CAMSAP3, NCOR2, NCOR1, TRAF6, ERF, NMT1, MYH9, NSRP1, DBN1	0.00188142			GOTERM_BP_DIRECT	GO:0007043	cell-cell junction assembly	4	0.00571362	CDH2, CDH20, CDH13, CDH17	0.228729			GOTERM_BP_DIRECT	GO:0032922	circadian regulation of gene expression	5	0.00550209	NGFR, GFPT1, CRY1, PRKG2, HNF1B	0.19
	GOTERM_BP_DIRECT	GO:1902396	protein localization to bicellular tight junction	5	3.06912e-05	TJP1, FLNA, ACTN4, F11R, ABCB1A	0.00188142			GOTERM_BP_DIRECT	GO:0010977	negative regulation of neuron projection development	6	0.00597948	LRP1, H2-K1, ACP4, FLNA, CRMP1, MAP4K4	0.235573			GOTERM_BP_DIRECT	GO:0006606	protein import into nucleus	6	0.00620057	EIF4ENIF1, STAT3, FAM53C, GLI3, APPL2, STK3	0.210721
	GOTERM_BP_DIRECT	GO:0000165	MAPK cascade	15	3.14009e-05	RET, MAP3K2, ATF2, MAP2K4, MAP2K1, KSR1, PXN, ARAF, MAPK14, AKAP13, APC, NF2, SCG2, MAP3K5, MAPK3	0.00189485			GOTERM_BP_DIRECT	GO:0045332	phospholipid translocation	4	0.00628981	ATP8B5, ABCC1, TMEM30B, ANO6	0.243927			GOTERM_BP_DIRECT	GO:0048013	ephrin receptor signaling pathway	5	0.00635406	SIPA1L1, FLT4, NGEF, EPHB4, EPHA2	0.212563
	GOTERM_BP_DIRECT	GO:0007030	Golgi organization	14	3.30027e-05	SEC16A, COG3, CLTC, USO1, HUWE1, HTT, SYNE1, GOLGA5, GORASP1, MYO18A, TRAPPC12, ARHGEF7, CLASP1, CLASP2	0.00196087			GOTERM_BP_DIRECT	GO:0007219	Notch signaling pathway	7	0.00648524	DLL4, ANGPT4, NCSTN, SEL1L, CNTN1, HP, ADAM10	0.244041			GOTERM_BP_DIRECT	GO:0072659	protein localization to plasma membrane	7	0.00673944	ERRFI1, SEC16A, DENND4C, FLNA, PRKG2, PKP3, EPHA2	0.219393
	GOTERM_BP_DIRECT	GO:0045216	cell-cell junction organization	8	4.81731e-05	TJP1, CXADR, FLNA, NF2, TJP3, TJP2, CD2AP, LIMS1	0.00278284			GOTERM_BP_DIRECT	GO:0009267	cellular response to starvation	6	0.00654798	STK24, CTSL, INHBB, WIPI1, EIF2AK4, PAK5	0.244041			GOTERM_BP_DIRECT	GO:0001771	immunological synapse formation	3	0.00694352	DOCK8, MSN, DOCK2	0.219393
	GOTERM_BP_DIRECT	GO:0042594	response to starvation	9	4.82782e-05	HSPA8, CCKAR, TBC1D5, CAD, FOXK2, ULK2, FOXK1, HMGCS2, CBL	0.00278284			GOTERM_BP_DIRECT	GO:0045743	positive regulation of fibroblast growth factor receptor signaling pathway	3	0.00668606	ITGB1, NPTN, CTNNB1	0.244041			GOTERM_BP_DIRECT	GO:0090136	epithelial cell-cell adhesion	3	0.00694352	CAMSAP3, CTNNA1, PKP3	0.219393
	GOTERM_BP_DIRECT	GO:0008286	insulin receptor signaling pathway	15	4.90203e-05	RET, SMARCC1, C2CD5, MAP2K1, NCOA5, SHC1, PDPK1, IRS2, SORBS1, GRB14, APC, SRSF3, SIK2, NDEL1, MAPK3	0.00278407			GOTERM_BP_DIRECT	GO:0071044	histone mRNA catabolic process	3	0.00668606	EXOSC10, XRN1, ATM	0.244041			GOTERM_BP_DIRECT	GO:0051028	mRNA transport	5	0.00696811	NUP210, THRAP3, HNRNPA2B1, HTT, MAPT	0.219393
	GOTERM_BP_DIRECT	GO:0010634	positive regulation of epithelial cell migration	9	5.74023e-05	SCRIB, IRS2, ARHGAP5, DOCK1, RREB1, HDAC6, CLASP1, RTN4, CLASP2	0.00321287			GOTERM_BP_DIRECT	GO:0030199	collagen fibril organization	5	0.00740249	ERO1A, P4HA1, PXDN, PLOD2, ATP7A	0.25461			GOTERM_BP_DIRECT	GO:0033762	response to glucagon	3	0.0080487	CREB1, CRY1, ABCB1A	0.246175
	GOTERM_BP_DIRECT	GO:0007413	axonal fasciculation	7	5.84517e-05	CASP6, CNR1, NCAM1, NCAM2, L1CAM, RTN4, ARHGAP35	0.00322486			GOTERM_BP_DIRECT	GO:2000179	positive regulation of neural precursor cell proliferation	4	0.00754291	DLL4, ERBB2, FLNA, CTNNB1	0.25461			GOTERM_BP_DIRECT	GO:0045060	negative thymic T cell selection	3	0.0080487	PTPRC, DOCK2, GLI3	0.246175
	GOTERM_BP_DIRECT	GO:0010761	fibroblast migration	8	5.95023e-05	APC, FAM114A1, FNDC3B, CD248, PML, SYNE2, CLASP2, PLEC	0.00323659			GOTERM_BP_DIRECT	GO:1900273	positive regulation of long-term synaptic potentiation	4	0.00754291	FMR1, NPTN, NOS1, EIF2AK4	0.25461			GOTERM_BP_DIRECT	GO:0010467	gene expression	11	0.00843888	DDX17, ERRFI1, STAT3, HTT, HNF1B, KLF4, SHANK3, NFKB1, GLI3, SPG21, PLEC	0.254474
	GOTERM_BP_DIRECT	GO:0090630	activation of GTPase activity	9	6.79161e-05	ABR, SIPA1L1, RALGAPA2, DOCK7, ARHGEF16, SCRIB, RANGAP1, ARHGAP24, NDEL1	0.00364294			GOTERM_BP_DIRECT	GO:0000724	double-strand break repair via homologous recombination	6	0.00779665	ZFYVE26, RMI1, RECQL, ATM, BRCA2, FAN1	0.25461			GOTERM_BP_DIRECT	GO:0009749	response to glucose	5	0.00904183	CASP6, PRKCB, HNF1B, IRS2, HID1	0.263409
	GOTERM_BP_DIRECT	GO:0051497	negative regulation of stress fiber assembly	8	7.29194e-05	TJP1, KANK2, RHPN2, ARAP1, F11R, PHLDB2, CLASP1, CLASP2	0.00385773			GOTERM_BP_DIRECT	GO:0009653	anatomical structure morphogenesis	5	0.00783584	SMAD2, FBN2, FAT3, SMAD5, FBN1	0.25461			GOTERM_BP_DIRECT	GO:0050853	B cell receptor signaling pathway	4	0.00915706	PTPRC, PRKCB, RFTN1, NFKB1	0.263409
	GOTERM_BP_DIRECT	GO:0006366	transcription by RNA polymerase II	21	7.79389e-05	POU2F1, JUND, BCL11B, KDM1A, ATRX, ARID4A, TSC2, DDX21, ARID4B, HMGB1, MAPK14, SMARCA4, BCL9, ABLIM1, SCAF8, THRAP3, POLR1A, EP300, CDK12, CIC, GTF2I	0.00406757			GOTERM_BP_DIRECT	GO:0007399	nervous system development	11	0.00804207	SETX, PCSK2, ADGRV1, SMARCC2, APC, DLG3, FMR1, ERBB2, FBXL17, PPT1, ITGA8	0.25461			GOTERM_BP_DIRECT	GO:0007263	nitric oxide mediated signal transduction	3	0.00922731	NOS3, MT2, NOS1	0.263409
	GOTERM_BP_DIRECT	GO:0006260	DNA replication	13	9.05559e-05	RFC1, LIG1, WRNIP1, POLD3, DNAJC2, CHAF1B, SLX4, NASP, SDE2, MCM3, MCM4, RBBP6, MCM2	0.00466302			GOTERM_BP_DIRECT	GO:0010628	positive regulation of gene expression	16	0.00804415	SMAD2, SGMS1, TFRC, FMR1, NFATC2, EIF2AK4, TTN, DLL4, TGFBR3, ERBB2, CNTN1, CTNNB1, ATM, EMILIN1, CD36, AMH	0.25461			GOTERM_BP_DIRECT	GO:1903829	positive regulation of protein localization	3	0.00922731	PRKG2, MAPT, PKP3	0.263409
	GOTERM_BP_DIRECT	GO:0050821	protein stabilization	20	9.27554e-05	NPM1, HSP90AA1, HSP90AB1, WFS1, SEC16A, CTNND1, COG3, UBR4, WIZ, ANK2, PML, RTN4, HCFC1, NCOR2, NCOR1, BAG3, AAK1, FLNA, EP300, NAA15	0.00471344			GOTERM_BP_DIRECT	GO:0090160	Golgi to lysosome transport	3	0.00810402	LAMP1, SORT1, ANKFY1	0.25461			GOTERM_BP_DIRECT	GO:0090630	activation of GTPase activity	4	0.00974121	RALGAPB, SIPA1L1, RALGAPA2, EPHA2	0.269361
	GOTERM_BP_DIRECT	GO:0034644	cellular response to UV	10	9.63582e-05	RNF168, CREBBP, NPM1, KDM1A, PRKCD, SDE2, EP300, BAK1, EIF2S1, ATR	0.00481342			GOTERM_BP_DIRECT	GO:0034058	endosomal vesicle fusion	3	0.00810402	RUFY1, SAMD9L, ANKFY1	0.25461			GOTERM_BP_DIRECT	GO:0001822	kidney development	7	0.00975141	BAG6, KIF3A, SNX17, CTNND1, HNF1B, GLI3, ROBO1	0.269361
	GOTERM_BP_DIRECT	GO:0098656	monoatomic anion transmembrane transport	7	9.72157e-05	ABCC3, SLC4A10, LRRC8C, VDAC3, VDAC2, VDAC1, SLC4A4	0.00481342			GOTERM_BP_DIRECT	GO:0030070	insulin processing	3	0.00810402	PCSK2, CPE, HSP90B1	0.25461			GOTERM_BP_DIRECT	GO:0006334	nucleosome assembly	5	0.00981324	NPM1, NASP, ATRX, SMARCA2, MCM2	0.269361
	GOTERM_BP_DIRECT	GO:0001843	neural tube closure	13	9.95001e-05	BRD2, SETD2, RALA, KDM2A, SHROOM3, TSC2, SCRIB, ARHGAP35, TRAF6, ABL2, PLXNB2, PRKACA, PHACTR4	0.00486417			GOTERM_BP_DIRECT	GO:1900426	positive regulation of defense response to bacterium	3	0.00810402	UNC13B, EMILIN1, HAVCR2	0.25461			GOTERM_BP_DIRECT	GO:0043491	phosphatidylinositol 3-kinase/protein kinase B signal transduction	5	0.0102145	FLCN, ERRFI1, STAT3, GAB2, STK3	0.273365
	GOTERM_BP_DIRECT	GO:0031175	neuron projection development	18	0.000104733	ATP8A2, SHC1, DOCK7, L1CAM, CD2AP, CAMSAP2, CAMSAP3, MECP2, APC, CHL1, CLMN, MAP1B, MICALL1, NCAM1, MYH10, CD44, NDEL1, CDK16	0.00497372			GOTERM_BP_DIRECT	GO:0010761	fibroblast migration	4	0.00822069	ITGB1, APC, CLASP2, TNS1	0.255047			GOTERM_BP_DIRECT	GO:0070373	negative regulation of ERK1 and ERK2 cascade	5	0.0102145	FLCN, ERRFI1, DAB2, PTPRC, KLF4	0.273365
	GOTERM_BP_DIRECT	GO:0150105	protein localization to cell-cell junction	5	0.000105078	TJP1, DSP, TJP3, TJP2, JAK1	0.00497372			GOTERM_BP_DIRECT	GO:0006486	protein glycosylation	7	0.00886648	B4GALT3, NPC1, B3GALT2, B3GNT2, B3GALT5, LARGE1, POGLUT3	0.270392			GOTERM_BP_DIRECT	GO:0045773	positive regulation of axon extension	4	0.0103466	ARHGAP32, MAP1B, MAPT, L1CAM	0.273482
	GOTERM_BP_DIRECT	GO:0060999	positive regulation of dendritic spine development	8	0.000107167	MECP2, ARF1, CREBBP, HNRNPK, PALM, ITSN1, TSC2, MTOR	0.00497372			GOTERM_BP_DIRECT	GO:0008585	female gonad development	4	0.00893316	ATM, INHBB, BRCA2, CSMD1	0.270392			GOTERM_BP_DIRECT	GO:0006897	endocytosis	7	0.0115502	DAB2, MYO1C, USP20, ESYT2, EPS15L1, GAPVD1, EPS15	0.290131
	GOTERM_BP_DIRECT	GO:0030071	regulation of mitotic metaphase/anaphase transition	8	0.000107167	ACTA2, SMARCC1, BCL7C, ACTL6A, ARID2, ARID1B, SMARCA2, SMARCA4	0.00497372			GOTERM_BP_DIRECT	GO:0008203	cholesterol metabolic process	6	0.0092019	LIPE, NPC1, LRP1, CES1F, ERLIN1, LIPA	0.27517			GOTERM_BP_DIRECT	GO:2000781	positive regulation of double-strand break repair	4	0.0116216	SPIRE1, FMN2, ARID1A, SMARCA2	0.290131
	GOTERM_BP_DIRECT	GO:0018107	peptidyl-threonine phosphorylation	9	0.000109468	CAMK2D, WNK1, PRKCD, CAD, STK39, CDK10, PRKD2, PRKACA, MTOR	0.00497372			GOTERM_BP_DIRECT	GO:0050953	sensory perception of light stimulus	3	0.00964419	ADGRV1, PDE6C, MYO7A	0.282676			GOTERM_BP_DIRECT	GO:1901653	cellular response to peptide	3	0.0117987	IRS2, KLF4, NFKB1	0.290131
	GOTERM_BP_DIRECT	GO:2000781	positive regulation of double-strand break repair	9	0.000109468	ACTA2, SMARCC1, BCL7C, ACTL6A, MRE11A, ARID2, ARID1B, SMARCA2, SMARCA4	0.00497372			GOTERM_BP_DIRECT	GO:0045807	positive regulation of endocytosis	4	0.00968067	ITGB1, CD63, IGHM, LRP1	0.282676			GOTERM_BP_DIRECT	GO:0035729	cellular response to hepatocyte growth factor stimulus	3	0.0117987	VIL1, CREB1, APPL2	0.290131
	GOTERM_BP_DIRECT	GO:0007409	axonogenesis	14	0.000117987	TOP2B, ATP8A2, BCL11B, DST, CNP, DOCK7, SNAP91, CCKAR, ALS2, APC, MAP1B, MAP1A, CTNNA2, MYH10	0.00529843			GOTERM_BP_DIRECT	GO:0016525	negative regulation of angiogenesis	6	0.010364	ANGPT4, SPARC, CTNNB1, EMILIN1, CD36, DCN	0.295119			GOTERM_BP_DIRECT	GO:0031110	regulation of microtubule polymerization or depolymerization	3	0.0117987	DST, MAPT, CLASP1	0.290131
	GOTERM_BP_DIRECT	GO:0018105	peptidyl-serine phosphorylation	13	0.000119685	CAMK2D, PRKCD, STK39, MAPK14, MTOR, WNK1, DGKQ, CDK2, PRKD2, BAK1, PRKACA, MARK2, ATR	0.00531291			GOTERM_BP_DIRECT	GO:0043616	keratinocyte proliferation	4	0.0104635	IFT52, CTSL, CD109, CDH13	0.295119			GOTERM_BP_DIRECT	GO:0033280	response to vitamin D	3	0.0117987	PRKCB, ALPL, ABCB1A	0.290131
	GOTERM_BP_DIRECT	GO:0007612	learning	11	0.000124411	MECP2, ATP8A1, SYNJ1, PRKAR2B, VDAC3, ABL2, HTT, VDAC1, AAAS, CIC, SHANK2	0.00545996			GOTERM_BP_DIRECT	GO:0019915	lipid storage	4	0.0104635	HEXA, CD36, LIPA, PNPLA2	0.295119			GOTERM_BP_DIRECT	GO:0071333	cellular response to glucose stimulus	5	0.0119251	TJP1, VCAM1, SIN3A, AQP4, IRS2	0.290131
	GOTERM_BP_DIRECT	GO:0045292	mRNA cis splicing, via spliceosome	6	0.000133028	RBM17, SDE2, SRSF3, PRPF40A, PRPF4B, SRSF7	0.00577252			GOTERM_BP_DIRECT	GO:0031175	neuron projection development	8	0.0107859	CAMSAP3, ITGB1, APC, CHL1, LAMB2, CNTN1, LAMC1, L1CAM	0.300794			GOTERM_BP_DIRECT	GO:0008283	cell population proliferation	9	0.0122372	MELK, BCL6, SLC20A1, STAT3, IRS2, SMARCA2, GLI3, APPL2, STK3	0.291261
	GOTERM_BP_DIRECT	GO:0007266	Rho protein signal transduction	10	0.000141923	ARHGAP32, CDC42EP4, ABL2, ARHGAP27, EPS8L3, ARHGEF7, ARHGAP5, SRGAP1, ARHGAP35, PHACTR4	0.00609009			GOTERM_BP_DIRECT	GO:0034394	protein localization to cell surface	4	0.0112821	FLNA, CTNNB1, VCL, CD177	0.304232			GOTERM_BP_DIRECT	GO:0031122	cytoplasmic microtubule organization	4	0.0122915	CAMSAP3, CLIP2, SLK, DST	0.291261
	GOTERM_BP_DIRECT	GO:2000045	regulation of G1/S transition of mitotic cell cycle	10	0.000160622	ACTA2, SMARCC1, BCL7C, PSME3, ACTL6A, ARID2, ARID1B, SMARCA2, TJP3, SMARCA4	0.00681673			GOTERM_BP_DIRECT	GO:1902857	positive regulation of non-motile cilium assembly	3	0.0113033	WRAP73, RP1, CEP135	0.304232			GOTERM_BP_DIRECT	GO:0010977	negative regulation of neuron projection development	5	0.0123796	NGFR, STX1B, DAB2, LPAR1, FLNA	0.291261
	GOTERM_BP_DIRECT	GO:0048024	regulation of mRNA splicing, via spliceosome	6	0.000179467	RBM39, SON, HNRNPK, SRSF3, SRSF10, SRRM1	0.0075337			GOTERM_BP_DIRECT	GO:0090136	epithelial cell-cell adhesion	3	0.0113033	CAMSAP3, ITGB5, VCL	0.304232			GOTERM_BP_DIRECT	GO:0048268	clathrin coat assembly	3	0.0146457	DAB2, FCHO1, EPS15	0.340832
	GOTERM_BP_DIRECT	GO:0006898	receptor-mediated endocytosis	10	0.000204211	CAP1, SLC9A3, RALBP1, CTTN, MICALL1, CLTC, PLXNB2, ARHGAP27, CD44, DNM2	0.00848025			GOTERM_BP_DIRECT	GO:0015031	protein transport	14	0.0113995	CD63, PGAP1, PDCD6IP, ARRDC1, SNX32, RUFY1, NXF1, MCM3AP, DMBT1, ZMAT3, DUOXA2, TPR, PPT1, SLC15A3	0.304232			GOTERM_BP_DIRECT	GO:0007052	mitotic spindle organization	4	0.0151891	NIN, MAP4, EML1, CLASP1	0.349676
	GOTERM_BP_DIRECT	GO:0007507	heart development	24	0.000216806	ATF2, MAP2K1, CXADR, SHC1, CAD, TSC2, LDB3, PKD2, OVOL2, SMARCA4, TTN, AKAP13, VCAN, CASP7, CASP8, PRKAR1A, WNK1, KIF3A, RB1CC1, ASXL2, EP300, UTY, PDLIM4, MYH10	0.00890751			GOTERM_BP_DIRECT	GO:0007026	negative regulation of microtubule depolymerization	4	0.0121365	CAMSAP3, RP1, APC, CLASP2	0.318232			GOTERM_BP_DIRECT	GO:0045104	intermediate filament cytoskeleton organization	3	0.0161689	SYNM, DST, PLEC	0.368273
	GOTERM_BP_DIRECT	GO:0099175	regulation of postsynapse organization	9	0.000224101	HSPA8, TANC1, HNRNPK, ITSN1, TSC2, ASAP1, VHL, MARK2, SHANK2	0.00911031			GOTERM_BP_DIRECT	GO:0072089	stem cell proliferation	5	0.0124986	CD109, CTNNB1, DSG2, MKI67, BRCA2	0.318232			GOTERM_BP_DIRECT	GO:0007179	transforming growth factor beta receptor signaling pathway	5	0.0164169	FLCN, DAB2, CREB1, STAT3, APPL2	0.369985
	GOTERM_BP_DIRECT	GO:0045597	positive regulation of cell differentiation	10	0.000229442	ACTA2, SMARCC1, HSP90AB1, APC, ACTL6A, NF2, ARID2, ARID1B, SMARCA2, SMARCA4	0.00923026			GOTERM_BP_DIRECT	GO:0008285	negative regulation of cell population proliferation	12	0.0125167	DLL4, SMAD2, ITGB1, MUC2, APC, ZBTB49, ITGA1, CTNNB1, CDH13, CHD5, NOS1, ARID2	0.318232			GOTERM_BP_DIRECT	GO:0051893	regulation of focal adhesion assembly	3	0.0177567	CAMSAP3, SLK, CLASP1	0.391929
	GOTERM_BP_DIRECT	GO:0045793	positive regulation of cell size	6	0.000237318	RET, HSP90AA1, HSP90AB1, KDM1A, RB1CC1, EP300	0.00944867			GOTERM_BP_DIRECT	GO:0060041	retina development in camera-type eye	6	0.0125173	RP1, CALB1, APC, LAMB2, LAMC1, LARGE1	0.318232			GOTERM_BP_DIRECT	GO:0046785	microtubule polymerization	3	0.0177567	MAPT, TPPP, MAP4	0.391929
	GOTERM_BP_DIRECT	GO:0006357	regulation of transcription by RNA polymerase II	75	0.000288426	ATF2, PHF2, KDM1A, BNC1, ARID4A, ARID4B, CCNC, ARRB1, HMGB1, IRF2BPL, HOXA10, MECP2, BCL7C, KHSRP, BBX, EP300, CCNL1, CIC, PKNOX1, ARID2, BRD2, TSC22D4, FOXD2, SMARCC1, KDM2A, ACTL6A, CASK, SAFB, ARID1B, HIC1, ETV6, OVOL2, ACTA2, ELF1, NCOR1, ELF4, DGKQ, ZSCAN21, ERF, USP16, CTDP1, SATB2, WIZ, FOXK2, FOXK1, MTDH, ZBED6, RREB1, NKTR, BRD4, SPEN, RBM39, POU2F1, BRPF1, FOXJ2, IRF2BP1, IRF2BP2, ARID3…	0.0112542			GOTERM_BP_DIRECT	GO:0010629	negative regulation of gene expression	12	0.0128437	DLL4, SMAD2, TGFBR3, ACE, LRP1, FMR1, CTNNB1, ADAM10, EMILIN1, CD36, SMAD5, HAVCR2	0.318232			GOTERM_BP_DIRECT	GO:0032355	response to estradiol	5	0.0187108	FOXA1, ERRFI1, NOS3, MAP1B, STAT3	0.404644
	GOTERM_BP_DIRECT	GO:1904261	positive regulation of basement membrane assembly involved in embryonic body morphogenesis	4	0.000289721	PHLDB1, PHLDB2, CLASP1, CLASP2	0.0112542			GOTERM_BP_DIRECT	GO:0043113	receptor clustering	4	0.0130272	PIGR, SYNGAP1, DLG3, FLNA	0.318232			GOTERM_BP_DIRECT	GO:0006260	DNA replication	5	0.0187108	HELB, NASP, SIN3A, SAMHD1, MCM2	0.404644
	GOTERM_BP_DIRECT	GO:0045663	positive regulation of myoblast differentiation	9	0.000291409	ACTA2, SMARCC1, ACTL6A, MAPK14, ARID2, ARID1B, SMARCA2, MAP3K5, SMARCA4	0.0112542			GOTERM_BP_DIRECT	GO:0070593	dendrite self-avoidance	3	0.013078	CNTN5, NPTN, MYPN	0.318232			GOTERM_BP_DIRECT	GO:0009914	hormone transport	2	0.0194924	SLC16A2, ABCB1A	0.413201
	GOTERM_BP_DIRECT	GO:0006334	nucleosome assembly	11	0.00031701	BRD2, NPM1, CHAF1B, SET, NASP, ATRX, SMARCA5, ANP32B, SMARCA2, MCM2, SMARCA4	0.0121217			GOTERM_BP_DIRECT	GO:0032886	regulation of microtubule-based process	3	0.013078	APC, ERBB2, CLASP2	0.318232			GOTERM_BP_DIRECT	GO:0065001	specification of axis polarity	2	0.0194924	AHI1, BCOR	0.413201
	GOTERM_BP_DIRECT	GO:0008283	cell population proliferation	23	0.000367369	YAP1, HDAC4, IGFBP5, PAK1IP1, HMGA2, TSC2, MRE11A, IRS2, SCRIB, PRKCA, SMARCA2, OVOL2, CD2AP, MECP2, LARP1, MELK, APC, TACC1, BIRC6, NELFB, MTA3, TNS3, FAM83B	0.0139096			GOTERM_BP_DIRECT	GO:0006651	diacylglycerol biosynthetic process	3	0.013078	GPAM, ANG, PNPLA2	0.318232			GOTERM_BP_DIRECT	GO:0045766	positive regulation of angiogenesis	6	0.0213958	STIM1, NOS3, PRKCB, STAT3, C5AR1, PRKD1	0.449101
	GOTERM_BP_DIRECT	GO:0030048	actin filament-based movement	6	0.000394309	MYO1B, MYO1C, MYO6, MYO7B, MYH9, MYH10	0.0147083			GOTERM_BP_DIRECT	GO:0032880	regulation of protein localization	6	0.0134575	PRNP, CDH2, TPR, TRIM25, CSNK1E, CNTLN	0.324286			GOTERM_BP_DIRECT	GO:0006413	translational initiation	4	0.0220456	EIF3H, EIF2S2, EIF2S1, EIF3B	0.44952
	GOTERM_BP_DIRECT	GO:0048255	mRNA stabilization	8	0.000396081	EIF4ENIF1, LARP1, THRAP3, SRSF1, HNRNPU, ZC3H14, MTOR, RBM10	0.0147083			GOTERM_BP_DIRECT	GO:0006979	response to oxidative stress	7	0.0137243	ERO1A, PRNP, ABCC1, PXDN, TRIM25, LPO, NCOA7	0.327536			GOTERM_BP_DIRECT	GO:0038084	vascular endothelial growth factor signaling pathway	4	0.0220456	MYO1C, FLT4, EPHB4, EPHA2	0.44952
	GOTERM_BP_DIRECT	GO:0051091	positive regulation of DNA-binding transcription factor activity	12	0.000485956	HDAC4, ATF2, CREBBP, SP100, MAVS, JUP, TRAF6, EP300, TRIM25, PRKD2, ARHGEF5, SMARCA4	0.0178739			GOTERM_BP_DIRECT	GO:0031069	hair follicle morphogenesis	4	0.0139542	CTSL, CTNNB1, LAMC1, ATP7A	0.32985			GOTERM_BP_DIRECT	GO:0016197	endosomal transport	4	0.0220456	SNX27, HTT, EPS15L1, EPS15	0.44952
	GOTERM_BP_DIRECT	GO:2000737	negative regulation of stem cell differentiation	6	0.000497231	YAP1, NCOA3, HNRNPU, NELFB, CDK12, CDK13	0.0181161			GOTERM_BP_DIRECT	GO:0035726	common myeloid progenitor cell proliferation	3	0.0149653	SAMD9L, CEACAM1, LIPA	0.350414			GOTERM_BP_DIRECT	GO:0045666	positive regulation of neuron differentiation	5	0.0231827	NGFR, NIN, BCL6, SIN3A, MAP1B	0.468246
	GOTERM_BP_DIRECT	GO:1904262	negative regulation of TORC1 signaling	8	0.000524118	PRKAA1, SAR1B, AKT1S1, TSC2, VHL, PRKACA, YWHAZ, MAPK3	0.0187421			GOTERM_BP_DIRECT	GO:0042102	positive regulation of T cell proliferation	5	0.0157188	CEACAM1, TFRC, SLC4A1, PDCD1LG2, HAVCR2	0.364617			GOTERM_BP_DIRECT	GO:0002042	cell migration involved in sprouting angiogenesis	3	0.0247257	CTNND1, EPHB4, ROBO1	0.494745
	GOTERM_BP_DIRECT	GO:0045773	positive regulation of axon extension	8	0.000524118	RPL4, ARHGAP32, GOLGA4, MAP1B, EP300, L1CAM, DBN1, NDEL1	0.0187421			GOTERM_BP_DIRECT	GO:0046007	negative regulation of activated T cell proliferation	3	0.016962	PRNP, CRTAM, PDCD1LG2	0.382725			GOTERM_BP_DIRECT	GO:0042593	glucose homeostasis	6	0.0262752	FOXA1, NGFR, STAT3, RPS6, CRY1, APPL2	0.513371
	GOTERM_BP_DIRECT	GO:0045766	positive regulation of angiogenesis	15	0.00055254	PTGIS, JUP, PXN, HMGA2, HSPB1, PRKCA, RTN4, ADD1, MTDH, GREM1, STIM1, WNK1, PRKD2, SASH1, PAK4	0.0195772			GOTERM_BP_DIRECT	GO:0007042	lysosomal lumen acidification	3	0.016962	LAMP1, PPT1, CLN5	0.382725			GOTERM_BP_DIRECT	GO:0035024	negative regulation of Rho protein signal transduction	3	0.0266157	FLCN, BCL6, DLC1	0.513371
	GOTERM_BP_DIRECT	GO:0016479	negative regulation of transcription by RNA polymerase I	4	0.000565953	CREBBP, SMARCA5, FLNA, BAZ2A	0.0198701			GOTERM_BP_DIRECT	GO:0042770	signal transduction in response to DNA damage	3	0.016962	ATAD5, ATM, CEP63	0.382725			GOTERM_BP_DIRECT	GO:0048814	regulation of dendrite morphogenesis	3	0.0266157	SIPA1L1, SDC2, ROBO1	0.513371
	GOTERM_BP_DIRECT	GO:0045815	transcription initiation-coupled chromatin remodeling	8	0.00059943	PHF2, ATF2, RBM14, KDM2A, EP300, ASH2L, GLYR1, SMARCA4	0.0208558			GOTERM_BP_DIRECT	GO:0071363	cellular response to growth factor stimulus	5	0.0171396	SPARC, ERBB2, CTNNB1, NOS1, EMD	0.383248			GOTERM_BP_DIRECT	GO:0048025	negative regulation of mRNA splicing, via spliceosome	3	0.0266157	NPM1, HNRNPA2B1, ACIN1	0.513371
	GOTERM_BP_DIRECT	GO:0007020	microtubule nucleation	6	0.000762071	AKAP9, PCNT, CLASP1, HAUS2, CLASP2, NDEL1	0.0260453			GOTERM_BP_DIRECT	GO:0008104	protein localization	8	0.0175665	ARMCX3, CD63, DUOXA2, CTNNB1, MYO7A, CSNK1E, LARGE1, CNTLN	0.389287			GOTERM_BP_DIRECT	GO:0006898	receptor-mediated endocytosis	4	0.0270549	FCGR1, MSR1, DAB2, SNX17	0.517182
	GOTERM_BP_DIRECT	GO:0098974	postsynaptic actin cytoskeleton organization	6	0.000762071	FARP1, ARF1, SIPA1L1, ARHGEF7, MYH10, DBN1	0.0260453			GOTERM_BP_DIRECT	GO:0008542	visual learning	5	0.0186381	ITGB1, SYNGAP1, HRH2, NPTN, CRHR1	0.406035			GOTERM_BP_DIRECT	GO:0042488	positive regulation of odontogenesis of dentin-containing tooth	2	0.0290962	NGFR, PRKCB	0.530065
	GOTERM_BP_DIRECT	GO:0070301	cellular response to hydrogen peroxide	10	0.000868275	SMPD3, CBX8, TOP2B, NQO1, HSPA8, PRKAA1, RIPK3, PRKCD, HDAC6, MAP3K5	0.029159			GOTERM_BP_DIRECT	GO:0030334	regulation of cell migration	6	0.0188731	CAMSAP3, APC, FLNA, AMOTL1, VCL, WDR44	0.406035			GOTERM_BP_DIRECT	GO:0060178	regulation of exocyst localization	2	0.0290962	RALGAPB, RALGAPA2	0.530065
	GOTERM_BP_DIRECT	GO:0010508	positive regulation of autophagy	10	0.000868275	SETD2, PRKAA1, MAP2K1, RB1CC1, UBR4, TSC2, HMGB1, PIK3C2A, MTDH, CDK16	0.029159			GOTERM_BP_DIRECT	GO:0090307	mitotic spindle assembly	4	0.0191403	WRAP73, FLNA, ABRAXAS2, CLASP2	0.406035			GOTERM_BP_DIRECT	GO:0009264	deoxyribonucleotide catabolic process	2	0.0290962	NT5C, SAMHD1	0.530065
	GOTERM_BP_DIRECT	GO:0030308	negative regulation of cell growth	13	0.000909129	FHL1, DAB2IP, NAIF1, FOXK1, SMARCA2, PML, RTN4, CCAR2, SMARCA4, GREM1, DNAJC2, NF2, VGLL4	0.0302677			GOTERM_BP_DIRECT	GO:0043473	pigmentation	4	0.0191403	CD63, SPARC, DCT, ATP7A	0.406035			GOTERM_BP_DIRECT	GO:0014740	negative regulation of muscle hyperplasia	2	0.0290962	NOS3, KLF4	0.530065
	GOTERM_BP_DIRECT	GO:0046907	intracellular transport	7	0.000927663	RANBP2, RANBP3, DST, SEC16A, MAP1B, AP3D1, HPS5	0.0306208			GOTERM_BP_DIRECT	GO:0099072	regulation of postsynaptic membrane neurotransmitter receptor levels	4	0.0191403	SNX27, TFRC, DLG3, GRID2IP	0.406035			GOTERM_BP_DIRECT	GO:0070649	formin-nucleated actin cable assembly	2	0.0290962	SPIRE1, FMN2	0.530065
	GOTERM_BP_DIRECT	GO:0010882	regulation of cardiac muscle contraction by calcium ion signaling	4	0.0009674	HDAC4, ATP2A2, ANK2, SLC9A1	0.0316619			GOTERM_BP_DIRECT	GO:0001568	blood vessel development	5	0.0194168	TGFBR3, CEACAM1, FZD4, ATP7A, LARGE1	0.408412			GOTERM_BP_DIRECT	GO:0051289	protein homotetramerization	4	0.0292142	PKM, AQP4, SAMHD1, APPL2	0.530065
	GOTERM_BP_DIRECT	GO:0061049	cell growth involved in cardiac muscle cell development	5	0.000979813	AKAP13, MAP2K4, CAMK2D, SORBS2, PRKG1	0.031773			GOTERM_BP_DIRECT	GO:0000165	MAPK cascade	6	0.0201053	IGHM, NPHS1, APC, CTNNB1, CD36, MAP4K4	0.416165			GOTERM_BP_DIRECT	GO:1903672	positive regulation of sprouting angiogenesis	3	0.0305638	TJP1, PKM, KLF4	0.545308
	GOTERM_BP_DIRECT	GO:0030900	forebrain development	11	0.000987249	NCOR2, TOP2B, HSPA8, SETD2, CCKAR, CNP, KIF3A, ATRX, PRKG1, ARHGAP35, SMARCA4	0.031773			GOTERM_BP_DIRECT	GO:0046676	negative regulation of insulin secretion	4	0.0202885	INHBB, FAM3D, NOS1, FBN1	0.416165			GOTERM_BP_DIRECT	GO:0035924	cellular response to vascular endothelial growth factor stimulus	3	0.0305638	VCAM1, FLT4, PRKD1	0.545308
	GOTERM_BP_DIRECT	GO:0045739	positive regulation of DNA repair	8	0.00111429	CBX8, RNF168, PARG, TRIM28, MCRS1, ACTL6A, ACTR8, NFRKB	0.0351664			GOTERM_BP_DIRECT	GO:0030501	positive regulation of bone mineralization	4	0.0202885	FBN2, KL, ADGRV1, ANO6	0.416165			GOTERM_BP_DIRECT	GO:0007416	synapse assembly	4	0.0314622	MAP1B, MAPT, SHANK3, SHANK2	0.549905
	GOTERM_BP_DIRECT	GO:0048260	positive regulation of receptor-mediated endocytosis	6	0.00112001	HNRNPK, SYNJ1, SGIP1, KIF3A, CBL, SYNE1	0.0351664			GOTERM_BP_DIRECT	GO:0072659	protein localization to plasma membrane	7	0.0212715	C2CD5, DPP6, CDH2, FLNA, SLC4A1, LARGE1, CLASP2	0.419015			GOTERM_BP_DIRECT	GO:0007409	axonogenesis	5	0.0322456	CREB1, DST, MAP1B, MAPT, DCLK1	0.549905
	GOTERM_BP_DIRECT	GO:0051056	regulation of small GTPase mediated signal transduction	6	0.00112001	RAP1GAP2, SIPA1L1, RALGAPA2, TSC2, RAP1GAP, ARHGAP24	0.0351664			GOTERM_BP_DIRECT	GO:0098742	cell-cell adhesion via plasma-membrane adhesion molecules	3	0.0212715	CEACAM1, EPCAM, CD177	0.419015			GOTERM_BP_DIRECT	GO:0007584	response to nutrient	4	0.0326192	VCAM1, MAPT, SHANK2, PLEC	0.549905
	GOTERM_BP_DIRECT	GO:0007155	cell adhesion	31	0.00117111	CTNND1, PXN, F11R, SIGLECG, CHL1, SYMPK, LPXN, NCAM1, CTNNA2, NCAM2, MYH10, FARP2, CXADR, DST, JUP, RPSA, PRKCA, PARVA, L1CAM, PARD3B, VCAN, CLDN15, APC, SPECC1L, ZYX, MYH9, PRKD2, CDHR5, TLN1, CD44, VCL	0.0364743			GOTERM_BP_DIRECT	GO:0045947	negative regulation of translational initiation	3	0.0212715	FMR1, TPR, EIF2AK4	0.419015			GOTERM_BP_DIRECT	GO:0042098	T cell proliferation	4	0.0326192	PTPRC, MSN, CTPS1, DOCK2	0.549905
	GOTERM_BP_DIRECT	GO:0032435	negative regulation of proteasomal ubiquitin-dependent protein catabolic process	7	0.00123479	SMARCC1, RYBP, HSP90AB1, MAP1A, WAC, EIF3H, CCAR2	0.0381501			GOTERM_BP_DIRECT	GO:0006878	intracellular copper ion homeostasis	3	0.0212715	PRNP, ATP7A, CP	0.419015			GOTERM_BP_DIRECT	GO:0035025	positive regulation of Rho protein signal transduction	3	0.0326193	NGFR, LPAR1, ROBO1	0.549905
	GOTERM_BP_DIRECT	GO:0034605	cellular response to heat	8	0.00124976	HSPA8, ANO1, HSP90AA1, HSP90AB1, EEF1D, BAG3, PRKACA, EIF2S1	0.038306			GOTERM_BP_DIRECT	GO:0017121	plasma membrane phospholipid scrambling	3	0.0212715	SLC4A1, ANO6, SERINC2	0.419015			GOTERM_BP_DIRECT	GO:0008089	anterograde axonal transport	3	0.0326193	KIF3A, KIF21A, AP3B2	0.549905
	GOTERM_BP_DIRECT	GO:0030837	negative regulation of actin filament polymerization	6	0.00133954	KANK2, PRKCD, SSH2, SSH3, ADD1, SSH1	0.0407347			GOTERM_BP_DIRECT	GO:0043408	regulation of MAPK cascade	4	0.0214738	SYNGAP1, PAK5, TLR13, MAP4K4	0.419669			GOTERM_BP_DIRECT	GO:0010575	positive regulation of vascular endothelial growth factor production	3	0.0326193	FLT4, STAT3, C5AR1	0.549905
	GOTERM_BP_DIRECT	GO:0031647	regulation of protein stability	12	0.00136985	HSPA8, NPM1, USP10, DDI2, PINX1, UBR5, ANK2, NF2, SLC51B, YWHAZ, HDAC6, CCAR2	0.0410105			GOTERM_BP_DIRECT	GO:0045494	photoreceptor cell maintenance	4	0.0226963	RP1, ADGRV1, CDHR1, ARAP1	0.436684			GOTERM_BP_DIRECT	GO:0007613	memory	5	0.033931	CREB1, MAPT, CIC, SHANK3, SHANK2	0.558047
	GOTERM_BP_DIRECT	GO:0007200	phospholipase C-activating G protein-coupled receptor signaling pathway	12	0.00136985	ANO1, PLCB3, STIM1, PRKD3, P2RY2, DGKQ, ABL2, MYH9, PRKD2, PLCH2, PLCD1, CMKLR1	0.0410105			GOTERM_BP_DIRECT	GO:2001237	negative regulation of extrinsic apoptotic signaling pathway	4	0.0226963	SGMS1, ITGA6, BIRC6, PAK5	0.436684			GOTERM_BP_DIRECT	GO:0007283	spermatogenesis	11	0.0340537	BAG6, MSH6, HERC4, GOLGA3, BCL6, TXNRD3, XRN2, ATRX, HTT, ZC3H14, CEP128	0.558047
	GOTERM_BP_DIRECT	GO:0010837	regulation of keratinocyte proliferation	4	0.00151192	YAP1, BCL11B, SRSF6, OVOL2	0.0442352			GOTERM_BP_DIRECT	GO:0006338	chromatin remodeling	16	0.0241296	SMG1, SMARCC2, CHD5, CSNK1E, EIF2AK4, MASTL, BRCA2, SMOK1, TTN, STK31, STK33, STK24, ATM, ARID2, PAK5, MAP4K4	0.460689			GOTERM_BP_DIRECT	GO:0034113	heterotypic cell-cell adhesion	3	0.0347275	PTPRC, VCAM1, NRCAM	0.558047
	GOTERM_BP_DIRECT	GO:0000375	RNA splicing, via transesterification reactions	4	0.00151192	RBM17, DBR1, SRSF10, SRRM1	0.0442352			GOTERM_BP_DIRECT	GO:0072274	metanephric glomerular basement membrane development	2	0.0250835	LAMB2, LAMC1	0.471257			GOTERM_BP_DIRECT	GO:0007159	leukocyte cell-cell adhesion	3	0.0347275	PTPRC, VCAM1, L1CAM	0.558047
	GOTERM_BP_DIRECT	GO:1901987	regulation of cell cycle phase transition	4	0.00151192	CDK17, CDK18, CDK14, CDK16	0.0442352			GOTERM_BP_DIRECT	GO:0032429	regulation of phospholipase A2 activity	2	0.0250835	LRP1, PPT1	0.471257			GOTERM_BP_DIRECT	GO:0022409	positive regulation of cell-cell adhesion	3	0.0347275	PKP3, L1CAM, RAP1GAP	0.558047
	GOTERM_BP_DIRECT	GO:0031124	mRNA 3'-end processing	6	0.00158924	CSTF3, CSTF2, PAPOLA, LEO1, TUT1, RPRD2	0.0458034			GOTERM_BP_DIRECT	GO:0030890	positive regulation of B cell proliferation	4	0.0252527	IGHM, ATAD5, TFRC, NFATC2	0.471257			GOTERM_BP_DIRECT	GO:0035176	social behavior	4	0.0349991	HTT, CIC, SHANK3, SHANK2	0.558047
	GOTERM_BP_DIRECT	GO:1900242	regulation of synaptic vesicle endocytosis	6	0.00158924	ACTA2, CXADR, DGKQ, VAMP4, SNAP91, MYLK	0.0458034			GOTERM_BP_DIRECT	GO:0009792	embryo development ending in birth or egg hatching	3	0.0259828	CAMSAP3, STOX2, ACE	0.478173			GOTERM_BP_DIRECT	GO:0051726	regulation of cell cycle	7	0.0352837	FOXA1, NPM1, PTPRC, HSP90AB1, MADD, STAT3, EVI2B	0.558047
	GOTERM_BP_DIRECT	GO:0007163	establishment or maintenance of cell polarity	7	0.00161413	ACTA2, APC, PARVA, SNAP91, SYNE2, CLASP2, LIMS1	0.0458211			GOTERM_BP_DIRECT	GO:0048812	neuron projection morphogenesis	5	0.0263698	WEE1, ITGA1, SLIT1, ATP7A, MAP4K4	0.478173			GOTERM_BP_DIRECT	GO:0043124	negative regulation of canonical NF-kappaB signal transduction	4	0.0362218	USP20, STAT3, OTUD7B, KLF4	0.558047
	GOTERM_BP_DIRECT	GO:0010717	regulation of epithelial to mesenchymal transition	5	0.00162545	GREM1, PHLDB1, PHLDB2, CLASP1, CLASP2	0.0458211			GOTERM_BP_DIRECT	GO:0071479	cellular response to ionizing radiation	4	0.0265866	ATM, INTS7, BRCA2, RAD9A	0.478173			GOTERM_BP_DIRECT	GO:0006470	protein dephosphorylation	4	0.0362218	PTPRC, MTMR3, EYA3, PPP2R5A	0.558047
	GOTERM_BP_DIRECT	GO:0051168	nuclear export	5	0.00162545	RANBP2, EIF4ENIF1, AKAP13, HNRNPA1, RANGAP1	0.0458211			GOTERM_BP_DIRECT	GO:0034446	substrate adhesion-dependent cell spreading	4	0.0265866	LAMB2, FZD4, ITGA8, LAMC1	0.478173			GOTERM_BP_DIRECT	GO:0048041	focal adhesion assembly	3	0.0368872	DLC1, SORBS1, ARHGAP6	0.558047
	GOTERM_BP_DIRECT	GO:0016567	protein ubiquitination	27	0.00175659	MYCBP2, UBR4, CCNC, ARRB1, CBL, UBE2J1, IRF2BPL, PCNP, RNF139, TRIM2, UBR5, RBBP6, VHL, SKP1, RNF20, HUWE1, MIB2, ZZEF1, UBAC1, RNF168, ZC3HC1, TRAF6, SDE2, TRIP12, BIRC6, UBA1, TRIM33	0.049159			GOTERM_BP_DIRECT	GO:0031100	animal organ regeneration	4	0.0265866	TGFBR3, ACE, UGT1A1, IGF2R	0.478173			GOTERM_BP_DIRECT	GO:0022604	regulation of cell morphogenesis	3	0.0368872	FMNL1, LARP4, PDZD8	0.558047
	GOTERM_BP_DIRECT	GO:0006310	DNA recombination	9	0.00179987	SLX4, LIG1, MCRS1, NONO, XRN2, ACTL6A, HMGB1, ACTR8, NFRKB	0.0498822			GOTERM_BP_DIRECT	GO:0001974	blood vessel remodeling	4	0.0279575	DLL4, TGFBR3, FLNA, ATP7A	0.499212			GOTERM_BP_DIRECT	GO:0035640	exploration behavior	3	0.0368872	CHL1, SHANK3, SHANK2	0.558047
	GOTERM_BP_DIRECT	GO:0010629	negative regulation of gene expression	25	0.00182527	YAP1, DDX3Y, DNMT1, PRKAA1, GGNBP2, TMF1, CHD4, MECP2, VHL, BAK1, AKIRIN2, MAP2K1, NPM1, KDM2A, POU2F1, HSPA4, MBD1, OVOL2, PARP10, NCOR1, HNRNPK, PRKAR1A, DGKQ, SMCR8, SRSF6	0.0498822			GOTERM_BP_DIRECT	GO:0051642	centrosome localization	3	0.028482	SUN2, SUN1, SYNE1	0.501364			GOTERM_BP_DIRECT	GO:0008286	insulin receptor signaling pathway	5	0.0374531	FLT4, IRS2, SORBS1, EPHB4, EPHA2	0.558047
	GOTERM_BP_DIRECT	GO:0099149	regulation of postsynaptic neurotransmitter receptor internalization	7	0.0018341	RALA, RABEP1, RNF216, SYNJ1, IQSEC1, SCRIB, SYNE1	0.0498822			GOTERM_BP_DIRECT	GO:0048599	oocyte development	3	0.028482	CTNNB1, ATM, INHBB	0.501364			GOTERM_BP_DIRECT	GO:0042127	regulation of cell population proliferation	6	0.0379856	BCL6, STAT3, CTNNA1, KLF4, EPS15, GLI3	0.558047
	GOTERM_BP_DIRECT	GO:0033574	response to testosterone	7	0.0018341	HOXA10, NQO1, PLN, NASP, CAD, HMGCS2, CBL	0.0498822			GOTERM_BP_DIRECT	GO:0042552	myelination	5	0.0313822	ERBB2, HEXA, CNTN1, LARGE1, MPDZ	0.548525			GOTERM_BP_DIRECT	GO:0032484	Ral protein signal transduction	2	0.0386062	RALGAPB, RALGAPA2	0.558047
	GOTERM_BP_DIRECT	GO:0033044	regulation of chromosome organization	5	0.00203859	WDHD1, MCRS1, ACTL6A, ACTR8, NFRKB	0.054173			GOTERM_BP_DIRECT	GO:0045184	establishment of protein localization	4	0.0322915	ADGRV1, ITGA8, FLNA, NOS1	0.548956			GOTERM_BP_DIRECT	GO:0031114	regulation of microtubule depolymerization	2	0.0386062	MAP1B, KIF21A	0.558047
	GOTERM_BP_DIRECT	GO:0060816	random inactivation of X chromosome	5	0.00203859	NCOR2, SPEN, HNRNPK, HNRNPU, LBR	0.054173			GOTERM_BP_DIRECT	GO:0098869	cellular oxidant detoxification	4	0.0322915	PXDN, HP, LPO, CP	0.548956			GOTERM_BP_DIRECT	GO:0051295	establishment of meiotic spindle localization	2	0.0386062	SPIRE1, FMN2	0.558047
	GOTERM_BP_DIRECT	GO:0000209	protein polyubiquitination	13	0.00204048	RNF20, NQO1, IRF2BP1, HUWE1, CBL, HDAC6, UBE2J1, TRAF6, TRIM2, UBR5, TRIP12, SASH1, SKP1	0.054173			GOTERM_BP_DIRECT	GO:0030178	negative regulation of Wnt signaling pathway	4	0.0322915	LRP1, APC, CSNK1E, NLK	0.548956			GOTERM_BP_DIRECT	GO:0160091	spliceosome-depend formation of circular RNA	2	0.0386062	ILF3, ZC3H14	0.558047
	GOTERM_BP_DIRECT	GO:0007264	small GTPase-mediated signal transduction	11	0.00206718	ARHGAP32, RALBP1, ARHGAP30, DOCK9, DOCK7, USO1, ITSN1, ARHGAP27, ARHGEF7, DOCK1, ARHGAP12	0.054173			GOTERM_BP_DIRECT	GO:0008340	determination of adult lifespan	4	0.0322915	KL, ATM, LARGE1, LIPA	0.548956			GOTERM_BP_DIRECT	GO:0032387	negative regulation of intracellular transport	2	0.0386062	MAP1B, MAPT	0.558047
	GOTERM_BP_DIRECT	GO:0048870	cell motility	7	0.00207602	ACTA2, MAP2K1, CTTN, DST, MYH9, DSTN, PLEC	0.054173			GOTERM_BP_DIRECT	GO:0007041	lysosomal transport	3	0.0337537	NPC1, LRP1, IGF2R	0.559437			GOTERM_BP_DIRECT	GO:0007612	learning	4	0.0387325	HTT, CIC, SHANK3, SHANK2	0.558047
	GOTERM_BP_DIRECT	GO:0006275	regulation of DNA replication	7	0.00207602	ING5, MCRS1, ACTL6A, SMARCA5, RBBP6, ACTR8, NFRKB	0.054173			GOTERM_BP_DIRECT	GO:0002377	immunoglobulin production	3	0.0337537	ATAD5, ATM, FBN1	0.559437			GOTERM_BP_DIRECT	GO:1900273	positive regulation of long-term synaptic potentiation	3	0.0390972	CREB1, NOS1, SHANK3	0.558047
	GOTERM_BP_DIRECT	GO:0006406	mRNA export from nucleus	8	0.00213124	RBM15B, NUP155, HNRNPA2B1, MAGOH, SRSF3, CASC3, THOC5, NUP160	0.0552407			GOTERM_BP_DIRECT	GO:0007405	neuroblast proliferation	4	0.0338096	ITGB1, DCT, CTNNB1, LHX5	0.559437			GOTERM_BP_DIRECT	GO:0045216	cell-cell junction organization	3	0.0390972	TJP1, FLNA, TJP2	0.558047
	GOTERM_BP_DIRECT	GO:0001825	blastocyst formation	6	0.00218874	TJP1, ACTL6A, NOP2, MATR3, SF3B1, RTN4	0.0559797			GOTERM_BP_DIRECT	GO:0006821	chloride transport	4	0.0338096	CLCA2, CLCA1, SLC4A1, ANO6	0.559437			GOTERM_BP_DIRECT	GO:0043523	regulation of neuron apoptotic process	3	0.0390972	NPM1, TRIM2, HTT	0.558047
	GOTERM_BP_DIRECT	GO:0051453	regulation of intracellular pH	6	0.00218874	SLC9A3, SLC4A10, SLC4A2, SLC4A3, SLC4A4, SLC9A1	0.0559797			GOTERM_BP_DIRECT	GO:0030324	lung development	6	0.0344704	SMAD2, ASAH1, SPARC, CTNNB1, LIPA, FBN1	0.566593			GOTERM_BP_DIRECT	GO:0031175	neuron projection development	6	0.039505	CAMSAP3, CHL1, MAP1B, MAPT, MAP4, L1CAM	0.560133
	GOTERM_BP_DIRECT	GO:0001934	positive regulation of protein phosphorylation	17	0.00221389	CHGA, ATF2, MAP2K4, RALBP1, HSP90AA1, ARRB1, PRKCA, HMGB1, MTOR, SPN, MAVS, MPRIP, RB1CC1, GNAS, EP300, EIF4G3, MAP3K5	0.0562503			GOTERM_BP_DIRECT	GO:0030163	protein catabolic process	6	0.0353648	ST14, DPP7, APC, CTSL, PPT1, CTSD	0.576392			GOTERM_BP_DIRECT	GO:0007165	signal transduction	16	0.0399326	NGFR, PDE1B, PPP2R5A, IL16, GAB2, NDRG1, ARHGAP6, NFKB1, STK3, ARHGAP32, ARHGAP31, PTPRC, SNX27, SNX17, DLC1, PRKG2	0.562472
	GOTERM_BP_DIRECT	GO:0002181	cytoplasmic translation	11	0.00236848	RPL4, RPS26, RPL18A, RPL31, RPS8, RPLP0, RPLP2, RPSA, RPL15, GTPBP1, RPL19	0.0597848			GOTERM_BP_DIRECT	GO:0060392	negative regulation of SMAD protein signal transduction	3	0.0365208	TGFBR3, LRP1, EMILIN1	0.576392			GOTERM_BP_DIRECT	GO:0009410	response to xenobiotic stimulus	8	0.0412565	TJP1, ERRFI1, CREB1, PRKCB, MAP1B, ABCB1A, SHANK2, TAF1	0.572647
	GOTERM_BP_DIRECT	GO:0060009	Sertoli cell development	5	0.00251893	ADRM1, AKAP9, ATRX, HSD17B4, FNDC3A	0.0610102			GOTERM_BP_DIRECT	GO:0000956	nuclear-transcribed mRNA catabolic process	3	0.0365208	EXOSC10, XRN1, SKIC3	0.576392			GOTERM_BP_DIRECT	GO:0071363	cellular response to growth factor stimulus	4	0.0413295	CREB1, MAP1B, NOS1, KLF4	0.572647
	GOTERM_BP_DIRECT	GO:0048268	clathrin coat assembly	5	0.00251893	FCHO2, CLTC, CLINT1, SNAP91, EPN1	0.0610102			GOTERM_BP_DIRECT	GO:0016358	dendrite development	4	0.0369551	SYNGAP1, FLRT1, FAT3, MPDZ	0.576392			GOTERM_BP_DIRECT	GO:0006886	intracellular protein transport	7	0.0414574	NGFR, STX1B, SNX27, SNX17, STX7, SYTL1, AP3B2	0.572647
	GOTERM_BP_DIRECT	GO:0141198	protein branched polyubiquitination	5	0.00251893	TRAF6, UBR5, HUWE1, UBR4, ANAPC1	0.0610102			GOTERM_BP_DIRECT	GO:0006406	mRNA export from nucleus	4	0.0369551	NXF1, MCM3AP, FMR1, TPR	0.576392			GOTERM_BP_DIRECT	GO:0007411	axon guidance	6	0.0417819	NGFR, CHL1, NRCAM, L1CAM, GLI3, ROBO1	0.57343
	GOTERM_BP_DIRECT	GO:0032880	regulation of protein localization	11	0.00253181	RNF168, HSP90AA1, HSP90AB1, DNAJB6, KDM1A, RALGAPA2, MYCBP2, SIK3, AAK1, TRIM25, VHL	0.0610102			GOTERM_BP_DIRECT	GO:0008630	intrinsic apoptotic signaling pathway in response to DNA damage	4	0.0369551	ATAD5, ATM, BRCA2, RAD9A	0.576392			GOTERM_BP_DIRECT	GO:0032496	response to lipopolysaccharide	6	0.0425574	TJP1, VCAM1, GCH1, NOS3, ALPL, NOS1	0.580353
	GOTERM_BP_DIRECT	GO:0016925	protein sumoylation	6	0.00254341	IFIH1, RANBP2, TRIM28, UBA2, RANGAP1, STX1A	0.0610102			GOTERM_BP_DIRECT	GO:1903078	positive regulation of protein localization to plasma membrane	4	0.0369551	ITGB1, PRNP, DPP6, LRP1	0.576392			GOTERM_BP_DIRECT	GO:0010629	negative regulation of gene expression	9	0.0429843	MSR1, NPM1, CREB1, POU2F1, STAT3, MAPT, KLF4, NFKB1, ROBO1	0.582465
	GOTERM_BP_DIRECT	GO:2000779	regulation of double-strand break repair	6	0.00254341	ACTA2, ACTL6A, BRD8, DEK, PML, ATR	0.0610102			GOTERM_BP_DIRECT	GO:0060965	negative regulation of miRNA-mediated gene silencing	2	0.0373889	FMR1, ELAVL1	0.576392			GOTERM_BP_DIRECT	GO:2001240	negative regulation of extrinsic apoptotic signaling pathway in absence of ligand	3	0.0436632	EYA3, CTNNA1, KLF4	0.587943
	GOTERM_BP_DIRECT	GO:0035023	regulation of Rho protein signal transduction	6	0.00254341	KANK2, AKAP13, DOCK9, ARHGEF28, DOCK7, EPS8L3	0.0610102			GOTERM_BP_DIRECT	GO:0072249	metanephric podocyte development	2	0.0373889	LAMB2, LAMC1	0.576392			GOTERM_BP_DIRECT	GO:0008542	visual learning	4	0.044012	RIC8A, CREB1, PDE1B, HTT	0.588936
	GOTERM_BP_DIRECT	GO:0030866	cortical actin cytoskeleton organization	6	0.00254341	FMNL2, EPB41, EPB41L1, FHOD1, EPB41L2, TLN1	0.0610102			GOTERM_BP_DIRECT	GO:0021817	nucleokinesis involved in cell motility in cerebral cortex radial glia guided migration	2	0.0373889	SUN2, SUN1	0.576392			GOTERM_BP_DIRECT	GO:0048009	insulin-like growth factor receptor signaling pathway	4	0.0467793	FLT4, IRS2, EPHB4, EPHA2	0.617019
	GOTERM_BP_DIRECT	GO:0050714	positive regulation of protein secretion	8	0.00259452	ARF1, MYO18A, EP300, FRMD4A, DNM1L, MYH10, CD2AP, TTN	0.0618521			GOTERM_BP_DIRECT	GO:0032868	response to insulin	5	0.0380871	SORT1, GGH, SRSF4, CP, KHK	0.583532			GOTERM_BP_DIRECT	GO:0061097	regulation of protein tyrosine kinase activity	2	0.0480234	ERRFI1, PTPRC	0.617019
	GOTERM_BP_DIRECT	GO:0090307	mitotic spindle assembly	7	0.00263124	CLTC, FLNA, AAAS, MISP, CLASP1, CLASP2, KIF15	0.0623426			GOTERM_BP_DIRECT	GO:0014044	Schwann cell development	3	0.0393719	LAMB2, ERBB2, LAMC1	0.59586			GOTERM_BP_DIRECT	GO:0071322	cellular response to carbohydrate stimulus	2	0.0480234	PRKCB, NFKB1	0.617019
	GOTERM_BP_DIRECT	GO:0006413	translational initiation	8	0.00285333	EIF5B, LARP1, EIF3H, EIF2S2, EIF2S1, EIF4G3, ABCF1, EIF3B	0.0667853			GOTERM_BP_DIRECT	GO:0071711	basement membrane organization	3	0.0393719	ITGB1, PXDN, LARGE1	0.59586			GOTERM_BP_DIRECT	GO:1905605	positive regulation of blood-brain barrier permeability	2	0.0480234	TJP1, TJP2	0.617019
	GOTERM_BP_DIRECT	GO:0016197	endosomal transport	8	0.00285333	ZFYVE16, ALS2, LRBA, ITSN1, TOM1, HTT, TMCC1, REPS1	0.0667853			GOTERM_BP_DIRECT	GO:0050804	modulation of chemical synaptic transmission	6	0.0400513	UNC13B, ITGB1, SYNGAP1, CDH2, NPTN, L1CAM	0.602468			GOTERM_BP_DIRECT	GO:0046633	alpha-beta T cell proliferation	2	0.0480234	PTPRC, DOCK2	0.617019
	GOTERM_BP_DIRECT	GO:0032206	positive regulation of telomere maintenance	6	0.00293795	SLX4, PPP1R10, ATRX, MRE11A, PML, MAPK3	0.0673521			GOTERM_BP_DIRECT	GO:0046777	protein autophosphorylation	6	0.0410317	STK33, SMG1, STK24, ATM, EIF2AK4, NLK	0.613498			GOTERM_BP_DIRECT	GO:0051294	establishment of spindle orientation	2	0.0480234	MAP4, CLASP1	0.617019
	GOTERM_BP_DIRECT	GO:0055013	cardiac muscle cell development	6	0.00293795	CXADR, HNRNPU, MYH11, MTOR, PLEC, TTN	0.0673521			GOTERM_BP_DIRECT	GO:0016197	endosomal transport	4	0.0419439	ITSN2, SNX27, ANKFY1, SNX9	0.621301			GOTERM_BP_DIRECT	GO:0045471	response to ethanol	5	0.048183	TJP1, CREB1, RGS19, VCAM1, PRKCB	0.617019
	GOTERM_BP_DIRECT	GO:0045214	sarcomere organization	7	0.00294731	CSRP1, PRKAR1A, TPM1, LDB3, FLNC, PLEC, TTN	0.0673521			GOTERM_BP_DIRECT	GO:0031589	cell-substrate adhesion	3	0.0423045	ITGB1, ITGA6, ITGA5	0.621301			GOTERM_BP_DIRECT	GO:0042113	B cell activation	3	0.0484162	PRKCB, SKAP2, HDAC7	0.617019
	GOTERM_BP_DIRECT	GO:0045582	positive regulation of T cell differentiation	7	0.00294731	ACTA2, SMARCC1, ACTL6A, ARID2, ARID1B, SMARCA2, SMARCA4	0.0673521			GOTERM_BP_DIRECT	GO:0010842	retina layer formation	3	0.0423045	CALB1, FAT3, LARGE1	0.621301			GOTERM_BP_DIRECT	GO:0030335	positive regulation of cell migration	7	0.0490259	TJP1, VIL1, DAB2, MYO1C, FLT4, STAT3, EPHA2	0.621092
	GOTERM_BP_DIRECT	GO:0045104	intermediate filament cytoskeleton organization	5	0.00307158	DSP, FAM83H, SYNM, DST, PLEC	0.0690156			GOTERM_BP_DIRECT	GO:0032956	regulation of actin cytoskeleton organization	5	0.0429782	LRP1, ARAP2, ARAP1, CLASP2, RHOBTB2	0.627482			GOTERM_BP_DIRECT	GO:0006954	inflammatory response	9	0.0495327	PARP4, VCAM1, BCL6, STAT3, C5AR1, S1PR3, PRKD1, HDAC7, EPHA2	0.623821
	GOTERM_BP_DIRECT	GO:0032469	endoplasmic reticulum calcium ion homeostasis	5	0.00307158	CAMK2D, WFS1, ATP2A2, CLCC1, PML	0.0690156			GOTERM_BP_DIRECT	GO:0000281	mitotic cytokinesis	4	0.0436782	ZFYVE26, PDCD6IP, APC, SNX9	0.633972
	GOTERM_BP_DIRECT	GO:0071474	cellular hyperosmotic response	4	0.00309158	WNK1, STK39, RCSD1, YBX3	0.0690156			GOTERM_BP_DIRECT	GO:0007268	chemical synaptic transmission	6	0.0440595	UNC13B, DLG3, SV2A, HRH2, CTNNB1, LARGE1	0.634899
	GOTERM_BP_DIRECT	GO:1901524	regulation of mitophagy	4	0.00309158	BNIP3L, CTTN, VDAC1, DNM1L	0.0690156			GOTERM_BP_DIRECT	GO:0008543	fibroblast growth factor receptor signaling pathway	5	0.0442537	KL, ERBB2, FLRT1, CTNNB1, PRDM14	0.634899
	GOTERM_BP_DIRECT	GO:0006469	negative regulation of protein kinase activity	8	0.00313147	PRKAR1A, AKT1S1, HSPB1, TSC2, PRKCA, NF2, SHB, PLEC	0.0695042			GOTERM_BP_DIRECT	GO:0010839	negative regulation of keratinocyte proliferation	3	0.0453161	IFT52, CTSL, CD109	0.640743
	GOTERM_BP_DIRECT	GO:0006886	intracellular protein transport	18	0.00318633	ARF1, SAR1B, COG3, CLTC, USO1, AP3D1, ASPSCR1, SCAMP3, HDAC6, TOMM22, RIMS1, MARCKS, MLPH, CTTN, RAB18, SEC61B, COPG1, STX1A	0.0703177			GOTERM_BP_DIRECT	GO:0010001	glial cell differentiation	3	0.0453161	ABCC1, CDH2, ERBB2	0.640743
	GOTERM_BP_DIRECT	GO:0006888	endoplasmic reticulum to Golgi vesicle-mediated transport	11	0.00327757	SAR1B, SEC16A, COG3, USO1, YIPF6, TRAPPC12, MIA2, HTT, MIA3, COPG1, NRBP1	0.0719204			GOTERM_BP_DIRECT	GO:0007165	signal transduction	19	0.0474765	SECTM1B, FBN2, PIGR, ANGPT4, IZUMO1, PEX11B, ARAP2, CSNK1E, ARAP1, FNBP1L, RHOBTB2, ARHGAP31, FAM83F, CEACAM1, SNX27, ERBB2, FAM3D, PLPP2, FBN1	0.640743
	GOTERM_BP_DIRECT	GO:0006979	response to oxidative stress	13	0.00335712	NQO1, ABCC1, MAP2K1, PRKCD, UBR4, AAAS, OXR1, CD2AP, ALS2, CAT, ALDH1A1, TRIM25, CAMK2G	0.0732498			GOTERM_BP_DIRECT	GO:0046686	response to cadmium ion	3	0.0484042	PRNP, NPC1, SLC34A1	0.640743
	GOTERM_BP_DIRECT	GO:0043507	positive regulation of JUN kinase activity	7	0.00366345	FGD4, MAP2K4, TRAF6, DAB2IP, SASH1, ARHGEF5, MAP3K5	0.0785455			GOTERM_BP_DIRECT	GO:1901379	regulation of potassium ion transmembrane transport	3	0.0484042	CD63, PRNP, DPP6	0.640743
	GOTERM_BP_DIRECT	GO:2001237	negative regulation of extrinsic apoptotic signaling pathway	7	0.00366345	YAP1, CTTN, RB1CC1, PSME3, HTT, BIRC6, SCG2	0.0785455			GOTERM_BP_DIRECT	GO:1903672	positive regulation of sprouting angiogenesis	3	0.0484042	DSG2, ITGA5, JMJD8	0.640743
	GOTERM_BP_DIRECT	GO:0051893	regulation of focal adhesion assembly	5	0.00370152	CAMSAP3, GREM1, SLK, CLASP1, VCL	0.0785455			GOTERM_BP_DIRECT	GO:0048677	axon extension involved in regeneration	2	0.0495394	LAMB2, LAMC1	0.640743
	GOTERM_BP_DIRECT	GO:1902018	negative regulation of cilium assembly	5	0.00370152	YAP1, LIMA1, LUZP1, CDK10, WDR44	0.0785455			GOTERM_BP_DIRECT	GO:0034760	negative regulation of iron ion transmembrane transport	2	0.0495394	NOS1, ATP7A	0.640743
	GOTERM_BP_DIRECT	GO:0051642	centrosome localization	5	0.00370152	RANBP2, SUN2, SYNE2, NDEL1, SYNE1	0.0785455			GOTERM_BP_DIRECT	GO:0071838	cell proliferation in bone marrow	2	0.0495394	ACE, LIPA	0.640743
	GOTERM_BP_DIRECT	GO:0000723	telomere maintenance	8	0.00374937	PARP3, SP100, MCRS1, ACTL6A, MRE11A, ACTR8, NFRKB, ATR	0.0791259			GOTERM_BP_DIRECT	GO:0035583	sequestering of TGFbeta in extracellular matrix	2	0.0495394	FBN2, FBN1	0.640743
	GOTERM_BP_DIRECT	GO:0032868	response to insulin	10	0.00410837	CAD, CAT, CRY2, SCAP, SRSF4, SRSF5, MAPK14, SRSF6, MTOR, CD2AP	0.0853085			GOTERM_BP_DIRECT	GO:0060818	inactivation of paternal X chromosome by genomic imprinting	2	0.0495394	SMCHD1, PRDM14	0.640743
	GOTERM_BP_DIRECT	GO:0010470	regulation of gastrulation	4	0.00415277	PHLDB1, PHLDB2, CLASP1, CLASP2	0.0853085			GOTERM_BP_DIRECT	GO:0002331	pre-B cell allelic exclusion	2	0.0495394	IGHM, ATM	0.640743
	GOTERM_BP_DIRECT	GO:0098660	inorganic ion transmembrane transport	4	0.00415277	SLC4A10, SLC4A2, SLC4A3, SLC4A4	0.0853085			GOTERM_BP_DIRECT	GO:1902992	negative regulation of amyloid precursor protein catabolic process	2	0.0495394	PRNP, SORL1	0.640743
	GOTERM_BP_DIRECT	GO:0021955	central nervous system neuron axonogenesis	4	0.00415277	ARHGEF28, PRKCA, ARHGAP35, NDEL1	0.0853085			GOTERM_BP_DIRECT	GO:0055096	low-density lipoprotein particle mediated signaling	2	0.0495394	CDH13, CD36	0.640743
	GOTERM_BP_DIRECT	GO:0060052	neurofilament cytoskeleton organization	4	0.00415277	ATF2, ATP8A2, ARHGEF28, NDEL1	0.0853085			GOTERM_BP_DIRECT	GO:0034381	plasma lipoprotein particle clearance	2	0.0495394	SCARB1, CD36	0.640743
	GOTERM_BP_DIRECT	GO:0045471	response to ethanol	12	0.00433745	TJP1, NQO1, HSPA8, CASP8, CNR1, ALDH1A1, CAT, PRKCA, HMGCS2, BAK1, VHL, CBL	0.0886308			GOTERM_BP_DIRECT	GO:0001880	Mullerian duct regression	2	0.0495394	AMH, SMAD5	0.640743
	GOTERM_BP_DIRECT	GO:0071346	cellular response to type II interferon	10	0.0043884	MYO1C, SLK, CDC42EP4, MYO18A, ZYX, AQP4, FLNB, VAMP4, ASS1, RAB11FIP5	0.0892			GOTERM_BP_DIRECT	GO:0034698	response to gonadotropin	2	0.0495394	CTSL, INHBB	0.640743
	GOTERM_BP_DIRECT	GO:0032211	negative regulation of telomere maintenance via telomerase	5	0.00441359	PINX1, HNRNPU, HNRNPC, HNRNPA1, PML	0.0892423			GOTERM_BP_DIRECT	GO:0043547	positive regulation of GTPase activity	5	0.0495659	ITGB1, ITGA6, SNX9, ARAP1, MAP4K4	0.640743
	GOTERM_BP_DIRECT	GO:0046627	negative regulation of insulin receptor signaling pathway	7	0.00450116	PRKAA1, GRB14, NCOA5, PRKCD, TSC2, PRKCA, TNS2	0.090539			GOTERM_BP_DIRECT	GO:0030855	epithelial cell differentiation	5	0.0495659	CD63, CES1F, CDHR2, CTNNB1, CRHR1	0.640743
	GOTERM_BP_DIRECT	GO:0030334	regulation of cell migration	11	0.00471291	CAMSAP3, PLEKHG3, SLK, APC, FLNA, PLXNB2, NEXN, RTN4, VCL, WDR44, SMARCA4	0.0943071
	GOTERM_BP_DIRECT	GO:0030335	positive regulation of cell migration	18	0.00485229	RET, SUN2, ABCC1, MAP2K1, ATP8A1, SYNPO2, PRKCA, ACTN4, HMGB1, SSH2, PLD1, SYNE2, MYLK, FAM83H, TJP1, CASP8, MYO1C, APC	0.0965957
	GOTERM_BP_DIRECT	GO:0031669	cellular response to nutrient levels	6	0.00496406	RPTOR, PRKAB2, CREBBP, PRKAA1, EP300, MTOR	0.0973871
	GOTERM_BP_DIRECT	GO:0030010	establishment of cell polarity	7	0.00496924	TSC2, NEK3, PHLDB2, MARK2, CLASP1, CLASP2, PARD3B	0.0973871
	GOTERM_BP_DIRECT	GO:0008284	positive regulation of cell population proliferation	32	0.00498105	YAP1, HDAC4, KMT2D, PRKAA1, SHC1, NOP2, NOLC1, ASH2L, IRS2, ARRB1, RASIP1, BCL7C, PRKACA, TNS3, TPD52, CBX8, AKIRIN2, NPM1, SMARCC1, ACTL6A, HMGA2, SMARCA2, SMARCA4, ACTA2, GREM1, TJP1, NCOR1, CDK2, GNAS, BIRC6, ANP32B, SHANK2	0.0973871
	GOTERM_BP_DIRECT	GO:0017148	negative regulation of translation	10	0.00499292	EIF4ENIF1, ILF3, LARP1, RNF139, IGFBP5, WFS1, EIF2AK2, SAMD4B, PRKCA, GIGYF2	0.0973871
	GOTERM_BP_DIRECT	GO:0002026	regulation of the force of heart contraction	5	0.00521242	CHGA, PLN, ATP2A2, PRKCA, SLC9A1	0.100652
	GOTERM_BP_DIRECT	GO:0071514	genomic imprinting	5	0.00521242	MECP2, TRIM28, GNAS, ARID4A, ARID4B	0.100652
	GOTERM_BP_DIRECT	GO:0016525	negative regulation of angiogenesis	10	0.00531842	MECP2, ATF2, COL4A2, SHC1, PDE3B, DAB2IP, FOXJ2, PGK1, PML, GTF2I	0.101907
	GOTERM_BP_DIRECT	GO:0031113	regulation of microtubule polymerization	4	0.00540938	CAMSAP3, GBA2, CLASP2, CAMSAP2	0.101907
	GOTERM_BP_DIRECT	GO:2000810	regulation of bicellular tight junction assembly	4	0.00540938	TJP1, MYO1C, F11R, PRKACA	0.101907
	GOTERM_BP_DIRECT	GO:0071377	cellular response to glucagon stimulus	4	0.00540938	PRKAR1A, GNAS, PRKACA, ASS1	0.101907
	GOTERM_BP_DIRECT	GO:1903358	regulation of Golgi organization	4	0.00540938	CAMSAP3, AKAP9, DNM2, CAMSAP2	0.101907
	GOTERM_BP_DIRECT	GO:0071364	cellular response to epidermal growth factor stimulus	7	0.00547206	PDPK1, SYAP1, CAD, DAB2IP, PTPN12, PDE8A, GIT1	0.102588
	GOTERM_BP_DIRECT	GO:1901897	regulation of relaxation of cardiac muscle	3	0.00560681	CAMK2D, CAMK2G, TTN	0.103605
	GOTERM_BP_DIRECT	GO:1902904	negative regulation of supramolecular fiber organization	3	0.00560681	HSPA8, CLASP1, CLASP2	0.103605
	GOTERM_BP_DIRECT	GO:1990966	ATP generation from poly-ADP-D-ribose	3	0.00560681	PARG, NMNAT1, NUDT5	0.103605
	GOTERM_BP_DIRECT	GO:0001932	regulation of protein phosphorylation	8	0.00569762	SMPD3, RPTOR, NDUFS4, HSPB1, PLXNB2, NCAM1, L1CAM, MTOR	0.104782
	GOTERM_BP_DIRECT	GO:0071456	cellular response to hypoxia	12	0.00594478	RPTOR, BNIP3L, PRKAA1, PTGIS, NONO, PGK1, CBL, DNM1L, KCNK2, RTN4, MTOR, SLC9A1	0.108809
	GOTERM_BP_DIRECT	GO:0010507	negative regulation of autophagy	7	0.00601107	RPTOR, WNK1, FOXK2, EP300, FOXK1, MTOR, RASIP1	0.108989
	GOTERM_BP_DIRECT	GO:0045429	positive regulation of nitric oxide biosynthetic process	7	0.00601107	SMPD3, HSP90AA1, HSP90AB1, PKD2, ASS1, MTOR, DNM2	0.108989
	GOTERM_BP_DIRECT	GO:0010628	positive regulation of gene expression	31	0.00614805	RET, YAP1, ATF2, DNMT1, PRKAA1, PDCD5, HNRNPU, PKD2, TTN, MECP2, RIMS1, UBR5, BLNK, EP300, HNRNPA1, MAP2K1, CREBBP, KDM2A, PTGIS, EPHX2, NCOA3, HMGA2, ANK2, MAPK14, MTOR, OVOL2, HCFC1, ACTA2, DGKQ, CD44, LIMS1	0.110212
	GOTERM_BP_DIRECT	GO:0048167	regulation of synaptic plasticity	8	0.00616412	MECP2, SLC38A1, SIPA1L1, MYO6, MAP1A, HTT, ZZEF1, CD2AP	0.110212
	GOTERM_BP_DIRECT	GO:0140374	antiviral innate immune response	8	0.00616412	IFIH1, MAVS, TRAF6, OAS3, SMARCA5, EIF2AK2, TRIM25, RPSA	0.110212
	GOTERM_BP_DIRECT	GO:0030032	lamellipodium assembly	6	0.00627989	FGD4, ABLIM1, PXN, ARHGEF7, VCL, ARHGEF6	0.111765
	GOTERM_BP_DIRECT	GO:0000902	cell morphogenesis	12	0.00657371	GREM1, YAP1, CAP1, ARHGEF28, SHROOM3, MYH9, MAPK14, THOC5, ADD1, SSH1, SMARCA4, PLEC	0.116457
	GOTERM_BP_DIRECT	GO:0007584	response to nutrient	8	0.0066585	NQO1, CNR1, SERPINC1, HMGCS2, SHANK2, ASS1, MTOR, PLEC	0.117421
	GOTERM_BP_DIRECT	GO:0090557	establishment of endothelial intestinal barrier	4	0.00687035	TJP1, F11R, TJP3, TJP2	0.119519
	GOTERM_BP_DIRECT	GO:0001510	RNA methylation	4	0.00687035	RBM15B, RBM15, MEPCE, NOP2	0.119519
	GOTERM_BP_DIRECT	GO:0051058	negative regulation of small GTPase mediated signal transduction	4	0.00687035	SH3BP1, WNK1, ARHGAP12, CD2AP	0.119519
	GOTERM_BP_DIRECT	GO:0070050	neuron cellular homeostasis	6	0.00702181	TSC22D4, PRKAA1, TAOK1, MAP1A, ATP2A2, IMMT	0.121606
	GOTERM_BP_DIRECT	GO:0021591	ventricular system development	5	0.00708806	MECP2, HYDIN, ANP32B, AK8, TTN	0.121663
	GOTERM_BP_DIRECT	GO:0006346	DNA methylation-dependent constitutive heterochromatin formation	5	0.00708806	DNMT1, TRIM28, MBD1, SMARCA5, BAZ2A	0.121663
	GOTERM_BP_DIRECT	GO:0032922	circadian regulation of gene expression	8	0.00718174	KDM2A, NCOR1, MYBBP1A, MYCBP2, CRY2, HUWE1, HNRNPU, PML	0.121942
	GOTERM_BP_DIRECT	GO:1901224	positive regulation of non-canonical NF-kappaB signal transduction	8	0.00718174	SMPD3, GREM1, CREBBP, PDCD4, EIF2AK2, ACTN4, HMGB1, SASH1	0.121942
	GOTERM_BP_DIRECT	GO:0009615	response to virus	10	0.00719908	ACTA2, IFIH1, OAS3, EIF2AK2, HSPB1, HMGA2, DDX21, GTF2F1, MTOR, CD2AP	0.121942
	GOTERM_BP_DIRECT	GO:0072659	protein localization to plasma membrane	13	0.00732886	C2CD5, JUP, SEC16A, DENND4C, CASK, ANK2, F11R, FCHO2, PALM, BSG, FLNA, SPTBN1, CLASP2	0.123599
	GOTERM_BP_DIRECT	GO:0043627	response to estrogen	8	0.0077348	HOXA10, KMT2D, PRKAA1, HSP90AA1, KCNMA1, EP300, TRIM25, ASH2L	0.129877
	GOTERM_BP_DIRECT	GO:0007283	spermatogenesis	28	0.00797112	GGNBP2, BNC1, HTT, ARID4A, ARID4B, SLC4A2, YBX3, SYNE1, HOXA10, GOLGA3, PLN, CNR1, BSG, ZC3H14, TLE3, ANKRD49, ATRX, FOXJ2, HMGA2, SSH2, IGF2R, MSH6, XRN2, ZSCAN21, AKAP9, VDAC3, EIF4G3, CDK16	0.132957
	GOTERM_BP_DIRECT	GO:0030336	negative regulation of cell migration	12	0.00798707	RNF20, OSBPL8, SIN3B, IGFBP5, STK26, DPYSL3, TPM1, ARID4A, ARID4B, MIA3, ARID2, SRGAP1	0.132957
	GOTERM_BP_DIRECT	GO:0001889	liver development	10	0.00807933	ATF2, RB1CC1, CAD, LSR, HMGCS2, PKD2, IGF2R, ASS1, CD2AP, SMARCA4	0.133916
	GOTERM_BP_DIRECT	GO:0043149	stress fiber assembly	5	0.00817316	LUZP1, ZYX, ARRB1, SORBS1, DNM2	0.134892
	GOTERM_BP_DIRECT	GO:0048666	neuron development	8	0.00831867	UGDH, ATP8A2, DPYSL3, NDUFS4, HTT, NCAM1, GIT1, SNAP91	0.136012
	GOTERM_BP_DIRECT	GO:0043268	positive regulation of potassium ion transport	4	0.00854317	FHL1, STK39, HBP1, ANK2	0.136012
	GOTERM_BP_DIRECT	GO:0071786	endoplasmic reticulum tubular network organization	4	0.00854317	REEP4, REEP3, RAB18, RTN4	0.136012
	GOTERM_BP_DIRECT	GO:0034109	homotypic cell-cell adhesion	4	0.00854317	CXADR, NCAM1, L1CAM, TJP2	0.136012
	GOTERM_BP_DIRECT	GO:0003334	keratinocyte development	4	0.00854317	BCL11B, PALLD, FLNB, PLEC	0.136012
	GOTERM_BP_DIRECT	GO:0043067	regulation of programmed cell death	4	0.00854317	BNIP3L, CASP6, YWHAZ, MAP3K5	0.136012
	GOTERM_BP_DIRECT	GO:0035865	cellular response to potassium ion	4	0.00854317	MECP2, STK39, HNRNPA1, MYLK	0.136012
	GOTERM_BP_DIRECT	GO:0097191	extrinsic apoptotic signaling pathway	7	0.00855796	YAP1, CASP8, CTTN, PDPK1, RB1CC1, PML, SGPP1	0.136012
	GOTERM_BP_DIRECT	GO:0002218	activation of innate immune response	7	0.00855796	RBM14, MAVS, HSP90AA1, CASP6, NONO, MATR3, HMGB1	0.136012
	GOTERM_BP_DIRECT	GO:1903119	protein localization to actin cytoskeleton	3	0.00915153	LUZP1, FILIP1L, CTTNBP2NL	0.141941
	GOTERM_BP_DIRECT	GO:1902975	mitotic DNA replication initiation	3	0.00915153	MCM3, MCM4, MCM2	0.141941
	GOTERM_BP_DIRECT	GO:1905605	positive regulation of blood-brain barrier permeability	3	0.00915153	TJP1, TJP3, TJP2	0.141941
	GOTERM_BP_DIRECT	GO:0097368	establishment of Sertoli cell barrier	3	0.00915153	FLNA, ARID4A, ARID4B	0.141941
	GOTERM_BP_DIRECT	GO:2000330	positive regulation of T-helper 17 cell lineage commitment	3	0.00915153	BRD2, EP300, BRD4	0.141941
	GOTERM_BP_DIRECT	GO:1903690	negative regulation of wound healing, spreading of epidermal cells	3	0.00915153	PHLDB2, CLASP1, CLASP2	0.141941
	GOTERM_BP_DIRECT	GO:0071353	cellular response to interleukin-4	5	0.00936162	TUBA1B, HSP90AB1, RPLP0, PML, MCM2	0.14347
	GOTERM_BP_DIRECT	GO:0003382	epithelial cell morphogenesis	5	0.00936162	BCL11B, POF1B, PALLD, SCRIB, FLNB	0.14347
	GOTERM_BP_DIRECT	GO:0006884	cell volume homeostasis	5	0.00936162	NPM1, WNK1, STK39, SLC12A8, ADD1	0.14347
	GOTERM_BP_DIRECT	GO:0042060	wound healing	8	0.0095827	DSP, YAP1, DST, BNC1, TPM1, SCRIB, MIA3, PLEC	0.146278
	GOTERM_BP_DIRECT	GO:0006364	rRNA processing	11	0.00997528	MYG1, NOP2, TSR2, ESF1, DDX21, WDR75, UTP20, NAF1, NPM3, RRP15, RRP9	0.151671
	GOTERM_BP_DIRECT	GO:0051496	positive regulation of stress fiber assembly	7	0.0100858	FHOD1, TPM1, PXN, NF2, PDLIM4, ARHGEF5, MTOR	0.15275
	GOTERM_BP_DIRECT	GO:0098885	modification of postsynaptic actin cytoskeleton	4	0.010434	CAP1, CTTN, CTNNA2, MYH10	0.156187
	GOTERM_BP_DIRECT	GO:1904507	positive regulation of telomere maintenance in response to DNA damage	4	0.010434	MCRS1, ACTL6A, ACTR8, NFRKB	0.156187
	GOTERM_BP_DIRECT	GO:0044346	fibroblast apoptotic process	4	0.010434	CASP7, APC, API5, BAK1	0.156187
	GOTERM_BP_DIRECT	GO:1900026	positive regulation of substrate adhesion-dependent cell spreading	6	0.0106024	FLNA, DOCK1, RREB1, DBN1, DNM2, LIMS1	0.158006
	GOTERM_BP_DIRECT	GO:0006887	exocytosis	10	0.0106374	RIMS1, ARFGEF2, RALA, ITSN1, MICAL3, MIA3, PIK3C2A, MYH10, STX1A, CDK16	0.158006
	GOTERM_BP_DIRECT	GO:0031648	protein destabilization	7	0.0109181	CREBBP, NPM1, RNF139, EP300, HTT, HDAC6, MTOR	0.161555
	GOTERM_BP_DIRECT	GO:0007018	microtubule-based movement	8	0.0117338	DYNC1I2, KLC2, KIF3A, DNAH8, KIF1C, DYNC1I1, KTN1, KIF15	0.172962
	GOTERM_BP_DIRECT	GO:0071320	cellular response to cAMP	7	0.0117979	CRTC2, IGFBP5, KDM1A, AKAP9, RPLP0, PKD2, ASS1	0.173246
	GOTERM_BP_DIRECT	GO:0033365	protein localization to organelle	5	0.0120627	CEP68, COG3, RAB3IP, AP3D1, ANK2	0.175797
	GOTERM_BP_DIRECT	GO:0008361	regulation of cell size	5	0.0120627	RAP1GAP2, RPTOR, ARHGAP5, ARHGAP35, MTOR	0.175797
	GOTERM_BP_DIRECT	GO:0008542	visual learning	8	0.0125227	MECP2, TANC1, PLN, ABL2, HTT, SYNPO, ZZEF1, MTOR	0.17948
	GOTERM_BP_DIRECT	GO:0071380	cellular response to prostaglandin E stimulus	4	0.0125478	PRKAA1, GNAS, AKAP8, ACACA	0.17948
	GOTERM_BP_DIRECT	GO:0006820	monoatomic anion transport	4	0.0125478	VDAC2, VDAC1, SLC4A2, SLC4A3	0.17948
	GOTERM_BP_DIRECT	GO:0097194	execution phase of apoptosis	4	0.0125478	CASP7, CASP8, TAOK1, MADD	0.17948
	GOTERM_BP_DIRECT	GO:0060382	regulation of DNA strand elongation	4	0.0125478	MCRS1, ACTL6A, ACTR8, NFRKB	0.17948
	GOTERM_BP_DIRECT	GO:0007098	centrosome cycle	6	0.0127903	CEP68, NPM1, SLC16A1, PPP1R12A, HAUS2, DNM2	0.181603
	GOTERM_BP_DIRECT	GO:0006605	protein targeting	6	0.0127903	MLPH, NBEA, MYO6, AP3D1, YWHAZ, PML	0.181603
	GOTERM_BP_DIRECT	GO:0043525	positive regulation of neuron apoptotic process	9	0.0131218	HDAC4, ATF2, NQO1, MAP2K4, CASP7, CASP8, CASP6, KCNMA1, MTOR	0.185436
	GOTERM_BP_DIRECT	GO:0001822	kidney development	13	0.0132282	HSPA8, TRAF3IP1, WFS1, CTNND1, PKD2, ASS1, CD2AP, APC, KIF3A, CAT, HMGCS2, PCNT, TNS2	0.185436
	GOTERM_BP_DIRECT	GO:0045040	protein insertion into mitochondrial outer membrane	3	0.0134443	HSP90AA1, HSPA4, TOMM22	0.185436
	GOTERM_BP_DIRECT	GO:0006271	DNA strand elongation involved in DNA replication	3	0.0134443	POLD3, MCM3, MCM4	0.185436
	GOTERM_BP_DIRECT	GO:1903038	negative regulation of leukocyte cell-cell adhesion	3	0.0134443	WNK1, MIA3, ASS1	0.185436
	GOTERM_BP_DIRECT	GO:1904751	positive regulation of protein localization to nucleolus	3	0.0134443	NPM1, MCRS1, PINX1	0.185436
	GOTERM_BP_DIRECT	GO:1903241	U2-type prespliceosome assembly	3	0.0134443	SF3A3, DDX46, HTATSF1	0.185436
	GOTERM_BP_DIRECT	GO:0006279	premeiotic DNA replication	3	0.0134443	MCM3, MCM4, MCM2	0.185436
	GOTERM_BP_DIRECT	GO:0046326	positive regulation of D-glucose import	6	0.0139906	OSBPL8, C2CD5, PRKCD, IRS2, SORBS1, MAPK14	0.191602
	GOTERM_BP_DIRECT	GO:0061351	neural precursor cell proliferation	6	0.0139906	MELK, KIF3A, PCNT, DBN1, TARBP2, LIMS1	0.191602
	GOTERM_BP_DIRECT	GO:0048009	insulin-like growth factor receptor signaling pathway	8	0.0142137	RET, MAP2K1, IGFBP5, SHC1, PDPK1, IRS2, GIGYF2, MAPK3	0.193969
	GOTERM_BP_DIRECT	GO:0006913	nucleocytoplasmic transport	7	0.014735	RANBP2, NPM1, NUP210, NUP155, NUP98, AAAS, NUP160	0.198271
	GOTERM_BP_DIRECT	GO:0014823	response to activity	7	0.014735	HSPA8, PRKAA1, COL4A2, GPAM, CAT, CRY2, CBL	0.198271
	GOTERM_BP_DIRECT	GO:1901653	cellular response to peptide	4	0.0148883	SMPD3, ANO1, IRS2, KLF3	0.198271
	GOTERM_BP_DIRECT	GO:0007512	adult heart development	4	0.0148883	SLC22A5, ASXL2, MYH10, TTN	0.198271
	GOTERM_BP_DIRECT	GO:0043116	negative regulation of vascular permeability	4	0.0148883	TJP1, AKAP12, PDE3A, ARHGAP35	0.198271
	GOTERM_BP_DIRECT	GO:0048668	collateral sprouting	4	0.0148883	ULK2, HDAC6, PRKG1, CD2AP	0.198271
	GOTERM_BP_DIRECT	GO:0060044	negative regulation of cardiac muscle cell proliferation	4	0.0148883	CXADR, APC, KCNK2, VGLL4	0.198271
	GOTERM_BP_DIRECT	GO:0032355	response to estradiol	9	0.0154688	MECP2, NCOR2, NQO1, HSPA8, MAP1B, CAT, PRKCA, ASS1, STRN3	0.204984
	GOTERM_BP_DIRECT	GO:0007420	brain development	15	0.0154986	SHROOM2, HTT, IRS2, EML1, RTN4, MECP2, ABR, NDUFS4, RAB18, HYDIN, PLXNB2, NF2, CIC, MYH10, GIT1	0.204984
	GOTERM_BP_DIRECT	GO:0071356	cellular response to tumor necrosis factor	10	0.0159326	SMPD3, AKAP12, DAB2IP, MAPK14, ABCB1A, YBX3, DBN1, ASS1, MAPK3, MAP3K5	0.210005
	GOTERM_BP_DIRECT	GO:0032092	positive regulation of protein binding	7	0.0169536	SPTA1, EPB41, ABL2, EP300, ARRB1, ARHGEF7, ADD1	0.220683
	GOTERM_BP_DIRECT	GO:0043523	regulation of neuron apoptotic process	5	0.0169712	NPM1, TRIM2, AKT1S1, SARM1, HTT	0.220683
	GOTERM_BP_DIRECT	GO:0016239	positive regulation of macroautophagy	5	0.0169712	GPSM1, BNIP3L, LARP1, WAC, TSC2	0.220683
	GOTERM_BP_DIRECT	GO:0072657	protein localization to membrane	5	0.0169712	ANO1, AP3D1, NMT1, NMT2, STX1A	0.220683
	GOTERM_BP_DIRECT	GO:0006541	glutamine metabolic process	4	0.0174582	MECP2, SLC38A1, CAD, PFAS	0.226254
	GOTERM_BP_DIRECT	GO:0050804	modulation of chemical synaptic transmission	11	0.018065	AKAP12, ABR, HNRNPK, NRG3, PRKAR2B, WNK1, NCAM1, L1CAM, PRKACA, RTN4, MAPK3	0.23191
	GOTERM_BP_DIRECT	GO:0050808	synapse organization	8	0.0180738	NBEA, PALLD, FLNA, SYN3, L1CAM, SYN2, SHANK2, CD2AP	0.23191
	GOTERM_BP_DIRECT	GO:0042593	glucose homeostasis	12	0.018158	NCOR2, TSC22D4, CRTC2, PRKAA1, SLC16A1, NCOA5, IGFBP5, CNR1, WFS1, PDE3B, CRY2, ASPSCR1	0.23191
	GOTERM_BP_DIRECT	GO:0071896	protein localization to adherens junction	3	0.0184351	TJP1, ACTA2, SCRIB	0.23191
	GOTERM_BP_DIRECT	GO:0019674	NAD metabolic process	3	0.0184351	NADK2, MDH1, NADK	0.23191
	GOTERM_BP_DIRECT	GO:0030835	negative regulation of actin filament depolymerization	3	0.0184351	LIMA1, SPECC1L, SHROOM2	0.23191
	GOTERM_BP_DIRECT	GO:0141162	negative regulation of cAMP/PKA signal transduction	3	0.0184351	PRKAR2B, PRKAR1A, PDE3A	0.23191
	GOTERM_BP_DIRECT	GO:0042699	follicle-stimulating hormone signaling pathway	3	0.0184351	ADRM1, MYH9, ARRB1	0.23191
	GOTERM_BP_DIRECT	GO:1905323	telomerase holoenzyme complex assembly	3	0.0184351	HSP90AA1, HSP90AB1, NAF1	0.23191
	GOTERM_BP_DIRECT	GO:0032418	lysosome localization	5	0.0188466	KLC2, MAP6, MYH9, HDAC6, NDEL1	0.234792
	GOTERM_BP_DIRECT	GO:0051928	positive regulation of calcium ion transport	5	0.0188466	STIM2, WFS1, ANK2, ATP2B1, MYLK	0.234792
	GOTERM_BP_DIRECT	GO:0035987	endodermal cell differentiation	5	0.0188466	SETD2, MAP2K1, COL4A2, HMGA2, MYH9	0.234792
	GOTERM_BP_DIRECT	GO:0042752	regulation of circadian rhythm	7	0.0193917	PRKAA1, KDM2A, NONO, CRY2, CCAR2, PML, MTOR	0.240807
	GOTERM_BP_DIRECT	GO:0006457	protein folding	10	0.0200968	RANBP2, HSPA8, DNAJC1, NUDC, HSP90AA1, HSP90AB1, DNAJB6, HSPA4, PTGES3L, NKTR	0.248386
	GOTERM_BP_DIRECT	GO:0045820	negative regulation of glycolytic process	4	0.0202594	HDAC4, NCOR1, SIK2, GIT1	0.248386
	GOTERM_BP_DIRECT	GO:0042953	lipoprotein transport	4	0.0202594	SAR1B, MIA2, LSR, MIA3	0.248386
	GOTERM_BP_DIRECT	GO:0061621	canonical glycolysis	4	0.0202594	BCL2L13, PGK1, FOXK2, FOXK1	0.248386
	GOTERM_BP_DIRECT	GO:0048738	cardiac muscle tissue development	5	0.0208453	CASP8, PLN, SIN3B, MTOR, TTN	0.254761
	GOTERM_BP_DIRECT	GO:0002244	hematopoietic progenitor cell differentiation	9	0.0210497	SMPD3, ATF2, DOCK7, SRSF4, GPATCH4, ARHGEF7, DOCK1, SIGLECG, EML1	0.255782
	GOTERM_BP_DIRECT	GO:0060048	cardiac muscle contraction	6	0.0211275	CAMK2D, TPM1, SRSF1, ANK2, MTOR, TTN	0.255782
	GOTERM_BP_DIRECT	GO:2000300	regulation of synaptic vesicle exocytosis	6	0.0211275	RIMS1, SYT2, P2RY2, CASK, PRKCA, GIT1	0.255782
	GOTERM_BP_DIRECT	GO:0048812	neuron projection morphogenesis	8	0.0214142	MAP2K1, PPP1R12A, ALS2, CTTN, DAB2IP, NEK3, DBN1, DNM2	0.258443
	GOTERM_BP_DIRECT	GO:0065003	protein-containing complex assembly	10	0.0219644	YAP1, RIMS1, NUP210, APC, EPB41, USH1C, SPP2, DNM1L, PML, MAPK3	0.263744
	GOTERM_BP_DIRECT	GO:0043588	skin development	7	0.0220583	DSP, ATP8A2, JUP, BCL11B, APC, GNAS, PLEC	0.263744
	GOTERM_BP_DIRECT	GO:0007416	synapse assembly	7	0.0220583	MECP2, FARP1, NRG3, MAP1B, MYO6, PLXNB2, SHANK2	0.263744
	GOTERM_BP_DIRECT	GO:0042274	ribosomal small subunit biogenesis	8	0.0226168	NOP56, NPM1, NOB1, RPS8, NOL7, WDR75, UTP20, RRP9	0.269587
	GOTERM_BP_DIRECT	GO:0003407	neural retina development	4	0.0232925	BSG, ACTL6A, USP45, SMARCA4	0.275937
	GOTERM_BP_DIRECT	GO:0051131	chaperone-mediated protein complex assembly	4	0.0232925	HSP90AA1, HSP90AB1, HSPA4, PTGES3L	0.275937
	GOTERM_BP_DIRECT	GO:0001764	neuron migration	11	0.0240338	TOP2B, HSP90AA1, CCKAR, CHL1, SATB2, ABI1, PCNT, MYH10, MARK2, PRKG1, NDEL1	0.27839
	GOTERM_BP_DIRECT	GO:0001738	morphogenesis of a polarized epithelium	3	0.0240762	ACTA2, TRAF3IP1, CTNND1	0.27839
	GOTERM_BP_DIRECT	GO:2000675	negative regulation of type B pancreatic cell apoptotic process	3	0.0240762	CAST, WFS1, SRSF6	0.27839
	GOTERM_BP_DIRECT	GO:0006930	substrate-dependent cell migration, cell extension	3	0.0240762	CTTN, ABL2, MYH10	0.27839
	GOTERM_BP_DIRECT	GO:0180010	co-transcriptional mRNA 3'-end processing, cleavage and polyadenylation pathway	3	0.0240762	CSTF3, PAPOLA, TUT1	0.27839
	GOTERM_BP_DIRECT	GO:0070973	protein localization to endoplasmic reticulum exit site	3	0.0240762	SEC16A, MIA2, MIA3	0.27839
	GOTERM_BP_DIRECT	GO:0032483	regulation of Rab protein signal transduction	3	0.0240762	DENND1A, DENND4C, MADD	0.27839
	GOTERM_BP_DIRECT	GO:1904970	brush border assembly	3	0.0240762	MYO7B, USH1C, CDHR5	0.27839
	GOTERM_BP_DIRECT	GO:0006816	calcium ion transport	9	0.0243178	CAMK2D, PLN, STIM1, STIM2, ATP2A2, ATP2B1, DNM1L, PKD2, CAMK2G	0.280344
	GOTERM_BP_DIRECT	GO:0007052	mitotic spindle organization	6	0.0245411	NUDC, TACC1, PCNT, EML1, CLASP1, CLASP2	0.28124
	GOTERM_BP_DIRECT	GO:0032968	positive regulation of transcription elongation by RNA polymerase II	6	0.0245411	MAP2K1, LEO1, CDK12, GTF2F1, CDK13, BRD4	0.28124
	GOTERM_BP_DIRECT	GO:0043484	regulation of RNA splicing	7	0.0249615	SON, TRA2B, SRSF1, CDK12, CCNL1, RBM12B2, CDK11B	0.285211
	GOTERM_BP_DIRECT	GO:0021510	spinal cord development	5	0.0252198	MECP2, BAG3, ACTL6A, PKD2, MTOR	0.286336
	GOTERM_BP_DIRECT	GO:0048026	positive regulation of mRNA splicing, via spliceosome	5	0.0252198	HSPA8, THRAP3, TRA2B, TRA2A, NUP98	0.286336
	GOTERM_BP_DIRECT	GO:0007399	nervous system development	18	0.0252824	RET, GPSM1, SMARCC1, ACTL6A, SMARCA2, RTN4, SMARCA4, IRF2BPL, GRIP1, NRG3, APC, PALLD, DPYSL3, SARM1, NCAM2, ARHGEF7, CAMK2G, NGEF	0.286336
	GOTERM_BP_DIRECT	GO:0006417	regulation of translation	9	0.0254819	HBS1L, DNAJC1, TCOF1, THRAP3, MAGOH, NOLC1, CASC3, EIF4G3, TARBP2	0.287232
	GOTERM_BP_DIRECT	GO:0006355	regulation of DNA-templated transcription	45	0.0255103	ATF2, SETD2, CASZ1, KDM1A, NAB1, SRRT, ARRB1, CCAR2, ING5, HINT1, KHSRP, MIER1, EP300, VHL, PKNOX1, MTA3, PDE8A, SRSF10, BRD4, RNF20, BRD2, TLE3, CREBBP, JUND, BRPF1, NONO, ACTL6A, SMARCA5, HMGA2, ARID3A, ACTR8, GRHL1, MAPK14, SMARCA2, PML, SMARCA4, HCFC1, ETV6, ELF1, RYBP, MYBBP1A, ASXL2, ZSCAN21, HBP1, VGLL4	0.287232
	GOTERM_BP_DIRECT	GO:0090398	cellular senescence	6	0.0263731	TOP2B, NPM1, MAP2K1, PRKCD, HTT, PML	0.293884
	GOTERM_BP_DIRECT	GO:0035176	social behavior	7	0.0265042	RPTOR, MECP2, TSC2, HTT, CIC, SHANK2, MTOR	0.293884
	GOTERM_BP_DIRECT	GO:0046827	positive regulation of protein export from nucleus	4	0.0265577	BAG3, PRPF4B, ANP32B, PRKACA	0.293884
	GOTERM_BP_DIRECT	GO:0061136	regulation of proteasomal protein catabolic process	4	0.0265577	USP14, TMF1, PSME3, PRKACA	0.293884
	GOTERM_BP_DIRECT	GO:0097284	hepatocyte apoptotic process	4	0.0265577	ATF2, CASP8, CASP6, LIMS1	0.293884
	GOTERM_BP_DIRECT	GO:0099003	vesicle-mediated transport in synapse	4	0.0265577	GRIP1, AP3D1, SCRIB, VAMP4	0.293884
	GOTERM_BP_DIRECT	GO:0006368	transcription elongation by RNA polymerase II	5	0.0275985	SETD2, ADRM1, TCEA3, LEO1, GTF2F1	0.30453
	GOTERM_BP_DIRECT	GO:0045071	negative regulation of viral genome replication	6	0.0282901	IFIH1, ILF3, MAVS, OAS3, EIF2AK2, SRPK1	0.311271
	GOTERM_BP_DIRECT	GO:0006874	intracellular calcium ion homeostasis	9	0.0292061	PLN, STIM1, STIM2, RMDN3, ATP2A2, ANK2, PRKCA, ATP2B1, PKD2	0.320438
	GOTERM_BP_DIRECT	GO:0032024	positive regulation of insulin secretion	7	0.0297761	PFKFB2, STIM1, PRKAR1A, GNAS, CASK, IRS2, PRKACA	0.325268
	GOTERM_BP_DIRECT	GO:0048015	phosphatidylinositol-mediated signaling	4	0.0300541	PLCB3, SYNJ1, PLCH2, PIK3C2A	0.325268
	GOTERM_BP_DIRECT	GO:0071470	cellular response to osmotic stress	4	0.0300541	RPTOR, LRRC8C, PKD2, MTOR	0.325268
	GOTERM_BP_DIRECT	GO:0032012	regulation of ARF protein signal transduction	4	0.0300541	ARFGEF2, IQSEC1, GIT1, ARFGAP1	0.325268
	GOTERM_BP_DIRECT	GO:0050772	positive regulation of axonogenesis	5	0.0301066	RPL4, MAP2K1, MAP6, PLXNB2, SNAP91	0.325268
	GOTERM_BP_DIRECT	GO:0010637	negative regulation of mitochondrial fusion	3	0.0303221	VAT1, HUWE1, DNM1L	0.325268
	GOTERM_BP_DIRECT	GO:0010793	regulation of mRNA export from nucleus	3	0.0303221	SETD2, WNK1, THOC5	0.325268
	GOTERM_BP_DIRECT	GO:0090559	regulation of membrane permeability	3	0.0303221	F11R, MTOR, TJP2	0.325268
	GOTERM_BP_DIRECT	GO:0043524	negative regulation of neuron apoptotic process	13	0.0304044	NPM1, SET, HSP90AB1, PDPK1, WFS1, ITSN1, ARRB1, OXR1, CD2AP, MECP2, NMNAT1, CHL1, DNAJC5	0.325268
	GOTERM_BP_DIRECT	GO:0070374	positive regulation of ERK1 and ERK2 cascade	14	0.0308473	CAMK2D, MAP2K1, SHC1, ARRB1, PRKCA, HMGB1, AKAP12, ACTA2, ABL2, MYH9, PRKD2, PDE8A, CD44, MAPK3	0.329094
	GOTERM_BP_DIRECT	GO:0007254	JNK cascade	7	0.031507	ATF2, MAP2K4, MAP2K1, TRAF6, MAPK14, MAPK3, MAP3K5	0.335206
	GOTERM_BP_DIRECT	GO:0045087	innate immune response	25	0.0316354	USP14, AKAP8, DDX21, HMGB1, SIGLECG, IFIH1, TRIM28, RB1CC1, TRIM25, MAP3K5, AKIRIN2, NQO1, RBM14, NONO, DAB2IP, WRNIP1, PML, MAVS, OAS3, TRAF6, NDUFS4, POLR3E, SARM1, MATR3, TRIM54	0.335648
	GOTERM_BP_DIRECT	GO:0006606	protein import into nucleus	9	0.0318874	ATF2, HSPA8, EIF4ENIF1, AKIRIN2, NUP155, CRY2, TSC2, NUP98, PML	0.337395
	GOTERM_BP_DIRECT	GO:0061077	chaperone-mediated protein folding	5	0.0327449	HSPA8, HSP90AB1, DNAJB6, DNAJC5, HSPB1	0.342712
	GOTERM_BP_DIRECT	GO:0072332	intrinsic apoptotic signaling pathway by p53 class mediator	5	0.0327449	HINT1, MYBBP1A, CASP6, JMY, PML	0.342712
	GOTERM_BP_DIRECT	GO:0007249	canonical NF-kappaB signal transduction	5	0.0327449	CREBBP, TRAF6, MYO18A, ABL2, EP300	0.342712
	GOTERM_BP_DIRECT	GO:0030330	DNA damage response, signal transduction by p53 class mediator	5	0.0327449	SP100, USP10, MYO6, ATRX, PML	0.342712
	GOTERM_BP_DIRECT	GO:0032088	negative regulation of NF-kappaB transcription factor activity	7	0.0333021	PARP10, PTGIS, CAT, DAB2IP, TAX1BP1, ARRB1, CMKLR1	0.346665
	GOTERM_BP_DIRECT	GO:0033138	positive regulation of peptidyl-serine phosphorylation	7	0.0333021	RPTOR, DOCK7, AKAP9, ARAF, ARRB1, HDAC6, CD44	0.346665
	GOTERM_BP_DIRECT	GO:0042551	neuron maturation	4	0.0337803	RET, MECP2, KDM1A, KCNMA1	0.348823
	GOTERM_BP_DIRECT	GO:0051403	stress-activated MAPK cascade	4	0.0337803	MAPK14, MAPK3, CD2AP, MAP3K5	0.348823
	GOTERM_BP_DIRECT	GO:0015701	bicarbonate transport	4	0.0337803	SLC4A10, SLC4A2, SLC4A3, SLC4A4	0.348823
	GOTERM_BP_DIRECT	GO:0150052	regulation of postsynapse assembly	6	0.0345606	NCKIPSD, MAP1B, DOCK1, RTN4, CC2D1A, ARHGAP12	0.35404
	GOTERM_BP_DIRECT	GO:0001558	regulation of cell growth	6	0.0345606	RPTOR, ING5, NPM1, IGFBP5, CD44, MTOR	0.35404
	GOTERM_BP_DIRECT	GO:0009790	embryo development	6	0.0345606	MECP2, TPM1, SMARCA5, HTT, SLC9A1, GTF2I	0.35404
	GOTERM_BP_DIRECT	GO:0003007	heart morphogenesis	7	0.0351621	NCOR2, ASXL2, FLNA, UTY, ARID2, MTOR, TTN	0.359249
	GOTERM_BP_DIRECT	GO:0051924	regulation of calcium ion transport	5	0.035514	PLN, CCKAR, STIM1, EPB41, ANK2	0.36071
	GOTERM_BP_DIRECT	GO:0010667	negative regulation of cardiac muscle cell apoptotic process	5	0.035514	HSPA8, NPM1, PPP1R10, PDPK1, ACOT1	0.36071
	GOTERM_BP_DIRECT	GO:0070936	protein K48-linked ubiquitination	8	0.0355853	RNF216, UBR5, MYCBP2, HUWE1, UBR4, TRIM25, ANAPC1, SKP1	0.36071
	GOTERM_BP_DIRECT	GO:0043123	positive regulation of canonical NF-kappaB signal transduction	12	0.0357722	AKAP13, CASP8, TRAF6, DAB2IP, HUWE1, FLNA, DDX21, ABL2, TRIM25, MTDH, LIMS1, BRD4	0.361655
	GOTERM_BP_DIRECT	GO:0007519	skeletal muscle tissue development	7	0.0370877	SVIL, HSPA8, SIN3B, EP300, FLNB, MAPK14, PLEC	0.365804
	GOTERM_BP_DIRECT	GO:0009048	dosage compensation by inactivation of X chromosome	3	0.0371297	RBM15B, RBM15, HNRNPU	0.365804
	GOTERM_BP_DIRECT	GO:0033572	transferrin transport	3	0.0371297	MYO1B, CLTC, DNM2	0.365804
	GOTERM_BP_DIRECT	GO:0031048	regulatory ncRNA-mediated heterochromatin formation	3	0.0371297	SPEN, HNRNPK, HNRNPU	0.365804
	GOTERM_BP_DIRECT	GO:0051660	establishment of centrosome localization	3	0.0371297	FHOD1, MISP, PARD3B	0.365804
	GOTERM_BP_DIRECT	GO:1905039	carboxylic acid transmembrane transport	3	0.0371297	ABCC1, SLC16A1, ABCB1A	0.365804
	GOTERM_BP_DIRECT	GO:0086003	cardiac muscle cell contraction	3	0.0371297	CAMK2D, UTY, SLC9A1	0.365804
	GOTERM_BP_DIRECT	GO:0060452	positive regulation of cardiac muscle contraction	3	0.0371297	CHGA, SMTN, HSP90AA1	0.365804
	GOTERM_BP_DIRECT	GO:0098887	neurotransmitter receptor transport, endosome to postsynaptic membrane	3	0.0371297	GRIP1, SCRIB, VAMP4	0.365804
	GOTERM_BP_DIRECT	GO:0006892	post-Golgi vesicle-mediated transport	3	0.0371297	MYO1B, PLCB3, NBEA	0.365804
	GOTERM_BP_DIRECT	GO:0043161	proteasome-mediated ubiquitin-dependent protein catabolic process	18	0.0376254	USP14, HUWE1, UBR4, ARRB1, KCTD5, PML, CD2AP, PCNP, RNF139, APC, RNF216, TRIM28, TRIM2, UBR5, TRIP12, PSMF1, VHL, SKP1	0.366156
	GOTERM_BP_DIRECT	GO:0000956	nuclear-transcribed mRNA catabolic process	4	0.0377343	PAN2, THRAP3, XRN2, DIS3L2	0.366156
	GOTERM_BP_DIRECT	GO:0034260	negative regulation of GTPase activity	4	0.0377343	GPSM1, LRCH1, WNK1, DAB2IP	0.366156
	GOTERM_BP_DIRECT	GO:0140861	DNA repair-dependent chromatin remodeling	4	0.0377343	RNF168, KDM1A, UBR5, TRIP12	0.366156
	GOTERM_BP_DIRECT	GO:0035331	negative regulation of hippo signaling	4	0.0377343	MAPK14, SHANK2, VGLL4, STRN3	0.366156
	GOTERM_BP_DIRECT	GO:0060996	dendritic spine development	4	0.0377343	IQSEC1, ARID1B, GIT1, PAK4	0.366156
	GOTERM_BP_DIRECT	GO:0097193	intrinsic apoptotic signaling pathway	5	0.0384144	MSH6, CYCS, PRKCA, BAK1, SGPP1	0.369046
	GOTERM_BP_DIRECT	GO:0001824	blastocyst development	5	0.0384144	YAP1, SPECC1, NASP, THOC5, CDK11B	0.369046
	GOTERM_BP_DIRECT	GO:0043488	regulation of mRNA stability	5	0.0384144	KHSRP, YTHDC2, SAMD4B, ZC3H14, RBM33	0.369046
	GOTERM_BP_DIRECT	GO:0048678	response to axon injury	5	0.0384144	MAP2K1, DPYSL3, SARM1, RANGAP1, KCNK2	0.369046
	GOTERM_BP_DIRECT	GO:0019827	stem cell population maintenance	6	0.0391822	EIF4ENIF1, NPM1, APC, LEO1, SMARCA4, DIS3L2	0.375488
	GOTERM_BP_DIRECT	GO:0001666	response to hypoxia	13	0.0413387	CAMK2D, PTGIS, TSC2, PML, PRL4A1, MECP2, CAT, KCNMA1, SCAP, EP300, VHL, ABCB1A, CAMK2G	0.39403
	GOTERM_BP_DIRECT	GO:0007029	endoplasmic reticulum organization	5	0.0414464	SEC16A, HTT, MIA3, TMCC1, RTN4	0.39403
	GOTERM_BP_DIRECT	GO:0019933	cAMP-mediated signaling	5	0.0414464	CAP1, DGKQ, PDE3B, PDE3A, PDE8A	0.39403
	GOTERM_BP_DIRECT	GO:0098586	cellular response to virus	6	0.0416272	IFIH1, ATF2, ARF1, CREBBP, HSP90AA1, MAPK14	0.39403
	GOTERM_BP_DIRECT	GO:0048538	thymus development	6	0.0416272	MAP2K1, BCL11B, RIPK3, APC, ADRM1, MAPK3	0.39403
	GOTERM_BP_DIRECT	GO:0002042	cell migration involved in sprouting angiogenesis	4	0.0419133	GREM1, MICALL1, CTNND1, MIA3	0.394803
	GOTERM_BP_DIRECT	GO:0045862	positive regulation of proteolysis	4	0.0419133	HSPA8, CASP8, EP300, BAK1	0.394803
	GOTERM_BP_DIRECT	GO:0051092	positive regulation of NF-kappaB transcription factor activity	9	0.0425815	GREM1, NPM1, RIPK3, TRAF6, CAT, EIF2AK2, TRIM25, PRKD2, MTDH	0.399907
	GOTERM_BP_DIRECT	GO:0001933	negative regulation of protein phosphorylation	8	0.0426623	PTGIS, TRAF3IP1, HSPA4, MICAL1, TSC2, ARRB1, PRKCA, MTOR	0.399907
	GOTERM_BP_DIRECT	GO:0043410	positive regulation of MAPK cascade	13	0.0437974	RET, MAP2K1, KSR1, SHC1, PRKCD, DAB2IP, EIF2AK2, ARRB1, HMGB1, NMNAT1, MADD, CDK10, MAP3K5	0.404945
	GOTERM_BP_DIRECT	GO:0075522	IRES-dependent viral translational initiation	3	0.0444579	SSB, CSDE1, EIF3B	0.404945
	GOTERM_BP_DIRECT	GO:0019896	axonal transport of mitochondrion	3	0.0444579	ARMCX3, MAP6, HDAC6	0.404945
	GOTERM_BP_DIRECT	GO:1990961	xenobiotic detoxification by transmembrane export across the plasma membrane	3	0.0444579	ABCC1, RALBP1, ABCB1A	0.404945
	GOTERM_BP_DIRECT	GO:0070633	transepithelial transport	3	0.0444579	ABCC1, CXADR, ABCB1A	0.404945
	GOTERM_BP_DIRECT	GO:0031666	positive regulation of lipopolysaccharide-mediated signaling pathway	3	0.0444579	TRAF6, PRKCA, SASH1	0.404945
	GOTERM_BP_DIRECT	GO:1903432	regulation of TORC1 signaling	3	0.0444579	SAR1B, DGKQ, SMCR8	0.404945
	GOTERM_BP_DIRECT	GO:0045869	negative regulation of single stranded viral RNA replication via double stranded DNA intermediate	3	0.0444579	TRIM28, MORC2A, HMGA2	0.404945
	GOTERM_BP_DIRECT	GO:0007270	neuron-neuron synaptic transmission	3	0.0444579	VDAC3, VDAC1, ARID1B	0.404945
	GOTERM_BP_DIRECT	GO:0035360	positive regulation of peroxisome proliferator activated receptor signaling pathway	3	0.0444579	PTGIS, JUND, ASXL2	0.404945
	GOTERM_BP_DIRECT	GO:1905091	positive regulation of type 2 mitophagy	3	0.0444579	HUWE1, VDAC1, HDAC6	0.404945
	GOTERM_BP_DIRECT	GO:0090161	Golgi ribbon formation	3	0.0444579	GORASP1, MYO18A, VAMP4	0.404945
	GOTERM_BP_DIRECT	GO:0043542	endothelial cell migration	5	0.0446099	GREM1, PXN, LPXN, TNS3, HSPA12B	0.405372
	GOTERM_BP_DIRECT	GO:0009749	response to glucose	7	0.0454567	PFKFB2, GPAM, CASP6, SARM1, EP300, IRS2, HID1	0.412098
	GOTERM_BP_DIRECT	GO:0016192	vesicle-mediated transport	14	0.0457574	ARF1, SYT2, SAR1B, SEC16A, CLTC, RASEF, AP3D1, MIA2, LSR, ARFGAP1, RABEP1, KIF1C, COPG1, STX1A	0.413853
	GOTERM_BP_DIRECT	GO:0047496	vesicle transport along microtubule	4	0.0463142	MAP2K1, HTT, DYNC1I1, NDEL1	0.414363
	GOTERM_BP_DIRECT	GO:0050770	regulation of axonogenesis	4	0.0463142	RET, SIPA1L1, MARK2, ARHGAP35	0.414363
	GOTERM_BP_DIRECT	GO:0035024	negative regulation of Rho protein signal transduction	4	0.0463142	ABL2, TNS3, ARHGAP35, RASIP1	0.414363
	GOTERM_BP_DIRECT	GO:0043687	post-translational protein modification	4	0.0463142	PRKCD, CDK2, PRKCA, BAZ1B	0.414363
	GOTERM_BP_DIRECT	GO:0051897	positive regulation of phosphatidylinositol 3-kinase/protein kinase B signal transduction	13	0.0463503	RET, OSBPL8, IGFBP5, PDPK1, ITSN1, IRS2, PRKCA, CBL, RTN4, MTOR, MTDH, CAT, SPECC1L	0.414363

## Sheet: Figure S8B
The expression of CNNM4 in ulcerative colitis patients and DSS-induced colitis mice (Related to Figure S8B).
	Samples	Group	Srouce	CNNM4
	N1	Control	Nat Commun	1.28969
	N2	Control	Nat Commun	1.1621
	N3	Control	Nat Commun	0.96051
	N4	Control	Nat Commun	1.22536
	N5	Control	Nat Commun	0.90401
	UC1	UC	Nat Commun	0.893336
	UC2	UC	Nat Commun	1.2326
	UC3	UC	Nat Commun	0.709336
	UC4	UC	Nat Commun	0.858464
	UC5	UC	Nat Commun	0.764595
	Control1	Control	BMC Gastroenterol	1.429
	Control2	Control	BMC Gastroenterol	0.864
	Control3	Control	BMC Gastroenterol	1.417
	Control4	Control	BMC Gastroenterol	1.37
	Control5	Control	BMC Gastroenterol	1.305
	UC_I1	UC	BMC Gastroenterol	0.597
	UC_I2	UC	BMC Gastroenterol	1.02
	UC_I3	UC	BMC Gastroenterol	0.718
	UC_I4	UC	BMC Gastroenterol	NA
	UC_I5	UC	BMC Gastroenterol	0.343
	NC_1	Control	DSS-induced colitis mice	1.32862
	NC_2	Control	DSS-induced colitis mice	1.20227
	NC_3	Control	DSS-induced colitis mice	1.16767
	DSS_1	DSS	DSS-induced colitis mice	0.839208
	DSS_2	DSS	DSS-induced colitis mice	0.731414
	DSS_3	DSS	DSS-induced colitis mice	0.750263
