# Supplementary material for: Magnesium Deficiency Accelerates Gut Aging and Increases Susceptibility to Colitis
Source: Aging Cell. 2026 Mar 16;25(3):e70446. doi: 10.1111/acel.70446 (PMC13093417; doi:10.1111/acel.70446)
Supplement: Supplementary file 3 — Table S1: acel70446‐sup‐0003‐TableS1.xlsx. [file ACEL-25-e70446-s001.xlsx]

## Sheet: Baseline characteris
Baseline characteristics of the participants in the UK Biobank cohort.
	Baseline characteristics	Energy-adjusted total magnesium
		Quintile 1	Quintile 2	Quintile 3	Quintile 4	Quintile 5	p value
	Participants, n	36444	36442	36442	36443	36442
	Age, mean (SD), years	54.6 (8.0)	55.5 (7.9)	55.9 (7.9)	56.1 (7.8)	55.9 (7.9)	< 0.001
	Male sex, n (%)	12212 (33.5)	13546 (37.2)	15471 (42.5)	17454 (47.9)	21804 (59.8)	< 0.001
	Ethnicity, White, n (%)	32326 (89.2)	33162 (91.4)	33387 (92.0)	33384 (92.0)	32948 (90.8)	< 0.001
	BMI, mean (SD), kg/m2	27.3 (4.9)	26.8 (4.6)	26.7 (4.4)	26.5 (4.4)	26.6 (4.4)	< 0.001
	Total energy intake(kj/kg/day)	6242.5 (1447.3)	7633.6 (1369.2)	8470.7 (1456.8)	9375.7 (1601.4)	11130.0 (2046.2)	< 0.001
	Physical activity, n (%)						< 0.001
	Low level	6391 (22.0)	5946 (19.9)	5331 (17.6)	4976 (16.2)	4201 (13.4)
	Model level	12177 (41.9)	12955 (43.4)	13161 (43.5)	13202 (43.0)	12391 (39.7)
	Hight level	10460 (36.0)	10945 (36.7)	11763 (38.9)	12545 (40.8)	14652 (46.9)
	Education graduate school, n (%)	12690 (39.4)	15117 (45.2)	16400 (48.6)	17544 (51.6)	17900 (52.7)	< 0.001
	Town-send deprivation index (TDI)	-1.3 (3.0)	-1.6 (2.8)	-1.7 (2.8)	-1.8 (2.8)	-1.6 (2.8)	< 0.001
	Alcohol consumption, n (%)						< 0.001
	Never	1695 (4.7)	1148 (3.2)	967 (2.7)	952 (2.6)	901 (2.5)
	Previous	1307 (3.6)	984 (2.7)	877 (2.4)	848 (2.3)	972 (2.7)
	Current	33393 (91.8)	34276 (94.1)	34563 (94.9)	34619 (95.1)	34543 (94.9)
	Smoking status, n (%)						< 0.001
	Never	21069 (58.0)	21263 (58.5)	21409 (58.9)	21126 (58.1)	20523 (56.4)
	Previous	11660 (32.1)	12423 (34.2)	12546 (34.5)	12937 (35.6)	13321 (36.6)
	Current	3595 (9.9)	2656 (7.3)	2399 (6.6)	2293 (6.3)	2522 (6.9)
	Crohn disease, n (%)	344 (0.9)	324 (0.9)	301 (0.8)	329 (0.9)	316 (0.9)	0.53
	Ulcerative colitis, n (%)	451 (1.2)	317 (0.9)	312 (0.9)	323 (0.9)	333 (0.9)	< 0.001
	Irritable bowel, n (%)	3876 (10.6)	3839 (10.5)	3840 (10.5)	3778 (10.4)	3709 (10.2)	0.28
	Diverticular disease, n (%)	169 (0.5)	157 (0.4)	135 (0.4)	149 (0.4)	165 (0.5)	0.31
	Celiac disease, n (%)	221 (0.6)	179 (0.5)	198 (0.5)	148 (0.4)	151 (0.4)	< 0.001
